# Supplementary material for: Energy evolution and crack development characteristics of sandstone under freeze-thaw cycles by digital image correlation
Source: PLoS One. 2023 Apr 20;18(4):e0283378. doi: 10.1371/journal.pone.0283378 (PMC10118107; doi:10.1371/journal.pone.0283378)
Supplement: S1 Data — (ZIP) [file pone.0283378.s002.zip]

Archive with 14 entries (13 files):
- 新建文件夹/
- 新建文件夹/cracked area Axial strain.xls
- 新建文件夹/cracked area Lateral strain .xls
- 新建文件夹/N=20 Ux.xls
- 新建文件夹/N=20 Uy.xls
- 新建文件夹/N=40 Ux.xls
- 新建文件夹/N=40 Uy.xls
- 新建文件夹/N=60 Ux.xls
- 新建文件夹/N=60 Uy.xls
- 新建文件夹/N=80 Ux.xls
- 新建文件夹/N=80 Uy.xls
- 新建文件夹/non-cracked area Axial strain.xls
- 新建文件夹/non-cracked area Lateral strain.xls
- 新建文件夹/stress-strain .xls
