# Supplementary material for: Energy evolution and crack development characteristics of sandstone under freeze-thaw cycles by digital image correlation
Source: PLoS One. 2023 Apr 20;18(4):e0283378. doi: 10.1371/journal.pone.0283378 (PMC10118107; doi:10.1371/journal.pone.0283378)
Supplement: S1 Data — (ZIP) [file pone.0283378.s002.zip › 新建文件夹/cracked area Axial strain.xls]

## Sheet: Sheet1
0	0	0	0	0	0	0	0
-0.00383	2.5	-0.00383	2.5	-0.00383	2.5	-7.22282e-05	2.5
-0.00766	5	-0.00773	7.5	-0.0039	5	-0.0039	5
-0.00773	7.5	-0.0078	10	-0.00397	7.5	-0.00773	7.5
-0.01156	10	-0.00787	12.5	-0.00404	10	-0.00404	10
-0.01163	12.5	-0.00419	15	-0.00412	12.5	-0.00412	12.5
-0.00795	15	-0.00795	15	-0.00419	15	-0.000433369	15
-0.01177	17.5	-0.00802	17.5	-0.00802	17.5	-0.00426	17.5
-0.01185	20	-0.00433	20	-0.00809	20	-0.00433	20
-0.00816	22.5	-0.01185	20	-0.00816	22.5	-0.000650054	22.5
-0.01192	22.5	-0.00809	20	-0.01199	25	-0.000722282	25
-0.00823	25	-0.00441	22.5	-0.01206	27.5	-0.00455	27.5
-0.01199	25	-0.01192	22.5	-0.01213	30	-0.00462	30
-0.01206	27.5	-0.00823	25	-0.01221	32.5	-0.00469	32.5
-0.00838	30	-0.00831	27.5	-0.01228	35	-0.00101	35
-0.01213	30	-0.01206	27.5	-0.01235	37.5	-0.00108	37.5
-0.00845	32.5	-0.01582	27.5	-0.01242	40	-0.00116	40
-0.01228	35	-0.00838	30	-0.0125	42.5	-0.00123	42.5
-0.00852	35	-0.01221	32.5	-0.01257	45	-0.0013	45
-0.01235	37.5	-0.01228	35	-0.01264	47.5	-0.00137	47.5
-0.00867	40	-0.00852	35	-0.01271	50	-0.00144	50
-0.01242	40	-0.01235	37.5	-0.01647	50	-0.00152	52.5
-0.00874	42.5	-0.01242	40	-0.01654	52.5	-0.00534	55
-0.0125	42.5	-0.00491	40	-0.01286	55	-0.00542	57.5
-0.00881	45	-0.00874	42.5	-0.01293	57.5	-0.00549	60
-0.01264	47.5	-0.0125	42.5	-0.01676	60	-0.00181	62.5
-0.00888	47.5	-0.00881	45	-0.01307	62.5	-0.00188	65
-0.01271	50	-0.01264	47.5	-0.0169	65	-0.00571	67.5
-0.00903	52.5	-0.00888	47.5	-0.01697	67.5	-0.00578	70
-0.01278	52.5	-0.01271	50	-0.01705	70	-0.00209	72.5
-0.01286	55	-0.00903	52.5	-0.02087	72.5	-0.00592	75
-0.0091	55	-0.01286	55	-0.01719	75	-0.00599	77.5
-0.01293	57.5	-0.00917	57.5	-0.01726	77.5	-0.00607	80
-0.00917	57.5	-0.013	60	-0.01733	80	-0.00614	82.5
-0.01307	62.5	-0.01683	62.5	-0.01365	82.5	-0.00621	85
-0.00932	62.5	-0.00932	62.5	-0.01748	85	-0.00628	87.5
-0.00939	65	-0.0169	65	-0.01755	87.5	-0.0026	90
-0.01322	67.5	-0.01315	65	-0.01762	90	-0.00643	92.5
-0.00953	70	-0.01697	67.5	-0.0177	92.5	-0.0065	95
-0.01329	70	-0.01329	70	-0.01777	95	-0.00282	97.5
-0.00961	72.5	-0.01712	72.5	-0.01408	97.5	-0.00665	100
-0.01343	75	-0.01336	72.5	-0.0104	100	-0.00672	102.5
-0.00975	77.5	-0.01343	75	-0.01047	102.5	-0.00679	105
-0.01358	80	-0.01719	75	-0.01055	105	-0.01062	107.5
-0.01365	82.5	-0.01358	80	-0.01062	107.5	-0.01069	110
-0.0099	82.5	-0.01733	80	-0.01069	110	-0.01076	112.5
-0.0138	87.5	-0.01748	85	-0.01076	112.5	-0.01083	115
-0.01387	90	-0.02124	85	-0.01083	115	-0.01091	117.5
-0.01011	90	-0.02131	87.5	-0.01466	117.5	-0.00722	120
-0.0177	92.5	-0.01755	87.5	-0.01098	120	-0.00354	122.5
-0.01401	95	-0.02138	90	-0.01481	122.5	-0.00361	125
-0.01784	97.5	-0.01762	90	-0.01112	125	-0.00368	127.5
-0.01408	97.5	-0.02145	92.5	-0.01495	127.5	-0.00751	130
-0.01791	100	-0.01777	95	-0.01127	130	-0.01134	132.5
-0.01423	102.5	-0.0216	97.5	-0.01134	132.5	-0.00766	135
-0.01806	105	-0.01784	97.5	-0.01517	135	-0.01148	137.5
-0.01062	107.5	-0.02167	100	-0.01524	137.5	-0.01156	140
-0.01445	110	-0.01791	100	-0.01531	140	-0.00787	142.5
-0.01083	115	-0.01798	102.5	-0.01914	142.5	-0.0117	145
-0.01466	117.5	-0.01423	102.5	-0.01921	145	-0.01177	147.5
-0.01842	117.5	-0.0143	105	-0.02304	147.5	-0.00809	150
-0.01849	120	-0.01806	105	-0.01936	150	-0.01192	152.5
-0.02232	122.5	-0.01437	107.5	-0.01943	152.5	-0.01575	155
-0.02615	125	-0.01813	107.5	-0.0195	155	-0.01582	157.5
-0.02622	127.5	-0.0182	110	-0.01957	157.5	-0.01589	160
-0.02246	127.5	-0.01445	110	-0.01965	160	-0.01596	162.5
-0.02254	130	-0.01827	112.5	-0.02347	162.5	-0.01603	165
-0.02636	132.5	-0.01452	112.5	-0.02355	165	-0.01235	167.5
-0.02261	132.5	-0.01835	115	-0.02362	167.5	-0.01242	170
-0.02644	135	-0.01459	115	-0.02369	170	-0.01625	172.5
-0.03019	135	-0.01466	117.5	-0.02376	172.5	-0.01632	175
-0.02651	137.5	-0.01842	117.5	-0.02384	175	-0.01264	177.5
-0.03034	140	-0.01849	120	-0.02391	177.5	-0.01647	180
-0.02665	142.5	-0.01856	122.5	-0.02022	180	-0.01654	182.5
-0.03048	145	-0.01481	122.5	-0.02405	182.5	-0.01661	185
-0.03055	147.5	-0.01488	125	-0.02412	185	-0.02044	187.5
-0.0268	147.5	-0.01863	125	-0.0242	187.5	-0.02051	190
-0.02687	150	-0.01495	127.5	-0.02427	190	-0.01683	192.5
-0.0307	152.5	-0.01871	127.5	-0.0281	192.5	-0.02066	195
-0.02694	152.5	-0.01502	130	-0.02817	195	-0.01697	197.5
-0.02701	155	-0.01878	130	-0.02824	197.5	-0.01705	200
-0.03077	155	-0.0151	132.5	-0.02831	200	-0.01712	202.5
-0.03084	157.5	-0.01885	132.5	-0.02463	202.5	-0.01719	205
-0.02709	157.5	-0.01892	135	-0.0247	205	-0.02095	205
-0.02716	160	-0.01517	135	-0.02477	207.5	-0.01726	207.5
-0.03091	160	-0.019	137.5	-0.02485	210	-0.02109	210
-0.03099	162.5	-0.01524	137.5	-0.02492	212.5	-0.01733	210
-0.02723	162.5	-0.01907	140	-0.02875	215	-0.01741	212.5
-0.03106	165	-0.01531	140	-0.02506	217.5	-0.02124	215
-0.02737	167.5	-0.01538	142.5	-0.02514	220	-0.01755	217.5
-0.03113	167.5	-0.01914	142.5	-0.02896	222.5	-0.02131	217.5
-0.0312	170	-0.01546	145	-0.02904	225	-0.02138	220
-0.03127	172.5	-0.01921	145	-0.02535	227.5	-0.02145	222.5
-0.02752	172.5	-0.01928	147.5	-0.02918	230	-0.02528	225
-0.02759	175	-0.01553	147.5	-0.0255	232.5	-0.02152	225
-0.03135	175	-0.02311	150	-0.02557	235	-0.02535	227.5
-0.03142	177.5	-0.01936	150	-0.02564	237.5	-0.02542	230
-0.03149	180	-0.02694	152.5	-0.02947	240	-0.0255	232.5
-0.02774	180	-0.02319	152.5	-0.02954	242.5	-0.02181	235
-0.03156	182.5	-0.0195	155	-0.02586	245	-0.02564	237.5
-0.02781	182.5	-0.02326	155	-0.02593	247.5	-0.02196	240
-0.03164	185	-0.01957	157.5	-0.026	250	-0.02571	240
-0.02788	185	-0.01582	157.5	-0.02983	252.5	-0.02579	242.5
-0.03171	187.5	-0.01589	160	-0.0299	255	-0.02586	245
-0.03178	190	-0.01965	160	-0.02997	257.5	-0.02217	247.5
-0.02802	190	-0.01596	162.5	-0.03005	260	-0.02225	250
-0.03185	192.5	-0.01972	162.5	-0.03388	262.5	-0.02607	252.5
-0.0281	192.5	-0.01979	165	-0.03395	265	-0.02615	255
-0.03568	195	-0.01603	165	-0.03778	267.5	-0.02246	257.5
-0.032	197.5	-0.01986	167.5	-0.03785	270	-0.02629	260
-0.03958	200	-0.01611	167.5	-0.03792	272.5	-0.03012	262.5
-0.03583	200	-0.01618	170	-0.03799	275	-0.02268	265
-0.03965	202.5	-0.01994	170	-0.03806	277.5	-0.02275	267.5
-0.03597	205	-0.02001	172.5	-0.03438	280	-0.02658	270
-0.03604	207.5	-0.01625	172.5	-0.03445	282.5	-0.02665	272.5
-0.0398	207.5	-0.01632	175	-0.03828	285	-0.02297	275
-0.03987	210	-0.02008	175	-0.0346	287.5	-0.02672	275
-0.03243	212.5	-0.02015	177.5	-0.03843	290	-0.0268	277.5
-0.03994	212.5	-0.02391	177.5	-0.03474	292.5	-0.03062	280
-0.03626	215	-0.02022	180	-0.03857	295	-0.02694	282.5
-0.04009	217.5	-0.01647	180	-0.03489	297.5	-0.02319	282.5
-0.03633	217.5	-0.01654	182.5	-0.03871	300	-0.03077	285
-0.0364	220	-0.0203	182.5	-0.03879	302.5	-0.02709	287.5
-0.04016	220	-0.01661	185	-0.03886	305	-0.01957	287.5
-0.04023	222.5	-0.02037	185	-0.04269	307.5	-0.0234	290
-0.0403	225	-0.02044	187.5	-0.039	310	-0.02723	292.5
-0.03655	225	-0.0242	187.5	-0.03532	312.5	-0.0273	295
-0.03662	227.5	-0.02427	190	-0.03546	317.5	-0.02737	297.5
-0.0442	230	-0.02051	190	-0.03554	320	-0.02745	300
-0.04045	230	-0.02059	192.5	-0.04319	325	-0.02369	300
-0.04428	232.5	-0.02434	192.5	-0.03951	327.5	-0.02752	302.5
-0.04435	235	-0.02441	195	-0.04334	330	-0.0351	305
-0.04059	235	-0.02066	195	-0.03973	335	-0.03135	305
-0.04066	237.5	-0.01697	197.5	-0.04355	337.5	-0.03142	307.5
-0.04442	237.5	-0.02073	197.5	-0.04745	342.5	-0.03149	310
-0.04449	240	-0.01705	200	-0.04384	347.5	-0.03156	312.5
-0.04832	242.5	-0.0208	200	-0.04399	352.5	-0.02781	312.5
-0.04081	242.5	-0.01712	202.5	-0.05164	357.5	-0.02788	315
-0.04839	245	-0.02095	205	-0.05554	362.5	-0.02795	317.5
-0.04464	245	-0.02102	207.5	-0.05576	370	-0.0242	317.5
-0.04847	247.5	-0.01726	207.5	-0.05583	372.5	-0.03178	320
-0.04471	247.5	-0.02109	210	-0.05215	375	-0.0281	322.5
-0.04478	250	-0.02116	212.5	-0.05598	377.5	-0.03192	325
-0.04854	250	-0.01741	212.5	-0.05612	382.5	-0.03575	327.5
-0.04485	252.5	-0.02499	215	-0.05619	385	-0.03958	330
-0.04861	252.5	-0.02124	215	-0.05251	387.5	-0.03965	332.5
-0.04493	255	-0.01748	215	-0.05634	390	-0.0398	337.5
-0.04868	255	-0.02131	217.5	-0.05273	395	-0.03604	337.5
-0.045	257.5	-0.02506	217.5	-0.0528	397.5	-0.03987	340
-0.04875	257.5	-0.02514	220	-0.05663	400	-0.03994	342.5
-0.04883	260	-0.02138	220	-0.05294	402.5	-0.03626	345
-0.04507	260	-0.02521	222.5	-0.05302	405	-0.03633	347.5
-0.0489	262.5	-0.02145	222.5	-0.05684	407.5	-0.04009	347.5
-0.05265	262.5	-0.02528	225	-0.05316	410	-0.04016	350
-0.04521	265	-0.02152	225	-0.05692	410	-0.04023	352.5
-0.05273	265	-0.0216	227.5	-0.0533	415	-0.0403	355
-0.04529	267.5	-0.02535	227.5	-0.05713	417.5	-0.03662	357.5
-0.04904	267.5	-0.02542	230	-0.05345	420	-0.04038	357.5
-0.04912	270	-0.02167	230	-0.05352	422.5	-0.04045	360
-0.05287	270	-0.0255	232.5	-0.05742	427.5	-0.03669	360
-0.04919	272.5	-0.02174	232.5	-0.04998	430	-0.04052	362.5
-0.05294	272.5	-0.02181	235	-0.05374	430	-0.03684	365
-0.04926	275	-0.01806	235	-0.05381	432.5	-0.04059	365
-0.05309	277.5	-0.02189	237.5	-0.05764	435	-0.03691	367.5
-0.04933	277.5	-0.01813	237.5	-0.05771	437.5	-0.04066	367.5
-0.0494	280	-0.02196	240	-0.05403	440	-0.04074	370
-0.05316	280	-0.0182	240	-0.0541	442.5	-0.04081	372.5
-0.05323	282.5	-0.02203	242.5	-0.05042	445	-0.03705	372.5
-0.04955	285	-0.01827	242.5	-0.05417	445	-0.04088	375
-0.05706	285	-0.01835	245	-0.05424	447.5	-0.0372	377.5
-0.05338	287.5	-0.0221	245	-0.05439	452.5	-0.04095	377.5
-0.06096	290	-0.01842	247.5	-0.05063	452.5	-0.03727	380
-0.0572	290	-0.02217	247.5	-0.05446	455	-0.0411	382.5
-0.05728	292.5	-0.01849	250	-0.05829	457.5	-0.03741	385
-0.06111	295	-0.02225	250	-0.0546	460	-0.04117	385
-0.05735	295	-0.02232	252.5	-0.05843	462.5	-0.04124	387.5
-0.06118	297.5	-0.01856	252.5	-0.0585	465	-0.04507	390
-0.05742	297.5	-0.01863	255	-0.05858	467.5	-0.04514	392.5
-0.06125	300	-0.02239	255	-0.06241	470	-0.04146	395
-0.05757	302.5	-0.01495	257.5	-0.05872	472.5	-0.04529	397.5
-0.06132	302.5	-0.01871	257.5	-0.06255	475	-0.0416	400
-0.06139	305	-0.02246	257.5	-0.06262	477.5	-0.04168	402.5
-0.05771	307.5	-0.01502	260	-0.06645	480	-0.03799	405
-0.06905	310	-0.02254	260	-0.05901	482.5	-0.04182	407.5
-0.06154	310	-0.01878	260	-0.05908	485	-0.03814	410
-0.06537	312.5	-0.01885	262.5	-0.06291	487.5	-0.03821	412.5
-0.06919	315	-0.02261	262.5	-0.05915	487.5	-0.03453	415
-0.06544	315	-0.0151	262.5	-0.05923	490	-0.0346	417.5
-0.06927	317.5	-0.01892	265	-0.05554	492.5	-0.03835	417.5
-0.06551	317.5	-0.02268	265	-0.05937	495	-0.03467	420
-0.06934	320	-0.01517	265	-0.05569	497.5	-0.03474	422.5
-0.06558	320	-0.019	267.5	-0.05952	500	-0.03106	425
-0.07317	322.5	-0.01524	267.5	-0.05959	502.5	-0.03113	427.5
-0.06566	322.5	-0.01907	270	-0.06342	505	-0.02745	430
-0.07324	325	-0.01531	270	-0.06349	507.5	-0.02752	432.5
-0.06948	325	-0.01914	272.5	-0.06732	510	-0.02384	435
-0.06573	325	-0.01538	272.5	-0.06363	512.5	-0.02391	437.5
-0.06956	327.5	-0.01546	275	-0.06371	515	-0.02022	440
-0.07331	327.5	-0.01921	275	-0.06753	517.5	-0.0203	442.5
-0.06963	330	-0.01928	277.5	-0.06385	520	-0.01661	445
-0.07346	332.5	-0.01553	277.5	-0.06392	522.5	-0.01293	447.5
-0.07728	335	-0.01936	280	-0.06775	525	-0.013	450
-0.06977	335	-0.0156	280	-0.06407	527.5	-0.01307	452.5
-0.07736	337.5	-0.01567	282.5	-0.06789	530	-0.01315	455
-0.0736	337.5	-0.01943	282.5	-0.06421	532.5	-0.00946	457.5
-0.07743	340	-0.0195	285	-0.06804	535	-0.00953	460
-0.0775	342.5	-0.01575	285	-0.06436	537.5	-0.00961	462.5
-0.07375	342.5	-0.01206	287.5	-0.06443	540	-0.00968	465
-0.07757	345	-0.01582	287.5	-0.06826	542.5	-0.00599	467.5
-0.07382	345	-0.01957	287.5	-0.07208	545	-0.01358	470
-0.07765	347.5	-0.01965	290	-0.07216	547.5	-0.00982	470
-0.07389	347.5	-0.01213	290	-0.07223	550	-0.00614	472.5
-0.07772	350	-0.01589	290	-0.07606	552.5	-0.00997	475
-0.08147	350	-0.01972	292.5	-0.07613	555	-0.01004	477.5
-0.08155	352.5	-0.01596	292.5	-0.0762	557.5	-0.00636	480
-0.07779	352.5	-0.01603	295	-0.08003	560	-0.01018	482.5
-0.07786	355	-0.01979	295	-0.0801	562.5	-0.0065	485
-0.08162	355	-0.01611	297.5	-0.07642	565	-0.01033	487.5
-0.08545	357.5	-0.01986	297.5	-0.07649	567.5	-0.0104	490
-0.08169	357.5	-0.01618	300	-0.08032	570	-0.01047	492.5
-0.08552	360	-0.01994	300	-0.07663	572.5	-0.00679	495
-0.08176	360	-0.02376	302.5	-0.07671	575	-0.01055	495
-0.08559	362.5	-0.02001	302.5	-0.08053	577.5	-0.00686	497.5
-0.08935	362.5	-0.02384	305	-0.07685	580	-0.00701	502.5
-0.08566	365	-0.02008	305	-0.07692	582.5	-0.01083	505
-0.08942	365	-0.02759	305	-0.08075	585	-0.00715	507.5
-0.08573	367.5	-0.02391	307.5	-0.07707	587.5	-0.01098	510
-0.08949	367.5	-0.02766	307.5	-0.0809	590	-0.01105	512.5
-0.08581	370	-0.02774	310	-0.08097	592.5	-0.0073	512.5
-0.08956	370	-0.02398	310	-0.08104	595	-0.00737	515
-0.08964	372.5	-0.02781	312.5	-0.08111	597.5	-0.0112	517.5
-0.08588	372.5	-0.02405	312.5	-0.08118	600	-0.00751	520
-0.09346	375	-0.02788	315	-0.08126	602.5	-0.01134	522.5
-0.08971	375	-0.03164	315	-0.08508	605	-0.00766	525
-0.08978	377.5	-0.03171	317.5	-0.08891	607.5	-0.01148	527.5
-0.09354	377.5	-0.02795	317.5	-0.09274	610	-0.0078	530
-0.09361	380	-0.02802	320	-0.09657	612.5	-0.01163	532.5
-0.08985	380	-0.03178	320			-0.00787	532.5
-0.09744	382.5	-0.03561	322.5			-0.00419	535
-0.08992	382.5	-0.03185	322.5			-0.00426	537.5
-0.09368	382.5	-0.03568	325			-0.00433	540
-0.09751	385	-0.03192	325			-0.00816	542.5
-0.09375	385	-0.032	327.5
-0.09382	387.5	-0.03575	327.5
-0.10134	387.5	-0.03583	330
-0.10516	390	-0.03207	330
-0.10141	390	-0.0359	332.5
-0.09765	390	-0.03214	332.5
-0.10892	390	-0.03597	335
-0.10899	392.5	-0.03221	335
-0.10148	392.5	-0.03229	337.5
-0.10524	392.5	-0.03604	337.5
-0.10907	395	-0.03236	340
-0.10531	395	-0.03611	340
-0.11282	395	-0.03243	342.5
-0.11289	397.5	-0.03619	342.5
-0.11665	397.5	-0.0325	345
-0.11297	400	-0.03626	345
-0.12048	400	-0.03257	347.5
-0.11679	402.5	-0.03633	347.5
-0.12062	405	-0.02882	347.5
-0.11687	405	-0.03265	350
-0.12438	405	-0.02889	350
-0.12069	407.5	-0.03272	352.5
-0.12452	410	-0.02896	352.5
-0.12084	412.5	-0.02904	355
-0.12835	412.5	-0.03279	355
-0.12467	415	-0.03286	357.5
-0.12842	415	-0.02911	357.5
-0.12474	417.5	-0.02918	360
-0.12849	417.5	-0.03294	360
-0.12857	420	-0.03301	362.5
-0.13232	420	-0.02925	362.5
-0.12864	422.5	-0.03308	365
-0.13615	422.5	-0.02932	365
-0.13239	422.5	-0.03315	367.5
-0.12871	425	-0.03691	367.5
-0.13622	425	-0.03698	370
-0.13247	425	-0.03323	370
-0.13254	427.5	-0.04081	372.5
-0.12878	427.5	-0.03705	372.5
-0.13637	430	-0.04088	375
-0.12886	430	-0.03713	375
-0.13261	430	-0.0372	377.5
-0.1402	432.5	-0.04095	377.5
-0.13268	432.5	-0.03727	380
-0.13644	432.5	-0.04103	380
-0.13651	435	-0.03734	382.5
-0.13276	435	-0.03359	382.5
-0.13658	437.5	-0.03741	385
-0.13283	437.5	-0.03366	385
-0.13666	440	-0.03373	387.5
-0.1329	440	-0.03749	387.5
-0.13673	442.5	-0.0338	390
-0.13297	442.5	-0.03756	390
-0.1368	445	-0.03763	392.5
-0.13312	447.5	-0.03388	392.5
-0.12936	447.5	-0.03395	395
-0.13687	447.5	-0.0377	395
-0.13695	450	-0.03778	397.5
-0.13326	452.5	-0.03402	397.5
-0.13333	455	-0.03785	400
-0.13709	455	-0.03409	400
-0.14092	457.5	-0.03792	402.5
-0.13716	457.5	-0.03416	402.5
-0.13348	460	-0.03799	405
-0.13723	460	-0.03424	405
-0.13731	462.5	-0.03806	407.5
-0.13355	462.5	-0.03062	410
-0.13738	465	-0.03438	410
-0.13362	465	-0.0307	412.5
-0.13745	467.5	-0.03445	412.5
-0.13369	467.5	-0.03453	415
-0.14128	470	-0.03077	415
-0.13377	470	-0.03084	417.5
-0.13752	470	-0.0346	417.5
-0.1376	472.5	-0.03091	420
-0.14135	472.5	-0.02716	420
-0.14518	475	-0.02723	422.5
-0.14142	475	-0.03099	422.5
-0.1415	477.5	-0.0273	425
-0.14525	477.5	-0.03106	425
-0.14532	480	-0.02737	427.5
-0.14908	480	-0.03113	427.5
-0.14157	480	-0.02745	430
-0.14915	482.5	-0.0312	430
-0.1454	482.5	-0.02752	432.5
-0.14922	485	-0.03127	432.5
-0.14547	485	-0.02759	435
-0.1493	487.5	-0.03135	435
-0.15305	487.5	-0.02766	437.5
-0.15312	490	-0.03142	437.5
-0.14937	490	-0.02774	440
-0.15695	492.5	-0.03149	440
-0.1532	492.5	-0.03156	442.5
-0.15327	495	-0.02781	442.5
-0.15702	495	-0.02788	445
-0.16085	497.5	-0.03164	445
-0.1571	497.5	-0.02795	447.5
-0.15717	500	-0.03171	447.5
-0.16093	500	-0.03178	450
-0.16475	502.5	-0.02802	450
-0.161	502.5	-0.03185	452.5
-0.16483	505	-0.0281	452.5
-0.16107	505	-0.03561	452.5
-0.1649	507.5	-0.03192	455
-0.16865	507.5	-0.03568	455
-0.16873	510	-0.032	457.5
-0.16497	510	-0.03575	457.5
-0.16504	512.5	-0.03207	460
-0.1688	512.5	-0.03583	460
-0.16511	515	-0.03214	462.5
-0.16887	515	-0.0359	462.5
-0.16894	517.5	-0.03221	465
-0.16519	517.5	-0.03597	465
-0.16526	520	-0.03229	467.5
-0.16901	520	-0.03604	467.5
-0.16909	522.5	-0.03611	470
-0.16533	522.5	-0.03236	470
-0.16916	525	-0.03243	472.5
-0.17291	525	-0.03619	472.5
-0.16923	527.5	-0.03994	472.5
-0.17674	527.5	-0.03626	475
-0.17299	527.5	-0.04001	475
-0.18057	530	-0.03633	477.5
-0.17682	530	-0.04016	480
-0.17689	532.5	-0.0364	480
-0.18064	532.5	-0.04023	482.5
-0.18072	535	-0.03648	482.5
-0.18447	535	-0.03655	485
-0.18454	537.5	-0.0403	485
-0.1883	537.5	-0.04038	487.5
-0.18837	540	-0.03286	487.5
-0.19213	540	-0.03662	487.5
-0.1922	542.5	-0.03669	490
-0.19596	542.5	-0.03294	490
-0.19603	545	-0.0255	492.5
-0.19986	547.5	-0.03676	492.5
-0.20368	550	-0.03301	492.5
-0.20751	552.5	-0.02925	492.5
-0.21134	555	-0.02557	495
-0.21517	557.5	-0.02932	495
-0.21524	560	-0.02564	497.5
-0.21531	562.5	-0.0294	497.5
-0.21914	565	-0.02571	500
-0.21546	567.5	-0.02947	500
-0.21929	570	-0.02579	502.5
-0.21936	572.5	-0.02954	502.5
-0.21943	575	-0.02961	505
-0.22326	577.5	-0.02586	505
-0.22333	580	-0.02969	507.5
-0.21965	582.5	-0.02593	507.5
-0.21972	585	-0.03351	510
-0.21979	587.5	-0.02976	510
-0.21986	590	-0.026	510
-0.22369	592.5	-0.03359	512.5
-0.22376	595	-0.02983	512.5
-0.22008	597.5	-0.03734	512.5
-0.22391	600	-0.03366	515
-0.22774	602.5	-0.03741	515
-0.23156	605	-0.04124	517.5
-0.22788	607.5	-0.03749	517.5
-0.22795	610	-0.04131	520
-0.23178	612.5	-0.04507	520
-0.23561	615	-0.04139	522.5
-0.23568	617.5	-0.04514	522.5
-0.23951	620	-0.0489	522.5
-0.24334	622.5	-0.04897	525
-0.24341	625	-0.04521	525
		-0.04904	527.5
		-0.04529	527.5
		-0.04912	530
		-0.04536	530
		-0.04543	532.5
		-0.04168	532.5
		-0.0455	535
		-0.04175	535
		-0.04558	537.5
		-0.04182	537.5
		-0.0494	540
		-0.04565	540
		-0.04572	542.5
		-0.04948	542.5
		-0.04955	545
		-0.04579	545
		-0.04586	547.5
		-0.04962	547.5
		-0.04594	550
		-0.04969	550
		-0.04601	552.5
		-0.04977	552.5
		-0.04608	555
		-0.04984	555
		-0.04991	557.5
		-0.04615	557.5
		-0.04623	560
		-0.04998	560
		-0.05005	562.5
		-0.0463	562.5
		-0.05013	565
		-0.04637	565
		-0.04644	567.5
		-0.0502	567.5
		-0.04652	570
		-0.05027	570
		-0.04659	572.5
		-0.05034	572.5
		-0.04666	575
		-0.05042	575
		-0.04673	577.5
		-0.04298	577.5
