# Supplementary material for: Energy evolution and crack development characteristics of sandstone under freeze-thaw cycles by digital image correlation
Source: PLoS One. 2023 Apr 20;18(4):e0283378. doi: 10.1371/journal.pone.0283378 (PMC10118107; doi:10.1371/journal.pone.0283378)
Supplement: S1 Data — (ZIP) [file pone.0283378.s002.zip › 新建文件夹/N=20 Ux.xls]

## Sheet: Sheet1
-23.152	-22.8678	-23.7911	-23.924	-24.182	-24.5112	-24.4973	-22.8106	-27.6663	-29.419	0	0	0	0	0	0	0	0	0	0	0	0	0	0	0	0	0	-19.4915	-20.1881	-20.1658	-17.029	-15.9495	-16.2254	-17.7179	-17.8306	-17.7543	-17.7191	-17.6693	-17.5917	-17.5907	-17.6892	-17.6533	-17.4614	-17.301	-16.4767	-14.3704	-13.9312	-13.097	-13.4482	-12.1667
-23.0901	-23.2745	0	-27.7111	-23.4181	-23.5788	-23.2262	-23.0549	-24.9831	-26.0151	-21.555	0	0	0	0	0	0	0	0	0	0	0	0	0	0	-20.6231	-16.2182	-18.9376	-19.4991	-18.9793	-16.8317	-16.0898	-16.3295	-17.8322	-17.8582	-17.8257	-17.7719	-17.7408	-17.6785	-17.6473	-17.7182	-17.6935	-17.5413	-17.4176	-17.0043	-14.6954	-14.2557	-13.3259	-13.4154	-12.5424
-23.3489	-23.9985	-29.4089	-23.1686	-22.7107	-22.9993	-22.8314	-22.1946	-21.9269	-25.1522	-21.8911	-15.8926	0	0	0	0	0	0	0	0	0	0	7.11769	0	-14.1565	-15.9423	-17.3394	-18.6239	-19.096	-18.4472	-17.12	-16.5854	-17.1284	-17.8376	-17.882	-17.8477	-17.8133	-17.793	-17.7325	-17.6978	-17.7395	-17.7325	-17.6456	-17.5303	-17.0278	-15.4748	-14.5219	-13.6002	-13.6324	-12.7547
-23.2464	-28.5072	-24.9639	-22.6072	-22.5179	-22.6599	-22.6161	-22.4556	-22.8668	-25.5597	-22.0864	0	0	0	0	0	4.31773	0	0	0	0	5.24279	4.50407	-13.0687	-14.1819	-16.6995	-16.4489	-18.5553	-18.9325	-17.6602	-17.2107	-17.0214	-17.75	-17.939	-17.9112	-17.8866	-17.8686	-17.8427	-17.7886	-17.7549	-17.7579	-17.7532	-17.6748	-17.5832	-17.1843	-16.2607	-14.4181	-13.9567	-13.8006	-13.1104
-23.1175	-26.7393	-23.3004	-22.3062	-22.0225	-22.42	-22.4593	-22.7828	-23.4398	-23.4787	-20.5663	0	0	0	0	-1.09008	1.37338	5.48836	0	0	0	3.41381	3.08775	3.31934	-14.1526	-15.0777	-17.2194	4.92186	-18.0215	-17.8744	-17.2045	-17.5492	-18.1352	-17.9856	-17.938	-17.9209	-17.896	-17.8627	-17.8247	-17.778	-17.7502	-17.7601	-17.7113	-17.618	-17.2761	-16.7261	-14.7531	-14.3388	-13.6802	-12.9926
-23.1179	-24.4121	-22.861	-22.3954	-22.4157	-22.5351	-22.4952	-22.5963	-22.8808	-23.4192	-22.6054	0	-5.24865	-3.7583	0	0	1.26779	3.97721	0	2.38603	1.70067	1.91032	1.93368	2.37028	2.29704	2.82181	3.27948	3.56297	-18.3116	-17.7733	-17.633	-18.2103	-18.1701	-18.01	-17.9466	-17.9173	-17.8784	-17.8473	-17.8083	-17.7782	-17.7514	-17.7639	-17.7341	-17.6667	-17.4208	-16.9853	-15.1865	-14.755	-14.0715	-13.3678
-23.0764	-23.0026	-22.6113	-22.4158	-22.4727	-22.565	-22.7339	-22.4682	-22.6043	-22.9979	-17.4936	-13.4714	-11.2954	-19.2586	0	-0.319031	-2.17182	-0.905537	-1.18245	0.0948354	0.663329	0.57638	0.729923	1.53985	1.37709	1.69287	2.24416	2.49982	-18.4008	-17.897	-18.1664	-18.2415	-18.1315	-17.9848	-17.9459	-17.8887	-17.8584	-17.828	-17.7931	-17.7848	-17.7746	-17.7666	-17.7374	-17.6904	-17.5166	-17.0211	-16.4778	-15.0592	-14.347	-13.7249
-22.7371	-22.7163	-22.5591	-22.438	-22.4784	-22.5615	-22.7651	-22.5567	-22.5578	-20.8764	-15.9857	-14.1941	-13.2215	-12.8448	-8.94612	-4.56943	-1.62081	3.61361	-2.47232	-1.357	-0.853369	-0.467316	-0.12193	0.457662	0.728759	1.25276	1.51745	1.59559	1.90961	-18.2645	-18.1869	-18.2225	-18.1109	-17.9661	-17.9435	-17.9016	-17.8678	-17.8339	-17.7978	-17.7658	-17.7557	-17.7608	-17.7427	-17.711	-17.524	-17.0304	-16.7071	-15.3142	-14.6216	-14.0207
-22.6375	-22.6313	-22.5155	-22.452	-22.4887	-22.5067	-22.4531	-22.5106	-22.7561	-21.8381	-16.1948	-14.7624	-13.8327	-11.7764	-8.96323	-4.8776	-1.84241	-1.30369	-3.55349	-2.77786	-1.88731	-1.47253	-1.14209	-0.587224	0.135801	0.915998	1.28727	1.24858	0.96368	0	-18.3058	-18.239	-18.0774	-17.9758	-17.9456	-17.9205	-17.8985	-17.846	-17.8091	-17.776	-17.7546	-17.7559	-17.75	-17.7274	-17.5722	-17.0144	-16.8368	-16.3409	-15.1875	-14.4845
-22.5913	-22.5763	-22.5134	-22.4508	-22.493	-22.4871	-22.2654	-22.3423	-20.65	-17.8205	-15.4666	-13.9487	-13.8779	-12.2356	-9.25584	-4.63108	-3.84547	-0.597122	-2.6757	-5.35861	-5.18491	-2.14059	-1.89738	-1.50721	-0.488019	-0.115776	0.0425605	0.106688	0.11871	-17.7934	-18.2996	-18.2471	-18.0286	-17.9885	-17.9653	-17.928	-17.888	-17.8635	-17.8115	-17.7807	-17.7682	-17.7697	-17.7718	-17.7725	-17.6273	-17.0072	-16.8113	-16.614	-15.6954	-14.7175
-22.5912	-22.5368	-22.5098	-22.4695	-22.4317	-22.4363	-22.3292	-20.6917	-19.7955	-17.6507	-15.5415	-14.4415	-13.1601	0	-8.943	-4.36309	-0.137407	-4.78281	-3.35837	-4.09822	-4.42248	-3.4412	-2.3785	-2.3638	-1.18977	-1.14731	-0.914347	-0.66629	0	-18.0727	-18.2748	-18.1491	-18.0058	-17.994	-17.967	-17.9117	-17.8834	-17.8417	-17.8035	-17.7918	-17.767	-17.7698	-17.7824	-17.7571	-17.729	-17.2231	-16.9351	-16.6838	-16.1188	-15.3106
-22.553	-22.4932	-22.4842	-22.4648	-22.4313	-22.3506	-22.4783	-21.1079	-20.1963	-18.2125	-15.8606	-14.7494	-14.1025	-12.4632	-11.4923	0	-0.346726	-3.14076	-3.37323	-0.897528	5.27196	-3.93709	-3.09033	-3.0179	-2.36882	-2.24369	-1.94263	-13.7005	-18.0762	-18.2329	-18.2427	-18.1043	-17.9874	-17.9821	-17.9472	-17.9065	-17.8747	-17.8357	-17.8016	-17.7937	-17.7795	-17.7795	-17.782	-17.7802	-17.7516	-17.5941	-17.0168	-16.9337	-16.4759	-15.7704
-22.5023	-22.467	-22.4572	-22.4531	-22.4251	-22.3636	-22.4267	-22.3692	-21.4121	-20.28	-16.18	-14.9653	-14.1141	-12.551	-12.278	-10.7739	-8.53096	1.44289	-0.401833	0.374959	5.65266	-4.02241	-4.16795	-4.48952	-3.87484	-3.36877	-2.86786	-19.496	-18.0823	-18.2483	-18.1933	-18.0922	-18.0193	-17.9834	-17.9439	-17.9125	-17.8798	-17.8304	-17.784	-17.7853	-17.7954	-17.7796	-17.7817	-17.7737	-17.7704	-17.718	-17.5232	-17.2904	-17.0011	-16.2148
-22.4684	-22.4405	-22.4353	-22.4278	-22.4094	-22.3818	-22.4122	-22.4741	-22.7556	-23.2796	-16.943	-15.743	-14.2922	-13.2861	-12.9996	-11.3477	-9.14966	-7.12788	1.83693	4.10312	-6.841	-4.87947	-4.60344	-4.54055	-4.86125	-4.58819	-17.4736	-18.1953	-18.4202	-18.2035	-18.2011	-18.0905	-18.0406	-18.0124	-17.9604	-17.9001	-17.8642	-17.8399	-17.8039	-17.7908	-17.7805	-17.7665	-17.7736	-17.784	-17.7541	-17.7289	-17.6697	-17.5622	-17.3902	-17.2302
-22.4286	-22.4072	-22.4012	-22.4043	-22.4	-22.3759	-22.4364	-22.5772	-22.849	-23.0166	0	-16.2807	-15.035	-13.5186	-13.5938	-9.40674	0	-9.11589	-5.23249	-7.21973	-5.15068	-4.87104	-4.75746	-4.87243	-5.02106	-5.67732	-24.323	-18.5473	-18.2856	-18.175	-18.197	-18.0973	-18.0454	-17.9926	-17.9615	-17.9086	-17.8715	-17.86	-17.8253	-17.7898	-17.775	-17.7572	-17.778	-17.7694	-17.7433	-17.7198	-17.701	-17.6492	-17.5709	-17.4791
-22.39	-22.3734	-22.3732	-22.3796	-22.3782	-22.3663	-22.4452	-22.6228	-22.9124	-22.9599	-20.9291	0	0	-20.3111	-14.0099	0	0	-1.14575	-5.45391	-6.05503	-5.77923	-5.18989	-5.20096	-5.30421	-5.3971	-24.62	-22.8473	-18.6374	-18.2213	-18.1914	-18.1776	-18.0931	-18.0642	-18.0056	-17.9417	-17.9259	-17.9108	-17.8785	-17.8262	-17.8017	-17.7736	-17.7802	-17.797	-17.7737	-17.7481	-17.7235	-17.7063	-17.6877	-17.6734	-17.6385
-22.3652	-22.3511	-22.3518	-22.3576	-22.3647	-22.3653	-22.4649	-22.6137	-22.9845	-23.0497	-22.1082	0	0	0	-20.2358	0	-14.7251	-13.0293	-11.3309	-8.04783	-6.87298	-6.21266	-5.82896	-6.10961	-6.14012	-23.1141	-19.3876	-18.4101	-18.3071	-18.1989	-18.1117	-18.0959	-18.0588	-18.0262	-17.9987	-17.9474	-17.9305	-17.885	-17.8268	-17.7956	-17.7734	-17.7786	-17.7926	-17.7751	-17.7571	-17.7233	-17.7011	-17.6844	-17.69	-17.7087
-22.3447	-22.3357	-22.3401	-22.3412	-22.3457	-22.3557	-22.4672	-22.6212	-23.0505	-23.1708	-22.1189	0	-19.6119	0	-20.5348	-19.0629	-15.6458	-13.6197	-12.5997	-10.9431	-8.75397	-7.7201	-7.63875	-8.43686	-22.8031	-21.8639	-18.761	-18.3573	-18.3427	-18.1942	-18.1222	-18.1093	-18.0802	-18.0535	-18.014	-18.0078	-17.9493	-17.8973	-17.838	-17.7999	-17.7898	-17.7966	-17.8013	-17.7801	-17.748	-17.7372	-17.6961	-17.6743	-17.6726	-17.7123
-22.328	-22.3125	-22.3153	-22.3191	-22.325	-22.3594	-22.4577	-22.6141	-22.9838	-23.1598	-22.1103	-19.0301	-18.0671	0	-26.1946	-19.9902	-18.1184	-15.436	-13.5494	-12.1136	-23.5441	-23.914	-23.981	-23.3852	-21.7131	-20.6682	-18.8561	-18.4064	-18.2726	-18.2138	-18.1597	-18.1243	-18.0929	-18.049	-18.0449	-18.0119	-17.9821	-17.926	-17.8692	-17.8453	-17.818	-17.8107	-17.801	-17.7773	-17.7595	-17.7156	-17.6871	-17.6676	-17.6612	-17.6873
-22.3113	-22.2824	-22.2852	-22.2954	-22.3047	-22.3695	-22.4654	-22.5846	-22.8849	-23.245	-22.9161	-19.8997	0	0	0	-21.0306	-19.0477	-17.953	-25.0142	-22.1787	-22.4337	-22.2311	-22.0941	-21.8666	-21.0151	-20.0525	-19.4209	-18.3561	-18.2334	-18.2261	-18.189	-18.1515	-18.1323	-18.0769	-18.0636	-18.0183	-17.9791	-17.9602	-17.9344	-17.8929	-17.8702	-17.8367	-17.8039	-17.7833	-17.7406	-17.6968	-17.683	-17.6754	-17.6715	-17.6623
-22.257	-22.2367	-22.2391	-22.2564	-22.2692	-22.3407	-22.4991	-22.5736	-22.724	-23.2512	-23.1813	-22.7651	-19.242	0	-22.6645	-21.2152	-21.3385	-23.6561	-22.8259	-22.1014	-21.8946	-21.6613	-21.1222	-20.9111	-20.2593	-19.2128	-18.854	-18.353	-18.2495	-18.2188	-18.1988	-18.1734	-18.1582	-18.1172	-18.1039	-18.0407	-17.9929	-17.9685	-17.955	-17.9297	-17.9154	-17.8476	-17.798	-17.7696	-17.7519	-17.7195	-17.6872	-17.6712	-17.6695	-17.6458
-22.2129	-22.208	-22.2117	-22.2233	-22.2392	-22.2987	-22.5288	-22.7039	-22.8004	-22.9088	-23.1544	-23.1747	-21.0889	-21.1417	-25.6637	-25.446	-24.6826	-23.1154	-23.019	-20.9679	-21.8214	-21.099	-20.3352	-20.1734	-19.8293	-18.9259	-18.6928	-18.3752	-18.2617	-18.2264	-18.1972	-18.1924	-18.171	-18.1401	-18.1021	-18.047	-17.999	-17.931	-17.9669	-17.9483	-17.9034	-17.8593	-17.8045	-17.8011	-17.7702	-17.7282	-17.6867	-17.6796	-17.6569	-17.6266
-22.1822	-22.1731	-22.1832	-22.1969	-22.2148	-22.2479	-22.5069	-22.7172	-22.8445	-22.9776	-23.084	-23.4227	-23.1581	-23.249	-23.3174	-27.097	-20.0677	-23.0178	-22.6268	-21.6134	-20.2534	-20.4313	-20.161	-19.9286	-19.6205	-18.7459	-18.5948	-18.3199	-18.2688	-18.2241	-18.2083	-18.2081	-18.19	-18.1583	-18.0986	-18.046	-17.9953	-17.9388	-17.9651	-17.9309	-17.8735	-17.8821	-17.8167	-17.7785	-17.7551	-17.7195	-17.6801	-17.6807	-17.6373	-17.5964
-22.1549	-22.1478	-22.1555	-22.172	-22.1976	-22.2113	-22.4239	-22.6625	-22.7752	-22.9752	-23.0423	-23.2503	-23.4574	-23.3664	-23.263	-22.726	-21.9972	-22.4405	-22.1399	-21.4881	-20.0498	-20.2878	-19.9897	-19.6164	-19.1861	-18.6219	-18.4625	-18.2792	-18.2328	-18.1991	-18.1865	-18.2034	-18.1918	-18.1654	-18.1013	-18.0535	-18.0063	-17.9559	-17.9551	-17.8942	-17.8914	-17.8627	-17.8005	-17.7653	-17.7427	-17.7095	-17.6959	-17.6745	-17.6232	-17.6011
-22.1401	-22.1218	-22.1309	-22.1467	-22.1744	-22.1947	-22.3134	-22.5098	-22.6097	-22.8045	-22.897	-23.0825	-23.3026	-23.4783	-23.2734	-22.8401	-22.4466	-22.1521	-21.9536	-21.4254	-20.6401	-20.0206	-19.6683	-19.3652	-18.6959	-18.4722	-18.3272	-18.2697	-18.2049	-18.1692	-18.14	-18.1517	-18.1779	-18.1444	-18.0831	-18.0533	-18	-17.9397	-17.9245	-17.8603	-17.8922	-17.8494	-17.7839	-17.763	-17.7309	-17.7051	-17.6884	-17.6593	-17.6107	-17.6112
-22.1174	-22.1016	-22.1092	-22.1239	-22.1532	-22.177	-22.2166	-22.3836	-22.4581	-22.6276	-22.7358	-22.9398	-23.1011	-23.2366	-22.8142	-22.5791	-22.1063	-21.7755	-21.7324	-21.3484	-20.602	-20.0964	-19.6913	-19.2191	-18.5291	-18.3302	-18.2743	-18.2477	-18.2292	-18.1756	-18.145	-18.1598	-18.16	-18.1165	-18.0564	-18.0321	-18.0015	-17.9376	-17.9306	-17.8958	-17.8966	-17.8432	-17.8017	-17.7627	-17.729	-17.6921	-17.6666	-17.6089	-17.6212	-17.6129
-22.0911	-22.0812	-22.0869	-22.101	-22.1286	-22.1618	-22.2032	-22.249	-22.3647	-22.473	-22.5664	-22.7625	-22.871	-22.515	-22.2899	-22.03	-21.7913	-21.3816	-21.5119	-21.1405	-20.5129	-19.7978	-19.3554	-18.8225	-18.4319	-18.3156	-18.2514	-18.2439	-18.2679	-18.2261	-18.1863	-18.1723	-18.1716	-18.1627	-18.0895	-18.0409	-17.99	-17.9896	-17.9419	-17.9033	-17.877	-17.824	-17.8007	-17.7604	-17.7237	-17.6853	-17.6213	-17.5976	-17.6408	-17.611
-22.0691	-22.0571	-22.0573	-22.0736	-22.1069	-22.1426	-22.1777	-22.1766	-22.2499	-22.3521	-22.4462	-22.4459	-22.4472	-21.8985	-21.7955	-21.6135	-21.3683	-20.9534	-20.9916	-20.6268	-20.211	-19.6319	-19.1307	-18.4989	-18.3538	-18.2918	-18.2482	-18.2694	-18.2599	-18.2317	-18.1659	-18.1318	-18.1409	-18.1461	-18.1182	-18.0622	-18.0204	-17.9897	-17.9712	-17.9351	-17.8901	-17.8255	-17.793	-17.7638	-17.7162	-17.6697	-17.6396	-17.6327	-17.669	-17.6305
-22.04	-22.0237	-22.0244	-22.0394	-22.0732	-22.1187	-22.1505	-22.1608	-22.1468	-22.1764	-22.1474	-22.0775	-21.8953	-21.5069	-21.3843	-21.2034	-20.9264	-20.5833	-20.4176	-20.0657	-19.7359	-19.2383	-18.7208	-18.4128	-18.352	-18.2733	-18.2701	-18.2413	-18.2208	-18.2427	-18.1899	-18.1586	-18.1311	-18.1295	-18.0979	-18.0498	-18.039	-18.0099	-17.9622	-17.9446	-17.8731	-17.8469	-17.8104	-17.7823	-17.7334	-17.6934	-17.6661	-17.6609	-17.6734	-17.637
-21.9928	-21.9973	-21.9967	-22.0115	-22.0407	-22.0746	-22.1126	-22.1777	-22.0768	-22.0458	-21.8995	-21.7653	-21.5819	-21.1489	-20.9951	-20.7968	-20.4779	-20.1686	-19.9572	-19.6374	-19.3073	-18.9834	-18.4372	-18.386	-18.3276	-18.3225	-18.3055	-18.251	-18.2307	-18.178	-18.1994	-18.1791	-18.1517	-18.1347	-18.1099	-18.1065	-18.0769	-18.0393	-17.9521	-17.8438	-17.8187	-17.805	-17.7836	-17.7776	-17.7441	-17.7351	-17.6942	-17.6635	-17.6696	-17.633
-21.9529	-21.9568	-21.9616	-21.9782	-22.0034	-22.0396	-22.0651	-22.1138	-22.1061	-21.9211	-21.6853	-21.4562	-21.2479	-20.8738	-20.6578	-20.4732	-20.1605	-19.8885	-19.5854	-19.2697	-19.0429	-18.5404	-18.4126	-18.3795	-18.3554	-18.3501	-18.3326	-18.2853	-18.2102	-18.1749	-18.1934	-18.1576	-18.1737	-18.2062	-18.154	-18.1149	-18.1146	-18.0409	-17.8761	-17.817	-17.818	-17.7988	-17.7812	-17.7721	-17.7359	-17.7571	-17.7291	-17.6885	-17.6776	-17.6463
-21.924	-21.9309	-21.9356	-21.9515	-21.962	-21.9772	-22.0055	-22.0336	-22.0755	-21.8255	-21.5304	-21.2773	-21.0338	-20.6509	-20.4813	-20.1816	-19.9048	-19.6524	-19.2919	-19.0426	-18.792	-18.4397	-18.424	-18.4001	-18.3535	-18.3745	-18.3528	-18.2611	-18.2252	-18.2105	-18.1865	-18.1363	-18.1626	-18.1777	-18.1332	-18.0781	-18.0069	-17.9564	-17.9213	-17.8442	-17.8418	-17.8379	-17.8232	-17.7952	-17.7608	-17.7574	-17.7381	-17.7095	-17.6863	-17.685
-21.8822	-21.8853	-21.8956	-21.8996	-21.9097	-21.9444	-21.9523	-21.9759	-21.9966	-21.7057	-21.4504	-21.1562	-20.8722	-20.509	-20.4004	-19.9455	-19.6544	-19.4354	-19.043	-18.8195	-18.5668	-18.4448	-18.4522	-18.4148	-18.3742	-18.3911	-18.3062	-18.2392	-18.209	-18.1915	-18.169	-18.1412	-18.167	-18.1641	-18.1073	-18.0543	-17.9896	-17.9333	-17.8841	-17.8216	-17.829	-17.8388	-17.8321	-17.8152	-17.7756	-17.7654	-17.7196	-17.7007	-17.6834	-17.6892
-21.8347	-21.8472	-21.8571	-21.8588	-21.8712	-21.9007	-21.9102	-21.9407	-21.9061	-21.5459	-21.3193	-21.0655	-20.7765	-20.4309	-20.2887	-19.989	-19.4366	-19.1847	-18.8761	-18.6325	-18.484	-18.4479	-18.4676	-18.4143	-18.3789	-18.3612	-18.2723	-18.2216	-18.1953	-18.1616	-18.1497	-18.1384	-18.1572	-18.1282	-18.0785	-18.0504	-18.0013	-17.9449	-17.8974	-17.8267	-17.8509	-17.852	-17.8301	-17.8103	-17.796	-17.7684	-17.7274	-17.6939	-17.6893	-17.7038
-21.8021	-21.8136	-21.822	-21.8244	-21.8403	-21.8615	-21.8903	-21.8852	-21.7093	-21.3705	-21.1786	-20.9609	-20.6716	-20.3487	-20.1682	-19.8579	-19.4956	-18.8806	-18.6581	-18.5397	-18.4739	-18.4361	-18.4379	-18.3876	-18.3219	-18.3018	-18.2381	-18.2136	-18.183	-18.1776	-18.1673	-18.1504	-18.1537	-18.1199	-18.0793	-18.0409	-18.0175	-17.9664	-17.9152	-17.8549	-17.8679	-17.8797	-17.8603	-17.8103	-17.784	-17.7798	-17.7117	-17.689	-17.6884	-17.7072
-21.7716	-21.793	-21.7947	-21.7915	-21.8001	-21.8325	-21.8571	-21.86	-21.544	-21.1663	-20.9996	-20.7584	-20.4892	-20.0992	-19.9546	-19.6795	-19.4099	-18.7131	-18.5717	-18.5397	-18.4725	-18.4014	-18.3769	-18.3241	-18.2878	-18.2831	-18.2419	-18.2167	-18.2049	-18.1843	-18.1662	-18.1684	-18.1499	-18.1249	-18.0762	-18.0389	-17.996	-17.9824	-17.9317	-17.8846	-17.8979	-17.8868	-17.8943	-17.8301	-17.7981	-17.7745	-17.7209	-17.7007	-17.7218	-17.7356
-21.7208	-21.76	-21.7536	-21.7526	-21.7625	-21.7873	-21.8148	-21.8223	-21.3835	-21.0118	-20.8424	-20.5538	-20.2403	-19.8889	-19.761	-19.4853	-19.2163	-18.7863	-18.5652	-18.5455	-18.4703	-18.3904	-18.3659	-18.3254	-18.2929	-18.268	-18.2551	-18.2157	-18.1983	-18.1845	-18.1745	-18.1557	-18.1435	-18.1216	-18.0854	-18.03	-17.9867	-17.9503	-17.9329	-17.895	-17.9285	-17.9023	-17.8989	-17.8609	-17.8476	-17.7883	-17.7282	-17.7046	-17.7764	-17.7343
-21.677	-21.7338	-21.7183	-21.7145	-21.7231	-21.7473	-21.7834	-21.7382	-21.226	-20.8855	-20.698	-20.351	-20.0669	-19.8049	-19.4816	-19.3819	-19.1599	-18.8603	-18.5868	-18.5561	-18.4572	-18.3994	-18.3802	-18.3377	-18.2979	-18.2611	-18.2573	-18.2213	-18.1891	-18.1891	-18.1748	-18.1437	-18.1208	-18.1183	-18.0865	-18.0334	-17.988	-17.9387	-17.9161	-17.9012	-17.9442	-17.9458	-17.9262	-17.8861	-17.8754	-17.8253	-17.7382	-17.7117	-17.8417	-17.7128
-21.6387	-21.6917	-21.6722	-21.6695	-21.6796	-21.7031	-21.7261	-21.7137	-21.1152	-20.8372	-20.5618	-20.2474	-19.994	-19.7439	-19.4704	-19.3259	-19.1268	-18.9006	-18.5391	-18.526	-18.4308	-18.3868	-18.3731	-18.3535	-18.2934	-18.2531	-18.2264	-18.2244	-18.1986	-18.1614	-18.1495	-18.1265	-18.1147	-18.0993	-18.0742	-18.0161	-17.9954	-17.9589	-17.9188	-17.9079	-17.937	-17.9675	-17.9442	-17.9118	-17.8997	-17.8823	-17.763	-17.7463	-17.931	-17.7079
-21.6059	-21.6607	-21.6322	-21.627	-21.6374	-21.6602	-21.6704	-21.6312	-21.0775	-20.7995	-20.5014	-20.2299	-19.9673	-19.7453	-19.5131	-19.2635	-19.0408	-18.8582	-18.4956	-18.4189	-18.3851	-18.369	-18.3611	-18.3304	-18.2892	-18.2605	-18.2188	-18.1973	-18.1629	-18.1296	-18.1283	-18.1071	-18.1055	-18.089	-18.0684	-18.0053	-17.9835	-17.9739	-17.9313	-17.8708	-17.9056	-17.9323	-17.9018	-17.866	-17.8459	-17.8247	-17.7784	-17.7519	-18.0532	-17.6621
-21.5707	-21.6098	-21.5934	-21.5866	-21.5932	-21.6048	-21.6306	-21.5545	-21.0111	-20.7625	-20.51	-20.2585	-19.9742	-19.7369	-19.4962	-19.2293	-18.972	-18.767	-18.4257	-18.3864	-18.3596	-18.34	-18.3326	-18.3007	-18.2684	-18.2542	-18.2088	-18.1698	-18.1107	-18.0949	-18.1053	-18.0978	-18.1012	-18.0896	-18.0769	-18.023	-17.9782	-17.9288	-17.8961	-17.809	-17.8329	-17.8485	-17.8467	-17.8123	-17.7827	-17.7757	-17.7129	-17.732	-18.0961	-16.845
-21.553	-21.569	-21.5636	-21.547	-21.5498	-21.5623	-21.5741	-21.4665	-20.9609	-20.6793	-20.4673	-20.2335	-19.9888	-19.7585	-19.5166	-19.2498	-18.9901	-18.7227	-18.3893	-18.3586	-18.3427	-18.3416	-18.3382	-18.2936	-18.2273	-18.2275	-18.1782	-18.1447	-18.111	-18.1069	-18.1243	-18.1177	-18.1267	-18.1325	-18.1088	-18.0283	-17.9359	-17.8689	-17.8447	-17.7891	-17.7823	-17.7876	-17.7856	-17.7672	-17.748	-17.7336	-17.741	-17.6672	-17.2832	-17.0905
-21.5125	-21.5224	-21.5218	-21.5076	-21.5028	-21.5182	-21.4858	-21.2897	-20.9007	-20.5915	-20.3883	-20.1551	-19.9347	-19.7251	-19.5106	-19.2465	-18.9616	-18.6958	-18.3791	-18.3553	-18.3409	-18.3421	-18.3316	-18.2557	-18.1806	-18.1709	-18.1451	-18.1192	-18.1306	-18.1398	-18.1437	-18.1381	-18.1359	-18.1221	-18.0308	-17.9846	-17.938	-17.8832	-17.8357	-17.7919	-17.7717	-17.7572	-17.7482	-17.7247	-17.7264	-17.7374	-17.7046	-17.4826	-17.3425	-17.1287
-21.4724	-21.4768	-21.4754	-21.4719	-21.4604	-21.4485	-21.3913	-21.1051	-20.8289	-20.5278	-20.3086	-20.0676	-19.8494	-19.6806	-19.4691	-19.1267	-18.8482	-18.6304	-18.3934	-18.3724	-18.3378	-18.3158	-18.2692	-18.1995	-18.1373	-18.1736	-18.1446	-18.1402	-18.1549	-18.1366	-18.1382	-18.1282	-18.1068	-18.0565	-18.0252	-17.9922	-17.9665	-17.9264	-17.9025	-17.8544	-17.821	-17.8151	-17.788	-17.764	-17.743	-17.7628	-17.7364	-17.465	-17.3019	-17.1871
-21.4556	-21.4498	-21.4411	-21.432	-21.4211	-21.3621	-21.2189	-20.9472	-20.7221	-20.4714	-20.2306	-19.9818	-19.7637	-19.5524	-19.2832	-18.9639	-18.7225	-18.5901	-18.4051	-18.369	-18.3205	-18.2502	-18.1895	-18.1238	-18.0837	-18.1962	-18.1578	-18.1667	-18.1088	-18.1157	-18.0897	-18.0765	-18.0563	-18.0346	-18.0347	-17.99	-17.9647	-17.9699	-17.9123	-17.8786	-17.853	-17.8494	-17.8464	-17.7982	-17.7526	-17.7083	-17.6659	-17.4136	-17.2196	-17.0504
-21.4379	-21.4192	-21.4038	-21.3965	-21.3794	-21.2785	-21.0916	-20.858	-20.6409	-20.3716	-20.1659	-19.9004	-19.6757	-19.4347	-19.1527	-18.8588	-18.6367	-18.5082	-18.4204	-18.3303	-18.2664	-18.1961	-18.1208	-18.0418	-18.1378	-18.1686	-18.1842	-18.1362	-18.0757	-18.0734	-18.0649	-18.038	-18.0204	-18.0248	-18.0192	-18.0071	-17.997	-17.9387	-17.8913	-17.8671	-17.86	-17.8294	-17.8391	-17.8109	-17.7419	-17.6578	-17.5654	-17.2997	-17.0965	-16.9467
-21.4221	-21.4002	-21.3783	-21.3555	-21.3387	-21.1793	-21.0026	-20.7757	-20.5701	-20.3048	-20.11	-19.8324	-19.5765	-19.3195	-19.0011	-18.7476	-18.5687	-18.4672	-18.3841	-18.2795	-18.2227	-18.1609	-18.104	-18.1395	-18.1451	-18.1621	-18.1618	-18.0953	-18.0648	-18.0663	-18.0588	-18.0411	-18.0197	-18.0022	-17.9946	-18.0056	-17.9727	-17.9274	-17.8837	-17.8322	-17.8056	-17.7888	-17.7658	-17.7147	-17.7044	-17.6196	-17.5407	-17.149	-16.9508	-16.7989
-21.3671	-21.344	-21.3251	-21.3057	-21.2961	-21.0884	-20.9423	-20.6951	-20.4898	-20.2372	-20.0405	-19.7483	-19.4892	-19.2503	-18.9159	-18.6521	-18.5262	-18.4255	-18.3373	-18.2609	-18.2023	-18.1695	-18.1293	-18.1698	-18.1098	-18.1023	-18.1334	-18.055	-18.0587	-18.0695	-18.0603	-18.0705	-18.0303	-17.9928	-17.9683	-17.9398	-17.9199	-17.8932	-17.868	-17.8012	-17.7803	-17.7817	-17.7168	-17.6377	-17.6134	-17.5681	-17.3776	-16.942	-16.7138	-16.5466
-21.3231	-21.2947	-21.2709	-21.2591	-21.2464	-21.0396	-20.865	-20.6007	-20.3635	-20.1319	-19.9231	-19.6627	-19.393	-19.1996	-18.8824	-18.618	-18.4911	-18.3851	-18.311	-18.2308	-18.1805	-18.1431	-18.1223	-18.143	-18.1121	-18.0826	-18.0959	-18.0258	-18.0768	-18.0783	-18.077	-18.0574	-18.0077	-17.9528	-17.9215	-17.8931	-17.8759	-17.8632	-17.8106	-17.7767	-17.7444	-17.7128	-17.6937	-17.681	-17.6604	-17.5417	-17.5146	-16.9483	-16.7884	-16.6098
-21.2758	-21.2502	-21.2294	-21.2106	-21.1891	-20.9974	-20.7916	-20.5366	-20.2627	-20.0352	-19.8375	-19.5685	-19.3132	-19.1052	-18.8503	-18.6479	-18.4584	-18.3836	-18.2985	-18.2395	-18.2015	-18.1541	-18.1342	-18.1086	-18.085	-18.0841	-18.0574	-18.0418	-18.0825	-18.0472	-18.0903	-18.0634	-18.0116	-17.9542	-17.9322	-17.9118	-17.8649	-17.8268	-17.8149	-17.7951	-17.7262	-17.7145	-17.7091	-17.6951	-17.6794	-17.591	-17.5623	-17.1722	-16.987	-16.8289
-21.2301	-21.216	-21.1882	-21.1747	-21.146	-20.9442	-20.7451	-20.5295	-20.2525	-20.0273	-19.8174	-19.5525	-19.2725	-19.031	-18.786	-18.6511	-18.4651	-18.3886	-18.3269	-18.2473	-18.193	-18.1383	-18.1249	-18.0778	-18.049	-18.0322	-18.0787	-18.105	-18.098	-18.0679	-18.0529	-18.0425	-18.009	-17.9415	-17.915	-17.8611	-17.8412	-17.8276	-17.8306	-17.7852	-17.7121	-17.717	-17.7085	-17.6953	-17.6991	-17.6203	-17.6271	-17.4426	-17.199	-17.0347
-21.1919	-21.1679	-21.1458	-21.1364	-21.0989	-20.9362	-20.779	-20.567	-20.3043	-20.0502	-19.8281	-19.5525	-19.265	-19.0313	-18.7657	-18.6298	-18.5257	-18.3736	-18.3123	-18.2173	-18.1625	-18.1009	-18.0904	-18.0459	-17.9624	-17.9852	-18.0879	-18.1345	-18.1427	-18.0862	-18.0213	-18.0021	-17.9757	-17.9112	-17.883	-17.8612	-17.8329	-17.8105	-17.798	-17.7506	-17.7044	-17.7217	-17.7106	-17.6952	-17.7003	-17.6273	-17.6293	-17.6138	-17.4051	-17.2393
-21.105	-21.0927	-21.0868	-21.0766	-21.0569	-20.9164	-20.7606	-20.574	-20.3303	-20.0719	-19.831	-19.55	-19.2801	-19.0434	-18.8053	-18.6281	-18.5186	-18.3705	-18.2829	-18.1714	-18.1115	-18.0395	-18.0264	-17.9833	-17.9947	-18.0486	-18.0794	-18.1218	-18.0766	-18.0628	-17.9989	-17.9585	-17.9396	-17.9218	-17.8647	-17.8314	-17.8042	-17.7848	-17.7431	-17.7078	-17.703	-17.7136	-17.7061	-17.7023	-17.7037	-17.6407	-17.6061	-17.6317	-17.5481	-17.4341
-21.0406	-21.0375	-21.031	-21.023	-21.0052	-20.8939	-20.7259	-20.5565	-20.334	-20.0894	-19.8234	-19.5343	-19.3106	-19.0706	-18.8512	-18.6307	-18.51	-18.3885	-18.3021	-18.2154	-18.1579	-18.1291	-18.1189	-18.1038	-18.0718	-18.049	-18.0397	-18.0497	-18.0249	-18.0108	-17.9805	-17.9061	-17.8952	-17.8874	-17.8421	-17.8073	-17.7788	-17.765	-17.7037	-17.6951	-17.6894	-17.7015	-17.7113	-17.6968	-17.6975	-17.6664	-17.5726	-17.562	-17.5784	-17.5323
-20.9741	-20.9722	-20.9653	-20.9617	-20.946	-20.8532	-20.712	-20.518	-20.2841	-20.0475	-19.7873	-19.5117	-19.2824	-19.0774	-18.834	-18.6446	-18.5628	-18.3617	-18.2786	-18.2033	-18.1572	-18.1146	-18.0486	-18.08	-18.0503	-18.045	-18.0141	-17.9993	-17.9963	-17.952	-17.9261	-17.865	-17.849	-17.8184	-17.8003	-17.7822	-17.7545	-17.7074	-17.6859	-17.6818	-17.6898	-17.6818	-17.6873	-17.6725	-17.6591	-17.6506	-17.5968	-17.5352	-17.6046	-17.5408
-20.9132	-20.9192	-20.9121	-20.9078	-20.8927	-20.8417	-20.6798	-20.4745	-20.2492	-20.0241	-19.7834	-19.5248	-19.3125	-19.1181	-18.8837	-18.6865	-18.5896	-18.3402	-18.2774	-18.1914	-18.1536	-18.1193	-18.0895	-18.0907	-18.0601	-18.008	-18.0032	-17.9559	-17.9322	-17.8986	-17.8888	-17.8555	-17.8366	-17.8052	-17.7539	-17.7381	-17.7159	-17.6848	-17.6615	-17.6693	-17.6736	-17.6565	-17.6359	-17.6289	-17.6593	-17.7002	-17.6521	-17.5833	-17.6829	-17.608
-20.8519	-20.8618	-20.8588	-20.8534	-20.8398	-20.8139	-20.6442	-20.4429	-20.2245	-20.0101	-19.7897	-19.5284	-19.3267	-19.1115	-18.9129	-18.703	-18.5716	-18.3469	-18.2606	-18.1981	-18.159	-18.1356	-18.1192	-18.0769	-18.0301	-17.9783	-17.9451	-17.8839	-17.8752	-17.8404	-17.8368	-17.8047	-17.7982	-17.7805	-17.7489	-17.7225	-17.6672	-17.6467	-17.6323	-17.6252	-17.6318	-17.6316	-17.6073	-17.686	-17.6659	-17.675	-17.6438	-17.582	-17.6773	-17.5748
-20.8225	-20.8222	-20.8148	-20.8143	-20.7962	-20.7621	-20.606	-20.4393	-20.2127	-19.9942	-19.793	-19.5325	-19.336	-19.1175	-18.9263	-18.6971	-18.5393	-18.3317	-18.2567	-18.1984	-18.1581	-18.127	-18.1034	-18.0329	-18.0322	-17.9276	-17.8834	-17.8647	-17.8161	-17.8017	-17.7879	-17.7466	-17.7443	-17.7353	-17.6925	-17.6611	-17.6537	-17.6456	-17.6311	-17.6549	-17.7006	-17.7272	-17.72	-17.7047	-17.6733	-17.6659	-17.6259	-17.6035	-17.6548	-17.5847
-20.7749	-20.7708	-20.7655	-20.7632	-20.7428	-20.6977	-20.5788	-20.4317	-20.2307	-19.9576	-19.7978	-19.5402	-19.3399	-19.1345	-18.926	-18.692	-18.509	-18.3384	-18.2637	-18.1877	-18.157	-18.1243	-18.0819	-17.9963	-17.9156	-17.9412	-17.9208	-17.8721	-17.8295	-17.8159	-17.7823	-17.7459	-17.7083	-17.6797	-17.6772	-17.6726	-17.6504	-17.6558	-17.6376	-17.6271	-17.6505	-17.7234	-17.7631	-17.7215	-17.7247	-17.681	-17.6346	-17.6249	-17.6706	-17.6025
-20.7426	-20.7276	-20.7131	-20.7139	-20.6966	-20.6217	-20.5202	-20.3854	-20.1894	-19.9301	-19.7755	-19.5419	-19.2988	-19.1282	-18.9094	-18.6712	-18.4913	-18.368	-18.2896	-18.2002	-18.1528	-18.1206	-18.0609	-17.9635	-17.9149	-17.9132	-17.9107	-17.8809	-17.8487	-17.8057	-17.7565	-17.7323	-17.7281	-17.7066	-17.6653	-17.6696	-17.6827	-17.6826	-17.6555	-17.6126	-17.5724	-17.6749	-17.678	-17.7233	-17.7445	-17.7322	-17.6347	-17.6597	-17.6653	-17.5928
-20.6691	-20.665	-20.6593	-20.6579	-20.6441	-20.5284	-20.4183	-20.3067	-20.1267	-19.8783	-19.7171	-19.5115	-19.2632	-19.0897	-18.8802	-18.6754	-18.4675	-18.365	-18.3012	-18.2075	-18.1393	-18.106	-18.0289	-17.957	-17.93	-17.9165	-17.892	-17.8416	-17.8306	-17.7937	-17.7322	-17.7179	-17.7022	-17.6903	-17.6807	-17.6656	-17.6806	-17.6632	-17.6387	-17.625	-17.6285	-17.594	-17.6478	-17.7158	-17.7445	-17.7067	-17.651	-17.6917	-17.6777	-17.6113
-20.6078	-20.6027	-20.5964	-20.5935	-20.5851	-20.4353	-20.3203	-20.1932	-20.0426	-19.8298	-19.6447	-19.4592	-19.221	-19.0333	-18.8787	-18.6739	-18.4634	-18.3667	-18.2865	-18.1961	-18.1404	-18.0898	-18.0237	-17.9715	-17.9325	-17.9398	-17.8742	-17.8169	-17.7383	-17.7278	-17.7216	-17.6763	-17.677	-17.6914	-17.7031	-17.6752	-17.6563	-17.6371	-17.6111	-17.5944	-17.6311	-17.5783	-17.6482	-17.6884	-17.7382	-17.7174	-17.6892	-17.7075	-17.6623	-17.6054
-20.5447	-20.5375	-20.5348	-20.5297	-20.5179	-20.3433	-20.2283	-20.1168	-19.9477	-19.765	-19.5621	-19.3664	-19.1679	-18.9712	-18.8473	-18.5618	-18.4533	-18.3768	-18.3003	-18.1992	-18.1346	-18.0827	-18.0206	-17.9573	-17.9231	-17.9149	-17.8603	-17.806	-17.7267	-17.7219	-17.7369	-17.6933	-17.6874	-17.6947	-17.704	-17.6585	-17.6414	-17.6173	-17.583	-17.5706	-17.6157	-17.603	-17.6828	-17.6918	-17.6973	-17.7107	-17.6813	-17.6684	-17.6742	-17.5998
-20.4867	-20.4779	-20.4734	-20.4766	-20.4629	-20.3116	-20.1909	-20.0768	-19.9231	-19.7156	-19.5092	-19.2493	-19.0838	-19.0104	-18.7339	-18.5539	-18.4581	-18.3819	-18.3042	-18.1877	-18.1276	-18.0749	-18.0117	-17.9417	-17.8941	-17.9074	-17.8599	-17.7974	-17.73	-17.7336	-17.7456	-17.7092	-17.6909	-17.6915	-17.6861	-17.6369	-17.6331	-17.6187	-17.5974	-17.6077	-17.6165	-17.6316	-17.7122	-17.6999	-17.7241	-17.761	-17.6739	-17.648	-17.6384	-17.6021
-20.4266	-20.4228	-20.4245	-20.4326	-20.4173	-20.2887	-20.1412	-20.0117	-19.8841	-19.6955	-19.4792	-19.2097	-18.9688	-19.0014	-18.7487	-18.6112	-18.4707	-18.3857	-18.2992	-18.1661	-18.1157	-18.0611	-17.9943	-17.9373	-17.9037	-17.9047	-17.8443	-17.8066	-17.7674	-17.7533	-17.7437	-17.7145	-17.6646	-17.6787	-17.6502	-17.6097	-17.6283	-17.6011	-17.5778	-17.5723	-17.6196	-17.608	-17.6909	-17.7246	-17.7481	-17.7341	-17.6448	-17.6384	-17.5826	-17.5634
-20.3558	-20.3538	-20.361	-20.3537	-20.3205	-20.1913	-20.068	-19.9014	-19.7834	-19.5967	-19.4072	-19.1778	-18.9708	-18.8535	-18.6195	-18.5364	-18.475	-18.4187	-18.2878	-18.1599	-18.1077	-18.0526	-17.9792	-17.9296	-17.8968	-17.8798	-17.8568	-17.8183	-17.7754	-17.7463	-17.7463	-17.7066	-17.6808	-17.6923	-17.6315	-17.5904	-17.5975	-17.5743	-17.5675	-17.5837	-17.6069	-17.636	-17.6482	-17.6851	-17.6864	-17.6758	-17.6098	-17.5583	-17.5333	-17.4981
-20.2878	-20.2854	-20.2822	-20.2551	-20.201	-20.116	-20.0199	-19.8342	-19.6997	-19.5014	-19.3279	-19.1334	-18.9478	-18.8	-18.5728	-18.4648	-18.3954	-18.3394	-18.2663	-18.1688	-18.1026	-18.0405	-17.9715	-17.8972	-17.8822	-17.9036	-17.8854	-17.8294	-17.7735	-17.7886	-17.7529	-17.7115	-17.6837	-17.6752	-17.6445	-17.6381	-17.625	-17.6122	-17.592	-17.568	-17.5671	-17.6164	-17.573	-17.5956	-17.6317	-17.618	-17.5688	-17.491	-17.4387	-17.3379
-20.2034	-20.2092	-20.2257	-20.1874	-20.1395	-20.0861	-19.9439	-19.7823	-19.6523	-19.4626	-19.2781	-19.0864	-18.9035	-18.7843	-18.5721	-18.4597	-18.3675	-18.2888	-18.202	-18.1434	-18.0995	-18.0285	-17.9797	-17.889	-17.8902	-17.9084	-17.886	-17.8143	-17.7683	-17.7631	-17.7393	-17.6833	-17.6507	-17.6508	-17.6329	-17.6413	-17.6485	-17.6191	-17.5674	-17.5241	-17.5238	-17.5715	-17.5567	-17.543	-17.5852	-17.5821	-17.5335	-17.4588	-17.3933	-17.2689
-20.1098	-20.1604	-20.1695	-20.1148	-20.0649	-20.0111	-19.8901	-19.7116	-19.5825	-19.4243	-19.244	-19.0572	-18.8538	-18.7399	-18.5694	-18.4396	-18.342	-18.2773	-18.1782	-18.1082	-18.0569	-17.9996	-17.9584	-17.8951	-17.8748	-17.8553	-17.8124	-17.7761	-17.7494	-17.7386	-17.7199	-17.6667	-17.6495	-17.6554	-17.6562	-17.6622	-17.6182	-17.593	-17.5501	-17.4975	-17.4676	-17.5459	-17.5664	-17.5323	-17.5	-17.5411	-17.5059	-17.4334	-17.413	-17.2967
-20.0459	-20.0991	-20.1144	-20.0651	-19.9993	-19.9142	-19.7698	-19.656	-19.5359	-19.3811	-19.1936	-18.9945	-18.8155	-18.6861	-18.5536	-18.4135	-18.2985	-18.2195	-18.1517	-18.0767	-17.986	-17.9388	-17.8924	-17.8894	-17.8327	-17.8171	-17.7892	-17.7503	-17.7014	-17.6983	-17.7005	-17.6594	-17.6656	-17.6644	-17.6572	-17.6239	-17.6052	-17.5849	-17.5356	-17.4743	-17.4389	-17.5644	-17.5246	-17.4971	-17.4684	-17.4335	-17.434	-17.3888	-17.4088	-17.3011
-20.0145	-20.0683	-20.0452	-19.9858	-19.9251	-19.7845	-19.6642	-19.5573	-19.4749	-19.3222	-19.1086	-18.9205	-18.7707	-18.6608	-18.532	-18.3828	-18.2746	-18.206	-18.1293	-18.0449	-17.9713	-17.9069	-17.8596	-17.8343	-17.8027	-17.776	-17.7705	-17.744	-17.7224	-17.7153	-17.7103	-17.6688	-17.6758	-17.6524	-17.6247	-17.6102	-17.5766	-17.5381	-17.5109	-17.4699	-17.5164	-17.4908	-17.5102	-17.4436	-17.4243	-17.3866	-17.337	-17.3638	-17.3704	-17.2749
-19.9257	-20.0055	-19.9637	-19.903	-19.8297	-19.6754	-19.5742	-19.4829	-19.3832	-19.2502	-19.0794	-18.9141	-18.7837	-18.6331	-18.4904	-18.3775	-18.286	-18.1881	-18.1139	-18.0434	-17.9676	-17.8996	-17.8679	-17.8075	-17.7814	-17.7657	-17.7628	-17.7497	-17.7159	-17.7031	-17.6883	-17.6788	-17.6612	-17.6328	-17.5953	-17.5717	-17.5322	-17.5055	-17.4815	-17.4977	-17.4852	-17.4505	-17.4193	-17.4206	-17.377	-17.3356	-17.3081	-17.3166	-17.3125	-17.2166
-19.8804	-19.9357	-19.8848	-19.8103	-19.7131	-19.5783	-19.4917	-19.3973	-19.2688	-19.172	-19.0642	-18.9457	-18.8312	-18.7293	-18.4577	-18.3501	-18.2368	-18.1771	-18.0952	-18.0236	-17.9515	-17.8831	-17.8411	-17.7675	-17.7429	-17.7335	-17.741	-17.7132	-17.7039	-17.6874	-17.6371	-17.6311	-17.5861	-17.5916	-17.5762	-17.5467	-17.5243	-17.4892	-17.45	-17.4516	-17.4342	-17.3953	-17.3736	-17.3222	-17.2956	-17.2746	-17.3057	-17.3376	-17.3335	-17.2426
-19.8183	-19.8717	-19.8154	-19.7198	-19.6353	-19.509	-19.4168	-19.3108	-19.1872	-19.1087	-18.9933	-18.8561	-18.765	-18.6632	-18.4518	-18.3114	-18.2226	-18.1425	-18.0655	-17.9802	-17.9177	-17.8473	-17.8092	-17.7509	-17.7299	-17.7038	-17.6846	-17.6846	-17.6863	-17.7408	-17.6444	-17.6028	-17.5811	-17.5481	-17.5227	-17.516	-17.4995	-17.4588	-17.4325	-17.4099	-17.3853	-17.3795	-17.3722	-17.2968	-17.2176	-17.198	-17.2142	-17.2375	-17.2829	-17.2616
-19.7811	-19.7939	-19.7309	-19.6483	-19.5592	-19.4443	-19.3353	-19.2246	-19.1071	-19.0192	-18.9102	-18.795	-18.6782	-18.5403	-18.4042	-18.2742	-18.173	-18.1231	-18.0519	-17.9569	-17.8799	-17.8221	-17.7898	-17.7355	-17.714	-17.6866	-17.6234	-17.6346	-17.6708	-17.6868	-17.633	-17.5892	-17.5698	-17.5315	-17.4983	-17.4673	-17.4516	-17.3955	-17.3768	-17.3807	-17.3755	-17.3836	-17.3663	-17.2837	-17.2101	-17.1738	-17.2005	-17.1697	-17.2091	-17.2212
-19.7555	-19.7382	-19.6472	-19.5682	-19.4775	-19.3621	-19.2413	-19.1391	-19.0191	-18.9311	-18.8314	-18.7146	-18.5895	-18.4189	-18.3474	-18.2253	-18.1524	-18.0896	-18.0283	-17.9462	-17.8696	-17.814	-17.7798	-17.7263	-17.6479	-17.6694	-17.6076	-17.5742	-17.5632	-17.6225	-17.5735	-17.5301	-17.5111	-17.5241	-17.4917	-17.4432	-17.416	-17.3672	-17.3452	-17.3585	-17.3705	-17.3754	-17.3653	-17.2626	-17.1757	-17.1697	-17.2039	-17.17	-17.1841	-17.1799
-19.7102	-19.7352	-19.6046	-19.5116	-19.3821	-19.2641	-19.1494	-19.0514	-18.9355	-18.8472	-18.7388	-18.6087	-18.4717	-18.3643	-18.294	-18.1704	-18.1196	-18.0521	-17.9799	-17.8858	-17.8266	-17.7647	-17.7267	-17.6997	-17.6375	-17.6155	-17.5869	-17.5336	-17.5164	-17.5532	-17.5619	-17.4861	-17.5028	-17.5016	-17.4718	-17.4298	-17.4155	-17.3858	-17.3723	-17.3656	-17.3618	-17.3536	-17.3238	-17.229	-17.167	-17.1684	-17.1501	-17.1548	-17.1551	-17.1307
-19.639	-19.6723	-19.5431	-19.4356	-19.3031	-19.1832	-19.0628	-18.9579	-18.853	-18.7433	-18.6304	-18.5063	-18.4079	-18.3363	-18.2553	-18.1279	-18.0791	-18.0112	-17.9464	-17.8684	-17.7954	-17.7216	-17.6939	-17.6618	-17.6339	-17.5786	-17.566	-17.5472	-17.5449	-17.5213	-17.5367	-17.4984	-17.4725	-17.4564	-17.4514	-17.426	-17.4086	-17.3762	-17.3438	-17.335	-17.3431	-17.3194	-17.2902	-17.1675	-17.1568	-17.1379	-17.11	-17.0973	-17.1112	-17.0766
-19.6573	-19.6119	-19.4899	-19.3698	-19.2369	-19.1107	-19.003	-18.8917	-18.7768	-18.6439	-18.5319	-18.4504	-18.3809	-18.2966	-18.2271	-18.0926	-18.0339	-17.9713	-17.915	-17.8391	-17.7642	-17.6793	-17.6745	-17.6572	-17.59	-17.5808	-17.561	-17.5002	-17.4927	-17.4754	-17.4868	-17.4708	-17.4458	-17.4636	-17.4073	-17.3782	-17.4075	-17.38	-17.3474	-17.3354	-17.3228	-17.3085	-17.2397	-17.1607	-17.1177	-17.0851	-17.0813	-17.0575	-17.0743	-17.0369
-19.5993	-19.5425	-19.4175	-19.2998	-19.1733	-19.0403	-18.9333	-18.8144	-18.6887	-18.5741	-18.4774	-18.4118	-18.3459	-18.2606	-18.1904	-18.0688	-17.9826	-17.9291	-17.8718	-17.8164	-17.7604	-17.6787	-17.6634	-17.6304	-17.5911	-17.6225	-17.6038	-17.5246	-17.4943	-17.4809	-17.5052	-17.4967	-17.4686	-17.4236	-17.3776	-17.3735	-17.3801	-17.3816	-17.3492	-17.3196	-17.3204	-17.2589	-17.2076	-17.1777	-17.0966	-17.0349	-17.0485	-17.0309	-17.0352	-17.0045
-19.5362	-19.4558	-19.3425	-19.2188	-19.103	-18.9842	-18.879	-18.7618	-18.6224	-18.5332	-18.4315	-18.343	-18.2749	-18.2153	-18.1287	-18.0284	-17.9386	-17.9054	-17.8643	-17.8065	-17.7331	-17.6966	-17.6373	-17.6206	-17.6305	-17.607	-17.5593	-17.5056	-17.4862	-17.4535	-17.4641	-17.4578	-17.4525	-17.3924	-17.3431	-17.3671	-17.3284	-17.3217	-17.2934	-17.2896	-17.2519	-17.1977	-17.2047	-17.1755	-17.0835	-17.016	-17.0074	-17.0145	-17.0088	-16.9691
-19.4795	-19.3715	-19.2688	-19.1577	-19.0341	-18.9084	-18.7987	-18.6964	-18.5632	-18.4687	-18.389	-18.3056	-18.226	-18.1617	-18.0777	-17.9757	-17.9166	-17.8597	-17.8305	-17.7883	-17.7246	-17.6833	-17.6612	-17.6412	-17.6002	-17.5639	-17.5051	-17.4813	-17.5004	-17.4658	-17.4792	-17.4681	-17.4688	-17.4205	-17.3389	-17.3161	-17.3053	-17.2373	-17.2244	-17.2465	-17.2131	-17.1809	-17.1667	-17.1568	-17.053	-17.0008	-16.9555	-16.9866	-16.9876	-16.9324
-19.4082	-19.2988	-19.1958	-19.0863	-18.973	-18.8496	-18.7289	-18.6278	-18.5231	-18.4212	-18.3487	-18.2658	-18.1763	-18.1126	-18.0541	-17.9715	-17.8689	-17.8299	-17.7781	-17.7414	-17.6957	-17.6497	-17.6394	-17.6236	-17.6119	-17.5153	-17.4722	-17.4657	-17.4567	-17.4758	-17.463	-17.4454	-17.4473	-17.4275	-17.3786	-17.2811	-17.2916	-17.2372	-17.2118	-17.1986	-17.1942	-17.1592	-17.134	-17.1154	-17.0676	-16.938	-16.9173	-16.9387	-16.9623	-16.8963
-19.3553	-19.2342	-19.1293	-19.0214	-18.9096	-18.7951	-18.6769	-18.5808	-18.4923	-18.3904	-18.293	-18.2137	-18.1249	-18.086	-18.0225	-17.9812	-17.8994	-17.8409	-17.7763	-17.711	-17.68	-17.6633	-17.6415	-17.6105	-17.5789	-17.5172	-17.4751	-17.4306	-17.4222	-17.5044	-17.4535	-17.4384	-17.434	-17.4043	-17.3618	-17.2565	-17.2595	-17.238	-17.2121	-17.2061	-17.1613	-17.1332	-17.1031	-17.0815	-17.0478	-16.9274	-16.8998	-16.9165	-16.9183	-16.8794
-19.2959	-19.1755	-19.0617	-18.9527	-18.8494	-18.7366	-18.6389	-18.5383	-18.4466	-18.3356	-18.2272	-18.1582	-18.0894	-18.0433	-17.9953	-17.943	-17.8916	-17.808	-17.7733	-17.7226	-17.672	-17.6669	-17.6239	-17.5982	-17.5552	-17.5023	-17.4633	-17.3855	-17.4343	-17.4457	-17.4368	-17.438	-17.42	-17.3788	-17.3348	-17.2816	-17.2538	-17.2635	-17.2284	-17.2341	-17.1964	-17.1101	-17.0486	-17.0594	-16.9847	-16.871	-16.847	-16.8769	-16.8734	-16.8284
-19.2201	-19.0947	-18.9978	-18.8834	-18.7778	-18.6736	-18.587	-18.4983	-18.4073	-18.3021	-18.2195	-18.149	-18.08	-18.0124	-17.9743	-17.9096	-17.8612	-17.814	-17.7325	-17.6702	-17.6243	-17.6093	-17.5908	-17.5778	-17.5302	-17.4736	-17.4452	-17.4521	-17.4372	-17.4188	-17.4072	-17.4235	-17.4206	-17.3644	-17.3355	-17.3053	-17.2623	-17.2658	-17.2237	-17.2789	-17.2108	-17.1415	-17.0735	-16.983	-16.9317	-16.8433	-16.8115	-16.8383	-16.795	-16.7146
-19.1126	-19.0132	-18.9035	-18.8088	-18.7097	-18.6212	-18.5416	-18.4584	-18.3539	-18.2639	-18.1929	-18.1168	-18.0474	-17.9788	-17.9268	-17.8495	-17.8055	-17.7417	-17.7125	-17.6516	-17.5756	-17.5842	-17.5512	-17.5338	-17.5189	-17.4864	-17.478	-17.4316	-17.3499	-17.3084	-17.2767	-17.3093	-17.3056	-17.2332	-17.1942	-17.288	-17.2762	-17.3029	-17.2212	-17.2831	-17.2304	-17.109	-17.0231	-16.9459	-16.8822	-16.8248	-16.7983	-16.7877	-16.7334	-16.6502
-19.0278	-18.9311	-18.8228	-18.7342	-18.6555	-18.5748	-18.4943	-18.4049	-18.3045	-18.236	-18.1591	-18.0835	-18.0267	-17.9173	-17.8455	-17.7817	-17.7243	-17.686	-17.6308	-17.5799	-17.6037	-17.6235	-17.5855	-17.5809	-17.5307	-17.4716	-17.3894	-17.3482	-17.2951	-17.2296	-17.2044	-17.2076	-17.1917	-17.1531	-17.1084	-17.0681	-17.1151	-17.3455	-17.3518	-17.2492	-17.1552	-17.0691	-16.9653	-16.8965	-16.8075	-16.7451	-16.7376	-16.7416	-16.679	-16.6012
-18.9554	-18.8491	-18.7515	-18.661	-18.5898	-18.5146	-18.4491	-18.3429	-18.2635	-18.1888	-18.1177	-18.0451	-17.9934	-17.9017	-17.8529	-17.7755	-17.7263	-17.6846	-17.6424	-17.5971	-17.5709	-17.5911	-17.5737	-17.5269	-17.4779	-17.3887	-17.3179	-17.2941	-17.2314	-17.1604	-17.1058	-17.0949	-17.1172	-17.1062	-17.0159	-17.0013	-17.0526	-17.2186	-17.2567	-17.1279	-17.0699	-17.0065	-16.9274	-16.8685	-16.7649	-16.7076	-16.6947	-16.6866	-16.6367	-16.5761
-18.8867	-18.7596	-18.6792	-18.5913	-18.5225	-18.4474	-18.3798	-18.2708	-18.2082	-18.1393	-18.0738	-18.0156	-17.97	-17.8879	-17.8221	-17.7959	-17.744	-17.6933	-17.651	-17.6083	-17.5734	-17.5469	-17.5084	-17.4493	-17.3999	-17.3394	-17.2785	-17.228	-17.1588	-17.1056	-17.0433	-16.9603	-17.0337	-17.0796	-17.1418	-17.0842	-17.0572	-17.0461	-17.2323	-17.1248	-17.0901	-16.9745	-16.8929	-16.7669	-16.798	-16.6413	-16.607	-16.6094	-16.5826	-16.5143
-18.8163	-18.6784	-18.5988	-18.5217	-18.4513	-18.3762	-18.3068	-18.2187	-18.1591	-18.0957	-18.0365	-17.9831	-17.9404	-17.8633	-17.7957	-17.7759	-17.7365	-17.6771	-17.6367	-17.6061	-17.5789	-17.5173	-17.4142	-17.3775	-17.328	-17.2833	-17.2212	-17.1922	-17.1271	-17.077	-17.0106	-16.9649	-17.0278	-17.0932	-17.0534	-17.0813	-17.1044	-17.0541	-17.0379	-17.049	-16.9391	-16.8974	-16.8689	-16.8368	-16.6975	-16.601	-16.5414	-16.5631	-16.5269	-16.4567
-18.7236	-18.5941	-18.5095	-18.4406	-18.3773	-18.3062	-18.2429	-18.1637	-18.1205	-18.0566	-17.9961	-17.9411	-17.9007	-17.8269	-17.7592	-17.7403	-17.7175	-17.6491	-17.6142	-17.576	-17.5539	-17.4443	-17.3521	-17.3143	-17.2846	-17.2288	-17.1641	-17.1306	-17.1026	-17.0372	-16.9552	-16.9514	-16.9685	-17.0001	-17.052	-17.0344	-17.0243	-17.0058	-16.902	-16.9955	-17.0075	-16.9045	-16.8813	-16.7908	-16.7014	-16.6312	-16.5686	-16.5441	-16.4817	-16.4531
-18.6046	-18.4988	-18.415	-18.3548	-18.3046	-18.253	-18.1967	-18.129	-18.0804	-18.004	-17.9338	-17.8694	-17.8401	-17.7765	-17.703	-17.6732	-17.6654	-17.6316	-17.6031	-17.5665	-17.5349	-17.402	-17.3286	-17.2764	-17.2053	-17.1659	-17.1118	-17.1041	-17.0768	-17.0214	-16.9478	-16.948	-16.9841	-16.9791	-16.9332	-16.9562	-16.9	-16.9543	-16.8497	-16.9182	-16.9254	-16.9164	-16.7791	-16.6827	-16.6266	-16.5984	-16.5719	-16.5002	-16.4595	-16.3892
-18.5327	-18.3982	-18.3257	-18.2812	-18.2471	-18.1975	-18.1406	-18.0832	-18.0328	-17.9645	-17.8981	-17.8449	-17.807	-17.754	-17.67	-17.6112	-17.6044	-17.5705	-17.5322	-17.4953	-17.4198	-17.3597	-17.2811	-17.2279	-17.1585	-17.0964	-17.0913	-17.0687	-17.0342	-16.947	-16.8983	-16.8588	-16.8429	-16.8293	-16.8748	-16.8949	-16.905	-16.909	-16.806	-16.8268	-16.922	-16.7706	-16.708	-16.6466	-16.5818	-16.5354	-16.4915	-16.486	-16.4307	-16.291
-18.4389	-18.3153	-18.2373	-18.19	-18.1516	-18.126	-18.0837	-18.0355	-17.9754	-17.9283	-17.8684	-17.8153	-17.7703	-17.7207	-17.6365	-17.5809	-17.5348	-17.4942	-17.4669	-17.4353	-17.359	-17.3233	-17.2459	-17.1742	-17.1218	-17.074	-17.0313	-17.0271	-16.9622	-16.8423	-16.8233	-16.7857	-16.7529	-16.72	-16.7331	-16.7397	-16.7678	-16.8143	-16.6684	-16.6636	-16.8201	-16.7079	-16.6366	-16.5936	-16.558	-16.5006	-16.4803	-16.4625	-16.3954	-16.2664
-18.3217	-18.1793	-18.1416	-18.1175	-18.097	-18.0631	-18.025	-17.9827	-17.9413	-17.8829	-17.8462	-17.7948	-17.7367	-17.6955	-17.6166	-17.5575	-17.5033	-17.4551	-17.4199	-17.3797	-17.3476	-17.2899	-17.2292	-17.1397	-17.0992	-17.0251	-17.0028	-16.9588	-16.8359	-16.7469	-16.7358	-16.7145	-16.7065	-16.7048	-16.6991	-16.6899	-16.6798	-16.7549	-16.6373	-16.5918	-16.7439	-16.6234	-16.5654	-16.5218	-16.4816	-16.4352	-16.4403	-16.4259	-16.3537	-16.2108
-18.2598	-18.1125	-18.0889	-18.0696	-18.0496	-18.0145	-17.9676	-17.9206	-17.8836	-17.858	-17.7934	-17.7656	-17.7159	-17.6701	-17.6214	-17.5397	-17.4892	-17.4239	-17.3988	-17.3582	-17.3201	-17.2343	-17.1828	-17.1041	-17.0594	-16.9937	-16.938	-16.8645	-16.7875	-16.7673	-16.7457	-16.7189	-16.6795	-16.6834	-16.6713	-16.63	-16.6243	-16.6759	-16.601	-16.5562	-16.6302	-16.5559	-16.4792	-16.448	-16.3932	-16.3922	-16.3788	-16.3327	-16.2717	-16.182
-18.1613	-18.0682	-18.0471	-18.0219	-17.9914	-17.9662	-17.9213	-17.8713	-17.835	-17.8051	-17.7678	-17.7187	-17.657	-17.621	-17.5898	-17.53	-17.48	-17.4064	-17.3333	-17.2624	-17.2256	-17.1672	-17.1325	-17.047	-17.0137	-16.9447	-16.8494	-16.7904	-16.7639	-16.7381	-16.7269	-16.7006	-16.6469	-16.6427	-16.6411	-16.5919	-16.5962	-16.5929	-16.5779	-16.5378	-16.5256	-16.5224	-16.461	-16.3929	-16.3733	-16.3798	-16.3336	-16.294	-16.2168	-16.16
-18.0914	-18.0554	-18.0187	-17.979	-17.9407	-17.912	-17.8747	-17.8363	-17.801	-17.7651	-17.717	-17.6817	-17.6437	-17.6091	-17.5574	-17.5179	-17.4808	-17.3613	-17.2283	-17.1157	-17.1174	-17.0864	-17.051	-16.9899	-16.946	-16.9092	-16.8349	-16.767	-16.7509	-16.7343	-16.7008	-16.6419	-16.6135	-16.6043	-16.601	-16.563	-16.5399	-16.5197	-16.5239	-16.5243	-16.5045	-16.4632	-16.4593	-16.4091	-16.353	-16.3546	-16.3419	-16.2867	-16.2233	-16.1573
-18.0617	-18.0372	-17.987	-17.951	-17.9141	-17.8703	-17.8349	-17.7971	-17.764	-17.7265	-17.6796	-17.6339	-17.5811	-17.5417	-17.5053	-17.4246	-17.362	-17.2766	-17.2043	-17.1122	-17.1206	-17.0866	-17.0273	-16.988	-16.9489	-16.8786	-16.826	-16.7672	-16.7226	-16.6829	-16.654	-16.6021	-16.5491	-16.5415	-16.5824	-16.5158	-16.4988	-16.4855	-16.5036	-16.5257	-16.5065	-16.4405	-16.4116	-16.4051	-16.3374	-16.3202	-16.3145	-16.2762	-16.2313	-16.1409
-18.0241	-17.9904	-17.9497	-17.9104	-17.8704	-17.8311	-17.7829	-17.7406	-17.7046	-17.6705	-17.6354	-17.5947	-17.5459	-17.4986	-17.4452	-17.3679	-17.2902	-17.2297	-17.1632	-17.0812	-17.0725	-17.036	-17.0257	-16.9651	-16.889	-16.8648	-16.8238	-16.7174	-16.6755	-16.6436	-16.6083	-16.5464	-16.5197	-16.4999	-16.4846	-16.4815	-16.4312	-16.4495	-16.5016	-16.4953	-16.4941	-16.4618	-16.4045	-16.3576	-16.3522	-16.2917	-16.2734	-16.2329	-16.2021	-16.1472
-17.942	-17.9263	-17.8929	-17.8609	-17.8225	-17.7831	-17.7271	-17.6901	-17.6434	-17.6234	-17.5861	-17.5647	-17.5594	-17.4905	-17.4424	-17.3791	-17.2946	-17.225	-17.142	-17.0739	-17.0256	-17.0478	-16.969	-16.9418	-16.8705	-16.8219	-16.7727	-16.6788	-16.6459	-16.6148	-16.5681	-16.5077	-16.4636	-16.445	-16.413	-16.4251	-16.4272	-16.396	-16.432	-16.5194	-16.4909	-16.4247	-16.3638	-16.3144	-16.2648	-16.2731	-16.2656	-16.244	-16.2028	-16.1723
-17.8869	-17.8676	-17.8461	-17.8123	-17.776	-17.7389	-17.6877	-17.6331	-17.6052	-17.5755	-17.5565	-17.5531	-17.5211	-17.461	-17.4073	-17.3338	-17.294	-17.2344	-17.1342	-17.0597	-17.0016	-16.9551	-16.9726	-16.8952	-16.8545	-16.7896	-16.7088	-16.6409	-16.6116	-16.5905	-16.5548	-16.4883	-16.4448	-16.3923	-16.3687	-16.3769	-16.3697	-16.401	-16.3853	-16.4569	-16.4474	-16.4001	-16.3423	-16.2767	-16.2317	-16.2172	-16.2195	-16.2151	-16.1472	-16.092
-17.8073	-17.8276	-17.8011	-17.7643	-17.7275	-17.6944	-17.6355	-17.6018	-17.5753	-17.5475	-17.5477	-17.5375	-17.4847	-17.4278	-17.3616	-17.2938	-17.2471	-17.2257	-17.1637	-17.056	-16.9609	-16.9205	-16.909	-16.8504	-16.8286	-16.7457	-16.663	-16.5931	-16.5572	-16.5541	-16.5279	-16.479	-16.3803	-16.3628	-16.345	-16.3317	-16.2632	-16.3394	-16.3095	-16.3493	-16.3584	-16.3264	-16.2966	-16.2503	-16.1596	-16.1985	-16.1844	-16.1469	-16.1171	-16.0411
-17.7353	-17.7601	-17.7426	-17.7098	-17.6744	-17.6309	-17.6006	-17.588	-17.5582	-17.5276	-17.5207	-17.4842	-17.4493	-17.4174	-17.3453	-17.2723	-17.2359	-17.2101	-17.1782	-17.0741	-16.9334	-16.9017	-16.8613	-16.8026	-16.7834	-16.6927	-16.64	-16.5579	-16.5101	-16.4912	-16.4393	-16.4005	-16.367	-16.3072	-16.3263	-16.3117	-16.2841	-16.2777	-16.2684	-16.2723	-16.2496	-16.2298	-16.2266	-16.2187	-16.183	-16.1765	-16.1474	-16.0924	-16.0441	-15.9999
-17.6859	-17.7127	-17.6979	-17.6632	-17.6312	-17.5614	-17.5741	-17.5547	-17.5503	-17.525	-17.4987	-17.4434	-17.4055	-17.3835	-17.3153	-17.2543	-17.2088	-17.1579	-17.1136	-17.0534	-16.8908	-16.8534	-16.7924	-16.7573	-16.6926	-16.6196	-16.5775	-16.5291	-16.4879	-16.474	-16.4067	-16.4156	-16.4022	-16.3229	-16.2925	-16.264	-16.247	-16.2386	-16.236	-16.2149	-16.1785	-16.181	-16.1802	-16.1766	-16.1867	-16.1377	-16.1081	-16.0389	-16.0002	-15.9587
-17.6271	-17.6572	-17.6474	-17.6232	-17.5854	-17.52	-17.5425	-17.5279	-17.5136	-17.5308	-17.447	-17.4158	-17.3942	-17.3594	-17.3059	-17.2397	-17.1965	-17.1079	-17.0796	-17.0373	-16.8794	-16.806	-16.7248	-16.6823	-16.629	-16.5408	-16.4838	-16.4303	-16.4024	-16.3635	-16.3487	-16.3501	-16.302	-16.2821	-16.2603	-16.206	-16.1911	-16.2018	-16.1848	-16.1959	-16.1643	-16.1626	-16.1599	-16.1682	-16.1282	-16.0819	-16.0582	-16.013	-15.9545	-15.928
-17.5371	-17.5907	-17.5873	-17.5763	-17.5644	-17.5086	-17.5027	-17.497	-17.485	-17.4515	-17.4068	-17.3831	-17.3513	-17.317	-17.2547	-17.2174	-17.1596	-17.0956	-17.0321	-16.9864	-16.8511	-16.7719	-16.7041	-16.6535	-16.5911	-16.4984	-16.4018	-16.3585	-16.3072	-16.297	-16.3355	-16.3152	-16.2965	-16.2696	-16.2249	-16.1808	-16.1725	-16.1731	-16.13	-16.1468	-16.1924	-16.1619	-16.1522	-16.1021	-16.0743	-16.0332	-16.0167	-15.9905	-15.9234	-15.8584
-17.4639	-17.4764	-17.5106	-17.5237	-17.5307	-17.5101	-17.4842	-17.4514	-17.4369	-17.3992	-17.3622	-17.3412	-17.3196	-17.2674	-17.2366	-17.1674	-17.1302	-17.0425	-16.9955	-16.9502	-16.7961	-16.724	-16.6655	-16.6152	-16.5351	-16.4416	-16.3444	-16.2822	-16.2582	-16.2314	-16.286	-16.2658	-16.2457	-16.1982	-16.164	-16.1255	-16.1291	-16.1016	-16.0763	-16.1357	-16.1672	-16.1721	-16.0938	-16.0437	-16.0241	-15.977	-15.956	-15.9384	-15.8965	-15.8304
-17.4755	-17.4731	-17.4495	-17.4496	-17.4417	-17.4329	-17.413	-17.3922	-17.3697	-17.3445	-17.3278	-17.3111	-17.2822	-17.2456	-17.1911	-17.1427	-17.087	-16.9851	-16.9544	-16.9014	-16.7316	-16.6924	-16.611	-16.5488	-16.4499	-16.369	-16.2975	-16.2245	-16.1843	-16.2034	-16.2092	-16.2147	-16.1571	-16.1247	-16.0958	-16.0843	-16.064	-16.0274	-16.0301	-16.1095	-16.1165	-16.0982	-16.0795	-16.0383	-15.978	-15.9361	-15.9137	-15.8876	-15.8462	-15.7992
-17.4174	-17.3903	-17.3915	-17.3822	-17.3569	-17.3284	-17.331	-17.312	-17.3053	-17.2898	-17.2789	-17.2647	-17.2401	-17.1907	-17.1381	-17.1257	-17.0265	-16.9519	-16.8974	-16.8269	-16.6831	-16.6422	-16.5426	-16.4511	-16.3736	-16.3214	-16.2479	-16.1664	-16.0603	-16.1258	-16.1143	-16.1111	-16.058	-16.0783	-16.0585	-16.0521	-16.0241	-15.9901	-16.0029	-16.0543	-16.0403	-16.0239	-15.9978	-15.9844	-15.9381	-15.8818	-15.8613	-15.8492	-15.8138	-15.7533
-17.3741	-17.3477	-17.3402	-17.3309	-17.3051	-17.2684	-17.2414	-17.242	-17.2406	-17.2154	-17.2092	-17.2047	-17.1823	-17.1278	-17.1117	-17.0579	-16.9812	-16.9238	-16.891	-16.7123	-16.6308	-16.5597	-16.4481	-16.3823	-16.3852	-16.2873	-16.177	-16.0705	-15.998	-16.0674	-16.0523	-15.9742	-16.0229	-16.0426	-16.019	-15.9734	-15.9606	-15.972	-16.0012	-15.9675	-15.9543	-15.9401	-15.925	-15.8904	-15.8753	-15.8289	-15.7935	-15.7803	-15.7666	-15.6855
-17.2842	-17.2828	-17.2796	-17.2637	-17.2525	-17.2309	-17.1862	-17.1744	-17.1702	-17.1594	-17.1171	-17.1184	-17.1118	-17.0681	-17.066	-16.9925	-16.9266	-16.9112	-16.8124	-16.6497	-16.5647	-16.4597	-16.3829	-16.3532	-16.3029	-16.2039	-16.0707	-15.9588	-15.9435	-16.0077	-15.9434	-15.9544	-15.9579	-15.9451	-15.9723	-15.9349	-15.9187	-15.9407	-15.9514	-15.9223	-15.9082	-15.882	-15.8673	-15.8181	-15.8037	-15.7649	-15.7399	-15.7173	-15.6747	-15.6392
-17.2448	-17.2318	-17.2215	-17.2098	-17.191	-17.1728	-17.1391	-17.112	-17.0901	-17.07	-17.0617	-17.0236	-17.0095	-16.9945	-16.9654	-16.9034	-16.884	-16.8255	-16.7084	-16.5794	-16.5052	-16.4131	-16.3473	-16.2802	-16.1796	-16.0844	-15.9541	-15.8555	-15.8913	-15.9558	-15.8299	-15.8982	-15.8706	-15.8636	-15.924	-15.8667	-15.8497	-15.8868	-15.853	-15.8598	-15.8618	-15.8381	-15.8031	-15.7608	-15.7397	-15.7143	-15.6953	-15.6529	-15.6199	-15.5703
-17.207	-17.187	-17.1765	-17.1562	-17.1431	-17.1132	-17.0806	-17.0555	-17.0212	-17.0272	-16.9981	-16.9603	-16.9406	-16.9052	-16.8868	-16.8266	-16.7687	-16.6918	-16.6414	-16.5176	-16.4321	-16.3506	-16.2874	-16.1701	-16.0486	-15.9412	-15.8456	-15.7281	-15.8018	-15.8382	-15.7634	-15.8255	-15.7938	-15.8168	-15.8523	-15.8279	-15.7842	-15.821	-15.7814	-15.7667	-15.7725	-15.7442	-15.7266	-15.6714	-15.6614	-15.6276	-15.621	-15.6142	-15.5383	-15.4807
-17.1751	-17.1538	-17.1358	-17.1253	-17.1141	-17.0874	-17.0306	-17.0115	-17.0126	-16.987	-16.9739	-16.9408	-16.9186	-16.8782	-16.8425	-16.7732	-16.6791	-16.6238	-16.5815	-16.4656	-16.3826	-16.3314	-16.2298	-16.0803	-15.9329	-15.8276	-15.7232	-15.6056	-15.6648	-15.7273	-15.6555	-15.7109	-15.6676	-15.7312	-15.7284	-15.751	-15.7048	-15.7545	-15.7204	-15.7029	-15.7011	-15.6743	-15.6489	-15.606	-15.6029	-15.5808	-15.5805	-15.5715	-15.5329	-15.4194
-17.0864	-17.083	-17.0703	-17.0577	-17.0447	-17.0297	-16.9674	-16.9669	-16.9565	-16.9273	-16.9047	-16.8807	-16.8641	-16.8355	-16.7973	-16.735	-16.6674	-16.61	-16.5607	-16.4718	-16.3921	-16.3687	-16.2658	-16.1424	-15.9744	-15.7965	-15.594	-15.4056	-15.4661	-15.5646	-15.5515	-15.572	-15.5291	-15.5795	-15.6002	-15.638	-15.6498	-15.6835	-15.6531	-15.6393	-15.6429	-15.6077	-15.5923	-15.57	-15.5865	-15.5674	-15.5584	-15.5294	-15.5039	-15.3996
-17.0139	-17.0102	-17.002	-16.9891	-16.9774	-16.9605	-16.923	-16.888	-16.8815	-16.867	-16.8435	-16.8214	-16.8103	-16.7916	-16.7455	-16.7268	-16.6735	-16.5967	-16.544	-16.4539	-16.349	-16.3571	-16.2431	-16.099	-16.0085	-15.8605	-15.6136	-15.1321	-15.2374	-15.4314	-15.4478	-15.5198	-15.3663	-15.4078	-15.5206	-15.5223	-15.5979	-15.6053	-15.5806	-15.5688	-15.5719	-15.5576	-15.5784	-15.55	-15.5701	-15.5501	-15.5104	-15.492	-15.4903	-15.3786
-16.9571	-16.9526	-16.9359	-16.9215	-16.9061	-16.88	-16.8614	-16.8303	-16.821	-16.7919	-16.7728	-16.7507	-16.7183	-16.7067	-16.7158	-16.6615	-16.6457	-16.5866	-16.502	-16.3989	-16.2898	-16.2584	-16.1631	-16.0335	-15.9171	-15.818	-15.6554	-15.5218	-15.3708	-15.4497	-15.4584	-15.4343	-15.413	-15.4921	-15.3711	-15.4945	-15.4829	-15.5434	-15.5088	-15.4735	-15.5342	-15.5035	-15.5206	-15.5153	-15.5171	-15.4852	-15.4569	-15.4534	-15.4347	-15.3536
-16.9272	-16.9043	-16.8872	-16.8743	-16.8558	-16.827	-16.8043	-16.7751	-16.7652	-16.7477	-16.7239	-16.692	-16.6583	-16.6513	-16.6423	-16.6235	-16.5846	-16.5527	-16.4959	-16.3882	-16.3117	-16.1856	-16.0955	-15.9539	-15.8505	-15.7968	-15.6903	-15.5939	-15.4361	-15.5369	-15.4793	-15.4175	-15.362	-15.4318	-15.4705	-15.5697	-15.5828	-15.6331	-15.5607	-15.4901	-15.4817	-15.4743	-15.4561	-15.4852	-15.4256	-15.3931	-15.3758	-15.381	-15.3505	-15.2379
-16.8745	-16.8475	-16.8283	-16.8205	-16.8095	-16.7812	-16.759	-16.736	-16.7173	-16.6919	-16.661	-16.6261	-16.6068	-16.5983	-16.5731	-16.5559	-16.5138	-16.4924	-16.4762	-16.4341	-16.3505	-16.2013	-16.0392	-15.937	-15.8677	-15.7535	-15.6288	-15.5222	-15.3734	-15.3817	-15.3959	-15.406	-15.4425	-15.4036	-15.4348	-15.4877	-15.5661	-15.5728	-15.5415	-15.5157	-15.4876	-15.4646	-15.4848	-15.4425	-15.3566	-15.3438	-15.3091	-15.3219	-15.3054	-15.1987
-16.7986	-16.7742	-16.7578	-16.7552	-16.7489	-16.7235	-16.7061	-16.686	-16.659	-16.6311	-16.6035	-16.567	-16.5549	-16.5374	-16.5238	-16.5016	-16.4748	-16.4555	-16.4041	-16.3791	-16.2901	-16.1943	-16.0443	-15.9558	-15.8333	-15.6911	-15.5514	-15.3874	-15.2342	-15.0956	-15.292	-15.3681	-15.445	-15.5257	-15.4316	-15.4499	-15.497	-15.5396	-15.4967	-15.4626	-15.4457	-15.4502	-15.4264	-15.3613	-15.348	-15.3296	-15.3171	-15.3072	-15.2808	-15.18
-16.7476	-16.7133	-16.7052	-16.6921	-16.6756	-16.654	-16.641	-16.623	-16.5962	-16.5756	-16.5411	-16.5035	-16.5077	-16.4691	-16.4632	-16.4379	-16.4407	-16.4266	-16.3942	-16.3849	-16.3235	-16.1624	-16.0888	-15.9046	-15.7598	-15.6235	-15.4929	-15.3496	-15.1872	-15.0904	-15.3083	-15.3998	-15.4427	-15.4446	-15.4601	-15.4319	-15.4519	-15.5144	-15.4685	-15.4048	-15.3923	-15.4061	-15.3595	-15.3253	-15.3169	-15.2946	-15.2987	-15.283	-15.2257	-15.1784
-16.6782	-16.6622	-16.6537	-16.6398	-16.6216	-16.5951	-16.5749	-16.5646	-16.5383	-16.5198	-16.4993	-16.4807	-16.4715	-16.4393	-16.4205	-16.4071	-16.3926	-16.3692	-16.3506	-16.3641	-16.2526	-16.1458	-16.0689	-15.906	-15.7221	-15.6218	-15.5264	-15.3853	-15.2669	-15.2985	-15.3	-15.4211	-15.4558	-15.4225	-15.429	-15.3869	-15.381	-15.4557	-15.4259	-15.3857	-15.3479	-15.2844	-15.264	-15.2718	-15.2733	-15.3078	-15.2698	-15.2402	-15.2046	-15.1437
-16.6096	-16.6062	-16.6039	-16.5931	-16.5718	-16.556	-16.5334	-16.5175	-16.4955	-16.4734	-16.4469	-16.4436	-16.4142	-16.3942	-16.3761	-16.3547	-16.343	-16.3302	-16.3361	-16.3272	-16.2068	-16.1627	-16.1245	-15.9686	-15.8546	-15.7444	-15.6542	-15.5222	-15.464	-15.4074	-15.389	-15.3573	-15.4454	-15.4439	-15.3789	-15.3577	-15.3012	-15.3314	-15.3049	-15.3	-15.2627	-15.2269	-15.2025	-15.2405	-15.2697	-15.3109	-15.2465	-15.2014	-15.1395	-15.0645
-16.5433	-16.551	-16.5516	-16.5457	-16.5294	-16.516	-16.492	-16.4688	-16.4471	-16.422	-16.3954	-16.3907	-16.3629	-16.3448	-16.3219	-16.3003	-16.2904	-16.2876	-16.2764	-16.264	-16.1351	-16.1296	-16.0608	-15.9216	-15.8195	-15.7467	-15.6704	-15.5987	-15.5581	-15.4555	-15.3457	-15.3453	-15.4088	-15.3889	-15.3676	-15.3364	-15.2586	-15.2758	-15.2703	-15.2846	-15.2888	-15.2926	-15.273	-15.2374	-15.1983	-15.1834	-15.163	-15.1196	-15.0962	-14.9895
-16.4859	-16.5013	-16.4979	-16.4848	-16.4679	-16.4568	-16.4347	-16.4174	-16.3927	-16.3691	-16.3459	-16.3368	-16.3126	-16.2879	-16.2736	-16.2553	-16.24	-16.2223	-16.2135	-16.1805	-16.0522	-16.0754	-16.0019	-15.8486	-15.771	-15.687	-15.6147	-15.5277	-15.5183	-15.4066	-15.3484	-15.3413	-15.3574	-15.3607	-15.3535	-15.3128	-15.2138	-15.2538	-15.2503	-15.362	-15.341	-15.2571	-15.1915	-15.147	-15.1273	-15.104	-15.1126	-15.1025	-15.0452	-14.9428
-16.4285	-16.4544	-16.4471	-16.4334	-16.417	-16.4003	-16.3778	-16.36	-16.3376	-16.3183	-16.3023	-16.2932	-16.2682	-16.2408	-16.2134	-16.2139	-16.1929	-16.1719	-16.1471	-16.0839	-15.9577	-16.0116	-15.9195	-15.7756	-15.7121	-15.6301	-15.5539	-15.4477	-15.4796	-15.3237	-15.3278	-15.3244	-15.3044	-15.2966	-15.2861	-15.2671	-15.1973	-15.2277	-15.2278	-15.2739	-15.2501	-15.1948	-15.149	-15.0935	-15.0739	-15.0554	-15.0478	-15.0246	-15.009	-14.8482
-16.3898	-16.3994	-16.3893	-16.3771	-16.3601	-16.3444	-16.3191	-16.3002	-16.28	-16.2667	-16.2515	-16.2462	-16.2255	-16.1991	-16.1704	-16.1695	-16.1484	-16.1341	-16.1262	-16.0841	-15.9447	-16.0097	-15.8945	-15.7489	-15.6266	-15.5477	-15.4425	-15.3346	-15.4007	-15.2688	-15.3177	-15.2825	-15.2462	-15.2392	-15.2401	-15.2305	-15.1702	-15.1929	-15.1933	-15.1908	-15.1797	-15.1509	-15.1094	-15.0332	-15.0241	-15.0004	-14.9978	-14.9728	-14.956	-14.7613
-16.3475	-16.3506	-16.3402	-16.3288	-16.3143	-16.2998	-16.2775	-16.2466	-16.2279	-16.2171	-16.1983	-16.1782	-16.1667	-16.1468	-16.1138	-16.124	-16.1239	-16.1169	-16.1077	-16.0618	-15.9378	-15.9705	-15.8625	-15.7306	-15.629	-15.5418	-15.4402	-15.3361	-15.3151	-15.1899	-15.2486	-15.258	-15.233	-15.2409	-15.226	-15.1831	-15.1614	-15.1993	-15.1633	-15.1562	-15.1303	-15.1001	-15.064	-14.9907	-14.9553	-14.9502	-14.9429	-14.924	-14.8518	-14.6891
-16.3061	-16.2945	-16.2927	-16.2781	-16.2633	-16.2486	-16.2332	-16.1965	-16.1737	-16.1638	-16.1424	-16.1219	-16.1067	-16.0966	-16.0864	-16.0846	-16.0916	-16.0784	-16.0536	-16.0281	-15.8967	-15.8656	-15.7914	-15.6753	-15.5981	-15.4868	-15.3665	-15.2507	-15.2241	-15.2013	-15.1855	-15.2134	-15.2373	-15.2131	-15.1839	-15.173	-15.1865	-15.1777	-15.1602	-15.1456	-15.1041	-15.0466	-15.0098	-14.9307	-14.8813	-14.8761	-14.8848	-14.8737	-14.7687	-14.6309
-16.2657	-16.2604	-16.2467	-16.2303	-16.2126	-16.1967	-16.1788	-16.1512	-16.1276	-16.1093	-16.0906	-16.0673	-16.0537	-16.0681	-16.0653	-16.0383	-16.0084	-16.0141	-15.9922	-15.9664	-15.8498	-15.8069	-15.7354	-15.6653	-15.5681	-15.4411	-15.3416	-15.1691	-15.1102	-15.1821	-15.1906	-15.1772	-15.165	-15.1621	-15.1352	-15.1212	-15.1384	-15.1285	-15.1267	-15.0906	-15.0477	-14.9977	-14.9392	-14.8926	-14.8442	-14.8151	-14.8161	-14.8077	-14.6916	-14.586
-16.263	-16.2404	-16.215	-16.191	-16.1636	-16.1414	-16.1262	-16.1001	-16.0881	-16.0637	-16.0425	-16.0216	-16.0145	-16.028	-16.016	-15.9836	-15.944	-15.9382	-15.9336	-15.9135	-15.785	-15.7279	-15.6979	-15.557	-15.476	-15.4017	-15.266	-15.1801	-15.1379	-15.1529	-15.1363	-15.1235	-15.0362	-15.0618	-15.055	-15.0682	-15.0511	-15.0626	-15.0851	-15.0372	-15.0033	-14.9797	-14.9325	-14.8583	-14.8375	-14.8034	-14.7965	-14.7563	-14.626	-14.4975
-16.2178	-16.2004	-16.1714	-16.1448	-16.1164	-16.0922	-16.0714	-16.0527	-16.0372	-16.0255	-16.0061	-15.9944	-15.99	-15.9738	-15.9513	-15.9417	-15.9123	-15.8787	-15.869	-15.8124	-15.7487	-15.691	-15.6203	-15.5149	-15.3945	-15.2626	-15.1888	-15.066	-15.1302	-15.1143	-15.1134	-15.0602	-14.9948	-14.9683	-14.9759	-14.9964	-14.9748	-14.9764	-14.9696	-14.9744	-14.9852	-14.9247	-14.8626	-14.8494	-14.7985	-14.8302	-14.7782	-14.7293	-14.6105	-14.4211
-16.1477	-16.1312	-16.1048	-16.0791	-16.0629	-16.0414	-16.0319	-16.0066	-15.9922	-15.9806	-15.969	-15.969	-15.9533	-15.9224	-15.9042	-15.8832	-15.864	-15.8471	-15.8017	-15.7018	-15.6557	-15.6098	-15.5402	-15.4372	-15.3549	-15.2206	-15.0654	-14.9813	-15.0474	-15.0076	-15.0257	-14.9962	-14.9585	-14.8998	-14.9158	-14.9424	-14.9422	-14.9053	-14.8981	-14.8947	-14.8651	-14.837	-14.8317	-14.818	-14.7781	-14.7622	-14.7501	-14.6787	-14.6233	-14.4305
-16.1048	-16.08	-16.054	-16.0239	-16.003	-15.9917	-15.9868	-15.9746	-15.9549	-15.9408	-15.9293	-15.9237	-15.9057	-15.8614	-15.8614	-15.8315	-15.8093	-15.7627	-15.7155	-15.6523	-15.6048	-15.6342	-15.5742	-15.4013	-15.2322	-15.113	-15.0683	-14.9402	-14.9692	-14.9674	-14.9711	-14.9628	-14.9214	-14.884	-14.9329	-14.9274	-14.897	-14.867	-14.844	-14.7881	-14.7857	-14.7707	-14.7479	-14.7597	-14.7436	-14.7323	-14.7079	-14.7039	-14.5575	-14.4012
-16.0635	-16.0403	-16.01	-15.983	-15.9584	-15.9443	-15.9463	-15.9451	-15.9208	-15.9025	-15.8905	-15.8813	-15.8507	-15.8074	-15.8099	-15.7924	-15.7764	-15.7004	-15.6422	-15.5795	-15.5479	-15.5447	-15.5036	-15.4004	-15.2421	-15.1108	-14.9638	-14.9072	-14.9655	-14.9547	-14.9545	-14.9143	-14.875	-14.8731	-14.9068	-14.8293	-14.7839	-14.7467	-14.7227	-14.7146	-14.718	-14.7341	-14.7092	-14.6875	-14.7168	-14.6788	-14.6789	-14.6956	-14.5725	-14.3854
-16.0215	-15.9947	-15.9623	-15.9319	-15.9053	-15.8966	-15.9017	-15.9089	-15.8912	-15.8704	-15.8585	-15.8247	-15.7891	-15.7577	-15.7633	-15.7458	-15.722	-15.6553	-15.6073	-15.5638	-15.5039	-15.4501	-15.4012	-15.2965	-15.2151	-15.1133	-14.9938	-14.9322	-14.9881	-14.9279	-14.9302	-14.8817	-14.8619	-14.7854	-14.7984	-14.7501	-14.7193	-14.6993	-14.6897	-14.6738	-14.6653	-14.6768	-14.6646	-14.645	-14.6536	-14.6347	-14.6291	-14.6464	-14.6703	-14.5034
-15.9702	-15.9482	-15.9222	-15.8923	-15.8623	-15.8541	-15.8661	-15.8588	-15.855	-15.8287	-15.7896	-15.7614	-15.7336	-15.7033	-15.709	-15.694	-15.6767	-15.6192	-15.5671	-15.5376	-15.4368	-15.3613	-15.2986	-15.2184	-15.1602	-15.0625	-14.97	-14.9034	-14.9227	-14.8834	-14.844	-14.8121	-14.7849	-14.7777	-14.7362	-14.7208	-14.6706	-14.6608	-14.6291	-14.6117	-14.6018	-14.5896	-14.5844	-14.5712	-14.5787	-14.5688	-14.5659	-14.5667	-14.5622	-14.483
-15.9156	-15.8924	-15.8612	-15.8304	-15.8013	-15.8042	-15.8268	-15.822	-15.7871	-15.758	-15.7294	-15.7009	-15.6772	-15.6536	-15.6604	-15.6444	-15.6266	-15.5599	-15.5019	-15.4777	-15.3653	-15.2852	-15.2072	-15.1519	-15.0966	-15.0087	-14.9523	-14.8757	-14.8457	-14.8097	-14.7531	-14.7098	-14.7132	-14.701	-14.6711	-14.6651	-14.6356	-14.6019	-14.5807	-14.5681	-14.5362	-14.506	-14.5045	-14.5086	-14.519	-14.4797	-14.504	-14.4475	-14.443	-14.4609
-15.8671	-15.8383	-15.8103	-15.7776	-15.7458	-15.7495	-15.7733	-15.7599	-15.7332	-15.6951	-15.6595	-15.6361	-15.6199	-15.6068	-15.612	-15.5953	-15.5729	-15.5041	-15.4227	-15.3943	-15.2909	-15.2061	-15.1611	-15.1035	-15.0384	-14.9664	-14.9285	-14.8626	-14.7984	-14.7332	-14.6523	-14.6641	-14.6675	-14.6286	-14.604	-14.5857	-14.5705	-14.5322	-14.5106	-14.4782	-14.4601	-14.4453	-14.4466	-14.4412	-14.4128	-14.4415	-14.3993	-14.3975	-14.3429	-14.3054
-15.8193	-15.7932	-15.7623	-15.7304	-15.7061	-15.6909	-15.7122	-15.6932	-15.6637	-15.64	-15.6161	-15.5879	-15.5697	-15.5516	-15.5567	-15.5446	-15.5182	-15.4595	-15.3766	-15.3305	-15.2497	-15.1628	-15.0997	-15.0483	-14.9713	-14.9583	-14.9289	-14.8324	-14.7717	-14.6922	-14.63	-14.6244	-14.6177	-14.5618	-14.5365	-14.5082	-14.4732	-14.4434	-14.4343	-14.4062	-14.3789	-14.3682	-14.3799	-14.3781	-14.3792	-14.3794	-14.3715	-14.3031	-14.2507	-14.3502
-15.7625	-15.7386	-15.7112	-15.6804	-15.6485	-15.6271	-15.6409	-15.6314	-15.6067	-15.5709	-15.5628	-15.54	-15.5175	-15.5168	-15.5027	-15.5038	-15.4567	-15.397	-15.3208	-15.2827	-15.2071	-15.1069	-15.0519	-15.008	-14.996	-14.9493	-14.9256	-14.8105	-14.7622	-14.7192	-14.6448	-14.601	-14.5155	-14.4526	-14.4414	-14.4297	-14.4114	-14.3827	-14.3716	-14.3127	-14.282	-14.2823	-14.3062	-14.348	-14.375	-14.3547	-14.2927	-14.2575	-14.2877	-14.2839
-15.6964	-15.6807	-15.6563	-15.6257	-15.6021	-15.5798	-15.5874	-15.5866	-15.5675	-15.5319	-15.5105	-15.489	-15.4749	-15.4596	-15.4572	-15.432	-15.3985	-15.3401	-15.2983	-15.2205	-15.1823	-15.0964	-15.0215	-14.9469	-14.9096	-14.9381	-14.9032	-14.8126	-14.8359	-14.6926	-14.6485	-14.5249	-14.4266	-14.3975	-14.3843	-14.3481	-14.3401	-14.3209	-14.3246	-14.3065	-14.2442	-14.2183	-14.2033	-14.2583	-14.2637	-14.2533	-14.2193	-14.197	-14.2364	-14.2115
-15.6318	-15.6155	-15.5997	-15.5827	-15.5581	-15.5314	-15.5093	-15.5152	-15.4942	-15.466	-15.4596	-15.455	-15.44	-15.4285	-15.3867	-15.3586	-15.3425	-15.3153	-15.2348	-15.1568	-15.1414	-15.0838	-15.0239	-14.9273	-14.8284	-14.7865	-14.8237	-14.8094	-14.7252	-14.6609	-14.6031	-14.4512	-14.4179	-14.3304	-14.3075	-14.2755	-14.2394	-14.2249	-14.2259	-14.2484	-14.2457	-14.2201	-14.171	-14.1256	-14.1748	-14.1612	-14.1687	-14.1588	-14.1446	-14.0935
-15.5867	-15.5361	-15.5534	-15.5323	-15.5048	-15.4794	-15.4552	-15.4203	-15.4376	-15.4161	-15.4382	-15.4344	-15.4176	-15.3772	-15.3449	-15.322	-15.296	-15.2469	-15.1816	-15.126	-15.0546	-15.0047	-14.9871	-14.9497	-14.8318	-14.7696	-14.6968	-14.6467	-14.6145	-14.6125	-14.5234	-14.4649	-14.3632	-14.3006	-14.2568	-14.2203	-14.1789	-14.1699	-14.1939	-14.1745	-14.1972	-14.1662	-14.124	-14.1153	-14.1406	-14.1609	-14.1407	-14.0969	-14.0313	-14.022
-15.5081	-15.4674	-15.4786	-15.4705	-15.4501	-15.4283	-15.3855	-15.3804	-15.3607	-15.378	-15.3906	-15.3909	-15.3791	-15.3462	-15.322	-15.267	-15.2231	-15.1799	-15.118	-15.0757	-15.0502	-14.973	-14.8825	-14.847	-14.7959	-14.718	-14.6613	-14.6056	-14.5597	-14.5097	-14.4742	-14.4167	-14.3329	-14.2746	-14.2317	-14.1671	-14.1353	-14.1366	-14.1119	-14.0863	-14.0571	-14.0587	-14.0599	-14.0649	-14.0443	-14.0179	-14.0073	-14.0335	-14.0089	-13.9853
-15.4718	-15.4263	-15.4328	-15.4128	-15.3923	-15.3675	-15.3513	-15.3308	-15.3284	-15.2932	-15.3116	-15.2998	-15.2787	-15.2588	-15.2398	-15.1984	-15.1689	-15.1134	-15.0509	-14.9962	-14.9749	-14.8667	-14.8946	-14.8014	-14.7607	-14.7323	-14.6639	-14.5541	-14.5079	-14.4704	-14.3821	-14.3334	-14.3088	-14.2756	-14.1938	-14.1366	-14.0915	-14.0552	-14.034	-14.0268	-14.0216	-13.9906	-13.9976	-13.9756	-13.9587	-13.934	-13.9442	-13.9615	-13.9498	-13.8393
-15.3608	-15.3175	-15.3469	-15.3578	-15.3599	-15.3419	-15.3184	-15.2986	-15.2707	-15.2503	-15.2481	-15.2163	-15.1948	-15.1764	-15.1522	-15.1208	-15.106	-15.0873	-15.0353	-14.9677	-14.8889	-14.8792	-14.7235	-14.7968	-14.738	-14.6599	-14.6773	-14.5738	-14.4638	-14.3997	-14.3382	-14.3041	-14.2713	-14.2251	-14.1441	-14.0978	-14.0529	-13.9973	-13.9625	-13.9213	-13.9112	-13.9256	-13.8904	-13.8445	-13.8674	-13.8861	-13.9115	-13.8649	-13.8032	-13.8366
-15.3215	-15.2858	-15.291	-15.2767	-15.2641	-15.3172	-15.2718	-15.2267	-15.225	-15.2026	-15.1936	-15.1675	-15.1485	-15.1272	-15.1091	-15.0794	-15.0584	-15.0355	-14.9963	-14.9134	-14.8092	-14.7751	-14.7464	-14.6858	-14.6801	-14.6059	-14.5658	-14.4912	-14.3757	-14.3382	-14.2804	-14.2431	-14.1911	-14.1446	-14.1194	-14.054	-13.996	-13.9579	-13.9112	-13.8565	-13.8264	-13.8286	-13.7923	-13.7749	-13.8096	-13.8043	-13.7461	-13.7544	-13.7537	-13.8125
-15.2991	-15.2451	-15.2494	-15.2332	-15.2254	-15.2055	-15.1726	-15.174	-15.1881	-15.1662	-15.1433	-15.1256	-15.1029	-15.0864	-15.0667	-15.0426	-15.0172	-14.9689	-14.927	-14.8579	-14.8037	-14.7289	-14.6761	-14.6097	-14.5479	-14.5477	-14.5615	-14.4966	-14.3716	-14.3338	-14.2324	-14.1666	-14.1414	-14.0897	-14.054	-14.0325	-13.9767	-13.9337	-13.8901	-13.8478	-13.8331	-13.7925	-13.7418	-13.6966	-13.7757	-13.7692	-13.7118	-13.7436	-13.7645	-13.7603
-15.3013	-15.213	-15.2073	-15.1911	-15.1815	-15.1497	-15.1115	-15.1384	-15.1295	-15.1026	-15.0951	-15.0804	-15.063	-15.0402	-15.0164	-14.9872	-14.9555	-14.9235	-14.907	-14.8721	-14.7656	-14.6912	-14.6186	-14.5358	-14.4561	-14.401	-14.4373	-14.4619	-14.3061	-14.2265	-14.1806	-14.1064	-14.0636	-14.0423	-14.0095	-13.9761	-13.953	-13.9257	-13.899	-13.8399	-13.806	-13.7741	-13.7451	-13.6961	-13.7791	-13.728	-13.6916	-13.725	-13.749	-13.743
-15.1707	-15.1414	-15.1416	-15.1346	-15.1048	-15.0791	-15.0753	-15.0676	-15.0525	-15.0469	-15.0407	-15.029	-15.0095	-14.993	-14.9662	-14.9357	-14.9176	-14.9129	-14.898	-14.8195	-14.7423	-14.6647	-14.5875	-14.5048	-14.4328	-14.3645	-14.3456	-14.328	-14.2131	-14.1777	-14.1072	-14.0664	-13.9881	-13.9352	-13.9007	-13.8924	-13.8561	-13.8618	-13.8453	-13.8089	-13.77	-13.7743	-13.7407	-13.7312	-13.7273	-13.6933	-13.6731	-13.7095	-13.7341	-13.6924
-15.115	-15.0921	-15.0789	-15.0662	-15.051	-15.0187	-15.0189	-15.0096	-14.9786	-14.9812	-14.9837	-14.9782	-14.9521	-14.946	-14.9223	-14.9078	-14.8934	-14.8869	-14.8728	-14.7814	-14.7232	-14.6515	-14.57	-14.494	-14.4186	-14.3554	-14.2928	-14.2157	-14.1706	-14.0776	-14.0293	-13.9675	-13.9175	-13.8793	-13.8472	-13.8324	-13.8126	-13.8059	-13.7876	-13.7787	-13.7351	-13.7312	-13.7408	-13.7132	-13.6725	-13.6846	-13.6919	-13.6714	-13.6504	-13.6317
-15.0749	-15.0605	-15.0433	-15.0208	-15.0074	-14.9863	-14.9648	-14.9548	-14.9435	-14.9194	-14.91	-14.9127	-14.897	-14.8883	-14.8756	-14.8705	-14.856	-14.8375	-14.8431	-14.7543	-14.689	-14.6082	-14.5486	-14.4909	-14.4207	-14.3323	-14.2586	-14.1703	-14.1056	-13.9865	-13.9491	-13.9321	-13.918	-13.8875	-13.8651	-13.8436	-13.7813	-13.7402	-13.7214	-13.7236	-13.737	-13.7491	-13.7045	-13.6838	-13.6541	-13.6522	-13.6768	-13.646	-13.6089	-13.5713
-15.0334	-15.0112	-14.9767	-14.9679	-14.9515	-14.9277	-14.9077	-14.8966	-14.8955	-14.8967	-14.8707	-14.857	-14.8509	-14.8293	-14.8244	-14.8114	-14.8052	-14.8098	-14.8008	-14.7169	-14.6333	-14.566	-14.5118	-14.4565	-14.3947	-14.3249	-14.2411	-14.1629	-14.0469	-13.9621	-13.9103	-13.8908	-13.9138	-13.8816	-13.8299	-13.807	-13.7471	-13.7151	-13.6819	-13.6717	-13.6661	-13.6625	-13.668	-13.6048	-13.6039	-13.5987	-13.6184	-13.6277	-13.6002	-13.5511
-15.0091	-14.8913	-14.8726	-14.8796	-14.9051	-14.9	-14.8648	-14.8535	-14.8384	-14.8507	-14.8348	-14.8171	-14.7949	-14.7791	-14.7598	-14.7458	-14.7628	-14.7605	-14.7466	-14.6734	-14.5896	-14.5292	-14.4869	-14.4139	-14.348	-14.2992	-14.223	-14.1155	-14.0127	-13.9547	-13.8675	-13.8534	-13.8469	-13.8268	-13.8173	-13.7839	-13.7255	-13.6808	-13.6376	-13.6332	-13.6258	-13.6192	-13.6097	-13.5745	-13.5559	-13.5542	-13.5562	-13.5377	-13.5395	-13.5209
-14.8705	-14.8657	-14.8469	-14.8399	-14.8371	-14.8304	-14.8125	-14.8067	-14.7799	-14.7722	-14.7632	-14.7637	-14.7571	-14.7332	-14.7033	-14.7053	-14.7169	-14.7148	-14.7083	-14.6676	-14.5647	-14.4956	-14.4584	-14.3885	-14.3341	-14.2614	-14.1905	-14.1222	-14.0313	-13.9445	-13.8322	-13.8226	-13.7762	-13.7564	-13.7606	-13.7224	-13.6958	-13.6459	-13.6257	-13.624	-13.6083	-13.553	-13.5488	-13.5172	-13.5151	-13.4965	-13.4993	-13.4988	-13.4936	-13.4766
-14.7987	-14.8082	-14.8014	-14.7816	-14.7619	-14.7696	-14.766	-14.7396	-14.7211	-14.7075	-14.7031	-14.7066	-14.7093	-14.685	-14.6748	-14.6609	-14.6468	-14.6463	-14.6559	-14.6269	-14.5164	-14.4625	-14.4142	-14.367	-14.2916	-14.2054	-14.1402	-14.1163	-14.0038	-13.9239	-13.8208	-13.7736	-13.7215	-13.6906	-13.6679	-13.6427	-13.6242	-13.5988	-13.5577	-13.5281	-13.5055	-13.4947	-13.4878	-13.476	-13.4882	-13.442	-13.447	-13.4689	-13.4463	-13.4158
-14.7263	-14.7527	-14.7434	-14.732	-14.7099	-14.7071	-14.7002	-14.6862	-14.6581	-14.6489	-14.6457	-14.6452	-14.645	-14.6139	-14.6078	-14.6018	-14.5995	-14.6057	-14.6048	-14.5775	-14.523	-14.4505	-14.4095	-14.3151	-14.2278	-14.159	-14.1074	-14.0733	-13.9928	-13.9141	-13.803	-13.7246	-13.6969	-13.6836	-13.6396	-13.5839	-13.5501	-13.5487	-13.5367	-13.4826	-13.4626	-13.4368	-13.438	-13.422	-13.4305	-13.3988	-13.4146	-13.4093	-13.4029	-13.353
-14.6355	-14.6896	-14.6923	-14.675	-14.6523	-14.6423	-14.6294	-14.6101	-14.5919	-14.5934	-14.587	-14.5863	-14.5869	-14.5545	-14.5526	-14.5465	-14.5487	-14.5462	-14.5377	-14.5452	-14.5225	-14.4523	-14.3614	-14.268	-14.182	-14.1125	-14.0568	-14.0458	-13.9558	-13.8764	-13.7736	-13.7256	-13.6641	-13.6559	-13.5862	-13.5219	-13.5173	-13.5031	-13.498	-13.4585	-13.4361	-13.4277	-13.4236	-13.4118	-13.4087	-13.3722	-13.3566	-13.3448	-13.3392	-13.2967
-14.6261	-14.627	-14.6246	-14.6188	-14.6033	-14.5905	-14.5714	-14.5542	-14.5503	-14.5432	-14.5327	-14.5387	-14.5328	-14.4981	-14.4906	-14.4897	-14.4865	-14.4807	-14.4775	-14.4804	-14.4926	-14.4221	-14.3358	-14.2314	-14.1491	-14.0936	-14.0236	-14.0184	-13.9259	-13.8332	-13.729	-13.733	-13.6718	-13.5758	-13.5344	-13.4903	-13.4797	-13.4684	-13.4388	-13.4099	-13.3797	-13.37	-13.3761	-13.3704	-13.3656	-13.3229	-13.31	-13.297	-13.2738	-13.261
-14.629	-14.5985	-14.5922	-14.5746	-14.5494	-14.529	-14.5095	-14.4867	-14.4903	-14.4838	-14.4812	-14.479	-14.4807	-14.4529	-14.4508	-14.4442	-14.4348	-14.4228	-14.436	-14.4271	-14.4337	-14.3573	-14.2659	-14.2105	-14.1347	-14.0744	-14.0192	-14.001	-13.8969	-13.8002	-13.7011	-13.6957	-13.6443	-13.5303	-13.5017	-13.481	-13.4626	-13.4386	-13.3876	-13.357	-13.3465	-13.3162	-13.3144	-13.3255	-13.3216	-13.2776	-13.2504	-13.2315	-13.2217	-13.1976
-14.5923	-14.5573	-14.535	-14.5194	-14.4954	-14.4723	-14.4454	-14.4283	-14.4245	-14.4178	-14.4262	-14.4254	-14.4371	-14.4095	-14.3964	-14.3903	-14.3972	-14.4068	-14.3965	-14.3601	-14.3424	-14.29	-14.1956	-14.1434	-14.0929	-14.0472	-14.0144	-13.9706	-13.8585	-13.7645	-13.6705	-13.679	-13.6329	-13.5184	-13.4714	-13.4576	-13.4315	-13.4033	-13.3532	-13.3161	-13.3028	-13.2652	-13.2373	-13.2771	-13.266	-13.2156	-13.1936	-13.165	-13.1582	-13.1337
-14.547	-14.5086	-14.4772	-14.4573	-14.4389	-14.4163	-14.3885	-14.3669	-14.3731	-14.3692	-14.3659	-14.3552	-14.3669	-14.3522	-14.3348	-14.3311	-14.3316	-14.3332	-14.3457	-14.2769	-14.2569	-14.2183	-14.1426	-14.0799	-13.9979	-13.9569	-13.9337	-13.9303	-13.7755	-13.6789	-13.6676	-13.6357	-13.6006	-13.4704	-13.4586	-13.4377	-13.4106	-13.3803	-13.3283	-13.3129	-13.2775	-13.212	-13.1643	-13.1957	-13.2043	-13.1655	-13.147	-13.0985	-13.0888	-13.0933
-14.492	-14.4549	-14.4235	-14.401	-14.3853	-14.3631	-14.3392	-14.3118	-14.3165	-14.3155	-14.315	-14.308	-14.307	-14.2983	-14.2941	-14.2682	-14.274	-14.2756	-14.2917	-14.259	-14.2408	-14.147	-14.048	-14.0093	-13.9565	-13.8892	-13.8781	-13.8184	-13.7445	-13.6532	-13.6397	-13.5862	-13.5729	-13.44	-13.417	-13.4128	-13.3751	-13.3528	-13.3322	-13.2976	-13.2332	-13.1758	-13.1247	-13.1351	-13.1444	-13.116	-13.0907	-13.0424	-13.0598	-13.0356
-14.4235	-14.399	-14.3682	-14.3495	-14.3272	-14.3138	-14.2897	-14.2674	-14.269	-14.2705	-14.2637	-14.2513	-14.2488	-14.2529	-14.2333	-14.2098	-14.2097	-14.2137	-14.2404	-14.1991	-14.2095	-14.1641	-14.0423	-13.9259	-13.8735	-13.8336	-13.758	-13.708	-13.6757	-13.6629	-13.5833	-13.5319	-13.4733	-13.3912	-13.3692	-13.3848	-13.3606	-13.3525	-13.3227	-13.2487	-13.1931	-13.1461	-13.0996	-13.0718	-13.0956	-13.0869	-13.0463	-13.0121	-13.0265	-12.9702
-14.3781	-14.3411	-14.3159	-14.3089	-14.2915	-14.2771	-14.2543	-14.2307	-14.2208	-14.2213	-14.2025	-14.1942	-14.2027	-14.1958	-14.1808	-14.191	-14.1806	-14.1699	-14.1822	-14.1561	-14.166	-14.0755	-14.0166	-13.8871	-13.7954	-13.7421	-13.6822	-13.6483	-13.5844	-13.5645	-13.5493	-13.4871	-13.4385	-13.3533	-13.3511	-13.3653	-13.3638	-13.309	-13.2418	-13.1919	-13.1187	-13.0953	-13.0699	-13.0443	-13.0293	-13.0598	-13.0165	-13.0124	-12.9947	-12.9588
-14.3377	-14.2762	-14.2479	-14.2361	-14.2283	-14.2153	-14.207	-14.1862	-14.1678	-14.1545	-14.1516	-14.1585	-14.1373	-14.1646	-14.1644	-14.1662	-14.1652	-14.16	-14.1399	-14.1051	-14.0844	-13.9663	-13.9311	-13.9003	-13.7679	-13.6822	-13.6304	-13.5962	-13.546	-13.5083	-13.4741	-13.4514	-13.3183	-13.2964	-13.2949	-13.2905	-13.2739	-13.2018	-13.1657	-13.1223	-13.0968	-13.0552	-13.0138	-12.9771	-12.9883	-12.9782	-12.9904	-12.9812	-12.9182	-12.9205
-14.3191	-14.2419	-14.2157	-14.1854	-14.164	-14.153	-14.135	-14.121	-14.1024	-14.0949	-14.0973	-14.1177	-14.1143	-14.1128	-14.1115	-14.1182	-14.1321	-14.1279	-14.1322	-14.0889	-14.0181	-13.9648	-13.8955	-13.854	-13.7843	-13.6496	-13.596	-13.5538	-13.5292	-13.4757	-13.4299	-13.3435	-13.2446	-13.2568	-13.2419	-13.2311	-13.2297	-13.1838	-13.1158	-13.0875	-13.0704	-13.0143	-12.9674	-12.9602	-12.966	-12.9433	-12.9065	-12.9037	-12.8813	-12.8852
-14.2444	-14.1793	-14.154	-14.1343	-14.1145	-14.0961	-14.0803	-14.065	-14.0515	-14.0406	-14.0511	-14.0492	-14.0749	-14.0658	-14.0647	-14.0759	-14.0742	-14.0951	-14.1203	-14.0321	-13.9297	-13.9055	-13.8694	-13.7836	-13.7662	-13.5881	-13.5071	-13.4933	-13.4332	-13.3923	-13.3421	-13.2587	-13.22	-13.2273	-13.1916	-13.1644	-13.1444	-13.1456	-13.0917	-13.0501	-13.0408	-12.9967	-12.9552	-12.9183	-12.9139	-12.8553	-12.8483	-12.8379	-12.8256	-12.8335
-14.1787	-14.1282	-14.1079	-14.0825	-14.0535	-14.0327	-14.0139	-13.9997	-13.9906	-13.9927	-13.9915	-14.0084	-14.0162	-14.0112	-14.0142	-14.0207	-14.0516	-14.0515	-14.0426	-13.8817	-13.8256	-13.7554	-13.7636	-13.7245	-13.6391	-13.5291	-13.4274	-13.4232	-13.3487	-13.3082	-13.262	-13.2358	-13.1984	-13.1567	-13.1346	-13.0994	-13.0741	-13.096	-13.063	-13.0496	-13.0114	-12.933	-12.9134	-12.8869	-12.8726	-12.8222	-12.8146	-12.7871	-12.7689	-12.7938
-14.1301	-14.0787	-14.0504	-14.0144	-13.988	-13.9668	-13.9499	-13.9337	-13.9269	-13.9325	-13.9297	-13.9586	-13.9571	-13.9474	-13.9672	-13.9796	-13.9818	-13.9826	-13.9791	-13.8576	-13.8141	-13.7475	-13.6541	-13.588	-13.5427	-13.4558	-13.3419	-13.3476	-13.2898	-13.2384	-13.2488	-13.2183	-13.1706	-13.063	-13.0652	-13.0277	-13.0249	-13.0098	-13.0284	-13.001	-12.9551	-12.8978	-12.8811	-12.8328	-12.8081	-12.7908	-12.7669	-12.7251	-12.717	-12.7332
-14.0656	-14.0154	-13.9845	-13.9582	-13.9323	-13.906	-13.883	-13.876	-13.8826	-13.8845	-13.8725	-13.8986	-13.8973	-13.9016	-13.912	-13.9215	-13.9292	-13.9353	-13.9425	-13.8261	-13.7701	-13.7282	-13.6281	-13.5636	-13.4894	-13.3938	-13.2679	-13.3137	-13.2639	-13.2389	-13.1828	-13.1446	-13.1149	-12.9979	-12.9721	-12.9123	-12.9398	-12.9337	-12.9643	-12.9407	-12.8627	-12.8744	-12.8274	-12.7802	-12.7566	-12.7504	-12.7163	-12.7091	-12.6919	-12.6591
-13.9973	-13.9626	-13.9326	-13.9028	-13.8721	-13.8449	-13.8258	-13.823	-13.8269	-13.8294	-13.8146	-13.8367	-13.8337	-13.8557	-13.8531	-13.8622	-13.8768	-13.8849	-13.8933	-13.7824	-13.7322	-13.705	-13.6098	-13.5404	-13.4659	-13.3784	-13.2519	-13.255	-13.2223	-13.1847	-13.1403	-13.0786	-13.0601	-12.9834	-12.9318	-12.8983	-12.9147	-12.8965	-12.8793	-12.8228	-12.7969	-12.7825	-12.7643	-12.7099	-12.6881	-12.7127	-12.6661	-12.667	-12.6339	-12.5974
-13.9424	-13.9077	-13.8767	-13.8475	-13.8103	-13.7864	-13.7756	-13.7729	-13.7638	-13.7575	-13.7594	-13.7783	-13.7904	-13.7985	-13.8022	-13.808	-13.824	-13.8364	-13.8305	-13.7232	-13.6767	-13.6624	-13.5834	-13.5071	-13.4595	-13.3687	-13.2553	-13.2064	-13.1648	-13.1253	-13.0877	-13.0201	-12.9807	-12.9567	-12.9112	-12.8474	-12.897	-12.8922	-12.8716	-12.7792	-12.7505	-12.7023	-12.6979	-12.6444	-12.6254	-12.6508	-12.5835	-12.5848	-12.5692	-12.5378
-13.8685	-13.8373	-13.8013	-13.7771	-13.75	-13.728	-13.7279	-13.7206	-13.7115	-13.7032	-13.7056	-13.7075	-13.7427	-13.7539	-13.7444	-13.7509	-13.7554	-13.7552	-13.7493	-13.6762	-13.6162	-13.601	-13.5437	-13.4823	-13.4653	-13.3615	-13.2694	-13.1344	-13.0941	-13.0561	-13.0261	-12.9604	-12.9153	-12.8731	-12.8454	-12.7787	-12.7895	-12.7918	-12.7709	-12.7205	-12.6992	-12.6753	-12.6124	-12.5533	-12.5716	-12.5564	-12.5162	-12.4956	-12.498	-12.469
-13.8309	-13.7938	-13.7584	-13.7218	-13.6896	-13.6788	-13.6723	-13.6695	-13.6551	-13.6464	-13.6565	-13.6484	-13.6719	-13.6959	-13.6851	-13.6862	-13.68	-13.6694	-13.6522	-13.6049	-13.5509	-13.5357	-13.486	-13.442	-13.4114	-13.308	-13.2355	-13.1067	-13.0706	-13.021	-12.9645	-12.9014	-12.8501	-12.7954	-12.7497	-12.7331	-12.7014	-12.7245	-12.6911	-12.6243	-12.6094	-12.5967	-12.5681	-12.4866	-12.503	-12.4764	-12.4432	-12.4158	-12.4093	-12.4048
-13.7793	-13.743	-13.709	-13.672	-13.6331	-13.6268	-13.6215	-13.6049	-13.5951	-13.5827	-13.5946	-13.6051	-13.5959	-13.62	-13.6266	-13.617	-13.6125	-13.6075	-13.5811	-13.557	-13.5208	-13.4985	-13.4387	-13.3779	-13.2988	-13.2256	-13.1886	-13.0861	-13.0399	-12.961	-12.9028	-12.8645	-12.7764	-12.7005	-12.6815	-12.6517	-12.6293	-12.6493	-12.5973	-12.5335	-12.5367	-12.5195	-12.5016	-12.4878	-12.4302	-12.4106	-12.3791	-12.3697	-12.3391	-12.3147
-13.7265	-13.6893	-13.6528	-13.6169	-13.5833	-13.5717	-13.5583	-13.5519	-13.5373	-13.5274	-13.5368	-13.555	-13.5606	-13.559	-13.5448	-13.531	-13.5451	-13.5526	-13.5345	-13.5432	-13.5115	-13.4625	-13.4105	-13.3019	-13.2082	-13.1303	-13.1222	-13.0653	-13.022	-12.8971	-12.8477	-12.7804	-12.7232	-12.6513	-12.5956	-12.5675	-12.567	-12.562	-12.528	-12.4893	-12.4383	-12.4216	-12.4434	-12.4291	-12.3823	-12.3504	-12.3418	-12.3157	-12.285	-12.2589
-13.6743	-13.6367	-13.6036	-13.5694	-13.534	-13.5278	-13.5276	-13.5152	-13.5024	-13.4803	-13.4906	-13.5182	-13.5008	-13.4903	-13.451	-13.4596	-13.4834	-13.4744	-13.4689	-13.4748	-13.4728	-13.4071	-13.344	-13.2582	-13.1782	-13.1	-13.0111	-13.0019	-13.0066	-12.887	-12.8082	-12.7109	-12.6438	-12.6053	-12.5562	-12.5228	-12.486	-12.446	-12.4474	-12.4119	-12.3545	-12.3323	-12.3313	-12.3516	-12.312	-12.3001	-12.2725	-12.273	-12.2358	-12.1784
-13.6279	-13.5922	-13.5559	-13.5209	-13.4862	-13.4936	-13.5007	-13.477	-13.4685	-13.4465	-13.4688	-13.4686	-13.4325	-13.3808	-13.3842	-13.388	-13.4216	-13.402	-13.3837	-13.4036	-13.4	-13.331	-13.3009	-13.1927	-13.1467	-13.055	-12.9898	-12.992	-12.9996	-12.8521	-12.7516	-12.6375	-12.6133	-12.5707	-12.4911	-12.4601	-12.4441	-12.3899	-12.4087	-12.36	-12.308	-12.25	-12.2487	-12.2434	-12.2171	-12.217	-12.1988	-12.1938	-12.1531	-12.1197
-13.5885	-13.5496	-13.5184	-13.4771	-13.4229	-13.4435	-13.4406	-13.4115	-13.3795	-13.3721	-13.3882	-13.3789	-13.3348	-13.3508	-13.3185	-13.3319	-13.3398	-13.3205	-13.3232	-13.3076	-13.3026	-13.279	-13.2511	-13.15	-13.0965	-12.9894	-12.9023	-12.9027	-12.9466	-12.8202	-12.7039	-12.6119	-12.5835	-12.5248	-12.4429	-12.4242	-12.3918	-12.3529	-12.3381	-12.3243	-12.2906	-12.2274	-12.1982	-12.1725	-12.1488	-12.1511	-12.1318	-12.1142	-12.0738	-12.0279
-13.5488	-13.4849	-13.4366	-13.417	-13.3833	-13.3707	-13.354	-13.3334	-13.3148	-13.3001	-13.3108	-13.2896	-13.2789	-13.2806	-13.2651	-13.2867	-13.2707	-13.2531	-13.2251	-13.2174	-13.2526	-13.2475	-13.224	-13.1229	-13.0272	-12.9364	-12.8526	-12.8063	-12.8295	-12.7529	-12.7089	-12.5783	-12.5369	-12.4422	-12.3427	-12.3448	-12.3075	-12.2738	-12.2523	-12.2266	-12.2055	-12.1688	-12.1431	-12.1142	-12.0887	-12.0935	-12.0613	-12.0437	-11.9988	-11.9719
-13.4902	-13.4163	-13.3797	-13.3503	-13.3272	-13.2996	-13.2971	-13.2728	-13.2579	-13.2466	-13.2592	-13.2409	-13.2483	-13.2342	-13.2366	-13.2295	-13.2108	-13.2023	-13.1314	-13.1799	-13.1867	-13.1977	-13.1454	-13.056	-12.9634	-12.8732	-12.8344	-12.7942	-12.8096	-12.7172	-12.6438	-12.5516	-12.4629	-12.349	-12.2483	-12.243	-12.2122	-12.1895	-12.1746	-12.1602	-12.1291	-12.0866	-12.0828	-12.0549	-12.0376	-12.0546	-12.0046	-11.9854	-11.9506	-11.921
-13.4138	-13.3705	-13.3291	-13.2991	-13.2822	-13.2449	-13.2273	-13.2226	-13.2189	-13.2146	-13.2279	-13.2105	-13.2111	-13.1897	-13.1828	-13.1568	-13.1339	-13.092	-13.0798	-13.1217	-13.1237	-13.0992	-13.0726	-13.0208	-12.9469	-12.8495	-12.8051	-12.7418	-12.7469	-12.6679	-12.6153	-12.5446	-12.4195	-12.2889	-12.2047	-12.1534	-12.1638	-12.127	-12.1073	-12.0821	-12.0534	-12.0142	-12.0306	-12.0009	-11.9824	-12.0136	-11.9845	-11.9393	-11.917	-11.8757
-13.3217	-13.2975	-13.2642	-13.241	-13.2131	-13.1996	-13.1852	-13.1772	-13.1688	-13.1802	-13.1743	-13.1563	-13.1635	-13.1367	-13.0983	-13.0734	-13.057	-13.0224	-13.0337	-13.0398	-13.0225	-13.037	-13.051	-12.995	-12.9084	-12.8308	-12.7833	-12.7335	-12.7126	-12.6339	-12.5688	-12.5233	-12.4238	-12.2915	-12.2294	-12.2081	-12.1692	-12.1013	-12.0543	-12.0117	-11.9644	-11.9468	-11.9485	-11.9481	-11.9377	-11.9402	-11.9266	-11.901	-11.8691	-11.8225
-13.2642	-13.229	-13.2079	-13.1863	-13.1653	-13.1469	-13.1166	-13.113	-13.1075	-13.1017	-13.1369	-13.1039	-13.103	-13.0866	-13.0324	-13.0152	-13.0048	-12.9657	-12.9737	-12.9538	-12.9648	-12.9654	-12.9857	-12.9772	-12.9222	-12.806	-12.7558	-12.7268	-12.6783	-12.5869	-12.5135	-12.4392	-12.3986	-12.2963	-12.2305	-12.1713	-12.1149	-12.067	-12.0176	-11.9872	-11.9312	-11.8671	-11.8836	-11.8886	-11.897	-11.8645	-11.8306	-11.8373	-11.7771	-11.7686
-13.2197	-13.1809	-13.1603	-13.1398	-13.1181	-13.0984	-13.0716	-13.057	-13.0325	-13.0449	-13.0848	-13.0385	-13.0268	-13.0208	-12.9906	-12.9497	-12.9473	-12.9026	-12.9151	-12.9027	-12.8879	-12.9203	-12.9269	-12.9207	-12.9117	-12.8052	-12.7441	-12.6942	-12.6446	-12.5439	-12.4642	-12.4063	-12.3558	-12.2633	-12.1787	-12.1108	-12.0448	-12.0156	-11.9748	-11.9263	-11.8966	-11.8399	-11.8144	-11.8207	-11.8235	-11.7873	-11.7691	-11.7328	-11.7271	-11.7104
-13.1675	-13.129	-13.1093	-13.0896	-13.0557	-13.0279	-13.0201	-13	-12.9855	-12.9816	-13.0413	-13.016	-12.9567	-12.9742	-12.9491	-12.8879	-12.8823	-12.8302	-12.8364	-12.8444	-12.8372	-12.8554	-12.8567	-12.8478	-12.8438	-12.8158	-12.7074	-12.664	-12.5806	-12.4922	-12.4328	-12.3748	-12.301	-12.1966	-12.1374	-12.0597	-11.9959	-11.9534	-11.8983	-11.8741	-11.8328	-11.8005	-11.7877	-11.7373	-11.7316	-11.7284	-11.6862	-11.6836	-11.6837	-11.6596
-13.1507	-13.1115	-13.0494	-13.0178	-12.9918	-12.9869	-12.9712	-12.9494	-12.9415	-12.9322	-12.9266	-12.9264	-12.9175	-12.8944	-12.8769	-12.8358	-12.8301	-12.7861	-12.7761	-12.7885	-12.8092	-12.804	-12.7869	-12.7873	-12.807	-12.7848	-12.7059	-12.6372	-12.5412	-12.4458	-12.4152	-12.3495	-12.2496	-12.1803	-12.0816	-12.0128	-11.9452	-11.8929	-11.8425	-11.8018	-11.7714	-11.7612	-11.7287	-11.6837	-11.6668	-11.6484	-11.6242	-11.6304	-11.6205	-11.5936
-12.9723	-12.9856	-12.978	-12.9553	-12.941	-12.9294	-12.9198	-12.9085	-12.8909	-12.8853	-12.8722	-12.8484	-12.8485	-12.8167	-12.8062	-12.7937	-12.7841	-12.7651	-12.7397	-12.7641	-12.7661	-12.7641	-12.7353	-12.7562	-12.7346	-12.7185	-12.7037	-12.5894	-12.521	-12.4541	-12.414	-12.3589	-12.2291	-12.1497	-12.0617	-11.9642	-11.9242	-11.8546	-11.7891	-11.7343	-11.7213	-11.7174	-11.7083	-11.6589	-11.6207	-11.6105	-11.5975	-11.5484	-11.5462	-11.5344
-12.9389	-12.9336	-12.9227	-12.9054	-12.8895	-12.8759	-12.8662	-12.8541	-12.839	-12.8325	-12.8186	-12.779	-12.7636	-12.7523	-12.761	-12.7379	-12.735	-12.713	-12.6979	-12.7084	-12.7301	-12.7273	-12.7201	-12.6823	-12.6771	-12.6792	-12.6424	-12.5742	-12.5129	-12.4707	-12.428	-12.3282	-12.2214	-12.0838	-12.013	-11.9236	-11.8773	-11.8122	-11.7354	-11.7029	-11.6623	-11.6595	-11.6361	-11.6034	-11.5409	-11.5252	-11.5261	-11.4833	-11.4859	-11.471
-12.885	-12.8677	-12.8673	-12.8548	-12.8353	-12.8221	-12.8138	-12.8046	-12.7869	-12.7903	-12.7686	-12.7239	-12.6857	-12.7066	-12.7012	-12.6869	-12.6679	-12.6607	-12.653	-12.6475	-12.6658	-12.6812	-12.6509	-12.6354	-12.615	-12.6377	-12.5765	-12.5421	-12.5017	-12.4673	-12.4179	-12.3365	-12.197	-12.069	-11.9756	-11.8963	-11.8295	-11.7633	-11.7111	-11.6668	-11.5961	-11.589	-11.5666	-11.5247	-11.4597	-11.4372	-11.4504	-11.4157	-11.4029	-11.4013
-12.8232	-12.8013	-12.8073	-12.7947	-12.7835	-12.7738	-12.7617	-12.7515	-12.7333	-12.7278	-12.7204	-12.6634	-12.6395	-12.6602	-12.6547	-12.6284	-12.6031	-12.615	-12.6065	-12.5899	-12.605	-12.6161	-12.5909	-12.5858	-12.5642	-12.5786	-12.5323	-12.5022	-12.4702	-12.4331	-12.3627	-12.266	-12.1576	-12.0634	-11.9423	-11.8688	-11.8014	-11.7334	-11.6667	-11.6145	-11.5347	-11.4929	-11.4735	-11.4282	-11.3726	-11.3309	-11.3599	-11.3516	-11.3278	-11.2928
-12.7504	-12.7553	-12.7543	-12.7425	-12.7275	-12.7149	-12.7046	-12.6942	-12.68	-12.6697	-12.6615	-12.6141	-12.6035	-12.6131	-12.598	-12.5665	-12.5558	-12.5482	-12.5343	-12.5189	-12.5487	-12.5594	-12.5191	-12.5402	-12.5112	-12.5025	-12.4753	-12.428	-12.3969	-12.4109	-12.2796	-12.2032	-12.0942	-11.9974	-11.8946	-11.8096	-11.7417	-11.6555	-11.5843	-11.5149	-11.4801	-11.3995	-11.35	-11.3148	-11.2698	-11.2416	-11.2529	-11.2051	-11.1974	-11.1706
-12.681	-12.7014	-12.6856	-12.6711	-12.6574	-12.6503	-12.6377	-12.6366	-12.6287	-12.6142	-12.5918	-12.5616	-12.566	-12.5546	-12.5473	-12.5059	-12.506	-12.4997	-12.4785	-12.4689	-12.4952	-12.5101	-12.4959	-12.4985	-12.479	-12.4381	-12.4319	-12.3654	-12.3259	-12.3089	-12.1906	-12.1275	-12.0138	-11.917	-11.8282	-11.7471	-11.6667	-11.6006	-11.5458	-11.4755	-11.4041	-11.3399	-11.2956	-11.2572	-11.2401	-11.1776	-11.1314	-11.1242	-11.1226	-11.124
-12.6274	-12.6315	-12.624	-12.6151	-12.6008	-12.5925	-12.5785	-12.5805	-12.5739	-12.562	-12.5372	-12.515	-12.5099	-12.5069	-12.495	-12.4466	-12.4471	-12.4432	-12.43	-12.4182	-12.4381	-12.4327	-12.4091	-12.4056	-12.434	-12.4322	-12.3834	-12.324	-12.26	-12.2053	-12.164	-12.0837	-11.9876	-11.8682	-11.7688	-11.6787	-11.6407	-11.5868	-11.491	-11.4158	-11.3175	-11.2686	-11.2314	-11.2017	-11.2068	-11.1337	-11.1	-11.112	-11.1044	-11.0624
-12.5748	-12.5651	-12.5549	-12.5455	-12.5353	-12.5148	-12.5143	-12.5073	-12.4994	-12.5072	-12.4969	-12.4635	-12.4533	-12.4528	-12.43	-12.3833	-12.3943	-12.3796	-12.3703	-12.3716	-12.3774	-12.3809	-12.384	-12.3578	-12.3894	-12.3879	-12.3759	-12.2926	-12.2235	-12.1806	-12.1369	-12.1397	-12.0258	-11.9499	-11.8452	-11.7479	-11.6713	-11.5644	-11.4421	-11.3361	-11.2749	-11.2028	-11.1408	-11.1268	-11.1037	-11.057	-11.0487	-11.0265	-11.0139	-10.9873
-12.5098	-12.4986	-12.4932	-12.4814	-12.4747	-12.4668	-12.4626	-12.4607	-12.4409	-12.4412	-12.4318	-12.4106	-12.3873	-12.3963	-12.3653	-12.3412	-12.3412	-12.3436	-12.3311	-12.3195	-12.309	-12.3104	-12.3405	-12.3326	-12.3202	-12.3234	-12.33	-12.2798	-12.2329	-12.1944	-12.1062	-12.0783	-12.0497	-11.9248	-11.8102	-11.7307	-11.6319	-11.5141	-11.4284	-11.3284	-11.245	-11.1174	-11.0176	-11.0183	-10.9923	-10.9514	-10.961	-10.9271	-10.887	-10.8679
-12.4224	-12.4333	-12.4268	-12.4236	-12.4154	-12.4009	-12.3945	-12.3921	-12.3981	-12.3857	-12.3789	-12.3654	-12.3454	-12.3266	-12.3175	-12.3005	-12.3013	-12.2968	-12.2771	-12.2618	-12.2419	-12.2554	-12.2634	-12.2909	-12.2628	-12.2576	-12.287	-12.2993	-12.223	-12.1681	-12.0905	-12.0196	-11.9214	-11.9162	-11.8413	-11.7611	-11.6294	-11.5201	-11.3976	-11.3061	-11.1561	-11.0134	-10.9693	-10.9332	-10.89	-10.8749	-10.8852	-10.853	-10.8076	-10.7895
-12.3929	-12.3873	-12.3785	-12.3712	-12.3587	-12.3521	-12.3444	-12.3367	-12.3281	-12.3163	-12.3083	-12.2997	-12.2931	-12.2702	-12.2611	-12.2477	-12.2413	-12.2349	-12.2298	-12.2214	-12.1988	-12.2064	-12.2153	-12.2247	-12.2425	-12.2304	-12.2741	-12.2914	-12.2243	-12.1296	-12.0176	-11.9641	-11.9203	-11.8593	-11.8437	-11.7452	-11.6277	-11.4992	-11.3916	-11.2935	-11.0648	-10.9575	-10.9019	-10.8518	-10.8065	-10.8316	-10.8399	-10.8072	-10.7623	-10.7423
-12.3237	-12.3174	-12.3184	-12.3147	-12.3052	-12.2904	-12.278	-12.2656	-12.2564	-12.2493	-12.242	-12.2408	-12.2377	-12.2117	-12.1885	-12.1898	-12.1783	-12.1685	-12.171	-12.1743	-12.1569	-12.1653	-12.1778	-12.1847	-12.1934	-12.2367	-12.2354	-12.2242	-12.1967	-12.0948	-11.955	-11.9103	-11.9007	-11.8354	-11.7868	-11.6812	-11.5725	-11.4506	-11.3675	-11.1675	-11.0484	-10.9338	-10.8232	-10.8233	-10.7678	-10.7712	-10.7278	-10.763	-10.7379	-10.6919
-12.2834	-12.2873	-12.2754	-12.2562	-12.241	-12.2289	-12.2207	-12.2119	-12.1995	-12.1942	-12.189	-12.1853	-12.1826	-12.1618	-12.1419	-12.1236	-12.1158	-12.0975	-12.0993	-12.1099	-12.1011	-12.1123	-12.1134	-12.1118	-12.1367	-12.1748	-12.1947	-12.1792	-12.2259	-12.0994	-12.0341	-11.9154	-11.8458	-11.7846	-11.7512	-11.6435	-11.5324	-11.4139	-11.2556	-11.064	-10.977	-10.8991	-10.8336	-10.7704	-10.7365	-10.724	-10.7047	-10.6768	-10.6463	-10.606
-12.2435	-12.2362	-12.21	-12.1936	-12.1718	-12.1665	-12.1618	-12.1568	-12.1439	-12.1361	-12.1313	-12.125	-12.1107	-12.1025	-12.095	-12.0821	-12.0934	-12.0826	-12.0574	-12.0509	-12.0271	-12.0507	-12.0419	-12.0458	-12.0797	-12.0924	-12.096	-12.1363	-12.099	-12.0538	-12.0368	-11.9097	-11.8125	-11.7499	-11.7112	-11.6049	-11.4981	-11.3591	-11.1882	-11.0569	-10.9462	-10.8863	-10.84	-10.7397	-10.6731	-10.6473	-10.6168	-10.5831	-10.5574	-10.5138
-12.1828	-12.1645	-12.1389	-12.1333	-12.1166	-12.1023	-12.1043	-12.0929	-12.0815	-12.0785	-12.0722	-12.0684	-12.0516	-12.037	-12.0362	-12.0271	-12.0173	-12.0199	-12.011	-12.0017	-11.9715	-11.9887	-11.9702	-11.9832	-12.0323	-12.0531	-12.0442	-12.0434	-12.0426	-11.9751	-11.9145	-11.8586	-11.7803	-11.683	-11.6084	-11.5255	-11.4498	-11.3501	-11.1864	-11.0149	-10.9702	-10.8985	-10.8213	-10.6764	-10.6176	-10.5721	-10.5387	-10.5159	-10.4811	-10.437
-12.1191	-12.0933	-12.0826	-12.0719	-12.0525	-12.0386	-12.0434	-12.0364	-12.0274	-12.0188	-12.0133	-12.0062	-11.9914	-11.9828	-11.9658	-11.9672	-11.953	-11.9538	-11.9471	-11.9445	-11.9236	-11.927	-11.9254	-11.9462	-11.974	-11.9922	-11.9853	-11.9893	-11.9541	-11.8959	-11.8644	-11.8279	-11.7833	-11.71	-11.6196	-11.5191	-11.432	-11.332	-11.1854	-11.0505	-10.9556	-10.8371	-10.7247	-10.6285	-10.5631	-10.5373	-10.48	-10.4614	-10.4358	-10.4231
-12.0748	-12.0411	-12.0361	-12.0185	-11.9969	-11.9775	-11.9764	-11.9762	-11.972	-11.9617	-11.9532	-11.9404	-11.9339	-11.927	-11.9204	-11.896	-11.898	-11.8989	-11.8976	-11.8897	-11.8748	-11.8863	-11.8822	-11.8997	-11.9268	-11.9339	-11.9196	-11.9231	-11.903	-11.8383	-11.824	-11.783	-11.7597	-11.7365	-11.6049	-11.5037	-11.4103	-11.2703	-11.1336	-11.0011	-10.8773	-10.7646	-10.6529	-10.569	-10.4819	-10.4649	-10.4194	-10.427	-10.4126	-10.3731
-12.0164	-11.98	-11.9816	-11.9647	-11.939	-11.9253	-11.9172	-11.9109	-11.9126	-11.9053	-11.8899	-11.8788	-11.8751	-11.8747	-11.8611	-11.8376	-11.8413	-11.8454	-11.8451	-11.831	-11.8218	-11.8198	-11.8273	-11.8482	-11.8766	-11.8759	-11.8599	-11.8718	-11.8546	-11.7997	-11.776	-11.7411	-11.7067	-11.6571	-11.5432	-11.4211	-11.3325	-11.1994	-11.056	-10.9139	-10.8032	-10.7038	-10.5659	-10.4961	-10.4321	-10.4157	-10.3941	-10.3537	-10.346	-10.3445
-11.9709	-11.9355	-11.9202	-11.9005	-11.8752	-11.8652	-11.8552	-11.8586	-11.8555	-11.8525	-11.8239	-11.8181	-11.8204	-11.8142	-11.804	-11.79	-11.7799	-11.7834	-11.7842	-11.7758	-11.7723	-11.7706	-11.7626	-11.7836	-11.8098	-11.8122	-11.792	-11.8011	-11.7891	-11.7503	-11.7304	-11.698	-11.6244	-11.588	-11.45	-11.3623	-11.255	-11.1325	-10.964	-10.8481	-10.7595	-10.6629	-10.5396	-10.4606	-10.4037	-10.3664	-10.3449	-10.2908	-10.2634	-10.2657
-11.9242	-11.8914	-11.874	-11.8449	-11.8231	-11.8071	-11.8052	-11.7978	-11.7967	-11.7989	-11.7586	-11.7666	-11.7533	-11.7598	-11.7457	-11.7236	-11.7233	-11.7209	-11.7051	-11.7117	-11.7222	-11.7127	-11.7071	-11.7133	-11.7199	-11.7298	-11.7209	-11.729	-11.7428	-11.6836	-11.6477	-11.6315	-11.6229	-11.5743	-11.4619	-11.3701	-11.2212	-11.0712	-10.926	-10.8173	-10.7112	-10.5878	-10.514	-10.3894	-10.3593	-10.3327	-10.2857	-10.2505	-10.2058	-10.1793
-11.882	-11.8338	-11.821	-11.7928	-11.7687	-11.7528	-11.754	-11.7471	-11.7576	-11.7428	-11.7409	-11.7185	-11.7033	-11.7023	-11.6932	-11.6733	-11.681	-11.6775	-11.6556	-11.6589	-11.6501	-11.6495	-11.6623	-11.6572	-11.6796	-11.6785	-11.6942	-11.7005	-11.7314	-11.658	-11.6329	-11.611	-11.5875	-11.5147	-11.484	-11.3427	-11.2004	-11.0613	-10.8982	-10.8127	-10.6797	-10.5537	-10.4286	-10.3201	-10.3031	-10.2745	-10.2256	-10.1952	-10.1478	-10.135
-11.8386	-11.7907	-11.7667	-11.7482	-11.7125	-11.6965	-11.7033	-11.7095	-11.7062	-11.7028	-11.6894	-11.6796	-11.6704	-11.6738	-11.6505	-11.6273	-11.6385	-11.6302	-11.6057	-11.5952	-11.5937	-11.6037	-11.6027	-11.6121	-11.6163	-11.6246	-11.6382	-11.6367	-11.6613	-11.617	-11.6029	-11.5943	-11.5546	-11.4412	-11.4054	-11.3312	-11.1804	-11.0454	-10.8945	-10.7975	-10.6773	-10.5082	-10.3342	-10.2527	-10.2275	-10.1894	-10.1479	-10.1116	-10.1044	-10.1392
-11.8007	-11.7447	-11.712	-11.6947	-11.6702	-11.6506	-11.6496	-11.6428	-11.6408	-11.6311	-11.6271	-11.6246	-11.6276	-11.6148	-11.5918	-11.5807	-11.5719	-11.5431	-11.5454	-11.5314	-11.5424	-11.5539	-11.5567	-11.5658	-11.5702	-11.5864	-11.5899	-11.5906	-11.6024	-11.6251	-11.5625	-11.5581	-11.5259	-11.4069	-11.3385	-11.2613	-11.1133	-10.9798	-10.8401	-10.7183	-10.5567	-10.3918	-10.2962	-10.2165	-10.1873	-10.1473	-10.1466	-10.1451	-10.1078	-10.1362
-11.7553	-11.7098	-11.6623	-11.6495	-11.6443	-11.6199	-11.5833	-11.5778	-11.5717	-11.5699	-11.5578	-11.5638	-11.5663	-11.5561	-11.5377	-11.5296	-11.5033	-11.4953	-11.4854	-11.4933	-11.4945	-11.4917	-11.5091	-11.5113	-11.5147	-11.531	-11.5454	-11.5574	-11.5515	-11.5557	-11.5378	-11.4664	-11.4455	-11.3271	-11.2265	-11.1695	-11.0591	-10.9022	-10.7305	-10.6282	-10.458	-10.3505	-10.2301	-10.1824	-10.1206	-10.1112	-10.1042	-10.1274	-10.0908	-10.0483
-11.7056	-11.6561	-11.6062	-11.585	-11.5852	-11.5759	-11.5536	-11.529	-11.5322	-11.5155	-11.5118	-11.5111	-11.516	-11.5046	-11.5016	-11.4769	-11.4642	-11.452	-11.4454	-11.4378	-11.4401	-11.436	-11.4312	-11.4382	-11.4379	-11.4628	-11.4624	-11.4999	-11.5141	-11.4837	-11.4825	-11.4572	-11.3955	-11.2515	-11.1643	-11.1034	-10.9864	-10.8054	-10.6603	-10.554	-10.4745	-10.3564	-10.2235	-10.1417	-10.1104	-10.059	-10.061	-10.0279	-10.0134	-9.98523
-11.658	-11.6077	-11.5483	-11.5324	-11.519	-11.5028	-11.5011	-11.5039	-11.5018	-11.4925	-11.4678	-11.4538	-11.4565	-11.4566	-11.4362	-11.422	-11.41	-11.3991	-11.3905	-11.3839	-11.3859	-11.3761	-11.3771	-11.3796	-11.3896	-11.4027	-11.4251	-11.428	-11.4392	-11.4518	-11.4394	-11.4216	-11.3497	-11.2289	-11.1369	-11.0514	-10.9432	-10.7921	-10.6403	-10.5675	-10.4588	-10.3576	-10.2234	-10.1219	-10.0414	-9.99731	-9.97535	-9.94706	-9.95884	-9.93566
-11.6164	-11.5551	-11.4865	-11.469	-11.4597	-11.4458	-11.4304	-11.443	-11.4483	-11.4273	-11.4049	-11.3907	-11.4023	-11.3969	-11.3762	-11.3594	-11.3447	-11.328	-11.3323	-11.3294	-11.3363	-11.3307	-11.3293	-11.3298	-11.3323	-11.34	-11.3755	-11.388	-11.3841	-11.4022	-11.4107	-11.3654	-11.2555	-11.22	-11.0935	-11.0403	-10.9708	-10.8202	-10.6547	-10.5193	-10.4427	-10.3124	-10.1881	-10.0889	-9.99739	-9.92623	-9.88223	-9.85772	-9.8895	-9.86996
-11.5889	-11.4994	-11.4232	-11.4128	-11.3993	-11.3853	-11.3781	-11.3908	-11.401	-11.3707	-11.3631	-11.3388	-11.3448	-11.3339	-11.3152	-11.3049	-11.2794	-11.2675	-11.2698	-11.2715	-11.274	-11.2713	-11.2707	-11.2692	-11.2714	-11.2876	-11.3186	-11.323	-11.3294	-11.3708	-11.3626	-11.2505	-11.2328	-11.2096	-11.0799	-11.0504	-10.9476	-10.7776	-10.6195	-10.4659	-10.3917	-10.2658	-10.1257	-10.043	-9.95024	-9.90014	-9.80916	-9.76732	-9.74288	-9.68951
-11.5479	-11.4445	-11.362	-11.3515	-11.3402	-11.3287	-11.3247	-11.324	-11.3236	-11.2971	-11.2766	-11.2718	-11.2839	-11.2678	-11.2533	-11.2451	-11.2328	-11.2204	-11.2144	-11.2191	-11.2202	-11.2211	-11.2061	-11.2004	-11.2125	-11.2108	-11.2515	-11.2772	-11.2724	-11.3079	-11.2911	-11.1774	-11.1782	-11.1337	-11.0257	-11.0583	-10.8932	-10.7304	-10.579	-10.449	-10.3246	-10.2297	-10.0899	-9.98072	-9.91152	-9.83198	-9.75803	-9.62165	-9.57415	-9.53486
-11.5084	-11.4052	-11.3047	-11.2872	-11.2774	-11.2677	-11.2551	-11.2571	-11.2547	-11.2314	-11.2061	-11.196	-11.2158	-11.2026	-11.1961	-11.1889	-11.1726	-11.1671	-11.1628	-11.1634	-11.1628	-11.1412	-11.1324	-11.1385	-11.1422	-11.1493	-11.1801	-11.2025	-11.229	-11.2388	-11.2017	-11.1309	-11.1369	-11.1099	-11.0251	-11.0352	-10.8693	-10.6986	-10.534	-10.3948	-10.282	-10.1635	-10.0562	-9.937	-9.83844	-9.752	-9.63827	-9.46783	-9.41309	-9.37087
-11.469	-11.3788	-11.2442	-11.2301	-11.218	-11.2053	-11.1863	-11.1794	-11.173	-11.1607	-11.1445	-11.1189	-11.1333	-11.1276	-11.1352	-11.1301	-11.1137	-11.1047	-11.103	-11.0996	-11.0879	-11.0878	-11.0891	-11.0976	-11.0988	-11.0991	-11.1285	-11.1441	-11.1597	-11.1641	-11.1552	-11.0834	-11.0725	-11.056	-11.0268	-10.9573	-10.815	-10.675	-10.5176	-10.3666	-10.239	-10.1289	-10.0219	-9.88129	-9.76187	-9.58493	-9.5343	-9.42313	-9.3069	-9.23515
-11.4201	-11.3212	-11.1915	-11.1776	-11.1607	-11.1354	-11.1201	-11.112	-11.1045	-11.0911	-11.0815	-11.0571	-11.0615	-11.058	-11.0688	-11.0645	-11.0575	-11.0496	-11.0343	-11.036	-11.0332	-11.0287	-11.0466	-11.0422	-11.0376	-11.024	-11.0502	-11.0632	-11.0886	-11.0975	-11.0921	-11.022	-11.0137	-11.0221	-10.9721	-10.8977	-10.7914	-10.6378	-10.4722	-10.3387	-10.198	-10.0482	-9.97489	-9.83364	-9.67549	-9.4417	-9.43408	-9.26972	-9.12498	-8.98504
-11.2956	-11.2266	-11.1422	-11.1134	-11.0891	-11.0713	-11.0621	-11.0499	-11.0381	-11.0265	-11.0292	-11.0029	-10.9988	-11.0003	-11.0013	-11.0046	-10.991	-10.9754	-10.987	-10.9919	-10.9659	-10.9758	-10.9854	-10.985	-10.9636	-10.9475	-10.9847	-11.0057	-11.0398	-11.0461	-11.03	-10.9974	-10.941	-10.9661	-10.9251	-10.8386	-10.7632	-10.5908	-10.4295	-10.2747	-10.1099	-9.97374	-9.85688	-9.72099	-9.48697	-9.40315	-9.30646	-9.11718	-8.95583	-8.83499
-11.1377	-11.1048	-11.0556	-11.0426	-11.033	-11.0207	-11.0052	-10.9884	-10.9728	-10.9625	-10.9651	-10.9535	-10.939	-10.9418	-10.9399	-10.933	-10.9291	-10.925	-10.9365	-10.9302	-10.9184	-10.9218	-10.9168	-10.9047	-10.899	-10.9051	-10.9659	-10.9752	-10.9969	-11	-10.979	-10.9346	-10.9008	-10.8595	-10.8718	-10.7861	-10.7047	-10.5654	-10.3483	-10.1934	-10.0398	-9.93456	-9.76623	-9.61351	-9.40661	-9.31951	-9.12467	-8.90754	-8.76713	-8.68592
-11.0644	-11.049	-11.0109	-10.9827	-10.9646	-10.9539	-10.9376	-10.9203	-10.9045	-10.8932	-10.8941	-10.8968	-10.8956	-10.8784	-10.8738	-10.8598	-10.8542	-10.8728	-10.8737	-10.8702	-10.8632	-10.8601	-10.8509	-10.848	-10.826	-10.8479	-10.904	-10.9312	-10.9199	-10.9244	-10.8776	-10.8818	-10.882	-10.8188	-10.7765	-10.7216	-10.6443	-10.4887	-10.3077	-10.1571	-10.0379	-9.89382	-9.70999	-9.55755	-9.32975	-9.18527	-9.00285	-8.76702	-8.65369	-8.54899
-11.0067	-10.9708	-10.9452	-10.924	-10.8993	-10.8829	-10.8649	-10.8527	-10.8414	-10.827	-10.813	-10.8146	-10.8312	-10.8242	-10.8133	-10.8141	-10.7872	-10.8004	-10.8125	-10.8201	-10.8029	-10.7974	-10.8024	-10.7953	-10.7862	-10.8271	-10.8585	-10.8714	-10.8421	-10.8562	-10.8359	-10.8103	-10.814	-10.8087	-10.7471	-10.6748	-10.5805	-10.4229	-10.2675	-10.1024	-9.96444	-9.8603	-9.73172	-9.54256	-9.27682	-9.07301	-8.88805	-8.67542	-8.54173	-8.37744
-10.935	-10.9175	-10.8795	-10.8622	-10.8324	-10.8131	-10.7941	-10.791	-10.779	-10.7639	-10.752	-10.7489	-10.7689	-10.7554	-10.758	-10.7643	-10.7434	-10.7539	-10.7469	-10.7757	-10.7717	-10.7528	-10.7558	-10.727	-10.7247	-10.7723	-10.7889	-10.768	-10.7971	-10.7561	-10.7869	-10.7702	-10.7573	-10.765	-10.7328	-10.6673	-10.5252	-10.4213	-10.247	-10.0717	-9.97062	-9.86278	-9.74211	-9.56056	-9.28533	-9.03849	-8.8422	-8.59631	-8.42955	-8.24965
-10.8262	-10.8223	-10.7949	-10.7866	-10.7664	-10.746	-10.7364	-10.7302	-10.7059	-10.6971	-10.6893	-10.6822	-10.7117	-10.6921	-10.6918	-10.7057	-10.6988	-10.6982	-10.6858	-10.6831	-10.7407	-10.7236	-10.6895	-10.669	-10.6945	-10.7358	-10.747	-10.7053	-10.7014	-10.7042	-10.6987	-10.718	-10.7463	-10.7434	-10.7427	-10.6706	-10.5567	-10.4193	-10.2649	-10.1097	-9.96435	-9.87739	-9.735	-9.57255	-9.24724	-8.9954	-8.7989	-8.54188	-8.35502	-8.12428
-10.7558	-10.7588	-10.7278	-10.7235	-10.707	-10.6927	-10.6789	-10.6583	-10.6495	-10.6381	-10.6319	-10.6228	-10.6497	-10.6356	-10.632	-10.6485	-10.6543	-10.6367	-10.6343	-10.6169	-10.6714	-10.6747	-10.6419	-10.6304	-10.6656	-10.7111	-10.7132	-10.6456	-10.6444	-10.6264	-10.6399	-10.6569	-10.6866	-10.6905	-10.6934	-10.6487	-10.5133	-10.3697	-10.2374	-10.0885	-9.93123	-9.84271	-9.7025	-9.53148	-9.18209	-8.90954	-8.70394	-8.51858	-8.26639	-8.02262
-10.6736	-10.6844	-10.6596	-10.6568	-10.6446	-10.6306	-10.6112	-10.6015	-10.5994	-10.5876	-10.5769	-10.5625	-10.5863	-10.5836	-10.5809	-10.5963	-10.6118	-10.6004	-10.5844	-10.5584	-10.5644	-10.5832	-10.5642	-10.5754	-10.6397	-10.6651	-10.6451	-10.6094	-10.6082	-10.5724	-10.5996	-10.6148	-10.6232	-10.6198	-10.6169	-10.5864	-10.4312	-10.2812	-10.1621	-10.0164	-9.87357	-9.80628	-9.64856	-9.45893	-9.2301	-8.88233	-8.63266	-8.42077	-8.20016	-7.96376
-10.5952	-10.6073	-10.5908	-10.5931	-10.5846	-10.576	-10.5637	-10.5457	-10.5447	-10.5304	-10.5237	-10.5082	-10.521	-10.5396	-10.5486	-10.5415	-10.5569	-10.5499	-10.5145	-10.5022	-10.4997	-10.542	-10.5416	-10.5284	-10.5575	-10.6041	-10.5875	-10.5599	-10.5581	-10.5391	-10.5604	-10.5711	-10.5708	-10.5585	-10.5678	-10.5761	-10.4061	-10.2482	-10.1226	-9.98721	-9.85039	-9.76402	-9.66988	-9.47115	-9.23728	-8.93005	-8.63661	-8.36308	-8.16447	-7.90445
-10.5134	-10.5305	-10.5329	-10.5367	-10.5234	-10.5154	-10.5022	-10.4883	-10.4764	-10.4693	-10.4597	-10.4493	-10.4331	-10.4865	-10.4812	-10.4841	-10.4886	-10.4957	-10.4798	-10.4591	-10.4533	-10.4821	-10.477	-10.4591	-10.4859	-10.5074	-10.5088	-10.5114	-10.5125	-10.4999	-10.5121	-10.5087	-10.5136	-10.5106	-10.5276	-10.5569	-10.4205	-10.2556	-10.1227	-10.0026	-9.87323	-9.72059	-9.66357	-9.46794	-9.20699	-8.94815	-8.68236	-8.32578	-8.08617	-7.82721
-10.4459	-10.4536	-10.4717	-10.4743	-10.4692	-10.4578	-10.4432	-10.4287	-10.4153	-10.4121	-10.4043	-10.3915	-10.3797	-10.4146	-10.4207	-10.4303	-10.435	-10.4455	-10.443	-10.4365	-10.4089	-10.4337	-10.4277	-10.4263	-10.44	-10.447	-10.4406	-10.471	-10.465	-10.4614	-10.4547	-10.4636	-10.4709	-10.4819	-10.4779	-10.4952	-10.3859	-10.2381	-10.1446	-10.0636	-9.93545	-9.77171	-9.63537	-9.45	-9.17635	-8.93581	-8.65955	-8.3442	-8.0282	-7.69326
-10.3906	-10.3963	-10.4094	-10.409	-10.4032	-10.4002	-10.3829	-10.3655	-10.3552	-10.356	-10.349	-10.3379	-10.3281	-10.332	-10.3734	-10.3595	-10.371	-10.3835	-10.4021	-10.4081	-10.3787	-10.3868	-10.3859	-10.3732	-10.366	-10.3788	-10.4062	-10.402	-10.411	-10.3923	-10.4191	-10.4002	-10.3996	-10.4053	-10.417	-10.4255	-10.3555	-10.1907	-10.1439	-10.0556	-10.022	-9.86855	-9.68053	-9.41172	-9.1858	-8.91869	-8.6369	-8.30716	-7.97346	-7.67069
-10.3749	-10.3384	-10.3419	-10.3441	-10.3392	-10.3343	-10.3296	-10.3162	-10.3054	-10.3013	-10.2922	-10.2871	-10.2885	-10.286	-10.2873	-10.2994	-10.3071	-10.3101	-10.3439	-10.3563	-10.361	-10.3315	-10.3311	-10.3256	-10.3064	-10.318	-10.3113	-10.3251	-10.337	-10.3282	-10.3077	-10.3449	-10.3436	-10.3438	-10.3041	-10.3003	-10.2549	-10.1242	-10.1088	-10.0351	-9.99041	-9.95253	-9.78356	-9.57574	-9.22805	-8.90081	-8.54561	-8.19533	-7.93891	-7.57189
-10.3022	-10.2762	-10.2804	-10.2785	-10.2735	-10.2651	-10.2647	-10.2552	-10.2469	-10.2447	-10.2434	-10.2363	-10.2301	-10.2214	-10.2176	-10.2247	-10.2448	-10.2537	-10.2736	-10.2892	-10.2892	-10.2999	-10.2821	-10.2538	-10.2435	-10.238	-10.2511	-10.2741	-10.2764	-10.2799	-10.2526	-10.2901	-10.3	-10.2712	-10.2476	-10.2204	-10.2054	-10.1162	-10.0519	-9.98239	-9.95572	-9.94709	-9.97369	-9.72821	-9.29964	-8.92524	-8.59038	-8.24188	-7.87833	-7.51789
-10.2386	-10.2234	-10.2255	-10.2142	-10.2097	-10.2059	-10.1996	-10.1911	-10.1851	-10.1863	-10.1818	-10.1738	-10.1705	-10.1661	-10.1643	-10.1585	-10.1578	-10.1932	-10.2006	-10.2115	-10.2285	-10.2317	-10.2288	-10.2277	-10.2159	-10.2314	-10.225	-10.2456	-10.2331	-10.2238	-10.2364	-10.1895	-10.2175	-10.1978	-10.1887	-10.1646	-10.1585	-10.1332	-10.0316	-9.95871	-9.92625	-9.95659	-9.85578	-9.80652	-9.44857	-9.14477	-8.75178	-8.28993	-7.82082	-7.46069
-10.1786	-10.1718	-10.1649	-10.1542	-10.1459	-10.138	-10.1314	-10.1273	-10.124	-10.1236	-10.1237	-10.1186	-10.1135	-10.1095	-10.1062	-10.1021	-10.0967	-10.121	-10.131	-10.133	-10.1617	-10.1591	-10.1584	-10.1673	-10.1751	-10.19	-10.192	-10.1632	-10.1659	-10.162	-10.1339	-10.1147	-10.1242	-10.1311	-10.1197	-10.121	-10.1092	-10.1131	-10.0154	-9.96594	-9.96622	-9.94388	-9.82801	-9.73792	-9.56738	-9.2729	-8.86662	-8.45981	-7.98773	-7.4644
-10.1376	-10.122	-10.1163	-10.106	-10.0896	-10.077	-10.0604	-10.0691	-10.0712	-10.0671	-10.0641	-10.0612	-10.0541	-10.0585	-10.0433	-10.0412	-10.0342	-10.0645	-10.0661	-10.0715	-10.0814	-10.078	-10.0843	-10.0927	-10.1013	-10.1133	-10.1047	-10.0995	-10.0836	-10.087	-10.0707	-10.0579	-10.0309	-10.0606	-10.07	-10.0726	-10.073	-10.0939	-9.99693	-9.98282	-9.9456	-9.93089	-9.85342	-9.60124	-9.65114	-9.35127	-9.00062	-8.54941	-8.11196	-7.58616
-10.0815	-10.0636	-10.0465	-10.0351	-10.0239	-10.0206	-10.0113	-9.99928	-10.012	-10.0019	-10.0076	-9.99898	-9.99033	-9.99057	-9.98468	-9.98615	-9.98434	-10.0054	-9.99594	-10.0023	-10.016	-10.013	-10.0189	-10.0283	-10.0358	-10.0471	-10.0475	-10.0243	-10.0148	-10.0295	-10.0209	-10.0145	-10.0005	-10.0053	-10.0359	-10.043	-10.062	-10.0831	-9.96056	-9.93994	-9.93813	-9.8862	-9.84684	-9.68746	-9.5843	-9.36504	-9.02188	-8.63231	-8.2343	-7.76346
-10.0149	-9.99927	-9.98225	-9.97188	-9.96295	-9.95469	-9.95545	-9.9572	-9.94315	-9.94134	-9.93508	-9.93175	-9.91823	-9.92023	-9.91302	-9.91344	-9.91436	-9.94858	-9.94945	-9.94355	-9.95462	-9.94546	-9.95588	-9.96274	-9.97509	-9.97711	-9.97586	-9.96182	-9.95776	-9.95214	-9.94884	-9.92934	-9.93569	-9.97963	-9.98194	-9.96795	-9.97376	-9.96253	-9.92255	-9.88146	-9.86039	-9.87015	-9.82923	-9.74223	-9.48899	-9.32083	-9.00007	-8.69549	-8.33252	-7.88519
-9.91506	-9.92112	-9.91436	-9.91258	-9.90865	-9.89864	-9.89788	-9.89008	-9.8788	-9.87934	-9.87868	-9.86983	-9.86491	-9.86137	-9.85856	-9.85974	-9.85507	-9.88088	-9.8981	-9.89305	-9.89191	-9.88123	-9.88349	-9.89887	-9.907	-9.91296	-9.90171	-9.89358	-9.87964	-9.88043	-9.87603	-9.85737	-9.87915	-9.9039	-9.88755	-9.85272	-9.90143	-9.97724	-9.9256	-9.84069	-9.81612	-9.80267	-9.82803	-9.79458	-9.44781	-9.37513	-9.06097	-8.72717	-8.39522	-7.98617
-9.93248	-9.90431	-9.89051	-9.86904	-9.85382	-9.84957	-9.83028	-9.82017	-9.81241	-9.80287	-9.80105	-9.79693	-9.79896	-9.80611	-9.80556	-9.81224	-9.80768	-9.81423	-9.84076	-9.8277	-9.83655	-9.82826	-9.83535	-9.83551	-9.84161	-9.84362	-9.82999	-9.81989	-9.80159	-9.80503	-9.80654	-9.80873	-9.83982	-9.81824	-9.78421	-9.77338	-9.84574	-9.89627	-9.92565	-9.86287	-9.8395	-9.80039	-9.83185	-9.81453	-9.57594	-9.42321	-9.13371	-8.80551	-8.46519	-8.08963
-9.8555	-9.84502	-9.82553	-9.80865	-9.78892	-9.77878	-9.76605	-9.74962	-9.73912	-9.73989	-9.73132	-9.73528	-9.74971	-9.75582	-9.74923	-9.75242	-9.7557	-9.76289	-9.76796	-9.76604	-9.76441	-9.77779	-9.78461	-9.76746	-9.75723	-9.76715	-9.76123	-9.74409	-9.72238	-9.72392	-9.72244	-9.74526	-9.76705	-9.74814	-9.71861	-9.71321	-9.77008	-9.8088	-9.85638	-9.83806	-9.85113	-9.80809	-9.85268	-9.83738	-9.69529	-9.40792	-9.12386	-8.84049	-8.5174	-8.14052
-9.79335	-9.78035	-9.76125	-9.73604	-9.713	-9.70664	-9.70285	-9.69344	-9.67536	-9.66374	-9.66262	-9.67872	-9.68067	-9.6843	-9.70068	-9.7041	-9.71132	-9.7158	-9.71471	-9.72433	-9.73451	-9.72455	-9.70956	-9.6996	-9.6948	-9.70163	-9.69593	-9.67688	-9.64505	-9.65087	-9.66367	-9.67261	-9.6787	-9.68736	-9.67857	-9.67324	-9.69215	-9.74745	-9.79243	-9.79527	-9.83015	-9.8195	-9.88443	-9.82403	-9.6996	-9.44067	-9.19869	-8.90047	-8.54374	-8.17575
-9.73418	-9.72377	-9.69639	-9.67048	-9.65641	-9.64209	-9.63395	-9.6287	-9.6194	-9.62537	-9.622	-9.6224	-9.6296	-9.64565	-9.64612	-9.64364	-9.63879	-9.6464	-9.64964	-9.66033	-9.67928	-9.65909	-9.64294	-9.64844	-9.63602	-9.63408	-9.62691	-9.6246	-9.57566	-9.58391	-9.60942	-9.61318	-9.59973	-9.61707	-9.63883	-9.61592	-9.63738	-9.67865	-9.71963	-9.74943	-9.77995	-9.83394	-9.87366	-9.8273	-9.69524	-9.46983	-9.3237	-9.0181	-8.65608	-8.29881
-9.67886	-9.6627	-9.63349	-9.60882	-9.59309	-9.57992	-9.56774	-9.55306	-9.55437	-9.56418	-9.57146	-9.56687	-9.57137	-9.58066	-9.5833	-9.58569	-9.58079	-9.58768	-9.58693	-9.59882	-9.59881	-9.58483	-9.58845	-9.58313	-9.5652	-9.56165	-9.5583	-9.56759	-9.53541	-9.52132	-9.51743	-9.52286	-9.53534	-9.54246	-9.57062	-9.60501	-9.6009	-9.61971	-9.66187	-9.69077	-9.7411	-9.77466	-9.80927	-9.84223	-9.74791	-9.58295	-9.4991	-9.11259	-8.73411	-8.29787
-9.6508	-9.59977	-9.56798	-9.54793	-9.53471	-9.51896	-9.50817	-9.49185	-9.50283	-9.49512	-9.50072	-9.49065	-9.49569	-9.51578	-9.52362	-9.52217	-9.5334	-9.53499	-9.53445	-9.53754	-9.51893	-9.52347	-9.51774	-9.53098	-9.50348	-9.49832	-9.5246	-9.52975	-9.50208	-9.47189	-9.47795	-9.47504	-9.4849	-9.4845	-9.48645	-9.52394	-9.55162	-9.58503	-9.59863	-9.63712	-9.69747	-9.71479	-9.78737	-9.78912	-9.77159	-9.59842	-9.51217	-9.11903	-8.70415	-8.3285
-9.61233	-9.54356	-9.51134	-9.48782	-9.47281	-9.4592	-9.44193	-9.4377	-9.44974	-9.43043	-9.43805	-9.42728	-9.43023	-9.44606	-9.46821	-9.47861	-9.48122	-9.48938	-9.48912	-9.49928	-9.4602	-9.46024	-9.4531	-9.45175	-9.44291	-9.45956	-9.45727	-9.51524	-9.48049	-9.43391	-9.45088	-9.46608	-9.48398	-9.49784	-9.5018	-9.51429	-9.50797	-9.55816	-9.56347	-9.59431	-9.63066	-9.66524	-9.75382	-9.78369	-9.76692	-9.6771	-9.46243	-9.03641	-8.69167	-8.35424
-9.56762	-9.49882	-9.45744	-9.43483	-9.41306	-9.39583	-9.38254	-9.38251	-9.39345	-9.37686	-9.38451	-9.37726	-9.3785	-9.38903	-9.40736	-9.41927	-9.42777	-9.43478	-9.42861	-9.43717	-9.39907	-9.37912	-9.3687	-9.3288	-9.36451	-9.44684	-9.46842	-9.46439	-9.45659	-9.43523	-9.38626	-9.39935	-9.45291	-9.48942	-9.49531	-9.51436	-9.5033	-9.52513	-9.5783	-9.58742	-9.53147	-9.60582	-9.6494	-9.74538	-9.78237	-9.71793	-9.40203	-9.0473	-8.69204	-8.36293
-9.45765	-9.40945	-9.38005	-9.36335	-9.34728	-9.33692	-9.33147	-9.31992	-9.33715	-9.32974	-9.33335	-9.32414	-9.33112	-9.33557	-9.35672	-9.37223	-9.37354	-9.38503	-9.3795	-9.38264	-9.35249	-9.31723	-9.29085	-9.27887	-9.37163	-9.42246	-9.4308	-9.39407	-9.3943	-9.37535	-9.36585	-9.34627	-9.37216	-9.40229	-9.38908	-9.45541	-9.47527	-9.48108	-9.50402	-9.53542	-9.5596	-9.56269	-9.59137	-9.65398	-9.70229	-9.59491	-9.33196	-9.0854	-8.73716	-8.41257
-9.37997	-9.33745	-9.31503	-9.29623	-9.28758	-9.28509	-9.29989	-9.29667	-9.30558	-9.30501	-9.28978	-9.25667	-9.27679	-9.2861	-9.30735	-9.30011	-9.31923	-9.3553	-9.35109	-9.34334	-9.32172	-9.31641	-9.30305	-9.28646	-9.33875	-9.34442	-9.34907	-9.34192	-9.3321	-9.33204	-9.33741	-9.30871	-9.31667	-9.32308	-9.34947	-9.38777	-9.41682	-9.43391	-9.45092	-9.48954	-9.53666	-9.53518	-9.53208	-9.56139	-9.59138	-9.55667	-9.08689	-8.95445	-8.68893	-8.38118
-9.32016	-9.27733	-9.25954	-9.24692	-9.23974	-9.21129	-9.20961	-9.20317	-9.20824	-9.21768	-9.21321	-9.21387	-9.22064	-9.22736	-9.24459	-9.25487	-9.28071	-9.28512	-9.29498	-9.27956	-9.24717	-9.23375	-9.24133	-9.22932	-9.26207	-9.22892	-9.22747	-9.24609	-9.24891	-9.27015	-9.26829	-9.28248	-9.29458	-9.26124	-9.32397	-9.30771	-9.34596	-9.37127	-9.38187	-9.39543	-9.44286	-9.4824	-9.47328	-9.49627	-9.54061	-9.54489	-9.10658	-8.76307	-8.59661	-8.29662
-9.25643	-9.21285	-9.19785	-9.18066	-9.15694	-9.14103	-9.13699	-9.14078	-9.14549	-9.15225	-9.14588	-9.14574	-9.16089	-9.15926	-9.18539	-9.18978	-9.20365	-9.22553	-9.23658	-9.22031	-9.19103	-9.17873	-9.14191	-9.1639	-9.18781	-9.13798	-9.13297	-9.14092	-9.15159	-9.17303	-9.17029	-9.20563	-9.19271	-9.23593	-9.26694	-9.23415	-9.24124	-9.26191	-9.2544	-9.28523	-9.34683	-9.41512	-9.4495	-9.47134	-9.50333	-9.41065	-9.11591	-8.80774	-8.45708	-8.34399
-9.15797	-9.14721	-9.1258	-9.10346	-9.08383	-9.07062	-9.07464	-9.07267	-9.07363	-9.07653	-9.07697	-9.09555	-9.09515	-9.11018	-9.12534	-9.12372	-9.14235	-9.16385	-9.14618	-9.12623	-9.1594	-9.11751	-9.06773	-9.07243	-9.1219	-9.11285	-9.07038	-9.0759	-9.09495	-9.1076	-9.12105	-9.12415	-9.14361	-9.23952	-9.26935	-9.23948	-9.16627	-9.16769	-9.17596	-9.2112	-9.27727	-9.335	-9.41255	-9.42893	-9.40053	-9.37095	-9.06165	-8.73416	-8.48353	-8.1226
-9.07423	-9.07671	-9.05662	-9.03365	-9.01535	-9.00167	-8.99476	-8.99675	-8.9946	-8.99071	-9.01781	-9.02017	-9.04181	-9.04959	-9.03848	-9.05913	-9.05804	-9.06901	-9.06215	-9.05828	-9.07173	-9.05935	-9.02706	-9.01232	-9.08479	-9.07633	-9.02302	-9.01253	-9.01711	-9.04891	-9.07213	-9.09798	-9.14812	-9.15663	-9.18006	-9.19436	-9.1877	-9.16771	-9.16606	-9.17131	-9.23125	-9.28897	-9.30562	-9.3454	-9.33905	-9.23597	-8.97582	-8.68459	-8.36642	-7.96312
-8.99859	-9.00401	-9.00233	-8.98254	-8.96627	-8.9531	-8.94207	-8.93263	-8.92384	-8.91807	-8.94236	-8.95747	-8.98177	-8.98029	-8.98564	-8.9833	-9.00569	-9.01137	-8.99172	-9.01096	-9.01525	-8.98632	-8.93477	-9.00677	-9.06194	-9.03138	-9.00727	-8.96783	-8.97936	-9.00403	-9.05479	-9.06641	-9.0618	-9.08375	-9.0845	-9.09541	-9.11646	-9.13476	-9.1091	-9.089	-9.17711	-9.22815	-9.27014	-9.25083	-9.18635	-9.10322	-8.79542	-8.49058	-8.20327	-7.88017
-8.93102	-8.95159	-8.94625	-8.92653	-8.90743	-8.89249	-8.87203	-8.85371	-8.85229	-8.87457	-8.89369	-8.90873	-8.90366	-8.90438	-8.91105	-8.92329	-8.93689	-8.92837	-8.92936	-8.94823	-8.95208	-8.91809	-8.93958	-8.97308	-9.03106	-9.00909	-9.00603	-8.95066	-8.98265	-8.97091	-8.96343	-8.9616	-8.96273	-8.98798	-8.97286	-9.00859	-9.0411	-9.05602	-9.03131	-9.05702	-9.08986	-9.13722	-9.19455	-9.12196	-9.08714	-8.92116	-8.65533	-8.3534	-8.03628	-7.73268
-8.859	-8.89358	-8.88653	-8.87147	-8.85926	-8.84504	-8.83186	-8.81042	-8.79742	-8.82557	-8.84336	-8.83994	-8.8564	-8.8366	-8.84218	-8.84659	-8.85097	-8.84591	-8.83652	-8.85982	-8.86884	-8.8641	-8.87219	-8.87049	-8.90997	-8.94286	-8.92726	-8.88392	-8.87968	-8.88847	-8.87993	-8.87037	-8.8774	-8.88681	-8.8893	-8.90832	-8.95075	-8.95653	-8.9777	-9.00424	-9.027	-9.06085	-9.04709	-9.00631	-8.98141	-8.82846	-8.60144	-8.3142	-7.97968	-7.72995
-8.81339	-8.83181	-8.81837	-8.80183	-8.79321	-8.77898	-8.75869	-8.74094	-8.73379	-8.7605	-8.77615	-8.79017	-8.78223	-8.77374	-8.78286	-8.77752	-8.7813	-8.76496	-8.78245	-8.7867	-8.82094	-8.80473	-8.79177	-8.77669	-8.77645	-8.82198	-8.8379	-8.80232	-8.7618	-8.78889	-8.81055	-8.79949	-8.80266	-8.7967	-8.80371	-8.84006	-8.85069	-8.8631	-8.89919	-8.94036	-8.97168	-9.00743	-8.97372	-8.8121	-8.7442	-8.58907	-8.31079	-8.06308	-7.76215	-7.58071
-8.74909	-8.76441	-8.74906	-8.73581	-8.72424	-8.71506	-8.69457	-8.67915	-8.66335	-8.69229	-8.70272	-8.69957	-8.69001	-8.70642	-8.70235	-8.697	-8.69516	-8.69516	-8.70675	-8.69707	-8.74146	-8.72335	-8.70942	-8.69724	-8.69098	-8.70605	-8.72484	-8.70543	-8.70123	-8.72065	-8.75527	-8.7415	-8.73603	-8.72401	-8.7337	-8.75474	-8.74358	-8.77067	-8.79813	-8.85765	-8.92712	-8.93923	-8.94231	-8.8194	-8.59872	-8.37135	-8.17468	-7.91196	-7.58537	-7.47066
-8.69183	-8.68971	-8.67645	-8.6641	-8.65539	-8.64826	-8.62555	-8.60766	-8.59086	-8.60579	-8.61001	-8.59971	-8.59532	-8.62743	-8.63666	-8.60193	-8.60507	-8.61123	-8.61958	-8.60993	-8.65897	-8.65216	-8.64584	-8.63074	-8.64734	-8.65776	-8.63673	-8.63792	-8.63596	-8.65822	-8.65614	-8.67951	-8.69066	-8.66959	-8.65686	-8.68039	-8.68157	-8.68522	-8.72418	-8.78374	-8.85984	-8.88507	-8.8941	-8.84645	-8.51085	-8.34958	-8.14754	-7.86818	-7.57036	-7.46261
-8.62393	-8.62272	-8.61183	-8.59671	-8.5844	-8.57295	-8.5533	-8.53912	-8.52622	-8.5252	-8.54194	-8.52675	-8.49648	-8.51261	-8.54746	-8.52879	-8.51287	-8.52007	-8.51664	-8.53064	-8.58718	-8.59862	-8.59604	-8.58884	-8.60871	-8.57873	-8.5612	-8.56376	-8.55759	-8.55708	-8.57589	-8.57435	-8.58671	-8.58917	-8.58804	-8.59519	-8.6384	-8.64557	-8.67298	-8.70403	-8.78081	-8.85141	-8.85214	-8.85017	-8.54566	-8.3538	-8.15878	-7.89123	-7.58677	-7.43854
-8.54176	-8.54978	-8.5353	-8.53019	-8.5116	-8.50209	-8.48356	-8.4744	-8.46176	-8.45611	-8.45778	-8.46892	-8.42877	-8.41487	-8.46594	-8.46182	-8.44966	-8.43525	-8.43998	-8.47992	-8.53347	-8.55985	-8.55779	-8.56319	-8.552	-8.51552	-8.49592	-8.48962	-8.46772	-8.46587	-8.48277	-8.47852	-8.46408	-8.48131	-8.51132	-8.5142	-8.55513	-8.58838	-8.62803	-8.66524	-8.71965	-8.77696	-8.78015	-8.81337	-8.61503	-8.3282	-8.1232	-7.90795	-7.62583	-7.42464
-8.49048	-8.48703	-8.47347	-8.45847	-8.44617	-8.42913	-8.42028	-8.41843	-8.40726	-8.39318	-8.38769	-8.40086	-8.3748	-8.36186	-8.38502	-8.38741	-8.39672	-8.41384	-8.38539	-8.4376	-8.50012	-8.5139	-8.48877	-8.49896	-8.47547	-8.45573	-8.44526	-8.41575	-8.41231	-8.40633	-8.42867	-8.41155	-8.40142	-8.3967	-8.44862	-8.46413	-8.47409	-8.53771	-8.58315	-8.6264	-8.66475	-8.69915	-8.73256	-8.75141	-8.62887	-8.35719	-8.1816	-7.97793	-7.70957	-7.39966
-8.42507	-8.42181	-8.40832	-8.39648	-8.37382	-8.36128	-8.35033	-8.34953	-8.34002	-8.32828	-8.3161	-8.32165	-8.32368	-8.30961	-8.32923	-8.32511	-8.34426	-8.34782	-8.37311	-8.37019	-8.41833	-8.40712	-8.41176	-8.41241	-8.40198	-8.397	-8.37751	-8.34728	-8.33464	-8.32945	-8.32514	-8.36413	-8.34965	-8.32351	-8.37086	-8.42217	-8.42922	-8.45341	-8.51019	-8.56418	-8.61675	-8.66991	-8.68494	-8.70047	-8.60237	-8.42717	-8.24846	-7.99131	-7.67856	-7.14769
-8.34809	-8.34291	-8.33477	-8.3279	-8.31482	-8.30138	-8.28924	-8.2812	-8.2727	-8.25828	-8.24409	-8.25244	-8.26114	-8.24817	-8.238	-8.25765	-8.25941	-8.304	-8.32411	-8.30866	-8.30397	-8.32101	-8.33202	-8.34377	-8.35118	-8.35162	-8.30525	-8.30129	-8.29646	-8.28896	-8.26729	-8.28923	-8.30861	-8.28886	-8.32461	-8.3542	-8.38886	-8.39121	-8.42	-8.507	-8.5762	-8.60239	-8.60585	-8.6361	-8.56412	-8.42347	-8.23797	-7.9586	-7.592	-7.17052
-8.30306	-8.27536	-8.27407	-8.26667	-8.25266	-8.24412	-8.2311	-8.21923	-8.21636	-8.20336	-8.18354	-8.1806	-8.2388	-8.23095	-8.16009	-8.15127	-8.18614	-8.24074	-8.24858	-8.25108	-8.23395	-8.23829	-8.26439	-8.29286	-8.29199	-8.3043	-8.25779	-8.25433	-8.26081	-8.24268	-8.21936	-8.19965	-8.21804	-8.27607	-8.29648	-8.32625	-8.35351	-8.34191	-8.38523	-8.45199	-8.487	-8.53653	-8.57604	-8.58811	-8.54397	-8.42674	-8.17343	-7.95143	-7.5892	-7.19106
-8.26811	-8.2222	-8.22003	-8.20897	-8.19885	-8.19065	-8.1781	-8.16727	-8.15731	-8.14155	-8.12495	-8.13699	-8.14947	-8.1699	-8.14262	-8.08537	-8.0927	-8.15617	-8.17139	-8.19822	-8.18935	-8.19582	-8.21731	-8.24402	-8.24517	-8.23926	-8.23724	-8.20622	-8.20288	-8.18673	-8.17166	-8.1629	-8.15513	-8.21438	-8.24935	-8.269	-8.30032	-8.28002	-8.32253	-8.39414	-8.42149	-8.47303	-8.5288	-8.52949	-8.54232	-8.43407	-8.16891	-7.84626	-7.53326	-7.13882
-8.18847	-8.15732	-8.15107	-8.14538	-8.141	-8.13287	-8.13105	-8.12293	-8.10832	-8.07351	-8.08243	-8.06778	-8.04477	-8.07388	-8.09367	-8.08189	-8.06381	-8.09961	-8.12896	-8.14304	-8.12431	-8.13139	-8.15593	-8.16448	-8.18102	-8.17003	-8.17862	-8.17296	-8.14611	-8.12916	-8.14004	-8.12761	-8.11295	-8.15816	-8.19005	-8.20951	-8.2198	-8.23174	-8.29942	-8.34191	-8.36938	-8.41517	-8.46703	-8.49738	-8.51955	-8.40004	-8.1146	-7.80303	-7.47114	-7.07226
-8.12401	-8.09955	-8.08668	-8.08632	-8.07998	-8.07253	-8.0633	-8.05469	-8.04619	-8.04693	-8.04815	-8.03662	-8.01784	-8.01611	-8.03803	-8.03623	-8.01957	-8.05538	-8.08228	-8.10426	-8.08668	-8.10556	-8.11526	-8.10673	-8.12536	-8.12778	-8.14312	-8.1429	-8.10816	-8.08741	-8.08102	-8.07924	-8.06387	-8.1102	-8.13313	-8.15965	-8.13765	-8.18662	-8.22949	-8.28057	-8.31183	-8.38604	-8.41488	-8.44588	-8.43265	-8.28922	-8.0441	-7.71045	-7.38073	-7.00007
-8.05424	-8.03295	-8.02126	-8.01764	-8.01262	-8.00592	-7.99628	-7.98861	-7.98137	-7.98937	-7.99614	-7.98046	-7.96847	-7.96052	-7.95255	-7.94549	-7.99112	-8.02099	-8.02897	-8.04549	-8.01852	-8.01757	-8.02625	-8.03796	-8.06334	-8.08291	-8.07403	-8.08502	-8.08024	-8.06063	-8.04064	-8.04063	-8.03113	-8.07981	-8.0952	-8.10525	-8.11372	-8.15791	-8.17056	-8.22675	-8.27578	-8.29953	-8.31523	-8.35201	-8.38442	-8.14384	-7.89794	-7.70413	-7.50574	-7.11277
-7.97678	-7.95992	-7.9502	-7.95126	-7.94353	-7.94537	-7.93925	-7.93199	-7.91837	-7.92952	-7.94012	-7.92472	-7.91447	-7.90201	-7.88825	-7.8774	-7.94946	-7.96788	-7.96121	-7.97007	-7.94614	-7.95397	-7.97505	-7.9782	-8.01189	-8.01252	-8.01111	-8.02327	-8.01909	-8.01741	-8.00421	-7.99576	-7.9932	-8.02146	-8.03712	-8.0442	-8.07572	-8.11704	-8.12048	-8.19146	-8.21286	-8.22389	-8.25268	-8.28116	-8.30512	-7.96266	-7.73636	-7.60962	-7.46088	-7.11192
-7.89277	-7.8881	-7.88554	-7.88949	-7.88371	-7.88523	-7.88226	-7.87098	-7.86702	-7.87388	-7.87417	-7.87328	-7.85974	-7.8472	-7.83539	-7.84122	-7.8872	-7.89477	-7.90299	-7.90951	-7.903	-7.90971	-7.9232	-7.92539	-7.92804	-7.94086	-7.94681	-7.95734	-7.94754	-7.96194	-7.96408	-7.94985	-7.93563	-7.96366	-7.96581	-7.99451	-8.02516	-8.06863	-8.11705	-8.14317	-8.15973	-8.15841	-8.20471	-8.21689	-8.22725	-7.84814	-7.66286	-7.59511	-7.39701	-7.04438
-7.83503	-7.8311	-7.82857	-7.82846	-7.83064	-7.82918	-7.82031	-7.82087	-7.81596	-7.81377	-7.81254	-7.81938	-7.80042	-7.80082	-7.79941	-7.79639	-7.81911	-7.83189	-7.82849	-7.83592	-7.84793	-7.85102	-7.84648	-7.85362	-7.85169	-7.85845	-7.86076	-7.87959	-7.87215	-7.88633	-7.88812	-7.89457	-7.88714	-7.90187	-7.92015	-7.9567	-7.98149	-7.98525	-8.03032	-8.07995	-8.07414	-8.11928	-8.15646	-8.15608	-8.07519	-7.78029	-7.69473	-7.5528	-7.35432	-7.0153
-7.76216	-7.76329	-7.75754	-7.75803	-7.76056	-7.76656	-7.76619	-7.7621	-7.75785	-7.7618	-7.76133	-7.75592	-7.75264	-7.75416	-7.75231	-7.74279	-7.72751	-7.75232	-7.75135	-7.77185	-7.78047	-7.77949	-7.77866	-7.77586	-7.78715	-7.79385	-7.80174	-7.7981	-7.7977	-7.82159	-7.80603	-7.8256	-7.83461	-7.84892	-7.86293	-7.8866	-7.90821	-7.92254	-7.9642	-7.98798	-7.98607	-8.03546	-8.08656	-8.10629	-8.0083	-7.75752	-7.6635	-7.55719	-7.35038	-6.99932
-7.69719	-7.69328	-7.69455	-7.68881	-7.69898	-7.70359	-7.6962	-7.69258	-7.69457	-7.69165	-7.69955	-7.70505	-7.71406	-7.69125	-7.68537	-7.66865	-7.66106	-7.6706	-7.68405	-7.70269	-7.71319	-7.70608	-7.71316	-7.71314	-7.71781	-7.73019	-7.74076	-7.73314	-7.73414	-7.74707	-7.74922	-7.75095	-7.77217	-7.76491	-7.79424	-7.82483	-7.85898	-7.88657	-7.91148	-7.93253	-7.93051	-7.96906	-8.00632	-8.0239	-7.98954	-7.7627	-7.62528	-7.48476	-7.35888	-7.00147
-7.62151	-7.6306	-7.62594	-7.62692	-7.63603	-7.64252	-7.63641	-7.63208	-7.63572	-7.62726	-7.63494	-7.65542	-7.65309	-7.63673	-7.60619	-7.59261	-7.59111	-7.59427	-7.62479	-7.62712	-7.62324	-7.63677	-7.64262	-7.64701	-7.64733	-7.66844	-7.67482	-7.67719	-7.68448	-7.69277	-7.69882	-7.71033	-7.72198	-7.73531	-7.76368	-7.80175	-7.82964	-7.84601	-7.86542	-7.88248	-7.88638	-7.91901	-7.92131	-7.93412	-7.90916	-7.76836	-7.57993	-7.45238	-7.26809	-6.99837
-7.57006	-7.56855	-7.56479	-7.55828	-7.56961	-7.57205	-7.57561	-7.57239	-7.57566	-7.56018	-7.57132	-7.57865	-7.57705	-7.5798	-7.56864	-7.52852	-7.52219	-7.53251	-7.54693	-7.5629	-7.55389	-7.55676	-7.5671	-7.56822	-7.57472	-7.58706	-7.60693	-7.60802	-7.62546	-7.62691	-7.63909	-7.66727	-7.66899	-7.68943	-7.72631	-7.76023	-7.76681	-7.78105	-7.82129	-7.83237	-7.83175	-7.88274	-7.87494	-7.84547	-7.84041	-7.72299	-7.56381	-7.37111	-7.13122	-6.90145
-7.49588	-7.49949	-7.48371	-7.49637	-7.49825	-7.50935	-7.51478	-7.51169	-7.51393	-7.5033	-7.49864	-7.50445	-7.51427	-7.51448	-7.49322	-7.47912	-7.4633	-7.47128	-7.47917	-7.49145	-7.48614	-7.47942	-7.48367	-7.49194	-7.5009	-7.51313	-7.52177	-7.53652	-7.55694	-7.56308	-7.60896	-7.60471	-7.62936	-7.65685	-7.69189	-7.70673	-7.71312	-7.70923	-7.74192	-7.76973	-7.78082	-7.84253	-7.82396	-7.8155	-7.77168	-7.70039	-7.53863	-7.314	-7.07452	-6.78614
-7.45906	-7.44552	-7.42695	-7.44226	-7.44674	-7.44113	-7.44529	-7.44866	-7.45304	-7.44733	-7.43664	-7.4367	-7.43082	-7.42942	-7.42961	-7.40955	-7.41241	-7.40181	-7.41039	-7.41395	-7.41108	-7.41675	-7.41626	-7.41432	-7.43396	-7.44152	-7.44261	-7.44206	-7.46464	-7.49701	-7.56435	-7.56166	-7.5919	-7.59961	-7.65755	-7.662	-7.6554	-7.65088	-7.65601	-7.70777	-7.72887	-7.78615	-7.81325	-7.79884	-7.72524	-7.65412	-7.46643	-7.25685	-7.02239	-6.75199
-7.40302	-7.38026	-7.3626	-7.37544	-7.38151	-7.38381	-7.38625	-7.3768	-7.38197	-7.38108	-7.36733	-7.36164	-7.34691	-7.34428	-7.35686	-7.34174	-7.33403	-7.33845	-7.33958	-7.34613	-7.34844	-7.36101	-7.3633	-7.36127	-7.36389	-7.38035	-7.37425	-7.36855	-7.40455	-7.4158	-7.45137	-7.48046	-7.51193	-7.54164	-7.57391	-7.56777	-7.57934	-7.61265	-7.6087	-7.63492	-7.68439	-7.71728	-7.75512	-7.77115	-7.71346	-7.57024	-7.35842	-7.18116	-6.94692	-6.68482
-7.34795	-7.32337	-7.3069	-7.30748	-7.31507	-7.3173	-7.31633	-7.31786	-7.30994	-7.31561	-7.30732	-7.29247	-7.27999	-7.28157	-7.28398	-7.2679	-7.26793	-7.26279	-7.25937	-7.30058	-7.2916	-7.29269	-7.30179	-7.29769	-7.31093	-7.34011	-7.34985	-7.35887	-7.35816	-7.37126	-7.42552	-7.42313	-7.44298	-7.45709	-7.48024	-7.50055	-7.50777	-7.5396	-7.55328	-7.59996	-7.62723	-7.65704	-7.68441	-7.71301	-7.67622	-7.48982	-7.29238	-7.10727	-6.91346	-6.72161
-7.29209	-7.26184	-7.24013	-7.24425	-7.24412	-7.24653	-7.2492	-7.25529	-7.24969	-7.24734	-7.23508	-7.22314	-7.21668	-7.21353	-7.2163	-7.19723	-7.20158	-7.1917	-7.20355	-7.21756	-7.21478	-7.22566	-7.23338	-7.2413	-7.24056	-7.25175	-7.30973	-7.31303	-7.27591	-7.28337	-7.36334	-7.3682	-7.37871	-7.3959	-7.40545	-7.42622	-7.44618	-7.45366	-7.49145	-7.53088	-7.59622	-7.57556	-7.61078	-7.64247	-7.63222	-7.37477	-7.20982	-7.05964	-6.88367	-6.72768
-7.22316	-7.19826	-7.17658	-7.17873	-7.17773	-7.18178	-7.18448	-7.18456	-7.18052	-7.16773	-7.17107	-7.15228	-7.16135	-7.15402	-7.14615	-7.1329	-7.13104	-7.14443	-7.14907	-7.14617	-7.1495	-7.15425	-7.16034	-7.14757	-7.17116	-7.2146	-7.23807	-7.22802	-7.21901	-7.22369	-7.30399	-7.30213	-7.33054	-7.32661	-7.3679	-7.38362	-7.37654	-7.3838	-7.40127	-7.46516	-7.52109	-7.54641	-7.56693	-7.58209	-7.58762	-7.28093	-7.17448	-7.04352	-6.87871	-6.7382
-7.14277	-7.12104	-7.09732	-7.10774	-7.10929	-7.11423	-7.10776	-7.10754	-7.11169	-7.10819	-7.10185	-7.1016	-7.09225	-7.10239	-7.08685	-7.07644	-7.06842	-7.0851	-7.07454	-7.07981	-7.08977	-7.09325	-7.08842	-7.08408	-7.10338	-7.12249	-7.13199	-7.15369	-7.16088	-7.16263	-7.22399	-7.23306	-7.24557	-7.28338	-7.30163	-7.32884	-7.30558	-7.30085	-7.34597	-7.39202	-7.44341	-7.50556	-7.51839	-7.53022	-7.5321	-7.29805	-7.14228	-7.00668	-6.83956	-6.68375
-7.09021	-7.05899	-7.03294	-7.03628	-7.04068	-7.03971	-7.04404	-7.04243	-7.03683	-7.03363	-7.03027	-7.0423	-7.03098	-7.04654	-7.03478	-7.00755	-7.00595	-7.02379	-7.0233	-7.01479	-7.01502	-7.02631	-7.01496	-7.01682	-7.04291	-7.05883	-7.06351	-7.0749	-7.10694	-7.10809	-7.15389	-7.19586	-7.20787	-7.20618	-7.21932	-7.25859	-7.26235	-7.25272	-7.28664	-7.31587	-7.35749	-7.40079	-7.44311	-7.45994	-7.4373	-7.2265	-7.10776	-6.95998	-6.84959	-6.70248
-7.01085	-6.9746	-6.95388	-6.96076	-6.96551	-6.97255	-6.97288	-6.96685	-6.9612	-6.95845	-6.97123	-6.96643	-6.97423	-6.98691	-6.95511	-6.93435	-6.95973	-6.95021	-6.94385	-6.94254	-6.94603	-6.93889	-6.94751	-6.96314	-6.97796	-6.99647	-7.00012	-7.01045	-7.00414	-7.01156	-7.05975	-7.18169	-7.19776	-7.17586	-7.15999	-7.17378	-7.21489	-7.21033	-7.21389	-7.23579	-7.26789	-7.31676	-7.38682	-7.40622	-7.38661	-7.19554	-7.07433	-6.95153	-6.82685	-6.71036
-6.93547	-6.90452	-6.88976	-6.87959	-6.88263	-6.90825	-6.90101	-6.89652	-6.89005	-6.89308	-6.89269	-6.90074	-6.91985	-6.91407	-6.89528	-6.90317	-6.89761	-6.87004	-6.872	-6.8757	-6.87167	-6.88798	-6.89701	-6.93461	-6.96197	-6.98767	-6.96819	-6.97728	-6.97458	-6.96432	-6.95497	-7.09083	-7.1433	-7.14278	-7.11891	-7.14014	-7.1512	-7.15642	-7.15938	-7.17282	-7.2142	-7.26691	-7.34078	-7.36299	-7.30534	-7.15941	-7.01522	-6.89718	-6.76997	-6.62403
-6.8757	-6.84399	-6.81866	-6.80871	-6.80449	-6.82346	-6.83503	-6.83067	-6.83098	-6.82149	-6.8304	-6.83775	-6.84509	-6.84184	-6.84568	-6.84844	-6.83366	-6.81609	-6.82214	-6.81883	-6.83042	-6.84315	-6.86008	-6.87408	-6.8924	-6.90817	-6.90452	-6.90248	-6.89633	-6.9058	-6.91477	-6.98082	-7.01871	-7.07112	-7.10775	-7.09185	-7.094	-7.08	-7.10821	-7.11881	-7.14286	-7.20014	-7.28538	-7.27071	-7.24747	-7.14396	-7.00678	-6.84786	-6.69967	-6.51959
-6.80088	-6.77838	-6.77016	-6.75818	-6.74219	-6.76079	-6.76277	-6.76015	-6.76228	-6.75411	-6.75334	-6.76946	-6.7842	-6.79203	-6.79203	-6.7671	-6.77736	-6.7713	-6.78458	-6.78815	-6.78976	-6.79931	-6.79021	-6.8086	-6.8262	-6.84493	-6.84318	-6.83894	-6.8337	-6.84427	-6.84736	-6.84932	-6.92411	-6.99234	-7.00266	-7.01097	-7.02491	-7.01359	-7.04343	-7.06836	-7.09222	-7.12167	-7.16241	-7.18776	-7.20365	-7.09677	-6.98038	-6.79989	-6.6038	-6.42891
-6.73232	-6.71058	-6.7034	-6.69657	-6.68625	-6.70357	-6.705	-6.67786	-6.67834	-6.67058	-6.67517	-6.67993	-6.70277	-6.71453	-6.71015	-6.70684	-6.71138	-6.7114	-6.72248	-6.72198	-6.72224	-6.73055	-6.73152	-6.76449	-6.7714	-6.78798	-6.79445	-6.78535	-6.7764	-6.78476	-6.78649	-6.78181	-6.83789	-6.88455	-6.89112	-6.91615	-6.94013	-6.9269	-6.94328	-6.97827	-7.01841	-7.04416	-7.1017	-7.13465	-7.16207	-7.08681	-6.93415	-6.70131	-6.51586	-6.35158
-6.66288	-6.64456	-6.63992	-6.63363	-6.62564	-6.63454	-6.62396	-6.61834	-6.60667	-6.60732	-6.60392	-6.61167	-6.62387	-6.63118	-6.6451	-6.63431	-6.64156	-6.6502	-6.65919	-6.6545	-6.66595	-6.67778	-6.68438	-6.7053	-6.71453	-6.72874	-6.74279	-6.74677	-6.73911	-6.7482	-6.75807	-6.76086	-6.79273	-6.80518	-6.81289	-6.8423	-6.86243	-6.8446	-6.85378	-6.89301	-6.93151	-6.96763	-7.05478	-7.08948	-7.12795	-7.10141	-6.85008	-6.64678	-6.4726	-6.32965
-6.59093	-6.57999	-6.57333	-6.56587	-6.55351	-6.54205	-6.54661	-6.55579	-6.54305	-6.53653	-6.53461	-6.53895	-6.55466	-6.56018	-6.57379	-6.57091	-6.57118	-6.58604	-6.59448	-6.59215	-6.60468	-6.61779	-6.62873	-6.6425	-6.65227	-6.66291	-6.67983	-6.69663	-6.68571	-6.70663	-6.71236	-6.71002	-6.72497	-6.74022	-6.74956	-6.74417	-6.7944	-6.76547	-6.78443	-6.81981	-6.8551	-6.89265	-6.99444	-7.02015	-7.07127	-7.06899	-6.75323	-6.60409	-6.42986	-6.29158
-6.52894	-6.51417	-6.50862	-6.50139	-6.48534	-6.47604	-6.47132	-6.48131	-6.48335	-6.47953	-6.46979	-6.47238	-6.48595	-6.49463	-6.50336	-6.50198	-6.50974	-6.51619	-6.52982	-6.53599	-6.55221	-6.5489	-6.57036	-6.57913	-6.57963	-6.59654	-6.61094	-6.64333	-6.63802	-6.63112	-6.64946	-6.64316	-6.6632	-6.68825	-6.69289	-6.69675	-6.71622	-6.68479	-6.72824	-6.7697	-6.79167	-6.83	-6.88948	-6.93075	-6.99675	-6.98128	-6.69195	-6.5578	-6.39442	-6.26438
-6.46736	-6.45142	-6.44139	-6.43367	-6.41921	-6.40753	-6.40312	-6.40895	-6.41055	-6.41595	-6.40836	-6.40953	-6.42028	-6.42918	-6.44221	-6.44015	-6.44628	-6.45695	-6.46856	-6.47206	-6.47903	-6.4875	-6.50107	-6.52279	-6.52012	-6.52233	-6.55392	-6.57445	-6.58401	-6.57183	-6.56746	-6.56469	-6.60618	-6.61453	-6.63235	-6.6328	-6.65424	-6.6519	-6.68302	-6.71725	-6.74235	-6.79463	-6.81434	-6.86073	-6.91259	-6.87105	-6.64653	-6.52133	-6.37684	-6.23695
-6.40187	-6.38942	-6.3821	-6.37048	-6.35926	-6.34719	-6.34391	-6.34275	-6.3393	-6.34926	-6.35654	-6.34826	-6.35931	-6.37176	-6.38433	-6.38633	-6.38485	-6.39175	-6.40765	-6.41032	-6.41794	-6.423	-6.43804	-6.44594	-6.46273	-6.46582	-6.48339	-6.50802	-6.53809	-6.5377	-6.52252	-6.50092	-6.5273	-6.54353	-6.53254	-6.55523	-6.58065	-6.58089	-6.62828	-6.66852	-6.7219	-6.75678	-6.7678	-6.79284	-6.8358	-6.78015	-6.60695	-6.45978	-6.32549	-6.16412
-6.33093	-6.31083	-6.30645	-6.30358	-6.29453	-6.2882	-6.28604	-6.28245	-6.27543	-6.27451	-6.28676	-6.28711	-6.29068	-6.30703	-6.30488	-6.32131	-6.32904	-6.33578	-6.35101	-6.35302	-6.36551	-6.37073	-6.38369	-6.39216	-6.40006	-6.42404	-6.44028	-6.4551	-6.46377	-6.46215	-6.45322	-6.43712	-6.46928	-6.49676	-6.50464	-6.52815	-6.51945	-6.50622	-6.54241	-6.61526	-6.64242	-6.6498	-6.67152	-6.67621	-6.72847	-6.69732	-6.5499	-6.41679	-6.26552	-6.11708
-6.26143	-6.25352	-6.2451	-6.24013	-6.23127	-6.22475	-6.22552	-6.21995	-6.2127	-6.20952	-6.21699	-6.22238	-6.23506	-6.24399	-6.24168	-6.26168	-6.27663	-6.28522	-6.30647	-6.30564	-6.31694	-6.32921	-6.3354	-6.34447	-6.35206	-6.37624	-6.39476	-6.39944	-6.39019	-6.39197	-6.40258	-6.40629	-6.41792	-6.43626	-6.47206	-6.46592	-6.48555	-6.49667	-6.51877	-6.53581	-6.55453	-6.583	-6.5813	-6.5895	-6.61694	-6.58919	-6.45264	-6.31665	-6.17678	-6.05043
-6.19972	-6.19197	-6.18249	-6.17937	-6.16613	-6.16329	-6.16042	-6.1506	-6.14761	-6.14802	-6.15685	-6.15831	-6.17446	-6.16799	-6.18084	-6.1982	-6.21611	-6.23115	-6.24769	-6.25062	-6.27217	-6.28208	-6.28858	-6.30425	-6.3115	-6.31648	-6.34185	-6.3331	-6.32561	-6.34334	-6.35041	-6.36856	-6.35728	-6.40429	-6.42001	-6.46262	-6.48346	-6.45894	-6.42106	-6.44379	-6.47867	-6.53451	-6.54428	-6.54102	-6.51742	-6.51905	-6.40743	-6.21493	-6.08708	-5.98959
-6.14167	-6.13443	-6.12806	-6.11548	-6.10675	-6.09974	-6.09954	-6.09031	-6.08489	-6.08404	-6.09812	-6.10173	-6.10213	-6.11206	-6.1303	-6.14216	-6.16214	-6.16551	-6.18298	-6.17828	-6.21604	-6.22125	-6.21965	-6.24753	-6.25775	-6.27203	-6.28783	-6.26236	-6.26112	-6.27423	-6.29562	-6.31497	-6.31035	-6.32781	-6.38768	-6.41509	-6.42211	-6.36945	-6.35678	-6.38148	-6.4184	-6.4813	-6.49388	-6.47605	-6.49064	-6.44609	-6.33644	-6.15557	-5.99715	-5.87412
-6.07923	-6.06774	-6.0616	-6.05467	-6.05405	-6.03865	-6.02804	-6.02727	-6.0228	-6.02684	-6.0462	-6.05612	-6.05995	-6.06606	-6.07499	-6.09467	-6.10069	-6.11676	-6.12503	-6.11513	-6.13782	-6.15192	-6.1689	-6.18698	-6.19856	-6.20904	-6.21323	-6.20642	-6.20529	-6.21515	-6.21965	-6.22448	-6.22311	-6.32075	-6.31274	-6.33474	-6.34841	-6.2987	-6.29977	-6.33033	-6.35164	-6.42778	-6.45067	-6.43946	-6.43544	-6.40231	-6.25052	-6.0368	-5.93129	-5.78878
-6.01165	-6.00374	-5.99842	-5.99279	-5.99004	-5.98156	-5.96754	-5.96672	-5.96642	-5.98061	-5.99792	-6.00832	-6.01285	-6.01352	-6.01958	-6.0291	-6.04373	-6.0595	-6.06189	-6.04766	-6.05864	-6.08082	-6.09873	-6.12659	-6.13818	-6.1417	-6.14173	-6.15904	-6.15391	-6.16032	-6.1711	-6.17023	-6.18768	-6.28072	-6.29997	-6.29666	-6.26273	-6.23148	-6.23415	-6.24752	-6.28576	-6.34402	-6.37738	-6.39804	-6.41314	-6.36543	-6.16346	-5.984	-5.87269	-5.73322
-5.93685	-5.93202	-5.93051	-5.92731	-5.92838	-5.92445	-5.91947	-5.91006	-5.91916	-5.93187	-5.94171	-5.94842	-5.96024	-5.95683	-5.95976	-5.97263	-5.97965	-5.98725	-5.99492	-5.99589	-5.9991	-5.99956	-6.02926	-6.06126	-6.08763	-6.08914	-6.08524	-6.10375	-6.0912	-6.10168	-6.1133	-6.10278	-6.17398	-6.22147	-6.24633	-6.27408	-6.22114	-6.17506	-6.20155	-6.21377	-6.25272	-6.33293	-6.34833	-6.33942	-6.33119	-6.33272	-6.10627	-5.93641	-5.80782	-5.68639
-5.8786	-5.87102	-5.86982	-5.8705	-5.87112	-5.87056	-5.8657	-5.8653	-5.87374	-5.8796	-5.87746	-5.88599	-5.9059	-5.89568	-5.90702	-5.91556	-5.91962	-5.93141	-5.9485	-5.95253	-5.95582	-5.94184	-5.96737	-6.00672	-6.0186	-6.03583	-6.03414	-6.03056	-6.02896	-6.03807	-6.03971	-6.05534	-6.13297	-6.17415	-6.2014	-6.22367	-6.15692	-6.13775	-6.15041	-6.18014	-6.21463	-6.30732	-6.28412	-6.27334	-6.27336	-6.27018	-6.06948	-5.82945	-5.70678	-5.5871
-5.80741	-5.80436	-5.80278	-5.80391	-5.80133	-5.80542	-5.80324	-5.81253	-5.82293	-5.82562	-5.827	-5.8244	-5.8469	-5.83523	-5.84734	-5.85022	-5.85969	-5.87873	-5.89457	-5.89681	-5.88797	-5.89761	-5.89763	-5.93923	-5.94997	-5.95719	-5.96065	-5.95638	-5.96979	-5.97348	-5.9829	-6.00935	-6.07697	-6.10577	-6.13165	-6.1467	-6.10722	-6.08201	-6.09949	-6.1279	-6.16403	-6.22087	-6.23454	-6.21925	-6.23067	-6.22643	-6.02725	-5.79055	-5.66447	-5.54054
-5.73889	-5.739	-5.74318	-5.74162	-5.74078	-5.74192	-5.73893	-5.75471	-5.76423	-5.76672	-5.7768	-5.77011	-5.78007	-5.78435	-5.79144	-5.79738	-5.81107	-5.81654	-5.81979	-5.82455	-5.84715	-5.84359	-5.84539	-5.87111	-5.88233	-5.89166	-5.91068	-5.88339	-5.87581	-5.89128	-5.93067	-5.94693	-6.00329	-6.03396	-6.05931	-6.07894	-6.04684	-6.03109	-6.07047	-6.09454	-6.12609	-6.16458	-6.17744	-6.16712	-6.14827	-6.1204	-6.01299	-5.85757	-5.73985	-5.63603
-5.67975	-5.67929	-5.68027	-5.68084	-5.6793	-5.67777	-5.68002	-5.69997	-5.70801	-5.71117	-5.71614	-5.706	-5.71791	-5.73706	-5.74057	-5.74481	-5.74799	-5.74696	-5.74372	-5.76472	-5.78668	-5.78119	-5.77468	-5.7888	-5.7993	-5.84186	-5.84697	-5.84341	-5.83164	-5.84258	-5.87652	-5.88981	-5.94737	-5.98065	-5.99881	-6.01902	-6.01893	-5.986	-6.02683	-6.04189	-6.0875	-6.11822	-6.11899	-6.11127	-6.08638	-6.05801	-6.00174	-5.88421	-5.77425	-5.68971
-5.62821	-5.62177	-5.61911	-5.62103	-5.62258	-5.62139	-5.62528	-5.64476	-5.64356	-5.64285	-5.64915	-5.64072	-5.65436	-5.6642	-5.68403	-5.69924	-5.68331	-5.68645	-5.68697	-5.70714	-5.72596	-5.728	-5.72472	-5.71905	-5.76943	-5.80192	-5.79475	-5.80621	-5.8079	-5.81455	-5.81607	-5.8375	-5.87793	-5.92879	-5.954	-5.97092	-5.98959	-5.94306	-5.94838	-5.99614	-6.02001	-6.03051	-6.04031	-6.02782	-6.01189	-6.02902	-6.00072	-5.95618	-5.8253	-5.73519
-5.5745	-5.57791	-5.5673	-5.5672	-5.56696	-5.5692	-5.57667	-5.58889	-5.58256	-5.57585	-5.58854	-5.57611	-5.58656	-5.59244	-5.60445	-5.62866	-5.63425	-5.6263	-5.65133	-5.65835	-5.65902	-5.66259	-5.65255	-5.68094	-5.71457	-5.74411	-5.7549	-5.75634	-5.77238	-5.7799	-5.78035	-5.80213	-5.84093	-5.89944	-5.93391	-5.93253	-5.94	-5.93827	-5.912	-5.94324	-5.95274	-5.95099	-5.96703	-5.95635	-5.96093	-5.96088	-5.93947	-5.92735	-5.85918	-5.78484
-5.52005	-5.5174	-5.506	-5.50988	-5.51001	-5.51299	-5.51893	-5.52683	-5.52886	-5.52565	-5.52128	-5.51412	-5.5164	-5.5223	-5.52861	-5.5526	-5.56917	-5.58211	-5.60755	-5.60507	-5.60711	-5.60713	-5.60979	-5.6257	-5.65973	-5.67629	-5.67379	-5.68144	-5.69992	-5.71984	-5.74449	-5.77365	-5.78545	-5.82528	-5.86656	-5.88915	-5.89951	-5.90697	-5.91507	-5.88767	-5.90339	-5.88824	-5.86627	-5.86676	-5.89373	-5.89744	-5.89108	-5.90087	-5.88641	-5.82654
-5.46334	-5.45714	-5.4436	-5.44773	-5.44666	-5.45509	-5.46193	-5.45825	-5.46614	-5.47753	-5.46317	-5.4552	-5.44789	-5.45267	-5.45327	-5.47977	-5.52153	-5.52294	-5.5483	-5.54265	-5.53713	-5.53534	-5.55116	-5.57299	-5.60706	-5.61291	-5.60613	-5.62247	-5.64315	-5.65764	-5.67985	-5.70524	-5.71504	-5.74436	-5.77713	-5.82848	-5.85994	-5.8678	-5.88277	-5.89245	-5.88811	-5.86552	-5.83687	-5.82567	-5.80879	-5.83844	-5.87121	-5.89997	-5.88981	-5.82779
-5.3931	-5.39339	-5.38021	-5.38377	-5.38536	-5.39172	-5.40134	-5.39416	-5.40053	-5.4166	-5.41097	-5.38884	-5.37422	-5.36842	-5.37067	-5.44397	-5.45945	-5.45434	-5.48134	-5.48088	-5.47116	-5.47373	-5.49986	-5.54049	-5.55334	-5.55436	-5.56747	-5.57716	-5.60978	-5.6217	-5.63984	-5.65054	-5.66151	-5.66191	-5.71675	-5.75391	-5.7968	-5.8207	-5.8201	-5.84492	-5.85449	-5.84512	-5.7978	-5.79821	-5.83543	-5.83135	-5.81626	-5.83835	-5.84504	-5.77746
-5.31796	-5.31859	-5.31438	-5.31775	-5.31595	-5.32486	-5.33827	-5.33177	-5.33364	-5.35111	-5.35195	-5.34764	-5.33867	-5.32755	-5.31316	-5.38251	-5.38577	-5.39706	-5.41393	-5.41125	-5.40453	-5.42498	-5.476	-5.47557	-5.48404	-5.50234	-5.52403	-5.53568	-5.5594	-5.57342	-5.59397	-5.6076	-5.60678	-5.6094	-5.64419	-5.6982	-5.72279	-5.73163	-5.74129	-5.75471	-5.76646	-5.74955	-5.74789	-5.77059	-5.77138	-5.76131	-5.75519	-5.7539	-5.76906	-5.79327
-5.26646	-5.26985	-5.26152	-5.2516	-5.2491	-5.25819	-5.26515	-5.25769	-5.26335	-5.27493	-5.28126	-5.28118	-5.28095	-5.28588	-5.29014	-5.31985	-5.31827	-5.32653	-5.34768	-5.34865	-5.35417	-5.38026	-5.41448	-5.43307	-5.45016	-5.46695	-5.47636	-5.49023	-5.51213	-5.52119	-5.53394	-5.54904	-5.5476	-5.54701	-5.59216	-5.6189	-5.64328	-5.67272	-5.66665	-5.69289	-5.70172	-5.7053	-5.70575	-5.71257	-5.70647	-5.69968	-5.70875	-5.73008	-5.73604	-5.75438
-5.1978	-5.2092	-5.20006	-5.1888	-5.18783	-5.19153	-5.19545	-5.19538	-5.18607	-5.1874	-5.19645	-5.20924	-5.21437	-5.21802	-5.24321	-5.2431	-5.24931	-5.26027	-5.26243	-5.26745	-5.29803	-5.32014	-5.34742	-5.3935	-5.41325	-5.43229	-5.42789	-5.43735	-5.45921	-5.46384	-5.47242	-5.47129	-5.48003	-5.49387	-5.52882	-5.55583	-5.58083	-5.59668	-5.59964	-5.61631	-5.61039	-5.64723	-5.63305	-5.6491	-5.66721	-5.67967	-5.69183	-5.72263	-5.70109	-5.7208
-5.16079	-5.14733	-5.1373	-5.12697	-5.123	-5.12357	-5.13587	-5.13768	-5.13078	-5.12694	-5.13382	-5.14621	-5.14563	-5.15072	-5.17023	-5.18802	-5.19236	-5.19251	-5.20868	-5.19496	-5.23406	-5.26579	-5.29211	-5.3221	-5.37255	-5.38755	-5.38751	-5.39117	-5.40662	-5.41019	-5.40345	-5.40499	-5.42512	-5.45446	-5.47493	-5.50158	-5.52593	-5.54297	-5.54254	-5.53581	-5.54428	-5.59326	-5.59558	-5.612	-5.64165	-5.6647	-5.67623	-5.70637	-5.66822	-5.69425
-5.09735	-5.0837	-5.07204	-5.05818	-5.05425	-5.06287	-5.06642	-5.07348	-5.07214	-5.06585	-5.06906	-5.0779	-5.07916	-5.08297	-5.11247	-5.12952	-5.12872	-5.13345	-5.13395	-5.14796	-5.15683	-5.19971	-5.23401	-5.25725	-5.29924	-5.33763	-5.34111	-5.34307	-5.36149	-5.35756	-5.34266	-5.34853	-5.37838	-5.40097	-5.41978	-5.44724	-5.46088	-5.47225	-5.49205	-5.46961	-5.48393	-5.53525	-5.54584	-5.56019	-5.56894	-5.57954	-5.65474	-5.66596	-5.62091	-5.61735
-5.00865	-5.00996	-4.994	-4.99086	-4.99046	-4.99304	-4.99719	-5.00602	-5.00866	-5.00114	-5.01839	-5.01055	-5.01525	-5.01682	-5.04308	-5.05608	-5.08441	-5.08181	-5.08226	-5.10014	-5.12829	-5.14108	-5.17194	-5.19789	-5.22708	-5.25113	-5.27192	-5.28196	-5.29189	-5.2957	-5.29845	-5.30486	-5.32117	-5.34758	-5.37016	-5.37645	-5.39996	-5.41433	-5.42467	-5.41278	-5.41079	-5.42103	-5.44134	-5.46022	-5.49426	-5.50669	-5.51398	-5.54986	-5.46574	-5.43804
-4.93859	-4.93204	-4.92569	-4.92828	-4.93043	-4.93619	-4.93917	-4.93698	-4.9426	-4.94777	-4.97356	-4.94943	-4.94979	-4.94868	-4.96203	-4.97398	-5.02069	-5.02177	-5.03845	-5.05832	-5.08275	-5.10593	-5.1328	-5.14573	-5.15249	-5.1813	-5.19947	-5.21115	-5.21311	-5.20659	-5.2189	-5.24705	-5.26695	-5.31177	-5.31212	-5.33788	-5.35185	-5.36234	-5.33534	-5.34977	-5.31793	-5.32942	-5.304	-5.31225	-5.3512	-5.41009	-5.42426	-5.398	-5.3549	-5.35811
-4.86426	-4.85774	-4.8596	-4.86575	-4.86645	-4.87875	-4.88492	-4.87769	-4.88832	-4.89015	-4.89757	-4.89044	-4.89394	-4.89418	-4.89404	-4.92078	-4.94027	-4.98039	-4.99947	-5.01675	-5.0588	-5.0615	-5.08118	-5.08804	-5.10014	-5.11261	-5.12851	-5.13445	-5.13413	-5.13759	-5.13784	-5.14428	-5.20245	-5.2643	-5.23884	-5.25666	-5.27961	-5.26208	-5.26466	-5.27374	-5.28028	-5.30013	-5.2878	-5.29612	-5.28718	-5.25131	-5.2914	-5.31342	-5.27745	-5.2422
-4.78693	-4.79389	-4.79764	-4.80543	-4.80772	-4.8173	-4.82554	-4.82665	-4.82762	-4.81419	-4.81334	-4.81289	-4.80993	-4.81522	-4.81693	-4.83763	-4.88864	-4.90156	-4.94051	-4.96101	-5.01606	-5.01135	-5.00719	-5.01956	-5.04034	-5.04118	-5.06654	-5.06283	-5.06926	-5.08781	-5.06803	-5.08909	-5.1594	-5.20088	-5.15978	-5.20326	-5.16355	-5.18117	-5.19727	-5.21315	-5.19844	-5.2158	-5.23566	-5.22734	-5.23625	-5.25813	-5.17232	-5.18612	-5.174	-5.15258
-4.70658	-4.71626	-4.72607	-4.73405	-4.73993	-4.7459	-4.76323	-4.75985	-4.74648	-4.74785	-4.76747	-4.77033	-4.76558	-4.77384	-4.77902	-4.77641	-4.81953	-4.85981	-4.85932	-4.88511	-4.92664	-4.94671	-4.94751	-4.95509	-4.96547	-4.96133	-4.97886	-5.01198	-5.00177	-4.99687	-5.00076	-5.04012	-5.08617	-5.07332	-5.10697	-5.09258	-5.10554	-5.121	-5.13534	-5.14653	-5.14755	-5.13223	-5.17317	-5.18348	-5.1938	-5.17231	-5.12429	-5.06816	-5.06921	-5.06288
-4.64412	-4.65273	-4.6545	-4.65932	-4.66467	-4.67261	-4.69627	-4.6947	-4.69095	-4.70043	-4.72114	-4.72504	-4.71876	-4.72919	-4.74007	-4.73795	-4.76545	-4.79963	-4.8148	-4.82321	-4.8076	-4.83468	-4.85611	-4.86135	-4.8948	-4.88754	-4.91742	-4.92654	-4.92248	-4.92734	-4.94281	-4.99284	-4.97127	-4.98339	-5.02593	-5.00228	-5.03388	-5.03746	-5.06578	-5.08137	-5.09336	-5.09055	-5.09145	-5.12994	-5.13811	-5.07823	-5.08632	-4.99957	-4.97531	-4.95436
-4.57497	-4.58491	-4.58821	-4.5928	-4.59907	-4.61852	-4.63492	-4.64168	-4.64183	-4.65498	-4.67285	-4.67723	-4.67218	-4.68137	-4.69911	-4.69943	-4.72704	-4.74953	-4.7566	-4.75021	-4.73882	-4.73926	-4.76974	-4.80839	-4.83484	-4.83855	-4.85122	-4.86191	-4.85613	-4.86676	-4.88992	-4.8993	-4.87976	-4.91543	-4.93704	-4.92687	-4.93488	-4.96945	-5.00454	-5.03118	-5.04517	-5.0449	-5.05679	-5.0589	-5.05703	-5.02242	-5.0079	-4.92346	-4.86535	-4.88242
-4.50954	-4.52128	-4.52381	-4.52747	-4.53509	-4.55716	-4.57612	-4.59014	-4.59205	-4.60405	-4.6227	-4.63021	-4.62949	-4.62952	-4.65051	-4.66453	-4.69393	-4.69372	-4.71452	-4.67259	-4.6551	-4.65733	-4.67129	-4.70141	-4.73329	-4.77504	-4.78246	-4.80083	-4.79835	-4.80022	-4.79363	-4.81391	-4.81475	-4.85905	-4.86478	-4.86276	-4.87267	-4.89368	-4.90784	-4.92133	-4.94885	-4.96266	-4.97121	-4.9939	-4.9733	-4.93189	-4.8802	-4.77852	-4.69949	-4.73629
-4.44643	-4.46044	-4.46589	-4.47021	-4.48251	-4.50326	-4.52582	-4.53199	-4.53194	-4.54792	-4.56189	-4.56982	-4.58235	-4.58656	-4.61376	-4.62226	-4.65601	-4.64086	-4.68374	-4.59761	-4.57242	-4.58204	-4.60216	-4.60945	-4.62727	-4.66997	-4.6868	-4.67391	-4.70057	-4.7083	-4.71839	-4.74424	-4.7474	-4.79184	-4.79096	-4.79843	-4.81418	-4.8221	-4.83149	-4.8445	-4.86472	-4.8885	-4.86929	-4.92371	-4.88601	-4.84607	-4.79433	-4.70657	-4.59822	-4.58406
-4.39679	-4.40641	-4.41105	-4.41666	-4.42864	-4.45018	-4.46232	-4.47874	-4.47681	-4.48799	-4.49865	-4.50419	-4.52051	-4.53279	-4.58555	-4.60685	-4.60226	-4.60983	-4.65571	-4.55539	-4.4941	-4.5043	-4.53532	-4.5434	-4.57733	-4.59132	-4.62332	-4.61201	-4.63248	-4.64867	-4.6507	-4.67377	-4.65885	-4.71058	-4.72154	-4.73357	-4.74201	-4.75888	-4.7809	-4.79194	-4.83911	-4.84294	-4.83082	-4.88656	-4.8626	-4.81873	-4.77274	-4.65986	-4.53881	-4.55928
-4.33719	-4.34779	-4.35749	-4.36403	-4.37589	-4.39719	-4.4101	-4.41592	-4.42008	-4.41519	-4.43038	-4.43652	-4.45461	-4.47461	-4.48134	-4.50817	-4.52799	-4.53416	-4.57858	-4.43217	-4.42113	-4.43383	-4.46542	-4.46963	-4.50527	-4.52133	-4.54762	-4.56921	-4.57839	-4.5749	-4.58759	-4.61778	-4.62023	-4.65945	-4.68765	-4.66686	-4.68895	-4.70905	-4.73233	-4.75014	-4.79999	-4.8	-4.79023	-4.83984	-4.82548	-4.80153	-4.75497	-4.61509	-4.52773	-4.4848
-4.27798	-4.29325	-4.30221	-4.31038	-4.31825	-4.34393	-4.34357	-4.35691	-4.36012	-4.36504	-4.36726	-4.38362	-4.39095	-4.40424	-4.41813	-4.42494	-4.44424	-4.47043	-4.50578	-4.41635	-4.36873	-4.37022	-4.39048	-4.39189	-4.42563	-4.46014	-4.47489	-4.4871	-4.50497	-4.51965	-4.51596	-4.54828	-4.56244	-4.58218	-4.63608	-4.61625	-4.63996	-4.66109	-4.67933	-4.71025	-4.73422	-4.73665	-4.73455	-4.77546	-4.77464	-4.76785	-4.71166	-4.56359	-4.51518	-4.44905
-4.22098	-4.23721	-4.25078	-4.25849	-4.25717	-4.26808	-4.27945	-4.29224	-4.30213	-4.31911	-4.33756	-4.33368	-4.32921	-4.33433	-4.33964	-4.34388	-4.37296	-4.406	-4.39954	-4.35187	-4.33833	-4.29749	-4.30919	-4.3133	-4.35062	-4.38764	-4.40217	-4.42183	-4.43638	-4.44141	-4.4395	-4.47113	-4.50036	-4.52783	-4.56896	-4.61425	-4.58027	-4.59748	-4.6237	-4.66014	-4.67499	-4.68479	-4.67339	-4.7095	-4.70918	-4.73519	-4.65523	-4.59968	-4.51885	-4.45033
-4.15993	-4.17837	-4.19116	-4.19847	-4.19547	-4.19863	-4.22055	-4.23173	-4.24351	-4.2633	-4.27567	-4.29611	-4.29283	-4.2843	-4.2895	-4.28851	-4.30604	-4.33562	-4.30911	-4.30405	-4.30779	-4.28125	-4.23208	-4.23928	-4.24677	-4.27594	-4.32348	-4.33592	-4.35653	-4.36342	-4.37439	-4.40492	-4.42939	-4.46841	-4.51863	-4.54347	-4.56003	-4.54442	-4.56459	-4.58229	-4.59665	-4.61244	-4.59516	-4.61077	-4.63719	-4.66383	-4.61479	-4.57361	-4.47078	-4.45749
-4.0984	-4.1217	-4.1345	-4.1418	-4.14196	-4.1452	-4.15531	-4.17899	-4.18618	-4.19894	-4.21101	-4.23303	-4.24688	-4.25345	-4.24953	-4.26505	-4.24477	-4.27588	-4.26142	-4.27464	-4.25121	-4.22428	-4.20518	-4.20382	-4.20871	-4.20839	-4.22516	-4.24834	-4.26004	-4.28364	-4.33681	-4.35274	-4.35687	-4.41376	-4.45072	-4.48808	-4.48815	-4.50808	-4.51765	-4.52787	-4.53333	-4.53878	-4.52656	-4.56067	-4.58301	-4.58397	-4.58703	-4.53161	-4.44733	-4.3683
-4.04991	-4.06416	-4.0739	-4.08069	-4.08491	-4.0895	-4.08888	-4.10411	-4.14123	-4.15592	-4.15434	-4.18132	-4.2079	-4.23327	-4.27635	-4.27837	-4.18413	-4.14682	-4.17884	-4.18755	-4.19142	-4.19474	-4.19313	-4.17612	-4.20281	-4.19715	-4.20824	-4.21429	-4.23471	-4.20768	-4.25845	-4.2508	-4.24287	-4.29605	-4.34871	-4.37806	-4.41814	-4.4586	-4.47957	-4.48047	-4.502	-4.51461	-4.53327	-4.52528	-4.54895	-4.54129	-4.49458	-4.46033	-4.40626	-4.31948
-3.99694	-3.99998	-4.01276	-4.01912	-4.02251	-4.03073	-4.03658	-4.03568	-4.06684	-4.09487	-4.10692	-4.15019	-4.15024	-4.18712	-4.14148	-4.06984	-4.04998	-4.06693	-4.07443	-4.09896	-4.10799	-4.1215	-4.12303	-4.11098	-4.15786	-4.16048	-4.16305	-4.16897	-4.18884	-4.19321	-4.18042	-4.21321	-4.22936	-4.24937	-4.2594	-4.29719	-4.32849	-4.38452	-4.39634	-4.40259	-4.42985	-4.44295	-4.47081	-4.48538	-4.46844	-4.45951	-4.43906	-4.41948	-4.34811	-4.25007
-3.95008	-3.95968	-3.96588	-3.97206	-3.97214	-3.97568	-3.97598	-3.98268	-4.01281	-4.02748	-4.01109	-4.01073	-4.00981	-4.01179	-4.00861	-4.01662	-4.01694	-3.98274	-4.03752	-4.03412	-4.04114	-4.04803	-4.04797	-4.04402	-4.08007	-4.11281	-4.1183	-4.11768	-4.12691	-4.15648	-4.16524	-4.18575	-4.22207	-4.24055	-4.23895	-4.26062	-4.26637	-4.31279	-4.32339	-4.34676	-4.36161	-4.37478	-4.4269	-4.43492	-4.42508	-4.38126	-4.37882	-4.34687	-4.2951	-4.19485
-3.89199	-3.90089	-3.91378	-3.91701	-3.92078	-3.92316	-3.92168	-3.94239	-3.95912	-3.96514	-3.9643	-3.95739	-3.95985	-3.96123	-3.96941	-3.97967	-3.97354	-3.95351	-3.96099	-3.98226	-3.98176	-3.98524	-3.98748	-3.98228	-3.99932	-4.05708	-4.07562	-4.08257	-4.07194	-4.09993	-4.12526	-4.14437	-4.16303	-4.18745	-4.19476	-4.1965	-4.21574	-4.26031	-4.26832	-4.296	-4.32259	-4.36717	-4.40627	-4.39675	-4.3735	-4.34434	-4.31422	-4.27147	-4.2461	-4.17965
-3.83764	-3.84577	-3.85959	-3.86791	-3.87005	-3.86808	-3.86926	-3.89451	-3.8966	-3.90655	-3.90674	-3.90027	-3.90309	-3.90996	-3.92526	-3.9287	-3.92301	-3.9208	-3.92595	-3.92286	-3.93306	-3.93003	-3.93093	-3.9327	-3.96636	-4.00194	-4.01263	-4.01201	-4.01029	-4.04721	-4.07798	-4.09134	-4.09651	-4.12271	-4.13747	-4.15913	-4.16064	-4.18654	-4.2135	-4.24096	-4.30747	-4.3435	-4.32676	-4.31364	-4.28173	-4.24674	-4.21699	-4.2012	-4.18208	-4.17058
-3.77158	-3.78903	-3.80255	-3.80541	-3.80705	-3.81221	-3.82013	-3.83061	-3.83568	-3.85395	-3.85568	-3.84715	-3.84944	-3.85931	-3.87428	-3.87573	-3.87476	-3.88034	-3.88443	-3.88389	-3.87966	-3.87559	-3.85503	-3.86597	-3.87869	-3.8663	-3.91126	-3.92663	-3.91695	-3.96837	-3.99397	-4.01349	-4.03514	-4.06425	-4.07441	-4.10767	-4.12442	-4.13213	-4.15977	-4.19298	-4.2546	-4.26834	-4.25465	-4.24104	-4.19755	-4.16311	-4.13626	-4.10688	-4.08523	-4.10315
-3.73362	-3.7405	-3.75212	-3.759	-3.75999	-3.76312	-3.75949	-3.77261	-3.78019	-3.79785	-3.80086	-3.79192	-3.79946	-3.80965	-3.82506	-3.827	-3.83318	-3.83247	-3.83636	-3.84157	-3.83899	-3.83409	-3.82782	-3.83614	-3.85058	-3.8375	-3.80268	-3.85126	-3.86099	-3.88149	-3.92264	-3.94341	-3.9577	-3.99468	-4.01914	-4.05526	-4.07575	-4.06185	-4.08653	-4.14453	-4.18948	-4.20102	-4.18243	-4.16788	-4.12476	-4.09056	-4.0623	-4.02185	-3.99524	-4.00788
-3.68887	-3.70568	-3.70101	-3.70446	-3.70935	-3.70641	-3.70883	-3.71635	-3.72606	-3.73863	-3.74789	-3.73871	-3.73967	-3.76379	-3.78256	-3.78018	-3.78759	-3.78259	-3.786	-3.79409	-3.79835	-3.79071	-3.80126	-3.81023	-3.82045	-3.81972	-3.79217	-3.80997	-3.80088	-3.83352	-3.85436	-3.90565	-3.92204	-3.97444	-3.97649	-4.01145	-4.01624	-4.02073	-4.03057	-4.06707	-4.09164	-4.12573	-4.11621	-4.09456	-4.05611	-4.01999	-3.9919	-3.95624	-3.9192	-3.92419
-3.65558	-3.65993	-3.64631	-3.65086	-3.65472	-3.65704	-3.65559	-3.66105	-3.67022	-3.68306	-3.68792	-3.68653	-3.68416	-3.69207	-3.73313	-3.73406	-3.73194	-3.73492	-3.73308	-3.74738	-3.75786	-3.7432	-3.74992	-3.7626	-3.78373	-3.8006	-3.77607	-3.78542	-3.7693	-3.77768	-3.7826	-3.85064	-3.87173	-3.8999	-3.93634	-3.9674	-3.9626	-3.95918	-3.97211	-3.98586	-4.02076	-4.03934	-4.04095	-4.02017	-3.99498	-3.95526	-3.9374	-3.89733	-3.85308	-3.85356
-3.62337	-3.61916	-3.59051	-3.59834	-3.59871	-3.60293	-3.60434	-3.60722	-3.61734	-3.62521	-3.63137	-3.63266	-3.63572	-3.6344	-3.67353	-3.68482	-3.67453	-3.68067	-3.68401	-3.68598	-3.69778	-3.68912	-3.70728	-3.72367	-3.74202	-3.75026	-3.72333	-3.74913	-3.72937	-3.73384	-3.75243	-3.80471	-3.81999	-3.83975	-3.89576	-3.93104	-3.91841	-3.89269	-3.92057	-3.93736	-3.95506	-3.97872	-3.97667	-3.96477	-3.94486	-3.9133	-3.88122	-3.83918	-3.80198	-3.7765
-3.56339	-3.54919	-3.5341	-3.5396	-3.54333	-3.54633	-3.54929	-3.5579	-3.56631	-3.57629	-3.58372	-3.5848	-3.58919	-3.58783	-3.61075	-3.63052	-3.62639	-3.62236	-3.6406	-3.65335	-3.64428	-3.64243	-3.65753	-3.68746	-3.69828	-3.6998	-3.68694	-3.68957	-3.67432	-3.68372	-3.70192	-3.74914	-3.76049	-3.78922	-3.8292	-3.88394	-3.86228	-3.8503	-3.86908	-3.89492	-3.91567	-3.91816	-3.92455	-3.91264	-3.88667	-3.86803	-3.84974	-3.81314	-3.76277	-3.71916
-3.46548	-3.45852	-3.45965	-3.47422	-3.47997	-3.4941	-3.50403	-3.50822	-3.51803	-3.53208	-3.53794	-3.54272	-3.54247	-3.5364	-3.54616	-3.56996	-3.5679	-3.58988	-3.5932	-3.58466	-3.59383	-3.60894	-3.63103	-3.64548	-3.6526	-3.65171	-3.65866	-3.64358	-3.64747	-3.6441	-3.65279	-3.68991	-3.70512	-3.73883	-3.76022	-3.81316	-3.81508	-3.81401	-3.81375	-3.84033	-3.85444	-3.86481	-3.87307	-3.85458	-3.84059	-3.81987	-3.80482	-3.75881	-3.71759	-3.67594
-3.37442	-3.38835	-3.39795	-3.40862	-3.42745	-3.43776	-3.44689	-3.45703	-3.46416	-3.47578	-3.47814	-3.48308	-3.48632	-3.48348	-3.47814	-3.47963	-3.50663	-3.51512	-3.52486	-3.5278	-3.55558	-3.5846	-3.59217	-3.60873	-3.62008	-3.61971	-3.60726	-3.60802	-3.60567	-3.61265	-3.60276	-3.63294	-3.66266	-3.69131	-3.69712	-3.73555	-3.77041	-3.76557	-3.7625	-3.79583	-3.80826	-3.81501	-3.82227	-3.81693	-3.7974	-3.76292	-3.74033	-3.69854	-3.6554	-3.6265
-3.33494	-3.3476	-3.34594	-3.35632	-3.36906	-3.38176	-3.3885	-3.4021	-3.41837	-3.42468	-3.42848	-3.42076	-3.42194	-3.40578	-3.39867	-3.40143	-3.44	-3.46417	-3.45614	-3.47741	-3.48894	-3.51843	-3.53348	-3.55616	-3.58094	-3.56462	-3.56534	-3.56398	-3.55893	-3.54933	-3.56525	-3.58291	-3.60449	-3.63975	-3.65761	-3.66737	-3.69474	-3.72679	-3.7321	-3.76137	-3.77206	-3.78699	-3.78459	-3.77085	-3.74228	-3.71133	-3.66485	-3.6244	-3.59626	-3.57194
-3.29638	-3.29582	-3.28487	-3.30162	-3.31433	-3.32538	-3.33931	-3.35291	-3.36584	-3.36785	-3.36601	-3.3606	-3.3485	-3.34588	-3.34249	-3.3716	-3.39071	-3.39249	-3.4029	-3.42389	-3.43276	-3.43003	-3.44903	-3.47067	-3.49825	-3.50229	-3.50912	-3.50482	-3.49967	-3.50936	-3.51414	-3.52805	-3.56356	-3.58896	-3.60877	-3.60475	-3.6336	-3.6805	-3.68363	-3.70799	-3.70892	-3.73249	-3.72886	-3.72044	-3.69704	-3.65443	-3.60519	-3.56137	-3.53438	-3.50714
-3.24534	-3.25082	-3.24155	-3.25209	-3.26274	-3.27135	-3.28087	-3.29769	-3.30639	-3.3051	-3.30819	-3.29229	-3.28997	-3.29398	-3.28567	-3.33751	-3.35066	-3.35296	-3.34633	-3.35371	-3.36009	-3.36482	-3.36333	-3.3759	-3.42641	-3.44844	-3.45165	-3.45578	-3.45939	-3.44888	-3.46753	-3.46935	-3.4937	-3.52326	-3.54346	-3.54313	-3.59614	-3.63738	-3.62268	-3.63698	-3.65656	-3.67831	-3.66382	-3.65338	-3.64074	-3.61352	-3.56597	-3.5426	-3.50535	-3.47344
-3.19849	-3.19074	-3.18145	-3.19327	-3.2033	-3.21174	-3.2172	-3.23581	-3.24568	-3.24826	-3.2408	-3.2292	-3.23634	-3.24109	-3.22549	-3.27738	-3.29679	-3.29578	-3.30439	-3.31717	-3.31229	-3.31707	-3.31718	-3.31125	-3.37147	-3.40163	-3.39987	-3.40315	-3.4038	-3.39583	-3.40623	-3.40249	-3.4228	-3.46333	-3.48801	-3.49861	-3.55604	-3.55748	-3.56901	-3.58705	-3.62685	-3.63086	-3.61857	-3.59815	-3.58534	-3.56757	-3.51512	-3.49649	-3.46383	-3.42097
-3.13408	-3.1131	-3.11994	-3.13051	-3.14281	-3.15219	-3.165	-3.176	-3.18802	-3.18936	-3.17351	-3.17826	-3.18304	-3.18709	-3.17354	-3.22375	-3.23927	-3.24279	-3.24875	-3.26878	-3.26588	-3.26887	-3.26188	-3.26652	-3.30091	-3.36066	-3.36128	-3.35504	-3.35112	-3.34819	-3.3545	-3.34087	-3.41582	-3.40929	-3.42877	-3.46496	-3.50146	-3.49589	-3.53544	-3.56876	-3.57889	-3.58314	-3.57521	-3.56103	-3.54267	-3.51372	-3.46562	-3.45901	-3.42152	-3.37971
-3.06488	-3.06756	-3.06103	-3.06894	-3.07845	-3.08901	-3.11238	-3.11782	-3.13029	-3.14042	-3.12026	-3.12124	-3.12812	-3.12931	-3.12746	-3.17223	-3.17963	-3.179	-3.19859	-3.21089	-3.2068	-3.21445	-3.22485	-3.2292	-3.2451	-3.31167	-3.31033	-3.30231	-3.29761	-3.30022	-3.30029	-3.26565	-3.37328	-3.35837	-3.3784	-3.42948	-3.44872	-3.47548	-3.52339	-3.53116	-3.52886	-3.52869	-3.52429	-3.50826	-3.49226	-3.46412	-3.41969	-3.41047	-3.379	-3.32984
-3.01316	-3.00448	-3.00065	-3.01556	-3.02799	-3.04092	-3.06325	-3.07044	-3.07802	-3.08846	-3.07214	-3.06829	-3.07509	-3.07067	-3.07272	-3.10903	-3.11633	-3.11538	-3.14282	-3.14361	-3.15521	-3.15776	-3.18184	-3.18683	-3.19728	-3.26933	-3.26379	-3.25217	-3.24269	-3.25904	-3.2382	-3.18965	-3.31819	-3.31197	-3.33188	-3.37115	-3.41091	-3.44199	-3.51199	-3.48157	-3.46727	-3.46397	-3.46433	-3.4548	-3.43779	-3.41107	-3.38026	-3.36646	-3.31996	-3.29449
-2.95133	-2.9427	-2.94378	-2.95995	-2.97278	-2.98617	-3.00429	-3.00667	-3.01832	-3.02686	-3.02359	-3.01789	-3.0258	-3.02427	-3.02604	-3.05859	-3.06217	-3.05912	-3.08372	-3.08042	-3.1129	-3.11298	-3.13179	-3.14636	-3.14923	-3.20946	-3.20676	-3.19878	-3.19733	-3.25019	-3.27948	-3.26067	-3.29724	-3.30474	-3.32287	-3.37171	-3.36647	-3.39585	-3.46643	-3.44532	-3.42129	-3.40381	-3.39201	-3.38651	-3.37305	-3.36533	-3.35144	-3.3178	-3.30002	-3.26135
-2.88335	-2.88247	-2.88089	-2.90152	-2.9115	-2.92275	-2.94238	-2.94447	-2.96125	-2.97363	-2.97245	-2.97641	-2.97953	-2.97846	-2.97555	-2.99135	-3.00551	-3.00989	-3.02553	-3.03741	-3.05365	-3.03493	-3.05067	-3.07487	-3.08258	-3.11123	-3.10513	-3.11861	-3.15144	-3.18182	-3.19309	-3.14542	-3.18862	-3.18347	-3.20262	-3.24542	-3.28117	-3.29654	-3.36468	-3.36508	-3.35381	-3.3434	-3.34034	-3.30999	-3.33011	-3.33738	-3.32001	-3.30538	-3.29102	-3.24787
-2.81523	-2.81757	-2.81618	-2.83681	-2.84925	-2.86431	-2.8815	-2.89155	-2.9016	-2.92145	-2.92818	-2.92356	-2.93081	-2.9296	-2.91562	-2.90948	-2.95224	-2.95386	-2.97788	-2.96429	-2.96387	-2.97857	-2.99527	-3.01656	-3.0511	-3.06268	-3.06086	-3.07204	-3.10405	-3.11537	-3.0868	-3.06428	-3.10985	-3.14265	-3.17943	-3.22837	-3.20585	-3.23063	-3.22738	-3.28891	-3.29903	-3.28601	-3.28752	-3.29457	-3.32089	-3.32028	-3.30789	-3.31012	-3.26478	-3.21875
-2.75322	-2.74904	-2.75835	-2.77666	-2.79348	-2.80835	-2.82763	-2.83853	-2.84971	-2.87002	-2.88343	-2.87802	-2.87313	-2.86836	-2.8668	-2.86791	-2.86575	-2.91071	-2.91698	-2.91608	-2.91995	-2.92548	-2.93122	-2.9745	-3.01463	-3.00816	-3.0179	-3.06096	-3.08166	-3.05467	-3.04604	-3.06387	-3.05369	-3.12871	-3.14174	-3.17343	-3.19597	-3.17033	-3.18016	-3.16807	-3.18183	-3.19713	-3.2052	-3.24606	-3.2666	-3.2742	-3.27838	-3.27566	-3.24315	-3.20118
-2.68368	-2.68679	-2.69997	-2.71601	-2.73448	-2.75635	-2.77262	-2.78261	-2.80277	-2.81651	-2.82232	-2.824	-2.81228	-2.81708	-2.8195	-2.81291	-2.81579	-2.83234	-2.86241	-2.86312	-2.8597	-2.85474	-2.88343	-2.91812	-2.94341	-2.96421	-2.99311	-3.01157	-3.00737	-3.01676	-3.02855	-3.0173	-3.02002	-3.08182	-3.10223	-3.10946	-3.11643	-3.13483	-3.10428	-3.12568	-3.14138	-3.16145	-3.17078	-3.18261	-3.21468	-3.2285	-3.24733	-3.22699	-3.19209	-3.19694
-2.62986	-2.63537	-2.6443	-2.66242	-2.68075	-2.69536	-2.71781	-2.72345	-2.742	-2.75894	-2.76038	-2.75957	-2.76722	-2.75782	-2.75056	-2.74853	-2.7441	-2.75557	-2.78193	-2.78296	-2.81365	-2.84079	-2.85434	-2.87753	-2.88336	-2.88178	-2.91059	-2.94058	-2.93024	-2.92972	-2.94882	-2.9722	-2.99634	-3.03143	-3.05519	-3.06759	-3.05356	-3.06878	-3.08997	-3.07775	-3.08731	-3.11249	-3.15037	-3.14613	-3.16424	-3.1787	-3.17166	-3.14501	-3.12281	-3.09481
-2.56784	-2.57556	-2.58949	-2.60381	-2.62466	-2.64223	-2.65454	-2.67431	-2.68891	-2.70279	-2.70208	-2.70512	-2.71567	-2.72144	-2.71515	-2.70805	-2.70999	-2.71116	-2.71231	-2.73502	-2.76849	-2.78826	-2.78721	-2.79224	-2.8119	-2.83953	-2.8787	-2.88393	-2.87112	-2.88806	-2.89606	-2.90947	-2.93507	-2.9089	-2.99864	-2.97525	-3.00124	-3.00616	-3.02548	-3.04992	-3.05149	-3.07546	-3.10034	-3.1119	-3.12833	-3.11871	-3.12275	-3.10379	-3.06107	-3.05889
-2.50968	-2.51574	-2.53236	-2.5479	-2.56507	-2.58541	-2.60166	-2.61779	-2.63511	-2.64519	-2.64339	-2.65062	-2.65549	-2.66837	-2.66724	-2.68013	-2.69179	-2.70586	-2.69373	-2.69755	-2.70469	-2.7277	-2.72535	-2.73325	-2.7752	-2.78157	-2.80721	-2.82951	-2.80661	-2.80395	-2.82192	-2.83943	-2.84601	-2.85886	-2.91274	-2.92625	-2.93941	-2.94303	-2.94151	-2.94639	-2.96702	-3.01161	-3.05495	-3.05371	-3.06664	-3.07163	-3.09276	-3.06491	-3.03187	-3.03021
-2.45064	-2.45349	-2.47421	-2.49384	-2.51503	-2.5341	-2.54738	-2.55926	-2.5791	-2.58579	-2.58748	-2.59266	-2.60379	-2.61074	-2.60879	-2.62526	-2.64624	-2.66167	-2.64469	-2.6364	-2.64802	-2.65988	-2.65739	-2.6668	-2.72014	-2.7226	-2.74963	-2.76609	-2.75282	-2.73984	-2.77532	-2.79251	-2.83673	-2.82597	-2.88553	-2.86929	-2.89994	-2.90042	-2.89864	-2.89528	-2.89668	-2.94406	-2.99985	-2.99244	-3.0126	-3.03395	-3.04676	-3.02013	-2.9707	-2.99162
-2.39136	-2.39475	-2.42044	-2.43999	-2.46167	-2.48144	-2.49228	-2.50708	-2.52435	-2.53101	-2.5354	-2.53923	-2.54679	-2.55033	-2.54933	-2.57086	-2.59489	-2.60422	-2.58945	-2.58739	-2.59554	-2.60736	-2.60173	-2.61758	-2.6714	-2.681	-2.70457	-2.72597	-2.70777	-2.70491	-2.73798	-2.75742	-2.78709	-2.79162	-2.83188	-2.81054	-2.84274	-2.85072	-2.84963	-2.82993	-2.84136	-2.87963	-2.93264	-2.94642	-2.96793	-2.96814	-2.99599	-3.01714	-2.94415	-2.95171
-2.32561	-2.33442	-2.3598	-2.38567	-2.40675	-2.42365	-2.44119	-2.45263	-2.4664	-2.48068	-2.48804	-2.48937	-2.49291	-2.49362	-2.48612	-2.50867	-2.52509	-2.53521	-2.52762	-2.52527	-2.53658	-2.548	-2.5551	-2.56385	-2.61809	-2.62977	-2.65314	-2.68251	-2.66933	-2.67258	-2.69809	-2.72333	-2.74374	-2.75898	-2.78003	-2.76682	-2.79513	-2.80092	-2.79254	-2.78046	-2.80464	-2.84241	-2.88448	-2.92522	-2.92187	-2.9266	-2.93388	-2.9534	-2.92326	-2.9115
-2.27041	-2.29181	-2.3162	-2.34288	-2.36035	-2.37478	-2.39159	-2.39515	-2.41391	-2.42722	-2.43725	-2.43891	-2.43835	-2.43951	-2.4428	-2.47931	-2.48131	-2.49553	-2.48369	-2.48365	-2.4782	-2.48103	-2.50207	-2.50836	-2.57277	-2.57825	-2.60271	-2.63489	-2.64357	-2.6435	-2.65632	-2.68281	-2.70345	-2.722	-2.73532	-2.72027	-2.74813	-2.74957	-2.7408	-2.73815	-2.75988	-2.79596	-2.8224	-2.86685	-2.8849	-2.89143	-2.89087	-2.88588	-2.88272	-2.87449
-2.2004	-2.23686	-2.26237	-2.28602	-2.30504	-2.32134	-2.33355	-2.34446	-2.35852	-2.37367	-2.385	-2.38472	-2.38924	-2.41892	-2.43602	-2.45308	-2.45542	-2.46626	-2.45539	-2.47267	-2.47812	-2.45164	-2.4682	-2.47818	-2.54004	-2.53353	-2.557	-2.60578	-2.62066	-2.60824	-2.62119	-2.644	-2.66315	-2.67419	-2.68738	-2.67388	-2.7029	-2.70414	-2.70299	-2.70628	-2.71095	-2.74848	-2.76667	-2.80861	-2.83206	-2.8553	-2.84375	-2.83506	-2.81946	-2.81867
-2.11461	-2.16584	-2.20028	-2.22616	-2.24844	-2.2607	-2.27801	-2.29044	-2.29928	-2.31532	-2.33366	-2.34263	-2.36955	-2.37558	-2.37819	-2.38054	-2.39964	-2.40691	-2.40147	-2.42045	-2.4348	-2.43396	-2.43304	-2.42532	-2.46618	-2.47706	-2.51287	-2.55457	-2.57594	-2.56609	-2.58016	-2.60325	-2.62478	-2.63461	-2.63898	-2.63859	-2.6616	-2.67252	-2.67914	-2.68076	-2.68708	-2.72402	-2.73037	-2.75819	-2.79539	-2.82955	-2.83436	-2.80329	-2.7823	-2.75909
-2.04897	-2.10048	-2.13716	-2.16907	-2.19191	-2.20697	-2.22087	-2.2302	-2.24121	-2.25878	-2.283	-2.31709	-2.32446	-2.32101	-2.32461	-2.33183	-2.34959	-2.34891	-2.3461	-2.35395	-2.37291	-2.3904	-2.40462	-2.38079	-2.40695	-2.42604	-2.46614	-2.50381	-2.52044	-2.51168	-2.53282	-2.56321	-2.57489	-2.59368	-2.60394	-2.62157	-2.63605	-2.64914	-2.66062	-2.66325	-2.66505	-2.67945	-2.69279	-2.70948	-2.7491	-2.76628	-2.79393	-2.80052	-2.77287	-2.71629
-1.98542	-2.03819	-2.07588	-2.11411	-2.14241	-2.15774	-2.16673	-2.18183	-2.18775	-2.20387	-2.2453	-2.26602	-2.26728	-2.27421	-2.27733	-2.27371	-2.28819	-2.29857	-2.29929	-2.31216	-2.32114	-2.34087	-2.35334	-2.3541	-2.35866	-2.37239	-2.42065	-2.44488	-2.46463	-2.45184	-2.4738	-2.49403	-2.5079	-2.52746	-2.5647	-2.59338	-2.6047	-2.60933	-2.61583	-2.61001	-2.61324	-2.61861	-2.6376	-2.66837	-2.68836	-2.69816	-2.72598	-2.72797	-2.73033	-2.70501
-1.93416	-1.98363	-2.02189	-2.05747	-2.0856	-2.10591	-2.11825	-2.13422	-2.14446	-2.15629	-2.20049	-2.21686	-2.214	-2.22217	-2.21991	-2.22639	-2.23641	-2.24506	-2.26099	-2.26809	-2.28475	-2.29438	-2.29173	-2.29688	-2.33022	-2.34155	-2.35626	-2.38195	-2.40224	-2.38616	-2.40595	-2.40508	-2.44582	-2.46681	-2.50554	-2.52845	-2.54909	-2.55709	-2.55492	-2.55636	-2.56222	-2.57037	-2.58511	-2.60591	-2.63429	-2.63828	-2.66292	-2.68218	-2.64566	-2.64369
-1.88987	-1.92975	-1.9669	-2.00223	-2.03379	-2.05058	-2.07233	-2.08937	-2.10124	-2.11832	-2.15253	-2.16817	-2.16678	-2.16624	-2.16198	-2.16712	-2.16654	-2.1932	-2.21254	-2.21316	-2.23265	-2.24704	-2.25232	-2.26033	-2.27768	-2.29191	-2.31155	-2.32507	-2.34885	-2.36023	-2.36343	-2.37365	-2.40249	-2.43961	-2.47132	-2.47725	-2.47886	-2.5044	-2.50973	-2.50739	-2.50709	-2.52426	-2.54003	-2.55599	-2.59086	-2.60998	-2.61495	-2.59412	-2.60179	-2.59839
-1.83899	-1.87647	-1.91267	-1.94546	-1.97632	-2.00207	-2.02193	-2.04214	-2.05354	-2.07308	-2.10665	-2.11811	-2.11918	-2.11537	-2.11433	-2.11893	-2.11787	-2.13489	-2.16212	-2.18781	-2.1957	-2.19677	-2.20978	-2.22016	-2.23385	-2.24379	-2.26662	-2.28223	-2.29991	-2.33241	-2.33212	-2.34076	-2.37816	-2.41054	-2.43742	-2.44303	-2.45144	-2.442	-2.46473	-2.46324	-2.46314	-2.47419	-2.48384	-2.51588	-2.52521	-2.54073	-2.53506	-2.53885	-2.54725	-2.58598
-1.77551	-1.82426	-1.85465	-1.89291	-1.92662	-1.95076	-1.96679	-1.9907	-2.0041	-2.0226	-2.06048	-2.07227	-2.06334	-2.06852	-2.07494	-2.08484	-2.08113	-2.10145	-2.13648	-2.14434	-2.17099	-2.16805	-2.17001	-2.17749	-2.17151	-2.18674	-2.19446	-2.25186	-2.26583	-2.29319	-2.30304	-2.29818	-2.33354	-2.36784	-2.37708	-2.38516	-2.4092	-2.4112	-2.40453	-2.42176	-2.41451	-2.42225	-2.46221	-2.49644	-2.51025	-2.48718	-2.47617	-2.5118	-2.50967	-2.53285
-1.72599	-1.76376	-1.81233	-1.849	-1.88061	-1.89687	-1.91327	-1.94139	-1.95307	-1.96737	-2.00519	-2.01878	-2.01392	-2.02705	-2.03306	-2.04734	-2.04264	-2.06939	-2.09394	-2.0987	-2.14206	-2.13649	-2.14532	-2.14102	-2.11221	-2.14181	-2.17091	-2.20432	-2.23941	-2.24755	-2.2713	-2.27111	-2.29677	-2.32928	-2.33316	-2.33242	-2.35945	-2.38083	-2.37735	-2.35181	-2.36866	-2.40163	-2.44839	-2.45852	-2.46862	-2.45251	-2.44562	-2.45986	-2.46126	-2.51911
-1.69174	-1.73286	-1.76859	-1.80318	-1.8277	-1.84537	-1.85891	-1.8859	-1.90498	-1.92031	-1.9487	-1.96531	-1.96521	-1.98	-1.98692	-1.99803	-2.00323	-2.01939	-2.0281	-2.04129	-2.06342	-2.07879	-2.08967	-2.11149	-2.07456	-2.08265	-2.14864	-2.16512	-2.1844	-2.19921	-2.22326	-2.2374	-2.25591	-2.27465	-2.29274	-2.29455	-2.30969	-2.32272	-2.33142	-2.31258	-2.33463	-2.3679	-2.41037	-2.41536	-2.42078	-2.42772	-2.42809	-2.40706	-2.41706	-2.45036
-1.65316	-1.6914	-1.72787	-1.75979	-1.78002	-1.79635	-1.81083	-1.82858	-1.84406	-1.85933	-1.8794	-1.91024	-1.91233	-1.92395	-1.93459	-1.94482	-1.95734	-1.95713	-1.96133	-1.98121	-1.98779	-2.01543	-2.02857	-2.03161	-2.02474	-2.03971	-2.09389	-2.12244	-2.14147	-2.15088	-2.16889	-2.20245	-2.22424	-2.2445	-2.25707	-2.25915	-2.27041	-2.25526	-2.26401	-2.28952	-2.30023	-2.33794	-2.34814	-2.35796	-2.36749	-2.36663	-2.35952	-2.35101	-2.36513	-2.39029
-1.61144	-1.64444	-1.67774	-1.70585	-1.72404	-1.74806	-1.76706	-1.78095	-1.79367	-1.81137	-1.82692	-1.83938	-1.85169	-1.86152	-1.87576	-1.88744	-1.90185	-1.89163	-1.89625	-1.90802	-1.91243	-1.95241	-1.9735	-1.96325	-1.99159	-2.01666	-2.04581	-2.06711	-2.08628	-2.10789	-2.14129	-2.14419	-2.15909	-2.20359	-2.2148	-2.20096	-2.20075	-2.19799	-2.22302	-2.26502	-2.27551	-2.28439	-2.28625	-2.29234	-2.29947	-2.30329	-2.28809	-2.29443	-2.31599	-2.34353
-1.57611	-1.60282	-1.62854	-1.65568	-1.67322	-1.69311	-1.71683	-1.7356	-1.74697	-1.76259	-1.7767	-1.785	-1.78947	-1.79329	-1.82165	-1.82494	-1.83189	-1.82312	-1.82985	-1.83553	-1.83668	-1.89235	-1.91631	-1.9212	-1.96281	-1.98916	-2.01673	-2.02703	-2.03366	-2.0565	-2.07353	-2.08971	-2.11008	-2.14203	-2.16446	-2.13857	-2.14309	-2.16156	-2.17942	-2.21592	-2.22185	-2.21763	-2.22602	-2.23409	-2.23947	-2.2421	-2.23279	-2.25004	-2.27831	-2.28725
-1.53359	-1.55881	-1.58104	-1.60706	-1.62512	-1.64142	-1.66264	-1.68322	-1.69621	-1.70742	-1.7275	-1.74223	-1.7473	-1.72235	-1.72869	-1.76739	-1.81763	-1.83242	-1.8428	-1.85272	-1.85399	-1.87626	-1.8665	-1.86856	-1.91378	-1.96814	-1.98181	-1.97452	-1.98416	-1.99009	-1.99913	-2.01649	-2.03347	-2.0647	-2.10664	-2.10095	-2.10137	-2.11757	-2.12215	-2.1555	-2.14396	-2.15129	-2.15292	-2.16576	-2.178	-2.18972	-2.19886	-2.18958	-2.22431	-2.24015
-1.47742	-1.50307	-1.5217	-1.548	-1.5658	-1.58626	-1.60367	-1.62403	-1.63781	-1.65162	-1.67016	-1.67968	-1.70162	-1.65986	-1.71005	-1.79216	-1.78442	-1.79251	-1.81134	-1.81655	-1.81709	-1.83866	-1.83473	-1.84978	-1.88854	-1.90779	-1.91078	-1.9324	-1.92828	-1.94513	-1.95562	-1.97484	-1.98913	-2.01886	-2.02646	-2.04042	-2.06422	-2.06127	-2.06775	-2.08586	-2.0894	-2.09191	-2.08885	-2.095	-2.11235	-2.13418	-2.14216	-2.1563	-2.16914	-2.18619
-1.42672	-1.45362	-1.46997	-1.49746	-1.52058	-1.54053	-1.56268	-1.57533	-1.58649	-1.60535	-1.61115	-1.61654	-1.62711	-1.67938	-1.68719	-1.70224	-1.71867	-1.73218	-1.75075	-1.76326	-1.77096	-1.79794	-1.81839	-1.83413	-1.84068	-1.85305	-1.88877	-1.86825	-1.87265	-1.89291	-1.92096	-1.94229	-1.94317	-1.9573	-1.95614	-1.97074	-2.00163	-2.00933	-2.01935	-2.02609	-2.01847	-2.01729	-2.01094	-2.01641	-2.04684	-2.07187	-2.08184	-2.10658	-2.10666	-2.12514
-1.40047	-1.41753	-1.42858	-1.4517	-1.47389	-1.48941	-1.50646	-1.52218	-1.53631	-1.55939	-1.57576	-1.57965	-1.61195	-1.62401	-1.6377	-1.64883	-1.65837	-1.68397	-1.69562	-1.70802	-1.72743	-1.75486	-1.78062	-1.79609	-1.81038	-1.82571	-1.83607	-1.85028	-1.84609	-1.85713	-1.87082	-1.87968	-1.87872	-1.88915	-1.91349	-1.92402	-1.92798	-1.94342	-1.94681	-1.93899	-1.93712	-1.94053	-1.93791	-1.94242	-1.97538	-2.00849	-2.02422	-2.03749	-2.04447	-2.06483
-1.37788	-1.38092	-1.38373	-1.39632	-1.41683	-1.43835	-1.45591	-1.47488	-1.48723	-1.50114	-1.51852	-1.54778	-1.57168	-1.5807	-1.5885	-1.60036	-1.61747	-1.64062	-1.65592	-1.67202	-1.69435	-1.71944	-1.73749	-1.76726	-1.7845	-1.7819	-1.78682	-1.81921	-1.81164	-1.80572	-1.81012	-1.81785	-1.83663	-1.8595	-1.87663	-1.88143	-1.89713	-1.8894	-1.86978	-1.86039	-1.8716	-1.8833	-1.89365	-1.90034	-1.9337	-1.95996	-1.97835	-1.98295	-2.0022	-2.01984
-1.34292	-1.33678	-1.33969	-1.34859	-1.36435	-1.37911	-1.39761	-1.41643	-1.43088	-1.44773	-1.46512	-1.48413	-1.51551	-1.52384	-1.53139	-1.53659	-1.5557	-1.57372	-1.60446	-1.62294	-1.63909	-1.63289	-1.66633	-1.69468	-1.72679	-1.74791	-1.7563	-1.74574	-1.7482	-1.77838	-1.77555	-1.78397	-1.79855	-1.82416	-1.83162	-1.84192	-1.85125	-1.81854	-1.81002	-1.81539	-1.81757	-1.83471	-1.84651	-1.86206	-1.89179	-1.9124	-1.92362	-1.94956	-1.96857	-1.9776
-1.31272	-1.29124	-1.29627	-1.30469	-1.31239	-1.32279	-1.34257	-1.35894	-1.36745	-1.38482	-1.40289	-1.42755	-1.44672	-1.45719	-1.47773	-1.48308	-1.4922	-1.52755	-1.56225	-1.60343	-1.65757	-1.60839	-1.63612	-1.65309	-1.66429	-1.68411	-1.6916	-1.69639	-1.69721	-1.70946	-1.71974	-1.7277	-1.75774	-1.76925	-1.77714	-1.77104	-1.75103	-1.75217	-1.76855	-1.77231	-1.77754	-1.7888	-1.79916	-1.82178	-1.84566	-1.87152	-1.88216	-1.90679	-1.93125	-1.93672
-1.28857	-1.25323	-1.25542	-1.25815	-1.26365	-1.27044	-1.2868	-1.29983	-1.31397	-1.3308	-1.3507	-1.37485	-1.38928	-1.41181	-1.44772	-1.4555	-1.44355	-1.49589	-1.54261	-1.57724	-1.61041	-1.5744	-1.60722	-1.62929	-1.62921	-1.63108	-1.64677	-1.6464	-1.64511	-1.64649	-1.64561	-1.64819	-1.67027	-1.68948	-1.69933	-1.69416	-1.68294	-1.70762	-1.71547	-1.72584	-1.74019	-1.74552	-1.75482	-1.7756	-1.80396	-1.82077	-1.83724	-1.86001	-1.88857	-1.89449
-1.21628	-1.19748	-1.20653	-1.21338	-1.21655	-1.22023	-1.23319	-1.25116	-1.26307	-1.27754	-1.30769	-1.31834	-1.35111	-1.37663	-1.40176	-1.38975	-1.40729	-1.45466	-1.49364	-1.52134	-1.53731	-1.5199	-1.53299	-1.54293	-1.58125	-1.57324	-1.57683	-1.59251	-1.60331	-1.62621	-1.61364	-1.61135	-1.6256	-1.64433	-1.6529	-1.63723	-1.64236	-1.65589	-1.67104	-1.68858	-1.69791	-1.70715	-1.72566	-1.73883	-1.7554	-1.76891	-1.79068	-1.81648	-1.84353	-1.85395
-1.14898	-1.13982	-1.15009	-1.15649	-1.164	-1.16537	-1.18607	-1.19385	-1.20701	-1.22218	-1.25101	-1.26678	-1.30278	-1.3207	-1.3533	-1.32856	-1.35918	-1.40599	-1.44054	-1.46938	-1.47223	-1.46056	-1.47038	-1.48048	-1.4966	-1.50952	-1.51295	-1.52367	-1.55716	-1.55721	-1.55928	-1.55551	-1.56319	-1.58951	-1.58923	-1.60561	-1.60174	-1.60722	-1.62891	-1.64676	-1.65932	-1.67608	-1.68899	-1.69663	-1.71071	-1.7246	-1.74942	-1.76463	-1.79675	-1.81317
-1.09458	-1.09318	-1.09917	-1.10683	-1.10869	-1.11819	-1.13405	-1.14307	-1.15565	-1.16706	-1.19647	-1.21478	-1.24795	-1.27365	-1.29292	-1.2779	-1.31555	-1.35032	-1.37572	-1.40102	-1.41347	-1.40499	-1.41551	-1.41865	-1.43175	-1.44732	-1.4538	-1.46636	-1.49293	-1.50023	-1.50002	-1.49073	-1.50611	-1.53217	-1.53954	-1.55186	-1.55651	-1.57406	-1.58616	-1.61474	-1.6258	-1.64619	-1.6489	-1.65809	-1.67878	-1.68427	-1.70142	-1.72439	-1.75265	-1.77336
-1.03966	-1.03956	-1.04472	-1.05184	-1.06102	-1.06679	-1.08511	-1.09582	-1.10505	-1.12324	-1.14835	-1.16274	-1.19447	-1.21793	-1.23842	-1.23968	-1.26694	-1.29715	-1.3144	-1.33621	-1.3571	-1.35236	-1.35935	-1.36134	-1.37769	-1.39218	-1.40167	-1.42041	-1.42885	-1.4532	-1.45396	-1.43982	-1.45584	-1.47971	-1.47819	-1.50719	-1.51089	-1.53329	-1.54259	-1.57647	-1.58774	-1.59786	-1.61024	-1.61895	-1.62999	-1.6412	-1.66442	-1.67224	-1.6886	-1.70944
-1.00205	-1.00517	-1.00634	-1.00887	-1.01701	-1.02147	-1.04218	-1.04052	-1.0555	-1.07068	-1.09947	-1.11416	-1.1413	-1.16705	-1.19603	-1.20438	-1.22222	-1.24325	-1.25687	-1.28032	-1.29774	-1.30471	-1.30557	-1.3087	-1.32546	-1.34158	-1.36181	-1.37037	-1.39335	-1.40175	-1.40297	-1.40528	-1.41759	-1.4394	-1.44569	-1.46917	-1.46605	-1.49087	-1.50079	-1.52096	-1.54993	-1.56225	-1.56988	-1.57398	-1.58328	-1.5891	-1.61255	-1.64048	-1.6461	-1.6613
-0.960883	-0.958058	-0.956813	-0.961684	-0.968713	-0.971478	-0.990231	-0.991745	-1.00531	-1.02722	-1.04426	-1.06776	-1.08982	-1.11285	-1.13321	-1.15924	-1.1733	-1.18386	-1.20348	-1.22058	-1.24355	-1.24902	-1.26732	-1.28044	-1.28542	-1.2992	-1.306	-1.33256	-1.3324	-1.34489	-1.34982	-1.35985	-1.37936	-1.40777	-1.41871	-1.41764	-1.43469	-1.45209	-1.46576	-1.4815	-1.50882	-1.52507	-1.52899	-1.53066	-1.53551	-1.5443	-1.56948	-1.6003	-1.61537	-1.62786
-0.917533	-0.914768	-0.908527	-0.912176	-0.920808	-0.924447	-0.933797	-0.935647	-0.954665	-0.967696	-0.986234	-1.0115	-1.03358	-1.05971	-1.08352	-1.10524	-1.11361	-1.13305	-1.15332	-1.17845	-1.18892	-1.20665	-1.22099	-1.24136	-1.24782	-1.25198	-1.26302	-1.28439	-1.29216	-1.30065	-1.29362	-1.29351	-1.33721	-1.36648	-1.38544	-1.38958	-1.39636	-1.41327	-1.42895	-1.44524	-1.46834	-1.49032	-1.49222	-1.49542	-1.50139	-1.51818	-1.54321	-1.55943	-1.57278	-1.59078
-0.853306	-0.850527	-0.851813	-0.863489	-0.872525	-0.873064	-0.88014	-0.887835	-0.903605	-0.91703	-0.938662	-0.95967	-0.988687	-1.00734	-1.03198	-1.04666	-1.06143	-1.07946	-1.09864	-1.12227	-1.15361	-1.17051	-1.18131	-1.19055	-1.20602	-1.2136	-1.20726	-1.22814	-1.23648	-1.23595	-1.24799	-1.26407	-1.29398	-1.32948	-1.34704	-1.35071	-1.34834	-1.36761	-1.3838	-1.40416	-1.42337	-1.43999	-1.45322	-1.46075	-1.47238	-1.47972	-1.48342	-1.50818	-1.53606	-1.54947
-0.813083	-0.808	-0.802573	-0.810554	-0.816801	-0.820482	-0.828321	-0.846915	-0.858543	-0.868821	-0.889426	-0.908922	-0.943065	-0.96001	-0.979042	-0.987888	-1.0164	-1.02957	-1.0569	-1.07438	-1.10865	-1.11842	-1.13166	-1.13834	-1.15558	-1.16989	-1.17157	-1.17054	-1.17688	-1.18015	-1.20552	-1.22854	-1.254	-1.28882	-1.30568	-1.3077	-1.30924	-1.32305	-1.34169	-1.35855	-1.37953	-1.40587	-1.43618	-1.43233	-1.44323	-1.43224	-1.4353	-1.46073	-1.48901	-1.50913
-0.76308	-0.758567	-0.756837	-0.764438	-0.76966	-0.778505	-0.777187	-0.797272	-0.808965	-0.819261	-0.844835	-0.865186	-0.886237	-0.912786	-0.92214	-0.932264	-0.965714	-0.990568	-1.01979	-1.04082	-1.06063	-1.06624	-1.08409	-1.08829	-1.10308	-1.11424	-1.11875	-1.11554	-1.11986	-1.12888	-1.15924	-1.18129	-1.20872	-1.24859	-1.26299	-1.25793	-1.27598	-1.28062	-1.30442	-1.31782	-1.33802	-1.37545	-1.40138	-1.39746	-1.39141	-1.38546	-1.40007	-1.41704	-1.45301	-1.46305
-0.702296	-0.706912	-0.70812	-0.715589	-0.720377	-0.727652	-0.732369	-0.744635	-0.755326	-0.767934	-0.798571	-0.817609	-0.845011	-0.864112	-0.875689	-0.886701	-0.910364	-0.944768	-0.971413	-0.985381	-1.00547	-1.01846	-1.03465	-1.04207	-1.0499	-1.05468	-1.05375	-1.05899	-1.07684	-1.09151	-1.12243	-1.15068	-1.16754	-1.2061	-1.21759	-1.22173	-1.24023	-1.23978	-1.25459	-1.2781	-1.30363	-1.3286	-1.35599	-1.33576	-1.34644	-1.33689	-1.35153	-1.37462	-1.3884	-1.42123
-0.628823	-0.650878	-0.658888	-0.66171	-0.666275	-0.668695	-0.685806	-0.700346	-0.703989	-0.720568	-0.748563	-0.765524	-0.79633	-0.820197	-0.834854	-0.836321	-0.848726	-0.887293	-0.932057	-0.932791	-0.950096	-0.958363	-0.979358	-0.992615	-0.985769	-0.994639	-0.9998	-1.01035	-1.03118	-1.04722	-1.08663	-1.10505	-1.12597	-1.15804	-1.1671	-1.16875	-1.18927	-1.18667	-1.21366	-1.23772	-1.26862	-1.29166	-1.29273	-1.27595	-1.28517	-1.28739	-1.30665	-1.31764	-1.32923	-1.35381
-0.569199	-0.590127	-0.607099	-0.608932	-0.613475	-0.622794	-0.635356	-0.656939	-0.667852	-0.677588	-0.698977	-0.720619	-0.751887	-0.783825	-0.791247	-0.798129	-0.797191	-0.847995	-0.888408	-0.882528	-0.899356	-0.912649	-0.935253	-0.937745	-0.931517	-0.951434	-0.956015	-0.972086	-0.991661	-1.01207	-1.05007	-1.05922	-1.07273	-1.10614	-1.12195	-1.12062	-1.13112	-1.14466	-1.17035	-1.19691	-1.22664	-1.24956	-1.25812	-1.23564	-1.23683	-1.23954	-1.24762	-1.265	-1.28427	-1.30633
-0.495927	-0.524458	-0.542213	-0.551472	-0.56234	-0.57338	-0.590615	-0.610686	-0.620689	-0.629423	-0.648645	-0.679931	-0.702221	-0.736799	-0.742969	-0.750498	-0.772014	-0.802728	-0.829006	-0.825286	-0.841753	-0.86494	-0.880091	-0.878767	-0.886135	-0.893221	-0.907707	-0.920956	-0.937348	-0.962944	-0.992627	-1.01288	-1.01816	-1.05207	-1.0573	-1.0639	-1.07508	-1.10609	-1.11833	-1.14794	-1.17654	-1.20209	-1.20492	-1.20145	-1.18402	-1.19729	-1.2039	-1.21846	-1.23778	-1.26649
-0.446814	-0.473606	-0.494685	-0.506037	-0.514852	-0.527613	-0.53611	-0.558222	-0.577534	-0.587615	-0.611617	-0.627572	-0.652524	-0.686524	-0.698603	-0.702344	-0.719955	-0.742788	-0.761245	-0.770963	-0.787509	-0.812499	-0.824154	-0.832716	-0.838489	-0.846389	-0.859161	-0.86751	-0.890407	-0.906275	-0.93292	-0.957921	-0.971628	-0.990683	-0.999453	-1.02152	-1.02093	-1.05595	-1.06443	-1.0952	-1.11722	-1.13672	-1.13787	-1.13798	-1.14145	-1.13691	-1.15464	-1.17491	-1.19665	-1.23018
-0.40616	-0.425588	-0.446422	-0.458597	-0.468497	-0.474574	-0.489327	-0.510535	-0.520072	-0.542353	-0.568843	-0.579073	-0.610619	-0.630451	-0.632686	-0.654401	-0.663865	-0.682033	-0.706445	-0.718995	-0.740777	-0.765244	-0.772449	-0.77814	-0.787982	-0.79815	-0.818462	-0.829	-0.841205	-0.855608	-0.888499	-0.901942	-0.918379	-0.938739	-0.957027	-0.966007	-0.980219	-1.00632	-1.01582	-1.02634	-1.06994	-1.07725	-1.07905	-1.08592	-1.10519	-1.10555	-1.11284	-1.1275	-1.15956	-1.18705
-0.358633	-0.373749	-0.396517	-0.41014	-0.418292	-0.432658	-0.447734	-0.45846	-0.475035	-0.489826	-0.51047	-0.537623	-0.567474	-0.581258	-0.582865	-0.597576	-0.604906	-0.62464	-0.654228	-0.67719	-0.692521	-0.708568	-0.714506	-0.72388	-0.73379	-0.756092	-0.772072	-0.78428	-0.796131	-0.814065	-0.844094	-0.854987	-0.867879	-0.882368	-0.909383	-0.933097	-0.937895	-0.959827	-0.960681	-0.982727	-0.998459	-1.02029	-1.0227	-1.03748	-1.05812	-1.06922	-1.08359	-1.09101	-1.11537	-1.1375
-0.305612	-0.327565	-0.34603	-0.360952	-0.369703	-0.380603	-0.396137	-0.410439	-0.42265	-0.435178	-0.451194	-0.473798	-0.511048	-0.520957	-0.531738	-0.560874	-0.555527	-0.568644	-0.599405	-0.619731	-0.639924	-0.657993	-0.662957	-0.664672	-0.675004	-0.696955	-0.7184	-0.730561	-0.748487	-0.768887	-0.786518	-0.792735	-0.816374	-0.832091	-0.853364	-0.88056	-0.902445	-0.920585	-0.923131	-0.914172	-0.921283	-0.948736	-0.980279	-0.990118	-1.01689	-1.03263	-1.03805	-1.04751	-1.07439	-1.0916
-0.249372	-0.274918	-0.292026	-0.308803	-0.326029	-0.327329	-0.344995	-0.361862	-0.373942	-0.387058	-0.405047	-0.420075	-0.452701	-0.461629	-0.486653	-0.507448	-0.512218	-0.52003	-0.561049	-0.576091	-0.589655	-0.610116	-0.617132	-0.624167	-0.63058	-0.648524	-0.662968	-0.674345	-0.688279	-0.702091	-0.725124	-0.734087	-0.756518	-0.782141	-0.807182	-0.824756	-0.866755	-0.879391	-0.879018	-0.864961	-0.859973	-0.887318	-0.929793	-0.950567	-0.975296	-0.983119	-0.993621	-0.999165	-1.03194	-1.04741
-0.20002	-0.219871	-0.23895	-0.256584	-0.274454	-0.290387	-0.300734	-0.312843	-0.323065	-0.335815	-0.347348	-0.36223	-0.38407	-0.4138	-0.448004	-0.456819	-0.459578	-0.473558	-0.514034	-0.525512	-0.540224	-0.556269	-0.55862	-0.574325	-0.577898	-0.589337	-0.599291	-0.613648	-0.63395	-0.644537	-0.670112	-0.687693	-0.697767	-0.727933	-0.760803	-0.777432	-0.825615	-0.829606	-0.82464	-0.818427	-0.805685	-0.842161	-0.884368	-0.900603	-0.913876	-0.934291	-0.952307	-0.951459	-0.983602	-0.997946
-0.150414	-0.172645	-0.188637	-0.207515	-0.225835	-0.242057	-0.263502	-0.276163	-0.28436	-0.298124	-0.313747	-0.32518	-0.346597	-0.365279	-0.399268	-0.413534	-0.402778	-0.417507	-0.447626	-0.466977	-0.485469	-0.494996	-0.503523	-0.518951	-0.526733	-0.534766	-0.54474	-0.567539	-0.589034	-0.603242	-0.620394	-0.639519	-0.655605	-0.674234	-0.699621	-0.725686	-0.767626	-0.771287	-0.782825	-0.768172	-0.751561	-0.802561	-0.843541	-0.852881	-0.873909	-0.888545	-0.898059	-0.90281	-0.925784	-0.942161
-0.109358	-0.11943	-0.137458	-0.157804	-0.172913	-0.186415	-0.205943	-0.220462	-0.234436	-0.250167	-0.265369	-0.275122	-0.292896	-0.318392	-0.350945	-0.360239	-0.354852	-0.359348	-0.385106	-0.405502	-0.428925	-0.443488	-0.44571	-0.463127	-0.471786	-0.490654	-0.50518	-0.521217	-0.541279	-0.556805	-0.578714	-0.589686	-0.602461	-0.629897	-0.658053	-0.689577	-0.72343	-0.726798	-0.73421	-0.722874	-0.699223	-0.760645	-0.809141	-0.820532	-0.827822	-0.834132	-0.840198	-0.849376	-0.883488	-0.896428
-0.0640711	-0.0713242	-0.0884817	-0.106309	-0.119559	-0.134058	-0.150407	-0.168791	-0.184548	-0.197018	-0.213605	-0.224213	-0.246539	-0.268653	-0.290225	-0.302404	-0.299073	-0.307451	-0.332703	-0.355371	-0.37464	-0.390908	-0.390241	-0.406553	-0.420864	-0.439646	-0.46366	-0.481093	-0.498525	-0.517433	-0.541179	-0.547055	-0.557879	-0.584759	-0.623773	-0.642391	-0.665581	-0.667847	-0.674678	-0.675007	-0.694669	-0.719377	-0.76405	-0.782199	-0.787501	-0.771366	-0.783878	-0.803613	-0.831949	-0.858091
-0.00998826	-0.0193296	-0.0346092	-0.0560031	-0.0703653	-0.0797138	-0.0984897	-0.116677	-0.132609	-0.144581	-0.164164	-0.178508	-0.193676	-0.219581	-0.239016	-0.238744	-0.245399	-0.250844	-0.285281	-0.301275	-0.314392	-0.334347	-0.33917	-0.353479	-0.369151	-0.387294	-0.413663	-0.439462	-0.461057	-0.483073	-0.494347	-0.506109	-0.524305	-0.556212	-0.577076	-0.589024	-0.612699	-0.615159	-0.615402	-0.659144	-0.659692	-0.694855	-0.724363	-0.726155	-0.728216	-0.736286	-0.73539	-0.754748	-0.780986	-0.800645
0.0459878	0.0332585	0.018737	-0.00268419	-0.0146064	-0.0280569	-0.0476369	-0.0651755	-0.0814183	-0.0951231	-0.116861	-0.127507	-0.144391	-0.166607	-0.179216	-0.192676	-0.196596	-0.200846	-0.237307	-0.250689	-0.261706	-0.276023	-0.294866	-0.30435	-0.320409	-0.339833	-0.367202	-0.390079	-0.422764	-0.446865	-0.455516	-0.465079	-0.487371	-0.517356	-0.526534	-0.539643	-0.561284	-0.557953	-0.597069	-0.622017	-0.631195	-0.661715	-0.686045	-0.664502	-0.685651	-0.686707	-0.704673	-0.712879	-0.740877	-0.759312
0.103014	0.0854918	0.0683824	0.047482	0.0405283	0.0260333	0.0114501	-0.0078634	-0.0269281	-0.0416359	-0.0622367	-0.0775107	-0.0937984	-0.111182	-0.120025	-0.135163	-0.144545	-0.161961	-0.187787	-0.201905	-0.214751	-0.225841	-0.24735	-0.261438	-0.274539	-0.297602	-0.328428	-0.347847	-0.380193	-0.407021	-0.409751	-0.415601	-0.446947	-0.474652	-0.481194	-0.492893	-0.506172	-0.503377	-0.556837	-0.582256	-0.588069	-0.618458	-0.637125	-0.626692	-0.637456	-0.650656	-0.674197	-0.674572	-0.70179	-0.726041
0.160236	0.136704	0.123979	0.103139	0.101698	0.0858567	0.0667843	0.0545246	0.0347767	0.0181748	-0.00646116	-0.0224372	-0.0400057	-0.0464164	-0.0581598	-0.0702687	-0.080829	-0.106675	-0.135155	-0.154328	-0.166252	-0.179574	-0.197046	-0.227483	-0.224393	-0.253255	-0.282155	-0.290987	-0.33389	-0.35614	-0.364972	-0.372964	-0.406984	-0.438166	-0.448023	-0.451145	-0.452307	-0.466557	-0.509896	-0.5277	-0.526983	-0.555028	-0.591397	-0.57971	-0.576993	-0.592646	-0.619865	-0.613085	-0.653641	-0.667799
0.220931	0.185759	0.167059	0.152921	0.149394	0.133947	0.127322	0.113099	0.0877921	0.0740201	0.0483683	0.0345178	0.0168565	0.0156196	0.00467259	-0.00891947	-0.0186043	-0.0474021	-0.0775957	-0.10865	-0.119927	-0.131819	-0.143478	-0.179056	-0.169928	-0.198352	-0.228947	-0.25787	-0.292808	-0.316746	-0.326083	-0.33211	-0.373835	-0.399514	-0.410465	-0.409426	-0.409245	-0.43582	-0.454185	-0.471279	-0.492952	-0.497519	-0.529656	-0.513501	-0.491265	-0.506031	-0.541696	-0.549556	-0.594421	-0.599747
[truncated: 139 more columns]
