# Supplementary material for: Energy evolution and crack development characteristics of sandstone under freeze-thaw cycles by digital image correlation
Source: PLoS One. 2023 Apr 20;18(4):e0283378. doi: 10.1371/journal.pone.0283378 (PMC10118107; doi:10.1371/journal.pone.0283378)
Supplement: S1 Data — (ZIP) [file pone.0283378.s002.zip › 新建文件夹/N=20 Uy.xls]

## Sheet: Sheet1
4.55803	4.39192	5.1301	7.13377	7.997	7.67278	6.56012	4.46736	-0.0706497	3.99719	0	0	0	0	0	0	0	0	0	0	0	0	0	0	0	0	0	19.5346	18.3811	15.9848	8.07825	5.58077	4.78609	4.61219	4.30764	4.24508	4.27639	4.29178	4.32415	4.35696	4.37789	4.46912	4.50593	4.85767	5.84541	7.43412	7.51303	7.23817	6.86729	6.52177
4.3426	5.69416	0	4.54166	7.48932	6.6535	5.25952	1.0427	1.08707	7.82786	4.06314	0	0	0	0	0	0	0	0	0	0	0	0	0	0	23.7075	18.6951	17.4841	15.7175	12.8209	7.05083	5.61073	5.05781	4.47749	4.2959	4.25234	4.29681	4.32468	4.3397	4.36416	4.38818	4.45165	4.52895	4.83244	5.27431	6.60059	6.63021	6.55093	6.3858	6.29402
5.22331	4.79332	3.19982	6.66377	6.5125	5.99561	4.47259	2.09567	1.93341	7.15619	6.53417	7.96166	0	0	0	0	0	0	0	0	0	0	35.6108	0	17.6312	17.799	17.0898	15.4726	13.693	11.2092	6.68285	5.40054	4.70092	4.37874	4.29187	4.28337	4.30137	4.35279	4.37512	4.39509	4.42457	4.46978	4.57049	4.74177	4.98172	5.85571	5.96499	5.93257	5.84964	5.91307
6.10517	1.15522	3.41835	6.24384	5.98571	5.33028	4.50281	4.31528	3.65471	7.82444	5.4984	0	0	0	0	0	13.7705	0	0	0	0	33.4733	37.3553	19.3647	16.255	16.273	14.1853	14.069	12.1469	8.50802	6.01515	5.04431	4.40878	4.29479	4.2923	4.30298	4.33278	4.36101	4.38783	4.41245	4.44369	4.47368	4.57032	4.6763	4.7259	5.18286	5.36569	5.27217	5.35295	5.61091
5.19757	2.10319	5.04845	5.15715	4.69705	5.2149	5.45482	5.95181	6.81367	8.13119	7.63542	0	0	0	0	12.4734	16.757	20.9	0	0	0	33.5875	37.2538	40.5363	14.6716	13.4229	13.498	48.2625	9.51866	6.65994	5.39642	4.65519	4.25169	4.26241	4.29786	4.31658	4.35051	4.38198	4.41132	4.4224	4.44488	4.48624	4.54256	4.59889	4.55271	4.66754	5.00582	4.99138	5.24431	5.38481
4.74506	3.17106	4.98449	4.87559	4.97739	5.43199	5.76294	6.00879	7.39968	8.26338	9.16545	0	7.99955	4.57565	0	0	23.1998	23.256	0	26.7999	30.0352	33.4176	36.4078	40.2639	42.7725	44.3414	46.0883	47.6765	4.87183	4.7335	4.84484	4.2262	4.20168	4.24574	4.31549	4.35949	4.38364	4.39885	4.42266	4.44647	4.46543	4.50011	4.53327	4.56493	4.46694	4.39184	4.8095	4.74405	5.00611	5.29776
4.58339	4.73596	4.67389	4.81079	5.00577	5.46417	6.06536	6.96996	7.98007	8.57786	8.94337	8.81502	9.39889	17.0637	0	19.2016	23.337	20.1809	23.3057	26.2308	29.3609	32.6765	35.833	39.4366	41.7842	43.7158	45.5384	47.239	4.14082	4.28132	4.01825	4.08905	4.19408	4.27043	4.34372	4.36434	4.38783	4.41738	4.43706	4.46538	4.50063	4.51737	4.53804	4.52953	4.44906	4.35303	4.21705	4.53399	4.7146	5.09855
4.90481	4.54515	4.58096	4.78485	4.9937	5.43745	6.26349	7.38237	8.20936	8.36843	8.32156	8.74434	8.78118	8.04944	10.779	19.0308	21.6041	25.7528	22.1702	24.9956	28.4419	31.7546	35.2304	38.6015	41.0676	42.8826	44.924	47.0798	48.678	1.6641	2.32369	4.05133	4.21719	4.30653	4.34589	4.37709	4.3991	4.42455	4.45233	4.46366	4.49878	4.52608	4.55705	4.53701	4.45821	4.22512	4.06875	4.11871	4.46959	4.93293
4.83069	4.56085	4.59688	4.74257	4.951	5.22765	6.22456	6.9641	7.74193	7.84895	8.48622	8.94732	8.94758	9.67198	13.7027	17.9256	21.4963	28.0527	21.441	23.8611	27.4842	30.8087	34.5283	37.4705	39.7638	41.8972	44.0153	46.1711	48.6679	0	2.41516	4.06377	4.23436	4.34553	4.36363	4.37319	4.40055	4.42739	4.45214	4.4711	4.48094	4.50625	4.55006	4.5613	4.42177	4.17049	4.18143	4.10836	4.43965	4.64273
4.8972	4.68817	4.68431	4.7067	4.85529	5.16105	5.88941	6.49673	7.89713	8.28887	8.99776	9.57365	9.3869	11.0302	15.9735	20.4455	24.3744	27.0649	27.6908	26.9897	26.1726	30.3025	33.8066	36.2288	38.9364	41.4453	43.9688	46.5341	48.9557	-1.35484	3.80782	4.0803	4.31986	4.38406	4.39739	4.39177	4.40887	4.4295	4.44337	4.46342	4.48971	4.51745	4.55793	4.58554	4.45744	4.01352	4.00656	3.87005	3.08865	3.78146
4.82015	4.74091	4.74237	4.76901	4.81103	5.17535	5.6151	7.24545	8.23049	8.61903	7.95756	8.80692	15.746	0	23.8071	23.9289	25.6879	23.6535	24.9473	25.302	27.007	29.3651	33.8413	35.2887	38.7734	41.9316	44.477	46.8336	0	1.91244	3.85492	4.1821	4.36312	4.37703	4.39261	4.41735	4.424	4.42267	4.43737	4.46872	4.49289	4.52075	4.5681	4.58417	4.6013	4.22132	3.94151	3.49248	2.98174	3.74452
4.75193	4.78969	4.77518	4.7781	4.80715	4.87205	5.10385	6.95126	8.09205	7.4671	7.60324	9.89587	10.7393	12.8465	2.87508	0	26.6607	25.2066	24.553	26.2397	31.0121	27.6663	35.3991	36.5151	39.3159	42.3857	44.8785	2.69244	-2.84625	3.48309	4.12783	4.29588	4.35758	4.36279	4.39639	4.43143	4.44175	4.44331	4.44894	4.46304	4.5032	4.53224	4.57036	4.60595	4.63322	4.59209	4.04622	3.80914	3.66672	3.89175
4.77187	4.77932	4.80316	4.81641	4.81921	4.82924	4.77464	5.57978	7.45253	7.60789	8.71106	8.87117	6.8899	7.51583	2.44003	0.301018	-0.377132	26.0457	27.5608	28.0608	33.0247	29.0513	31.9322	37.2867	40.2921	42.5587	45.0634	-3.5124	2.37958	3.99086	4.2521	4.34123	4.3788	4.3831	4.43593	4.45336	4.47317	4.48309	4.47836	4.49961	4.53136	4.57003	4.59222	4.62941	4.64995	4.66069	4.62242	4.42736	4.34611	4.41554
4.77559	4.78477	4.80913	4.83075	4.85077	4.82922	4.84434	4.9232	5.08486	5.81142	7.94865	6.05303	5.41336	5.27573	2.35564	-0.625249	-2.10042	-4.35689	26.9457	29.2862	27.8685	28.3802	31.7616	35.3726	39.711	42.7131	5.95033	3.39097	3.81294	4.21803	4.3259	4.37909	4.4028	4.41547	4.45238	4.47125	4.47669	4.49535	4.51193	4.53715	4.55479	4.5734	4.60555	4.62374	4.65473	4.68452	4.71041	4.69813	4.60105	4.62877
4.76856	4.83308	4.85066	4.87691	4.91006	4.95513	4.95676	5.07797	5.00177	5.38132	0	5.51921	0.201492	5.56455	-0.697438	-2.96837	0	0.369814	13.8039	24.6855	25.3383	27.9072	31.4453	35.0294	39.4343	42.1429	7.06928	4.10918	4.08938	4.2189	4.34727	4.4274	4.41016	4.41222	4.44751	4.47078	4.48242	4.49847	4.51552	4.52977	4.55451	4.57778	4.60051	4.61359	4.64918	4.67453	4.70981	4.77379	4.72819	4.81043
4.86484	4.88984	4.91154	4.92837	4.94395	4.9371	4.93812	4.97031	5.15543	5.20349	2.32765	0	0	0.350336	0.249606	0	0	8.27614	15.1746	17.2424	22.1505	27.3343	30.3757	34.5149	38.7376	7.68154	6.24918	4.15827	4.15563	4.1782	4.34941	4.43518	4.42413	4.42323	4.42183	4.47401	4.50628	4.51922	4.5324	4.57574	4.58781	4.60901	4.63763	4.67505	4.69482	4.68562	4.72314	4.78625	4.82112	4.91685
4.82128	4.86343	4.89187	4.91604	4.93742	4.93505	4.87804	5.06859	5.28959	5.30167	3.8457	0	0	0	3.03535	0	3.86534	8.47675	12.4348	17.5755	21.6219	26.1667	30.4299	34.419	38.4062	5.9317	4.05506	4.05138	4.18907	4.2617	4.37686	4.418	4.40712	4.42061	4.44429	4.46708	4.49466	4.55158	4.57564	4.61157	4.63608	4.64368	4.68895	4.70409	4.69793	4.71862	4.76826	4.79786	4.86105	4.98852
4.8323	4.82317	4.85767	4.89859	4.91897	4.92861	4.92284	5.12036	5.38913	5.32399	3.13894	0	-1.98622	0	4.08426	2.15506	5.84852	9.42384	11.9112	16.0051	21.003	25.8636	30.5107	35.8012	5.25662	5.27673	3.97816	4.03664	4.23154	4.32774	4.3681	4.38933	4.36236	4.39555	4.43606	4.45911	4.51035	4.54818	4.61024	4.6555	4.67923	4.69485	4.69835	4.70678	4.72949	4.7672	4.81453	4.83419	4.89587	5.00385
4.77908	4.77841	4.82822	4.86218	4.89252	4.92174	4.93309	5.02247	5.19611	5.35163	2.42875	-4.58195	-6.90393	0	-3.39181	3.9195	9.82799	9.57008	12.0311	16.2081	4.77361	6.00943	6.85081	6.70958	5.46255	5.30127	3.96146	4.05937	4.25199	4.33653	4.36223	4.39773	4.39103	4.40703	4.45838	4.46891	4.53187	4.58888	4.62996	4.66708	4.69523	4.70013	4.71251	4.73621	4.76821	4.80256	4.85583	4.85363	4.90459	4.98764
4.80474	4.79354	4.8133	4.87101	4.91489	4.96944	4.98367	4.89476	5.09921	5.51845	4.58189	-3.26109	0	0	0	3.75027	10.8905	13.9349	2.14884	2.55731	4.89833	4.87622	3.68523	4.64019	4.76759	4.07757	3.95377	4.15206	4.25227	4.33093	4.37764	4.39192	4.42803	4.47216	4.47761	4.481	4.53525	4.61376	4.65653	4.68263	4.70555	4.74404	4.7767	4.77308	4.79702	4.83481	4.86979	4.87982	4.89912	4.98629
4.76832	4.77736	4.84044	4.88842	4.93969	5.01256	5.0764	5.0185	4.94155	5.40601	5.50503	3.74907	-4.02834	0	4.96412	5.86787	-1.12185	-1.79563	4.94108	4.701	4.55908	3.18295	2.84019	3.74854	4.15687	4.14087	4.23866	4.22272	4.23969	4.30012	4.36484	4.3858	4.42229	4.4989	4.50525	4.52809	4.57577	4.63154	4.68469	4.69031	4.70114	4.77385	4.8018	4.81199	4.84312	4.86108	4.86194	4.87343	4.89111	4.96343
4.74084	4.78846	4.86267	4.91648	4.96419	5.01154	5.12118	5.27564	5.20945	5.25217	5.48276	4.96441	-0.928403	-0.605378	9.53342	6.73882	6.15874	0.974901	2.03128	-0.0310389	1.13028	1.55918	1.47338	2.73801	3.708	4.31028	4.24274	4.25148	4.29028	4.30453	4.37432	4.39556	4.44341	4.52088	4.56415	4.58204	4.58297	4.59878	4.66916	4.66516	4.67678	4.74816	4.80053	4.85857	4.89396	4.88618	4.87963	4.88599	4.89761	4.90195
4.75748	4.81096	4.88019	4.92705	4.98055	5.00008	5.16866	5.22567	5.54109	5.57426	5.47992	5.57768	4.34961	3.5041	2.04404	9.87534	0.00337521	3.0524	3.18713	1.79062	-1.10286	1.40414	2.05009	2.99684	4.00934	4.36138	4.25349	4.28294	4.30252	4.3133	4.35113	4.38497	4.44526	4.49717	4.56958	4.58078	4.57628	4.59039	4.64966	4.67713	4.7035	4.74994	4.81582	4.85906	4.88307	4.89307	4.90307	4.91891	4.91172	4.833
4.79055	4.85295	4.89159	4.93427	4.97993	4.97025	5.1151	5.20574	5.50167	5.48245	5.61463	5.81836	5.85231	4.68318	3.12782	1.04768	1.85056	3.63801	3.30584	1.96108	0.0620593	2.28035	3.39	3.40589	3.96334	4.33959	4.29949	4.31498	4.33546	4.32619	4.34417	4.37508	4.4625	4.51893	4.51752	4.53026	4.55854	4.60701	4.66409	4.69015	4.72043	4.75527	4.82971	4.85754	4.86431	4.90852	4.9321	4.95035	4.94083	4.89541
4.8156	4.8882	4.91824	4.95728	4.99565	4.98591	5.0451	5.16402	5.36415	5.42781	5.54579	5.75254	5.90625	6.15907	6.17646	4.92472	4.84327	4.46562	4.32518	3.74109	2.89453	3.21638	3.89616	3.91993	4.26686	4.32752	4.38141	4.34531	4.37446	4.38175	4.40635	4.41478	4.48921	4.49992	4.49054	4.50814	4.55651	4.60614	4.68576	4.69965	4.70066	4.76606	4.80498	4.87842	4.89751	4.92234	4.93812	4.95573	4.96329	4.93361
4.84896	4.91756	4.95422	4.99304	5.02575	5.01644	4.96291	5.14566	5.33252	5.36843	5.49216	5.62952	5.77065	6.36094	5.7123	5.64539	5.20142	4.98846	5.23409	4.69021	4.44492	4.1826	4.15379	4.09545	4.32266	4.35241	4.36289	4.38704	4.41479	4.42056	4.42458	4.44726	4.48399	4.46581	4.52005	4.56538	4.57768	4.60908	4.68154	4.72012	4.73208	4.79591	4.83314	4.87252	4.90387	4.91431	4.94457	4.97896	4.98146	4.96291
4.8656	4.94072	4.97892	5.01794	5.04942	5.07652	5.01507	5.06191	5.31285	5.34507	5.41148	5.6395	5.78081	5.68371	5.63301	5.6598	5.33621	5.19267	5.22365	4.72628	4.65016	4.37262	4.27777	4.24001	4.35862	4.37364	4.43086	4.43136	4.41725	4.42314	4.42137	4.42334	4.42064	4.45223	4.49594	4.54064	4.5727	4.61041	4.66104	4.68513	4.70777	4.76601	4.82865	4.88746	4.90206	4.93132	4.96625	4.98624	4.9627	4.95166
4.87709	4.94679	4.99429	5.03651	5.07799	5.11156	5.09676	5.02258	5.1759	5.30031	5.60638	5.64309	5.63073	5.26757	5.46925	5.46672	5.22916	4.91667	4.9774	4.74606	4.53723	4.34679	4.27128	4.29124	4.38214	4.39657	4.44007	4.44412	4.44026	4.48068	4.46631	4.42708	4.43338	4.46419	4.46513	4.48701	4.56983	4.63924	4.70006	4.70322	4.72208	4.76282	4.8021	4.87206	4.90975	4.93605	4.97472	4.96515	4.96635	4.94436
4.86077	4.91229	4.96166	5.01056	5.06352	5.09083	5.17095	5.05596	5.04047	5.31438	5.33285	5.3017	5.20277	4.9925	5.20125	5.19589	4.91311	4.7499	4.65405	4.6472	4.42958	4.45573	4.31202	4.36222	4.38662	4.45919	4.4508	4.47908	4.48499	4.48828	4.48494	4.45235	4.42746	4.38475	4.46042	4.50939	4.58242	4.63531	4.68049	4.71084	4.76044	4.76979	4.83381	4.83691	4.90595	4.92257	4.92983	4.93832	4.92429	4.93256
4.8482	4.89755	4.9392	4.98841	5.04563	5.08476	5.1722	5.22651	5.22849	5.21002	5.07958	5.01141	4.93677	4.74083	4.8492	4.77626	4.71402	4.68301	4.6418	4.51598	4.31271	4.19614	4.38651	4.401	4.43191	4.46646	4.48864	4.50925	4.53348	4.51297	4.50402	4.42461	4.42871	4.42352	4.46787	4.549	4.61597	4.67173	4.71221	4.74475	4.74832	4.72539	4.77476	4.79661	4.84885	4.89255	4.89647	4.9237	4.89784	4.92499
4.85938	4.89591	4.94877	5.00454	5.05641	5.09156	5.17583	5.28801	5.3521	5.17004	5.02989	4.97193	4.89323	4.69644	4.72079	4.72753	4.83476	4.8212	4.48436	4.40644	4.23884	4.36506	4.42439	4.45591	4.4665	4.46325	4.50688	4.52179	4.57285	4.57884	4.5436	4.47419	4.4877	4.50599	4.51573	4.54738	4.60228	4.65166	4.71521	4.7397	4.74372	4.74445	4.76898	4.77418	4.78963	4.84106	4.87287	4.91689	4.8972	4.91915
4.89601	4.93955	4.99015	5.03588	5.09861	5.1146	5.14995	5.26765	5.41257	5.19098	5.13953	5.1709	5.06372	4.87055	4.84793	4.74501	4.73315	4.67922	4.43933	4.32907	4.23194	4.49325	4.45009	4.47308	4.47018	4.49374	4.52116	4.57685	4.60579	4.62563	4.57705	4.55278	4.57238	4.59041	4.59885	4.59629	4.58244	4.60998	4.64954	4.68051	4.69783	4.68258	4.73334	4.74382	4.7358	4.78617	4.86474	4.89499	4.85994	4.88861
4.92273	4.94578	4.99446	5.05665	5.10879	5.12492	5.17963	5.35175	5.38691	5.20256	5.11299	4.90868	4.80858	4.7215	4.81871	4.56654	4.60537	4.53109	4.23594	4.28751	4.40986	4.51345	4.47826	4.47631	4.4971	4.5491	4.56	4.5763	4.5974	4.60228	4.55652	4.55712	4.58607	4.60166	4.60655	4.60194	4.59934	4.60649	4.61364	4.61203	4.69942	4.66737	4.7223	4.75806	4.7604	4.78337	4.82451	4.87207	4.86317	4.88157
4.93875	4.97478	5.01859	5.07661	5.13638	5.15748	5.26971	5.3848	5.31171	5.14766	5.02935	4.93632	4.7659	4.53834	4.71107	4.75629	4.44862	4.39311	4.26582	4.20627	4.44043	4.4993	4.45087	4.45893	4.48277	4.56842	4.5808	4.56362	4.53488	4.53446	4.53084	4.52738	4.54781	4.56817	4.58458	4.62064	4.63563	4.63973	4.6511	4.64724	4.7026	4.71083	4.73578	4.76479	4.78112	4.80342	4.8371	4.89149	4.91407	4.93434
4.95154	4.98593	5.0353	5.10049	5.14649	5.18671	5.26727	5.37266	5.30565	5.11433	5.07409	5.00691	4.82086	4.66175	4.76309	4.69068	4.7153	4.12597	3.99681	4.24446	4.43537	4.48977	4.44922	4.47132	4.50845	4.54556	4.53558	4.51577	4.49235	4.55633	4.5418	4.5275	4.54227	4.55383	4.59084	4.62026	4.635	4.6473	4.64338	4.6529	4.67409	4.70928	4.743	4.78866	4.82948	4.84389	4.85425	4.90172	4.95061	4.96323
4.98292	4.996	5.05856	5.11303	5.1657	5.22319	5.26067	5.36756	5.28845	5.00602	4.96075	4.84324	4.64083	4.43939	4.64916	4.64371	4.65765	3.85727	4.02354	4.30888	4.44661	4.48761	4.44494	4.45752	4.47294	4.49641	4.51224	4.51657	4.55049	4.5649	4.53883	4.55452	4.55947	4.56094	4.58735	4.6091	4.63101	4.66903	4.67155	4.67964	4.70667	4.7322	4.75495	4.8	4.87002	4.85236	4.8579	4.94315	4.97139	4.98636
4.97163	4.98104	5.03135	5.10081	5.15561	5.20265	5.25976	5.34415	5.20021	4.96607	4.92668	4.80687	4.64016	4.52707	4.72237	4.59864	4.42279	4.24529	4.13229	4.33618	4.46862	4.44739	4.43069	4.45091	4.47762	4.48949	4.49828	4.49903	4.53801	4.58215	4.56143	4.5758	4.5859	4.60437	4.59828	4.62041	4.6431	4.65472	4.69189	4.71082	4.75883	4.74337	4.77036	4.8307	4.86189	4.89453	4.88248	4.95866	5.0006	5.0071
4.98355	4.98156	5.05631	5.12194	5.17492	5.20216	5.25684	5.23174	5.0474	4.96754	4.92633	4.78223	4.75629	4.72073	4.75446	4.6144	4.54461	4.3223	4.18648	4.34995	4.48547	4.4648	4.45042	4.43792	4.47369	4.48379	4.49986	4.53233	4.57255	4.59629	4.59174	4.60688	4.63111	4.62448	4.64057	4.66629	4.65316	4.66961	4.6923	4.7169	4.75134	4.76972	4.7931	4.81903	4.90011	4.89209	4.87418	4.94731	4.99926	4.98758
5.0338	5.05082	5.07714	5.13349	5.19245	5.22281	5.17818	5.10268	4.97954	4.96641	4.84983	4.75597	4.75581	4.75697	4.62984	4.55112	4.54718	4.467	4.16378	4.36927	4.43523	4.45328	4.45922	4.5003	4.48562	4.48335	4.51825	4.55767	4.57308	4.60154	4.63556	4.64853	4.67156	4.65096	4.66064	4.6762	4.70771	4.708	4.70703	4.70839	4.74467	4.76886	4.79091	4.86441	4.94802	4.93389	4.90541	4.98204	5.04713	5.01147
5.08791	5.09249	5.09017	5.14947	5.19416	5.21497	5.08764	5.12222	4.98406	4.94078	4.78339	4.74498	4.71013	4.73033	4.56331	4.48224	4.46883	4.49151	4.19125	4.37654	4.39741	4.44454	4.45168	4.47827	4.48921	4.48861	4.51313	4.54477	4.59018	4.60454	4.64416	4.65706	4.69131	4.68959	4.70649	4.69156	4.69896	4.69927	4.67973	4.65409	4.67447	4.77424	4.83591	4.88695	4.90234	4.90525	4.94944	4.99405	5.05136	5.12144
5.0519	5.0887	5.11213	5.1605	5.20911	5.19362	5.05403	5.15549	4.95343	4.88576	4.75446	4.74589	4.69879	4.68064	4.52157	4.41066	4.38696	4.33147	4.32508	4.40798	4.44376	4.45943	4.47918	4.49335	4.5073	4.50761	4.51547	4.55689	4.58224	4.62698	4.67309	4.6789	4.71882	4.72563	4.7485	4.73463	4.7067	4.71204	4.71668	4.71044	4.74883	4.83406	4.87448	4.90797	4.92751	4.91063	4.93051	4.9719	5.03554	5.0694
5.01317	5.05124	5.1213	5.16011	5.22387	5.20915	5.09576	5.14992	4.95442	4.80501	4.72639	4.69933	4.70151	4.65774	4.48559	4.40689	4.44892	4.6044	4.26296	4.36664	4.46077	4.47993	4.48735	4.50929	4.5097	4.52052	4.51601	4.53751	4.59451	4.64563	4.68703	4.69862	4.72064	4.74992	4.75757	4.74841	4.71212	4.67378	4.6761	4.66578	4.68145	4.77029	4.84903	4.92267	4.91794	4.94931	4.8989	4.92018	4.89139	5.04145
5.04494	5.07532	5.1311	5.17749	5.23454	5.18025	5.17266	5.08345	4.95786	4.78987	4.66817	4.69086	4.69176	4.66703	4.54808	4.50752	4.77601	4.46827	4.26371	4.34052	4.42304	4.47108	4.46682	4.49017	4.48971	4.47669	4.48322	4.52655	4.62522	4.69811	4.71965	4.70941	4.73575	4.75109	4.7481	4.7272	4.71727	4.70214	4.70161	4.67723	4.67707	4.75777	4.80703	4.87276	4.91803	4.87282	4.8976	4.93423	4.88467	4.8892
5.10328	5.13155	5.1589	5.19288	5.23335	5.2211	5.08022	4.95201	4.87964	4.78329	4.66364	4.68416	4.67972	4.7278	4.73192	4.66928	4.412	4.37176	4.30175	4.35314	4.45156	4.49425	4.48381	4.49382	4.54512	4.53278	4.5221	4.58065	4.65615	4.68771	4.67913	4.68667	4.71526	4.71134	4.68199	4.66932	4.70007	4.72506	4.75522	4.70768	4.67125	4.75625	4.83869	4.8758	4.87507	4.88839	4.90644	4.90026	4.70512	4.78896
5.13869	5.1611	5.18202	5.22068	5.23843	5.21622	4.98459	4.84781	4.83048	4.77538	4.64577	4.58464	4.59255	4.57579	4.4238	4.35854	4.33128	4.32684	4.3439	4.40181	4.47302	4.5017	4.50934	4.51767	4.55601	4.55014	4.55701	4.61681	4.65151	4.68598	4.65587	4.67775	4.68767	4.66226	4.66481	4.67475	4.70916	4.7255	4.73855	4.73296	4.72361	4.75324	4.80674	4.82742	4.85312	4.86333	4.91662	4.84144	4.71418	4.69659
5.13099	5.16916	5.20071	5.23119	5.2399	5.23162	5.04935	4.88608	4.84233	4.84942	4.75003	4.70693	4.60288	4.50154	4.40514	4.40356	4.35198	4.35283	4.39494	4.43035	4.49218	4.53654	4.55264	4.56255	4.50565	4.53418	4.58168	4.60549	4.62014	4.64019	4.64436	4.67131	4.6815	4.64109	4.66291	4.67199	4.70136	4.76559	4.80092	4.81211	4.77621	4.76306	4.75677	4.78851	4.79616	4.85429	4.92183	4.80826	4.704	4.70284
5.14708	5.18391	5.22116	5.22916	5.22735	5.22566	5.15502	4.93192	4.85265	4.82894	4.75851	4.72313	4.7079	4.58593	4.41233	4.38225	4.38026	4.40164	4.44841	4.47228	4.51847	4.56984	4.57978	4.57873	4.55462	4.5398	4.53489	4.56758	4.62106	4.64076	4.65762	4.68842	4.65137	4.64431	4.67217	4.71389	4.75117	4.78604	4.81406	4.80425	4.77661	4.7247	4.73167	4.71587	4.7983	4.85716	4.86966	4.79328	4.71243	4.70135
5.1493	5.20371	5.22444	5.22969	5.23352	5.20855	5.14601	4.93722	4.81303	4.84434	4.83433	4.74749	4.6805	4.61174	4.48677	4.37979	4.39787	4.41363	4.43998	4.46593	4.47056	4.52413	4.53469	4.52514	4.54827	4.54187	4.57679	4.59495	4.65859	4.67523	4.69169	4.72252	4.70585	4.69339	4.73449	4.75517	4.76342	4.79674	4.78585	4.76047	4.72453	4.70286	4.69675	4.72796	4.73435	4.83574	4.89217	4.80466	4.73807	4.74362
5.17934	5.22266	5.2268	5.23698	5.2467	5.19913	5.14725	5.01435	4.9031	4.80429	4.85873	4.74856	4.6225	4.58197	4.57705	4.43577	4.41768	4.43478	4.46077	4.49426	4.5386	4.543	4.60433	4.54295	4.51152	4.56057	4.61163	4.67283	4.65713	4.65129	4.69066	4.72448	4.68535	4.70481	4.75032	4.77715	4.80635	4.79806	4.79567	4.80275	4.77352	4.73938	4.74694	4.77089	4.77823	4.7889	4.81736	4.76168	4.67117	4.71785
5.2034	5.22223	5.22974	5.23995	5.26629	5.20292	5.16038	4.99413	4.9482	4.88362	4.92211	4.83264	4.66186	4.53162	4.51788	4.54876	4.46444	4.49441	4.50963	4.53031	4.53696	4.54166	4.54296	4.5517	4.52896	4.54145	4.62605	4.68331	4.68602	4.5821	4.63719	4.7153	4.72887	4.73431	4.78776	4.8192	4.79535	4.79684	4.8182	4.77935	4.77125	4.75798	4.79262	4.7986	4.81287	4.81196	4.85079	4.81498	4.70487	4.72863
5.19939	5.21237	5.21039	5.2253	5.26637	5.22189	5.18096	5.07436	5.00883	4.88864	4.89193	4.88134	4.72668	4.54291	4.47315	4.58644	4.52301	4.5092	4.55184	4.52044	4.52354	4.52875	4.54542	4.50985	4.55096	4.58009	4.61482	4.69559	4.72125	4.65157	4.63656	4.71203	4.76743	4.77395	4.78196	4.78303	4.79438	4.80682	4.7845	4.793	4.8002	4.79211	4.82179	4.82597	4.84037	4.84264	4.86428	4.86827	4.7473	4.76436
5.19001	5.20475	5.21575	5.24115	5.27146	5.25619	5.08742	5.08357	5.00562	4.92427	4.87825	4.88488	4.76157	4.58923	4.54209	4.56679	4.54939	4.53338	4.52605	4.53059	4.53159	4.53472	4.57237	4.54494	4.52857	4.56573	4.62958	4.71278	4.7335	4.74497	4.6495	4.70525	4.73978	4.76226	4.78261	4.78307	4.78998	4.78257	4.79016	4.80796	4.81736	4.82022	4.83706	4.85481	4.88102	4.85755	4.89941	4.91493	4.80059	4.79909
5.145	5.17259	5.20217	5.22999	5.2651	5.24954	5.09275	5.08957	5.0255	4.9766	4.94695	4.9028	4.77911	4.6987	4.63108	4.61333	4.59518	4.58387	4.58629	4.58591	4.59132	4.59788	4.62563	4.62429	4.62374	4.62346	4.61814	4.68843	4.7276	4.72599	4.75486	4.72557	4.73619	4.75002	4.75411	4.76715	4.77184	4.7965	4.79984	4.81064	4.83973	4.84781	4.85694	4.87358	4.90145	4.89805	4.92145	4.93581	4.84688	4.84153
5.1305	5.17039	5.20067	5.23111	5.26463	5.23706	5.16561	5.15458	5.0861	5.00035	4.99267	4.94375	4.80464	4.74342	4.72546	4.74367	4.68035	4.61932	4.63906	4.64562	4.65471	4.67151	4.70259	4.70022	4.70769	4.64516	4.61259	4.64423	4.69938	4.70634	4.71485	4.69926	4.73332	4.77521	4.7971	4.79002	4.80138	4.79826	4.82615	4.84255	4.84835	4.85463	4.87909	4.90202	4.92935	4.95126	4.94151	4.91217	4.89909	4.89208
5.08805	5.15252	5.19862	5.24458	5.28056	5.24084	5.19238	5.18314	5.14866	5.07748	5.04255	4.98411	4.88052	4.78536	4.75997	4.798	4.73527	4.67254	4.69386	4.67325	4.67104	4.67976	4.72288	4.70022	4.70038	4.69879	4.66225	4.6464	4.68754	4.71331	4.70555	4.71744	4.74887	4.76994	4.78995	4.81879	4.81412	4.83393	4.84424	4.87148	4.87489	4.88158	4.88288	4.919	4.94886	4.94504	4.96205	4.90324	4.93702	4.93575
5.06861	5.17155	5.24294	5.27895	5.30578	5.3042	5.19176	5.19227	5.16709	5.12096	5.07403	4.98619	4.94062	4.83568	4.83259	4.79139	4.70032	4.69414	4.69021	4.67813	4.6789	4.69772	4.75511	4.75266	4.75471	4.74107	4.71209	4.61831	4.59948	4.61141	4.62613	4.66662	4.72324	4.74772	4.78873	4.77691	4.84176	4.88803	4.9076	4.92759	4.92709	4.93549	4.93646	4.91864	4.96417	5.00806	5.02357	4.96196	4.97733	4.97857
5.22255	5.22676	5.27558	5.29864	5.31991	5.32693	5.24654	5.22009	5.1716	5.12934	5.07017	4.99166	4.94006	4.88583	4.87089	4.74651	4.68258	4.70223	4.68787	4.7004	4.7037	4.72718	4.75749	4.74797	4.75485	4.71349	4.69723	4.68126	4.65315	4.66935	4.65788	4.63907	4.63527	4.696	4.76806	4.82361	4.87468	4.91478	4.9606	4.99521	4.9775	4.97498	4.94113	5.00508	4.98493	4.96122	4.91223	4.93679	4.95043	4.93554
5.22359	5.24234	5.27848	5.30668	5.31947	5.36007	5.30292	5.2384	5.16349	5.12424	5.05438	4.99165	4.97363	4.95447	4.86794	4.70131	4.68349	4.67123	4.72002	4.75437	4.75659	4.77057	4.76631	4.69523	4.66764	4.78432	4.77239	4.78816	4.75135	4.7798	4.77905	4.79388	4.78022	4.76795	4.79861	4.85342	4.90934	4.95209	4.98572	5.05323	5.07429	5.05845	5.0372	5.02507	4.94899	4.91153	4.90231	4.92687	4.97592	4.97026
5.15582	5.19445	5.24989	5.29135	5.33952	5.41484	5.37001	5.2718	5.18853	5.1119	5.07309	5.03588	5.01026	4.98835	4.92578	4.74763	4.70182	4.76393	4.77005	4.76569	4.79638	4.8191	4.78004	4.70575	4.72325	4.79672	4.82467	4.83213	4.85701	4.8629	4.85343	4.8588	4.85514	4.84966	4.84225	4.85869	4.90346	4.94817	5.02477	5.11601	5.15926	5.1125	5.14258	5.02422	4.99707	4.91125	4.94685	5.0348	5.01292	5.00597
5.06498	5.16135	5.25423	5.29742	5.34189	5.39668	5.36541	5.29231	5.19917	5.11216	5.0955	5.05673	5.0171	5.01353	4.93414	4.75838	4.75511	4.7879	4.79045	4.78545	4.79794	4.80196	4.73755	4.77551	4.77455	4.76959	4.81181	4.87176	4.88017	4.8874	4.89409	4.90844	4.91247	4.89235	4.86927	4.86557	4.89955	4.96165	5.03611	5.12612	5.17967	5.12246	5.06733	5.04788	5.01071	4.9673	4.99186	5.07183	5.03543	5.01201
5.07965	5.15368	5.23481	5.2939	5.34445	5.36109	5.35595	5.33114	5.24297	5.13307	5.08968	5.10053	5.03109	4.99357	4.91334	4.79746	4.82272	4.81008	4.80389	4.79605	4.80135	4.79697	4.77875	4.80369	4.82811	4.83031	4.77666	4.80809	4.88767	4.90405	4.92516	4.92196	4.92272	4.90223	4.88351	4.87123	4.89381	4.9263	4.99061	5.08377	5.08986	5.05537	5.09853	5.07804	5.01867	5.00805	5.13973	5.08455	5.05306	5.03872
5.15703	5.18014	5.26561	5.32169	5.37456	5.35759	5.33605	5.30672	5.27445	5.20222	5.11195	5.13039	5.06965	4.99654	4.91365	4.83606	4.86345	4.83919	4.83522	4.83476	4.84266	4.83319	4.84045	4.85052	4.86321	4.85777	4.8598	4.84749	4.72443	4.6787	4.78074	4.84809	4.87118	4.88272	4.92198	4.92782	4.93425	4.98442	5.04335	5.14866	5.11313	5.04429	5.10681	5.07793	5.0376	5.07767	5.17381	5.08835	5.06492	5.05954
5.20385	5.23753	5.30728	5.35799	5.41	5.30313	5.27693	5.25094	5.23748	5.20559	5.13714	5.13456	5.09805	5.00921	4.89492	4.88675	4.8809	4.87323	4.8677	4.86597	4.87338	4.86733	4.88813	4.8778	4.88182	4.89851	4.90389	4.88102	4.79321	4.78519	4.87072	4.8978	4.90909	4.93474	4.94684	4.96254	4.98194	5.00617	5.06576	5.15845	5.13329	5.06192	5.13426	5.11144	5.05951	5.09947	5.17324	5.15107	5.08002	5.09345
5.23574	5.2798	5.32841	5.36815	5.3286	5.22756	5.20165	5.1582	5.16814	5.16439	5.11211	5.06215	5.10048	4.98084	4.89057	4.91934	4.91692	4.91643	4.89596	4.89317	4.89772	4.92603	4.93604	4.9163	4.91548	4.93084	4.92553	4.91656	4.8997	4.88831	4.9145	4.93099	4.9289	4.95439	4.9837	5.00758	5.01354	5.04198	5.09181	5.19536	5.15985	5.06835	5.14196	5.16232	5.12478	5.19372	5.09893	5.23105	5.08219	5.09212
5.30318	5.31105	5.33004	5.31113	5.25636	5.16773	5.12721	5.09539	5.10139	5.07341	5.06928	5.04537	4.96559	4.93396	4.92313	4.9142	4.93804	4.93549	4.94047	4.94088	4.93531	4.96019	4.98185	4.97036	4.96384	4.96102	4.92348	4.94035	4.99451	4.96384	4.95446	4.96959	4.96974	4.99781	5.01866	5.038	5.00819	5.03285	5.07923	5.17625	5.1718	5.05145	5.13574	5.1857	5.20152	5.21279	5.19872	5.28772	5.12793	5.14094
5.34862	5.39384	5.44	5.37128	5.29369	5.19192	5.13988	5.00674	5.02536	5.01288	5.03212	5.04944	5.02211	4.899	4.95991	4.95415	4.93937	4.96667	4.97622	4.98522	4.98191	5.01729	5.04776	5.02084	4.99483	4.96793	4.96448	4.9992	5.03481	4.98548	4.97437	4.96926	5.0013	5.02556	5.04445	5.04578	5.04792	5.05966	5.08443	5.18549	5.2131	5.1503	5.14121	5.17834	5.1816	5.21608	5.22296	5.22022	5.10394	5.14794
5.35375	5.49282	5.46781	5.35169	5.23932	5.10028	5.09156	5.04277	4.98015	4.99957	5.00084	5.02771	5.01054	4.91482	4.98176	4.98826	4.98914	4.99084	5.01126	5.00827	5.00473	5.01326	5.08545	5.03595	5.00762	5.02949	5.06922	5.05523	5.06078	5.06565	5.0811	5.07003	5.05872	5.0581	5.09095	5.10686	5.05806	5.07186	5.12593	5.20875	5.25045	5.16837	5.10975	5.15115	5.1536	5.18652	5.20321	5.16768	5.05626	5.07543
5.39085	5.49204	5.42608	5.30194	5.21258	5.09223	4.99008	5.02806	4.94367	4.98723	4.99686	4.98962	5.02671	4.98544	5.02882	5.04437	5.02948	5.03904	5.02869	5.03216	5.05643	5.04224	5.12353	5.0875	5.04356	5.10015	5.11176	5.08034	5.07091	5.04193	5.06392	5.0399	5.06462	5.11592	5.14544	5.17344	5.13478	5.15825	5.17737	5.22274	5.28168	5.21377	5.17607	5.08647	5.11404	5.16503	5.1567	5.13594	5.0401	5.12355
5.41757	5.47385	5.34848	5.23179	5.13637	5.04484	5.04171	5.00627	4.96398	4.91177	4.97092	5.05936	5.04109	5.06019	5.0792	5.1058	5.10137	5.11125	5.08905	5.09088	5.07676	5.05788	5.09468	5.1381	5.14677	5.11637	5.05975	5.07974	5.05518	5.03349	5.05414	5.03712	5.07372	5.15511	5.17502	5.13063	5.12072	5.11202	5.13425	5.16553	5.20479	5.17095	5.14555	5.08186	5.06793	5.09353	5.07177	5.05123	4.96799	5.11269
5.4519	5.4786	5.29586	5.18315	5.08559	4.99929	5.03725	5.00792	4.97224	4.96141	5.0156	5.01557	5.04806	5.08355	5.10012	5.15242	5.14127	5.12002	5.14144	5.13301	5.14266	5.13532	5.13053	5.15991	5.20621	5.15518	5.10427	5.051	5.05817	5.07184	5.06209	5.12964	5.19154	5.13803	5.09858	5.10374	5.12123	5.13291	5.12043	5.16586	5.16759	5.16303	5.12875	5.10691	5.10426	5.07435	5.0232	5.00082	4.98463	5.09599
5.55637	5.52763	5.36087	5.23756	5.11224	5.04608	5.05767	5.0492	5.07555	5.04427	4.99556	5.03785	5.03629	5.1005	5.09957	5.16428	5.1652	5.17213	5.16793	5.19172	5.1632	5.12825	5.11699	5.13059	5.14794	5.12698	5.12547	5.12303	5.13796	5.15324	5.16495	5.17114	5.10671	5.09226	5.07141	5.08528	5.11831	5.15274	5.13455	5.18329	5.12741	5.09264	5.11821	5.12434	5.07102	5.05687	5.0265	5.06125	5.01754	5.08796
5.73074	5.46846	5.34019	5.2199	5.15058	5.08865	5.08075	5.07437	5.10376	5.10386	5.113	4.99708	5.01287	5.06799	5.10461	5.17516	5.188	5.18296	5.16694	5.13805	5.13321	5.12711	5.14244	5.09682	5.09086	5.09386	5.09854	5.10943	5.09039	5.08442	5.12076	5.11205	5.07185	5.05961	5.06899	5.08153	5.08989	5.10183	5.10161	5.11001	5.09117	5.06032	5.05962	5.07945	5.06772	5.03226	5.01582	5.05487	5.01706	5.01229
5.87304	5.45961	5.34518	5.2344	5.156	5.10641	5.10654	5.09294	5.0819	5.09975	4.95083	4.92846	5.03332	5.07915	5.13557	5.1295	5.18092	5.17567	5.15468	5.15508	5.14516	5.14536	5.17346	5.09188	5.12434	5.1016	5.12878	5.11566	5.10871	5.08639	5.10892	5.10962	5.05064	5.05343	5.08864	5.11236	5.08715	5.07744	5.0517	5.0376	5.03572	5.03172	5.02794	5.02374	5.03015	4.98856	5.00604	5.03282	5.01208	4.94773
5.9321	5.46261	5.3278	5.2335	5.16736	5.11561	5.11094	5.09709	5.08275	5.02216	4.93311	4.95651	5.03069	5.07138	5.1499	5.13629	5.15127	5.18582	5.20143	5.20033	5.18624	5.18544	5.18856	5.14923	5.17134	5.16368	5.14814	5.13478	5.13622	5.1903	5.11336	5.14441	5.11766	5.07114	5.07751	5.09773	5.09316	5.08174	5.06062	5.02547	5.04763	5.05831	5.01489	4.99775	4.97704	4.93513	4.98936	5.01122	4.98441	4.88712
6.08764	5.51769	5.35228	5.26185	5.17931	5.11256	5.08048	5.08618	5.09963	5.05957	4.98276	4.97257	5.03775	5.08194	5.15645	5.20679	5.20747	5.20597	5.21111	5.2273	5.23949	5.22917	5.22949	5.17711	5.19853	5.18399	5.16272	5.15655	5.159	5.14594	5.13852	5.13054	5.13809	5.12363	5.10661	5.0933	5.08777	5.08035	5.0555	5.05648	5.05526	5.05197	5.00714	5.00219	4.95153	4.87675	4.86758	4.90001	4.85951	4.73882
6.05258	5.6067	5.3988	5.3261	5.2567	5.17501	5.12949	5.13572	5.15523	5.09443	4.99539	5.01776	5.06774	5.12827	5.19665	5.22545	5.24478	5.25057	5.24047	5.24837	5.26393	5.26713	5.26198	5.19958	5.20261	5.20742	5.174	5.16155	5.14801	5.10219	5.12265	5.15198	5.15082	5.13018	5.08875	5.05612	5.0283	5.01271	5.01352	5.01681	5.03244	5.03195	4.99659	4.97677	4.89607	4.83338	4.87821	4.90539	4.84486	4.70035
5.93047	5.62358	5.39091	5.30977	5.24936	5.20689	5.18818	5.18953	5.17949	5.10338	5.02415	5.04143	5.14306	5.19934	5.24329	5.25403	5.25495	5.27653	5.28561	5.29064	5.27238	5.27901	5.28425	5.22584	5.19625	5.21586	5.22883	5.16805	5.16683	5.14445	5.14272	5.13658	5.13833	5.11907	5.09021	5.05255	5.02856	5.01643	5.03575	5.012	5.01278	5.00817	4.99303	4.97202	4.87304	4.83144	4.87125	4.92349	4.87793	4.79737
6.17779	5.59239	5.42466	5.351	5.30036	5.23554	5.20326	5.1841	5.19497	5.13863	5.04219	5.12324	5.19135	5.2532	5.28182	5.26976	5.26314	5.29256	5.3084	5.32052	5.31162	5.30338	5.29445	5.24931	5.23412	5.21407	5.19934	5.17621	5.17421	5.17657	5.13197	5.14138	5.16447	5.10089	5.08457	5.01821	5.00004	4.99383	4.96911	4.95001	4.94089	4.94223	4.96294	4.92478	4.88492	4.88583	4.87949	4.91872	4.91113	4.89968
5.69446	5.52443	5.4535	5.39118	5.31628	5.25869	5.20173	5.17193	5.18048	5.12757	5.13019	5.17873	5.24383	5.29865	5.30243	5.31152	5.28632	5.30116	5.31394	5.31067	5.30153	5.30458	5.29701	5.27949	5.23395	5.20551	5.1974	5.17281	5.16531	5.16858	5.12651	5.14118	5.12257	5.14812	5.09365	5.04703	5.02419	5.00242	4.99434	4.98561	4.95025	4.94359	4.92174	4.90467	4.88597	4.91515	4.8994	4.92766	4.93758	4.94808
5.51696	5.52608	5.46503	5.4232	5.34375	5.28853	5.26621	5.25416	5.23167	5.17167	5.13528	5.17733	5.24019	5.2916	5.29941	5.31124	5.31303	5.30581	5.30842	5.33053	5.3348	5.33607	5.29645	5.29428	5.2523	5.19309	5.17914	5.17089	5.14571	5.14445	5.13348	5.11858	5.11972	5.08812	5.08553	5.07418	5.05773	5.01493	4.98061	4.97828	4.96928	4.9321	4.90786	4.90646	4.92798	4.90378	4.90974	4.92517	4.94353	4.95707
5.53823	5.53292	5.47569	5.40942	5.39073	5.33384	5.31587	5.29985	5.25225	5.19453	5.17263	5.24354	5.26348	5.27422	5.29325	5.31977	5.29327	5.32695	5.32552	5.33012	5.32715	5.31036	5.29624	5.2709	5.23515	5.23379	5.20791	5.17586	5.16252	5.13592	5.114	5.12784	5.12518	5.09039	5.06107	5.07564	5.09156	5.05387	4.94645	4.99175	4.97644	4.93805	4.92474	4.90572	4.9462	4.90507	4.87467	4.93366	4.94747	4.94914
5.48979	5.5016	5.46774	5.45297	5.40124	5.33626	5.33251	5.30948	5.26054	5.28228	5.25467	5.24873	5.26788	5.30253	5.30545	5.33614	5.34828	5.31435	5.33359	5.32952	5.35027	5.32561	5.30855	5.25908	5.26925	5.27422	5.25932	5.24249	5.19086	5.22027	5.1624	5.17588	5.17305	5.12792	5.0541	5.06179	5.08782	5.04341	4.88925	4.93451	4.95559	4.9828	4.97969	4.94306	4.92141	4.87955	4.84555	4.92985	4.96033	4.94188
5.48401	5.50057	5.47776	5.46122	5.44534	5.40892	5.36759	5.37102	5.33807	5.32318	5.28613	5.25672	5.23252	5.25189	5.26894	5.28273	5.3263	5.31224	5.28416	5.32031	5.32301	5.31808	5.2972	5.31066	5.32754	5.29638	5.28602	5.23257	5.26627	5.25847	5.20256	5.20555	5.21324	5.16487	5.11962	5.04367	5.04455	4.99953	4.88922	4.8891	4.95849	4.9922	5.00239	4.97308	4.85565	4.88287	4.86258	4.91532	4.98956	4.94997
5.52517	5.51174	5.50308	5.48257	5.46994	5.43981	5.39573	5.38154	5.37499	5.35348	5.32687	5.35077	5.36798	5.35574	5.33445	5.37916	5.377	5.38517	5.33724	5.29101	5.29622	5.2968	5.28151	5.28606	5.32045	5.28547	5.27417	5.29299	5.26398	5.22641	5.22709	5.23099	5.22245	5.17016	5.12317	5.03369	5.00111	4.96031	4.84706	4.88255	4.96166	4.98811	5.01783	4.99322	4.86838	4.8753	4.89459	4.93628	4.99127	4.97164
5.55289	5.56592	5.52895	5.51036	5.48022	5.45518	5.44288	5.41341	5.40469	5.38373	5.37154	5.33764	5.33033	5.30622	5.32931	5.31526	5.30694	5.36112	5.40356	5.38231	5.36074	5.34742	5.33406	5.32968	5.32571	5.32602	5.31052	5.28573	5.21473	5.19631	5.25151	5.22665	5.21711	5.1759	5.1293	5.0774	5.00355	4.94008	4.82849	4.86732	5.01251	5.03948	5.03242	4.94902	4.88654	4.87286	4.91656	4.97694	5.02603	4.99864
5.55255	5.54735	5.5174	5.49022	5.46385	5.45771	5.44379	5.42453	5.40426	5.43273	5.38468	5.35339	5.30087	5.28725	5.3149	5.2942	5.29214	5.3145	5.38558	5.43673	5.45916	5.46405	5.43862	5.44412	5.42415	5.33599	5.30698	5.27379	5.2727	5.23703	5.2719	5.24527	5.21243	5.19969	5.19968	5.14679	5.04662	4.95662	4.84023	4.91348	5.10657	5.10812	5.01052	4.97705	4.8964	4.83661	4.88026	4.95098	4.9744	5.01512
5.53946	5.54731	5.54058	5.49134	5.48151	5.46653	5.44178	5.42043	5.45241	5.42445	5.37845	5.33882	5.31338	5.3038	5.3129	5.32507	5.32592	5.33851	5.35187	5.40476	5.46795	5.44548	5.41061	5.38999	5.43711	5.40901	5.3292	5.25193	5.21036	5.23379	5.28958	5.2369	5.20204	5.114	5.06716	5.18809	5.10025	4.97285	4.88601	4.93245	5.23468	5.0785	5.03108	4.95076	4.89753	4.82629	4.91107	5.00366	5.01674	5.08265
5.47624	5.55508	5.5224	5.50447	5.49525	5.47435	5.45484	5.44899	5.44619	5.39745	5.37262	5.35251	5.33885	5.30099	5.31693	5.33915	5.35184	5.38617	5.42664	5.4218	5.42685	5.45978	5.41332	5.39207	5.40361	5.38042	5.34095	5.27995	5.23968	5.27265	5.37548	5.26283	5.20295	5.15287	5.08894	5.01633	4.97666	5.10475	5.01911	4.79854	5.06533	5.01942	4.98069	4.93312	4.91092	4.90826	4.98311	5.10766	5.07004	5.12775
5.5094	5.58179	5.54033	5.52525	5.51294	5.49491	5.47029	5.47566	5.43685	5.39856	5.37772	5.35368	5.35207	5.35442	5.36555	5.37468	5.39237	5.4077	5.43838	5.46807	5.49959	5.49429	5.45907	5.42155	5.40291	5.39091	5.38154	5.35918	5.26091	5.2531	5.37943	5.38905	5.22411	5.19322	5.08178	5.0622	5.01578	5.05155	5.00675	4.97855	5.0366	5.03969	5.04356	5.03009	4.95378	4.91216	5.07281	5.11994	5.11613	5.21559
5.50585	5.56734	5.54103	5.52737	5.51543	5.50294	5.49066	5.4554	5.42588	5.39861	5.38613	5.36109	5.35994	5.35147	5.36299	5.3827	5.38142	5.39585	5.42404	5.4625	5.48778	5.47503	5.49238	5.46687	5.41807	5.38717	5.36151	5.35643	5.29867	5.26474	5.32689	5.42991	5.39726	5.17208	5.12884	5.04718	5.01991	5.00412	5.06143	5.05065	4.98703	5.03992	4.99398	5.01537	4.98665	5.04432	5.14723	5.14708	5.12194	5.2394
5.49154	5.53898	5.53099	5.5326	5.52601	5.50243	5.47819	5.45304	5.4269	5.41863	5.40591	5.37422	5.37299	5.35963	5.38181	5.39363	5.39093	5.40016	5.41733	5.43922	5.45938	5.4576	5.49279	5.48351	5.4396	5.4004	5.39494	5.41374	5.34023	5.2929	5.30099	5.33494	5.28657	5.27514	5.22544	5.17719	5.09034	5.01653	5.02967	5.01324	4.97211	4.89938	4.9396	4.99655	5.12541	5.23675	5.17443	5.17092	5.16112	5.28127
5.49637	5.52329	5.53196	5.52824	5.51579	5.50892	5.50453	5.46702	5.44853	5.4455	5.42253	5.39113	5.37213	5.36032	5.39076	5.39357	5.40323	5.40584	5.42158	5.44032	5.43774	5.4701	5.5175	5.51501	5.47281	5.44772	5.42446	5.4015	5.38598	5.32033	5.27443	5.1809	5.23912	5.34851	5.32493	5.22882	5.21236	5.21163	5.2014	5.18125	4.9882	4.91806	4.97324	5.1489	5.15083	5.17714	5.16834	5.15538	5.17403	5.16776
5.52321	5.48845	5.54318	5.53307	5.53499	5.53775	5.51469	5.45625	5.47252	5.45076	5.43085	5.41046	5.39892	5.37041	5.39489	5.39273	5.39314	5.42891	5.45002	5.42237	5.41914	5.40996	5.46436	5.47304	5.52482	5.4881	5.42828	5.45119	5.39218	5.34009	5.24325	5.26583	5.33566	5.29092	5.28051	5.28191	5.2161	5.13934	5.1103	5.14013	5.08608	5.1271	5.15176	5.12561	5.15131	5.17622	5.21385	5.17631	5.13489	5.12967
5.54858	5.52172	5.57813	5.54039	5.54926	5.54068	5.51462	5.49368	5.4779	5.45265	5.44025	5.41778	5.40356	5.38619	5.40802	5.41604	5.39607	5.41153	5.42592	5.43446	5.42858	5.42127	5.44136	5.45224	5.42946	5.44414	5.47349	5.51677	5.48663	5.40733	5.31945	5.30469	5.28152	5.24419	5.26277	5.28838	5.27733	5.25293	5.26069	5.27978	5.26835	5.19304	5.1429	5.13244	5.17546	5.18994	5.20663	5.17302	5.13657	5.11824
5.38532	5.44798	5.46464	5.49749	5.50145	5.52128	5.5367	5.51822	5.46546	5.46733	5.43593	5.41802	5.40699	5.38565	5.40691	5.41737	5.39318	5.40436	5.41044	5.41018	5.3781	5.43998	5.43826	5.45807	5.43651	5.40238	5.43947	5.50303	5.46269	5.40142	5.34559	5.30601	5.27056	5.29161	5.27597	5.25339	5.26784	5.27328	5.21293	5.29214	5.26663	5.17029	5.18708	5.19179	5.20515	5.20908	5.21167	5.16308	5.12196	4.99783
5.42925	5.42544	5.41856	5.45596	5.47236	5.50512	5.51696	5.5321	5.51232	5.45837	5.43784	5.42424	5.4073	5.40044	5.38053	5.42946	5.39965	5.38832	5.38194	5.38048	5.39995	5.43525	5.41133	5.441	5.43984	5.42986	5.41157	5.43499	5.40772	5.38955	5.3544	5.32236	5.29667	5.30704	5.28723	5.26165	5.2583	5.23182	5.24844	5.2648	5.27073	5.19351	5.21568	5.2015	5.19526	5.17179	5.12471	5.06683	5.01759	4.94144
5.43935	5.41293	5.43664	5.45465	5.46174	5.49479	5.50984	5.52712	5.53085	5.48633	5.44334	5.46123	5.45875	5.41103	5.39311	5.38704	5.44956	5.41678	5.36262	5.38742	5.42285	5.45452	5.47277	5.4573	5.45326	5.43115	5.42475	5.34657	5.3581	5.37989	5.35585	5.32251	5.30756	5.30994	5.29867	5.27144	5.23706	5.20817	5.22174	5.21944	5.25655	5.20804	5.20257	5.18878	5.17682	5.15766	5.13251	5.06031	4.99738	4.85302
5.44008	5.40142	5.43393	5.46075	5.48456	5.5021	5.50498	5.51133	5.51462	5.50812	5.49308	5.46168	5.40534	5.37019	5.36738	5.33479	5.32335	5.39936	5.44399	5.42312	5.44588	5.45503	5.48918	5.44581	5.45422	5.4373	5.36638	5.33862	5.36153	5.39902	5.37292	5.33276	5.29579	5.31115	5.295	5.26924	5.19103	5.19453	5.21448	5.2214	5.19553	5.1932	5.17281	5.19093	5.19697	5.17229	5.13964	5.09183	5.03901	4.9278
5.36348	5.45895	5.45851	5.46033	5.47921	5.50207	5.49869	5.49965	5.52781	5.53864	5.51447	5.50316	5.48288	5.45083	5.41633	5.36397	5.3636	5.3481	5.41315	5.45526	5.48855	5.47021	5.50445	5.49919	5.45384	5.40002	5.35799	5.36176	5.39204	5.41187	5.38291	5.35697	5.31733	5.3191	5.31705	5.25076	5.19974	5.17108	5.19364	5.1672	5.1846	5.2024	5.22352	5.24578	5.26685	5.24889	5.22389	5.17313	5.12025	5.00068
5.42498	5.46039	5.44873	5.46779	5.49052	5.50505	5.51492	5.50653	5.51447	5.54853	5.53692	5.52217	5.48417	5.46075	5.41378	5.39128	5.36066	5.35403	5.33558	5.31303	5.34144	5.37399	5.36818	5.40813	5.40649	5.37695	5.40084	5.37204	5.37027	5.40398	5.3878	5.34519	5.3067	5.29935	5.2931	5.29009	5.18841	5.20717	5.21784	5.2257	5.23291	5.2655	5.2933	5.29362	5.31589	5.2641	5.23721	5.19239	5.16794	5.11106
5.43538	5.44492	5.45341	5.4748	5.49304	5.51013	5.51501	5.52477	5.51069	5.51824	5.50331	5.49498	5.4678	5.4566	5.44223	5.42163	5.38719	5.36175	5.34147	5.30685	5.2838	5.38482	5.37805	5.37174	5.38614	5.40778	5.39844	5.37948	5.35718	5.41918	5.44259	5.41169	5.3407	5.29131	5.2582	5.2435	5.2284	5.21443	5.29566	5.34755	5.32959	5.33241	5.33474	5.34448	5.33229	5.31266	5.26544	5.22269	5.1974	5.15634
5.42396	5.44342	5.45256	5.47804	5.50324	5.52261	5.53519	5.53201	5.51999	5.49273	5.46739	5.44451	5.41347	5.41075	5.41729	5.42323	5.39537	5.38691	5.3652	5.34179	5.32328	5.37078	5.37096	5.37562	5.3722	5.37119	5.39641	5.44928	5.46999	5.48918	5.49299	5.43179	5.36367	5.33059	5.33976	5.3071	5.30202	5.30319	5.36859	5.41668	5.37965	5.32949	5.3376	5.31961	5.32066	5.29039	5.24531	5.18565	5.14675	5.10097
5.41244	5.45542	5.45138	5.475	5.49797	5.51236	5.51932	5.52428	5.45562	5.49177	5.45219	5.42732	5.39282	5.38035	5.38799	5.36138	5.38812	5.39915	5.39	5.36992	5.36068	5.33131	5.35567	5.3644	5.36797	5.38828	5.42946	5.47542	5.47388	5.47272	5.48102	5.43474	5.39884	5.36757	5.34111	5.34376	5.38001	5.27712	5.30575	5.28827	5.2889	5.32392	5.32045	5.32039	5.34691	5.31568	5.23406	5.19597	5.14798	5.11028
5.41469	5.4542	5.45249	5.4749	5.49763	5.50688	5.50411	5.46026	5.47064	5.46724	5.45425	5.44069	5.43318	5.40606	5.40519	5.38106	5.36361	5.37431	5.43369	5.41989	5.3953	5.35071	5.35718	5.38187	5.37527	5.42793	5.45989	5.48583	5.48875	5.44368	5.45623	5.40864	5.37735	5.34553	5.33137	5.34167	5.41918	5.38202	5.25782	5.25494	5.26651	5.258	5.27552	5.29988	5.24854	5.29461	5.25225	5.19561	5.14706	5.08399
5.44856	5.42966	5.4401	5.45988	5.48826	5.48569	5.42779	5.42809	5.44104	5.45014	5.42999	5.44365	5.43845	5.42023	5.41305	5.3883	5.35605	5.36962	5.39843	5.43245	5.40197	5.35404	5.37402	5.41558	5.44372	5.4735	5.49261	5.53367	5.54477	5.53769	5.55692	5.48141	5.38666	5.31054	5.3411	5.3766	5.43828	5.42668	5.29001	5.24607	5.24408	5.25008	5.26816	5.25474	5.25891	5.26037	5.27864	5.22394	5.13221	5.08296
5.51485	5.46568	5.45805	5.47482	5.48993	5.43225	5.36299	5.3954	5.41299	5.43294	5.42061	5.41136	5.41761	5.39687	5.41179	5.39903	5.3613	5.33489	5.36393	5.44676	5.43099	5.3759	5.42878	5.46932	5.48554	5.52389	5.53707	5.58852	5.59634	5.58732	5.57853	5.49415	5.42908	5.37016	5.37717	5.41096	5.41494	5.41584	5.3484	5.24289	5.22963	5.25465	5.24595	5.24568	5.26022	5.26536	5.25158	5.20527	5.14454	5.08083
5.55732	5.50282	5.48823	5.49072	5.49957	5.39681	5.38245	5.41093	5.42846	5.41017	5.42522	5.42087	5.4112	5.38753	5.40169	5.39228	5.36245	5.39492	5.43683	5.50902	5.48663	5.49465	5.49489	5.49614	5.49408	5.54378	5.58625	5.63454	5.65357	5.67001	5.63899	5.51442	5.47423	5.43901	5.39505	5.41751	5.38736	5.39021	5.37142	5.19656	5.23727	5.25035	5.23804	5.2474	5.26886	5.25236	5.20177	5.18207	5.13746	5.07689
5.53887	5.54207	5.52388	5.51142	5.53027	5.46778	5.41342	5.42824	5.41018	5.42894	5.44106	5.42658	5.39373	5.37406	5.38545	5.37404	5.39735	5.43436	5.45648	5.53875	5.54029	5.51341	5.54872	5.56693	5.59123	5.59772	5.62706	5.65594	5.65221	5.66571	5.63853	5.58754	5.506	5.46034	5.43602	5.47331	5.4751	5.42936	5.46792	5.33436	5.30212	5.24914	5.25238	5.24683	5.20825	5.1924	5.16	5.13278	5.09952	5.0769
5.44631	5.43004	5.4436	5.48851	5.57958	5.52763	5.45318	5.43568	5.43895	5.45573	5.44931	5.43072	5.41268	5.37485	5.35406	5.41959	5.44858	5.45791	5.4671	5.48507	5.54573	5.57454	5.60751	5.63073	5.62737	5.6496	5.65402	5.67734	5.69397	5.70832	5.67146	5.59348	5.56107	5.50712	5.49539	5.57988	5.51098	5.46546	5.49908	5.35413	5.34954	5.382	5.25484	5.20234	5.15615	5.15656	5.13197	5.10107	5.08183	5.07016
5.42166	5.38451	5.4591	5.49302	5.51715	5.51282	5.47235	5.44081	5.47346	5.45159	5.45521	5.44908	5.42781	5.39272	5.42206	5.41891	5.45378	5.45679	5.45741	5.47168	5.56003	5.61169	5.67929	5.65335	5.66372	5.67467	5.68423	5.70684	5.71159	5.71192	5.69742	5.6161	5.59494	5.6495	5.5879	5.63005	5.57856	5.52935	5.56492	5.52288	5.47332	5.35308	5.26235	5.23723	5.15622	5.1392	5.13492	5.11224	5.10538	5.05728
5.39785	5.44095	5.46048	5.48433	5.51354	5.51617	5.49114	5.4653	5.44849	5.45951	5.4695	5.45274	5.4142	5.45051	5.46106	5.39962	5.41499	5.46881	5.47918	5.49028	5.58133	5.67984	5.69563	5.65537	5.64981	5.70316	5.73777	5.74646	5.75967	5.70637	5.68423	5.6957	5.75089	5.67535	5.63499	5.54737	5.55409	5.52806	5.47445	5.46232	5.38848	5.32388	5.26347	5.17749	5.14922	5.15128	5.15711	5.10791	5.09863	5.01362
5.36317	5.38512	5.43472	5.49112	5.53053	5.53994	5.50332	5.47654	5.44565	5.43566	5.44957	5.4657	5.45383	5.48534	5.48766	5.40368	5.43509	5.4556	5.44849	5.56854	5.6461	5.72601	5.66729	5.68138	5.68871	5.76069	5.74626	5.73797	5.74449	5.66966	5.69731	5.85975	5.68561	5.66372	5.60872	5.51638	5.44358	5.46144	5.44963	5.38598	5.3122	5.26665	5.22655	5.18803	5.13429	5.12134	5.12536	5.09188	5.08114	5.02143
5.40005	5.42971	5.45167	5.47539	5.50365	5.53417	5.49549	5.47937	5.44284	5.4229	5.44297	5.49332	5.53264	5.54557	5.50691	5.45613	5.44455	5.41859	5.51126	5.61203	5.66514	5.69212	5.65609	5.7258	5.70764	5.71027	5.76721	5.76389	5.72222	5.67554	5.79235	5.771	5.63442	5.65482	5.57503	5.44455	5.39949	5.383	5.39982	5.30846	5.25026	5.20974	5.16356	5.11003	5.0638	5.02681	5.0394	4.99596	5.04774	4.9761
5.34849	5.39183	5.42852	5.47507	5.51398	5.53489	5.53567	5.51121	5.52683	5.50554	5.49488	5.50306	5.53149	5.55928	5.58836	5.55398	5.49446	5.51748	5.64227	5.66897	5.69753	5.7112	5.7504	5.76039	5.74645	5.71957	5.7113	5.74918	5.74593	5.70392	5.82448	5.70027	5.62786	5.57479	5.54594	5.43221	5.32451	5.37185	5.30846	5.24625	5.20915	5.15652	5.11079	5.05858	5.00914	4.96156	4.95415	4.97086	5.01832	4.96989
5.3468	5.37589	5.42561	5.4699	5.52596	5.5629	5.57468	5.64034	5.62092	5.57275	5.55623	5.53235	5.52577	5.53028	5.56539	5.58458	5.63874	5.68882	5.65477	5.66946	5.64527	5.6693	5.69412	5.7147	5.72813	5.71661	5.70669	5.69483	5.66317	5.74206	5.76228	5.70144	5.55996	5.52149	5.5005	5.31749	5.39447	5.35399	5.26641	5.19614	5.15169	5.10005	5.065	5.02823	4.96556	4.93287	4.92789	4.94934	4.95764	4.8957
5.25218	5.35036	5.43044	5.47425	5.52478	5.55808	5.59568	5.63667	5.63521	5.64639	5.59597	5.60488	5.60185	5.64668	5.69153	5.75235	5.75568	5.7319	5.67413	5.61371	5.63422	5.68041	5.68841	5.66928	5.67362	5.69497	5.6771	5.62459	5.59586	5.70899	5.65722	5.59878	5.49499	5.43056	5.4359	5.35672	5.38675	5.31072	5.24134	5.18661	5.14092	5.08729	5.04262	5.01237	4.95101	4.9194	4.92343	4.91838	4.88789	4.8519
5.25155	5.30356	5.38422	5.45343	5.52228	5.58537	5.62226	5.63027	5.65438	5.68242	5.70535	5.70952	5.70681	5.75108	5.77906	5.77594	5.73883	5.69268	5.63661	5.60019	5.60239	5.64703	5.64791	5.66702	5.71176	5.63752	5.5611	5.57068	5.48767	5.58948	5.57572	5.52328	5.39977	5.32126	5.36558	5.29155	5.39293	5.28743	5.22541	5.18656	5.13716	5.09349	5.06073	5.01207	4.96132	4.94252	4.9475	4.92543	4.89752	4.83576
5.28149	5.32648	5.40481	5.46831	5.53077	5.59961	5.6494	5.68521	5.70255	5.70585	5.7374	5.74052	5.70715	5.74308	5.75968	5.74437	5.69825	5.66751	5.65405	5.63588	5.56794	5.63662	5.62101	5.62322	5.62067	5.63462	5.64106	5.62156	5.72053	5.65494	5.69484	5.51073	5.22316	5.15513	5.15506	5.27977	5.39639	5.23763	5.19706	5.17024	5.13968	5.12994	5.09299	5.05124	4.98845	4.95394	4.94328	4.9308	4.92975	4.83652
5.32403	5.35794	5.42285	5.48921	5.55121	5.6148	5.65972	5.69668	5.73646	5.73177	5.73886	5.75286	5.75587	5.76011	5.75198	5.72603	5.7279	5.72344	5.71117	5.64042	5.57417	5.59349	5.58461	5.57485	5.58159	5.62239	5.652	5.64392	5.67724	5.61882	5.60645	5.57738	5.47428	5.22166	5.04168	5.38705	5.38044	5.24735	5.18906	5.14952	5.18204	5.12199	5.09799	5.03392	4.95586	4.94569	4.9496	4.91657	4.84977	4.79303
5.39022	5.41078	5.45405	5.51263	5.56418	5.63158	5.69227	5.71197	5.72577	5.76431	5.79948	5.8079	5.81457	5.75474	5.74272	5.75625	5.73506	5.73841	5.71022	5.65455	5.58214	5.54108	5.56692	5.54872	5.57163	5.59531	5.59516	5.62161	5.68172	5.57769	5.58527	5.56946	5.39013	5.26212	5.3798	5.4673	5.44784	5.3156	5.2351	5.22263	5.19363	5.15343	5.10114	5.0192	5.02612	5.0172	5.02097	4.9703	4.92047	4.76493
5.42113	5.43258	5.47815	5.52513	5.57969	5.63724	5.69376	5.71322	5.72702	5.77323	5.81634	5.85302	5.86036	5.79049	5.77055	5.76147	5.73023	5.71586	5.67746	5.66064	5.58658	5.50143	5.49466	5.52685	5.54887	5.54327	5.55885	5.58701	5.59498	5.58697	5.43603	5.39259	5.34766	5.30908	5.44488	5.40024	5.46532	5.34487	5.29538	5.25915	5.20208	5.14301	5.0809	5.04925	5.04641	5.04505	5.06341	5.03035	4.97648	4.84185
5.36831	5.41231	5.43888	5.50817	5.58746	5.66159	5.70097	5.72016	5.75269	5.7601	5.80653	5.82637	5.80777	5.78698	5.76942	5.75634	5.73056	5.6971	5.67891	5.63267	5.55892	5.54846	5.49817	5.52897	5.49295	5.5251	5.47786	5.46539	5.4563	5.45013	5.33067	5.29309	5.29018	5.44236	5.38022	5.31771	5.28658	5.26766	5.23502	5.18901	5.13852	5.10519	5.04007	5.07605	5.03727	5.03167	5.04407	5.04326	4.99935	4.90558
5.43779	5.40795	5.4561	5.51979	5.56638	5.62666	5.6944	5.71422	5.73922	5.75606	5.78103	5.8097	5.78569	5.7852	5.7718	5.7323	5.7307	5.71935	5.70796	5.65006	5.59658	5.56193	5.57583	5.52624	5.46509	5.42194	5.41991	5.41249	5.4077	5.38092	5.2658	5.18504	5.26528	5.36264	5.35949	5.29988	5.26441	5.18681	5.19972	5.15783	5.09364	5.07505	5.07198	5.06891	5.08372	5.11334	5.09405	5.07449	5.02143	4.97404
5.42596	5.43403	5.47996	5.53	5.57639	5.64281	5.68345	5.72589	5.75174	5.7625	5.80286	5.81682	5.8241	5.80792	5.79103	5.76121	5.74136	5.69668	5.68317	5.64057	5.63021	5.6039	5.55974	5.49093	5.43836	5.42758	5.4383	5.42134	5.39489	5.27524	5.2267	5.23514	5.31462	5.32137	5.30173	5.24195	5.2111	5.09687	5.10388	5.08882	5.09837	5.10397	5.10941	5.10601	5.09903	5.10214	5.06895	5.06393	5.05225	5.02591
5.39589	5.44169	5.49071	5.55026	5.5967	5.62852	5.67089	5.71934	5.74345	5.76281	5.79223	5.81259	5.81117	5.78651	5.7809	5.75025	5.72234	5.69404	5.63326	5.57536	5.57478	5.56546	5.57636	5.48106	5.45682	5.43802	5.43254	5.41816	5.38911	5.33879	5.31352	5.31249	5.31866	5.30808	5.32378	5.29618	5.25733	5.18193	5.14532	5.12767	5.12993	5.12193	5.11279	5.13758	5.11038	5.07152	5.0739	5.05426	5.07349	5.08144
5.38152	5.43125	5.49289	5.55947	5.60626	5.62234	5.65705	5.69461	5.73937	5.75954	5.78121	5.80245	5.79542	5.77886	5.756	5.73054	5.70148	5.64895	5.61835	5.60142	5.59033	5.56551	5.5624	5.53639	5.54564	5.52805	5.49943	5.49599	5.43703	5.4472	5.39331	5.36144	5.33664	5.33119	5.31775	5.32439	5.28449	5.28779	5.20502	5.17944	5.16746	5.17171	5.17002	5.16818	5.1491	5.15135	5.1233	5.05688	5.02842	5.04794
5.36848	5.42021	5.47798	5.55237	5.6086	5.6206	5.63851	5.662	5.69895	5.73425	5.76324	5.79811	5.77562	5.76671	5.75311	5.69962	5.6602	5.64259	5.63428	5.62125	5.61238	5.57485	5.5722	5.57271	5.56678	5.5549	5.53508	5.49193	5.47533	5.46194	5.44829	5.40007	5.38817	5.3555	5.3391	5.35271	5.30683	5.33215	5.26526	5.25423	5.21189	5.1831	5.1643	5.15893	5.15148	5.15339	5.12902	5.09813	5.04642	5.01011
5.35881	5.39993	5.47535	5.54749	5.60097	5.62725	5.64376	5.66	5.68192	5.70085	5.72718	5.75491	5.74507	5.73031	5.72094	5.6787	5.66016	5.65127	5.64763	5.62408	5.62036	5.59669	5.59982	5.59774	5.5893	5.57825	5.54547	5.52221	5.49799	5.50309	5.48868	5.45883	5.42175	5.39188	5.36299	5.36494	5.33019	5.32173	5.2823	5.24758	5.20957	5.18896	5.14109	5.14382	5.10809	5.14076	5.11153	5.0932	5.06374	5.03347
5.34998	5.40462	5.47904	5.54994	5.60533	5.62278	5.64457	5.66216	5.67239	5.69556	5.71873	5.73596	5.73812	5.72865	5.73337	5.68119	5.65623	5.65348	5.63871	5.62833	5.61073	5.59176	5.61721	5.60721	5.5841	5.56389	5.55053	5.52021	5.50721	5.53052	5.55216	5.49818	5.45084	5.40231	5.39554	5.39009	5.35724	5.34484	5.32065	5.26837	5.24101	5.19609	5.15442	5.14485	5.12783	5.14705	5.11624	5.08769	5.07267	5.05818
5.38762	5.43373	5.50947	5.57	5.61251	5.62406	5.63425	5.64739	5.66696	5.70611	5.73304	5.7516	5.75153	5.7449	5.72379	5.69015	5.68215	5.65499	5.64138	5.63772	5.58351	5.59399	5.61997	5.59348	5.60321	5.59436	5.58483	5.54657	5.54455	5.54647	5.5958	5.51252	5.46016	5.4571	5.41494	5.40267	5.40183	5.38701	5.32508	5.2877	5.2376	5.21052	5.17513	5.15853	5.11955	5.12844	5.10777	5.10152	5.08405	5.05315
5.37733	5.43475	5.51738	5.58052	5.62478	5.64076	5.63218	5.65877	5.68307	5.70962	5.73228	5.73858	5.74223	5.74395	5.70899	5.69958	5.69298	5.67883	5.66676	5.70278	5.64667	5.62753	5.64331	5.61608	5.61651	5.63829	5.62067	5.59167	5.53923	5.59494	5.54088	5.5106	5.51339	5.45299	5.42639	5.43612	5.43899	5.40419	5.33549	5.2847	5.25512	5.20941	5.18157	5.15642	5.11332	5.1058	5.09951	5.09372	5.08869	5.07516
5.36227	5.43318	5.50761	5.56565	5.60928	5.63523	5.65118	5.67195	5.6973	5.7182	5.7262	5.73275	5.75382	5.73462	5.72023	5.71582	5.71311	5.72715	5.71579	5.71249	5.66772	5.65386	5.64826	5.67813	5.65635	5.59799	5.60337	5.55595	5.56961	5.59196	5.5244	5.53509	5.51178	5.49073	5.46236	5.49527	5.49132	5.39758	5.32246	5.26531	5.23343	5.2126	5.20579	5.16759	5.12004	5.09339	5.06847	5.07914	5.07774	5.08934
5.31784	5.42146	5.49532	5.55602	5.62062	5.63709	5.66555	5.68275	5.70415	5.72432	5.73666	5.75212	5.72455	5.74298	5.73103	5.7424	5.73899	5.737	5.74441	5.711	5.68993	5.67065	5.67422	5.63109	5.63737	5.61464	5.56649	5.59127	5.57572	5.47737	5.48373	5.51771	5.48814	5.47871	5.46054	5.48797	5.4838	5.40635	5.33222	5.2685	5.23088	5.20304	5.16776	5.17681	5.15096	5.12469	5.10407	5.07958	5.11522	5.08471
5.38046	5.46423	5.51431	5.57004	5.61756	5.64343	5.66942	5.69299	5.71321	5.73349	5.7447	5.76158	5.74447	5.74093	5.77106	5.76373	5.7397	5.7431	5.76657	5.73677	5.71136	5.72161	5.6634	5.61342	5.56482	5.52848	5.4823	5.44948	5.56384	5.56966	5.56485	5.47756	5.44015	5.48384	5.50774	5.49711	5.40336	5.30497	5.25906	5.22167	5.21557	5.18068	5.12069	5.09747	5.11783	5.0792	5.06231	5.06618	5.09237	5.14434
5.43455	5.50678	5.55123	5.5924	5.62381	5.64402	5.67374	5.69538	5.72016	5.75442	5.76785	5.78116	5.77225	5.77163	5.76475	5.74904	5.77014	5.76128	5.74263	5.73537	5.69944	5.66132	5.65328	5.63368	5.58506	5.50086	5.47101	5.4976	5.48969	5.45083	5.48057	5.44218	5.48566	5.53209	5.53304	5.46763	5.34728	5.3308	5.28681	5.21354	5.1741	5.1448	5.12362	5.07901	5.08335	5.07498	5.05498	5.05107	5.09893	5.11066
5.4595	5.54447	5.57497	5.60088	5.6396	5.66743	5.69016	5.7138	5.756	5.77203	5.77525	5.77403	5.77825	5.76651	5.76129	5.76391	5.78079	5.77076	5.75643	5.71931	5.64854	5.64456	5.60782	5.60035	5.58921	5.58279	5.49647	5.43379	5.38314	5.37306	5.42867	5.50215	5.51704	5.50557	5.52654	5.4512	5.38264	5.37359	5.32559	5.26778	5.17185	5.13663	5.09252	5.06556	5.06529	5.061	5.07128	5.0689	5.08946	5.10802
5.47957	5.56169	5.59052	5.62597	5.65551	5.66939	5.70882	5.73796	5.76451	5.79081	5.79782	5.78699	5.75981	5.77974	5.78243	5.77394	5.76453	5.72487	5.74266	5.70947	5.66499	5.68265	5.65966	5.57927	5.55832	5.58538	5.54577	5.47847	5.42127	5.38936	5.42587	5.49567	5.51463	5.38855	5.43058	5.39148	5.37469	5.35047	5.31783	5.27765	5.20717	5.11032	5.06501	5.03524	5.0211	5.02295	5.05282	5.07269	5.09643	5.12582
5.51175	5.57207	5.59919	5.62422	5.65117	5.66159	5.72148	5.765	5.77884	5.8022	5.79819	5.78757	5.75911	5.79734	5.79462	5.79216	5.77566	5.73612	5.73413	5.68951	5.64281	5.60926	5.60146	5.57025	5.55573	5.54172	5.47886	5.45613	5.38536	5.34611	5.35796	5.39489	5.40283	5.33362	5.40299	5.38687	5.36857	5.30189	5.28577	5.25346	5.22048	5.15592	5.08505	5.02511	4.97671	5.00318	5.00908	5.02822	5.10065	5.00787
5.54749	5.57448	5.60653	5.6353	5.66198	5.6729	5.74226	5.74033	5.79891	5.82036	5.79934	5.78874	5.76249	5.78355	5.79931	5.80485	5.79089	5.75403	5.72427	5.68821	5.59122	5.55908	5.55771	5.511	5.51383	5.47285	5.45962	5.41219	5.30781	5.2904	5.30287	5.35068	5.32742	5.30568	5.37069	5.39505	5.36735	5.3266	5.26458	5.24873	5.19157	5.16344	5.11126	5.03796	4.94505	4.93581	5.01231	5.02249	4.96785	4.94087
5.57339	5.60517	5.63653	5.66118	5.68427	5.71318	5.77063	5.76112	5.77271	5.79743	5.79495	5.80147	5.78689	5.79393	5.80646	5.81136	5.79008	5.74747	5.73064	5.66957	5.56809	5.51298	5.49413	5.45857	5.46708	5.42979	5.41727	5.36848	5.29436	5.29161	5.31923	5.30151	5.24935	5.2566	5.3447	5.3534	5.34273	5.30948	5.23431	5.23441	5.17881	5.12144	5.09274	5.03789	4.96929	4.88851	5.03592	4.94209	4.89734	4.87248
5.58113	5.6175	5.64465	5.67433	5.69534	5.72331	5.76545	5.74897	5.76173	5.74607	5.77487	5.79261	5.79874	5.81211	5.82865	5.82164	5.78257	5.72414	5.69082	5.64312	5.5507	5.48165	5.41965	5.42189	5.42421	5.3958	5.35999	5.30971	5.26034	5.26924	5.27156	5.30032	5.24061	5.27703	5.31021	5.32174	5.27863	5.28471	5.2047	5.19298	5.16098	5.13629	5.06851	4.99259	4.89531	4.93695	4.90606	4.89253	4.87406	4.83073
5.60885	5.63697	5.66278	5.68235	5.66703	5.69766	5.77952	5.76287	5.76001	5.74236	5.751	5.77783	5.77202	5.7997	5.80149	5.78882	5.7692	5.7241	5.65951	5.61825	5.54735	5.49752	5.42158	5.37099	5.37586	5.33278	5.30726	5.2612	5.20907	5.24238	5.28233	5.28633	5.21826	5.26693	5.28647	5.30641	5.30622	5.29271	5.23209	5.19435	5.14169	5.08316	5.05962	4.96458	4.89428	4.95099	4.90489	4.8429	4.81252	4.72271
5.61215	5.6424	5.66925	5.66987	5.66917	5.68939	5.79093	5.77787	5.76922	5.73716	5.7359	5.7444	5.74661	5.7467	5.76127	5.78724	5.79142	5.71805	5.63044	5.58003	5.56495	5.46478	5.44265	5.36187	5.30882	5.24563	5.2642	5.1975	5.15176	5.25761	5.28771	5.24171	5.22593	5.32095	5.33111	5.32701	5.31746	5.31959	5.27687	5.25404	5.20131	5.09412	5.00615	4.94432	4.97771	4.96442	4.85111	4.86287	4.80707	4.75187
5.63673	5.653	5.66823	5.66973	5.68344	5.70934	5.78465	5.79622	5.79044	5.77867	5.75406	5.75506	5.73698	5.74069	5.78178	5.77159	5.75466	5.71988	5.63257	5.5477	5.47851	5.46251	5.39708	5.33246	5.3505	5.2345	5.22043	5.12564	5.12045	5.30456	5.25369	5.25552	5.27159	5.29758	5.30462	5.29799	5.27775	5.27254	5.26988	5.30314	5.2512	5.2071	5.0665	4.96986	4.97396	4.89309	4.87242	4.8719	4.85093	4.812
5.68961	5.67917	5.67223	5.68569	5.69946	5.71592	5.7308	5.76825	5.77533	5.77291	5.77718	5.77471	5.75261	5.73147	5.74505	5.72311	5.71521	5.67677	5.58309	5.49955	5.42795	5.38549	5.36388	5.2891	5.34906	5.30023	5.38552	5.30721	5.28405	5.22606	5.26172	5.24616	5.2987	5.29733	5.29172	5.25843	5.24597	5.20436	5.20416	5.20347	5.20201	5.15692	5.04992	4.95328	4.92364	4.87032	4.88984	4.8787	4.85194	4.74103
5.7773	5.77016	5.74455	5.73394	5.72951	5.72726	5.70316	5.69536	5.76829	5.7677	5.77107	5.7917	5.78875	5.78587	5.74288	5.75348	5.73856	5.69049	5.64479	5.53613	5.42431	5.32786	5.30691	5.33585	5.3773	5.45249	5.43484	5.40346	5.35334	5.2849	5.25869	5.29044	5.33014	5.29765	5.29129	5.28917	5.27959	5.24056	5.20881	5.1569	5.14869	5.08907	5.02391	4.95187	4.95227	4.92269	4.907	4.88199	4.8116	4.79774
5.93096	5.8178	5.78151	5.74707	5.73958	5.72811	5.68673	5.71117	5.73506	5.75671	5.75141	5.80491	5.81707	5.80228	5.7613	5.70647	5.70583	5.67841	5.64049	5.59078	5.48138	5.3377	5.29054	5.40364	5.36892	5.36726	5.33688	5.34046	5.29625	5.28538	5.34707	5.35454	5.36423	5.34891	5.30675	5.29882	5.29469	5.28468	5.23134	5.18819	5.12495	5.08469	5.04602	4.98939	4.96352	4.94733	4.9223	4.89787	4.86712	4.87388
5.91891	5.84196	5.81762	5.77755	5.75027	5.71928	5.71117	5.71322	5.72102	5.75267	5.75248	5.77649	5.76092	5.74338	5.73482	5.70461	5.64413	5.59198	5.59402	5.57845	5.51724	5.42916	5.43438	5.3917	5.39652	5.39652	5.37154	5.37056	5.35184	5.34324	5.41081	5.4111	5.38394	5.29832	5.32219	5.33663	5.32688	5.25972	5.23451	5.19315	5.15295	5.12041	5.08392	5.01313	4.97805	4.96067	4.94879	4.94848	4.89996	4.78685
5.62823	5.67129	5.68807	5.76018	5.81462	5.7804	5.74522	5.71908	5.74374	5.73123	5.73209	5.71158	5.7126	5.69684	5.6792	5.66225	5.65408	5.62813	5.59313	5.57335	5.53125	5.58704	5.48792	5.41885	5.40656	5.40633	5.34662	5.41332	5.40497	5.43841	5.4042	5.34988	5.3494	5.35619	5.41759	5.38546	5.32823	5.27559	5.26038	5.2073	5.15003	5.11545	5.08931	5.00232	4.9696	4.97551	4.97415	4.92405	4.83254	4.78275
5.60639	5.65324	5.67756	5.68202	5.71084	5.84256	5.81172	5.80302	5.73715	5.76203	5.75348	5.74669	5.73138	5.71361	5.69549	5.67549	5.63426	5.60116	5.55704	5.47479	5.53816	5.59142	5.55669	5.51987	5.44131	5.42496	5.41928	5.49573	5.48162	5.44135	5.44936	5.46698	5.43087	5.46308	5.40138	5.37187	5.2991	5.31002	5.24333	5.1984	5.15325	5.1482	5.10926	5.0326	4.9673	4.99517	4.9258	4.85387	4.81131	4.84088
5.53111	5.65545	5.67697	5.68508	5.68474	5.65856	5.71925	5.74291	5.76419	5.74228	5.74689	5.75088	5.73613	5.717	5.70468	5.69139	5.6503	5.56814	5.52498	5.48044	5.55658	5.52795	5.53598	5.58022	5.59369	5.50577	5.44849	5.45746	5.4726	5.45247	5.51572	5.48517	5.52207	5.47137	5.41576	5.37366	5.30427	5.27749	5.24429	5.2032	5.18397	5.16891	5.13801	5.06147	4.97114	4.96821	4.8787	4.87111	4.88017	4.88683
5.52191	5.70298	5.69322	5.69103	5.69944	5.68716	5.71047	5.72332	5.71474	5.69298	5.69894	5.72616	5.75514	5.73926	5.73325	5.67864	5.62632	5.57248	5.53678	5.5053	5.53873	5.49086	5.56405	5.61716	5.64048	5.6917	5.47614	5.53314	5.43094	5.44818	5.56413	5.5601	5.49844	5.46636	5.41486	5.39505	5.32642	5.29669	5.24728	5.20579	5.17025	5.14229	5.10477	5.02484	4.91781	4.94978	4.93468	4.94703	4.93445	4.92637
5.63503	5.71406	5.72722	5.72136	5.71118	5.70226	5.71098	5.71045	5.701	5.69325	5.69618	5.69719	5.70358	5.73675	5.71213	5.66245	5.63178	5.61477	5.57278	5.51796	5.52561	5.51221	5.60511	5.61976	5.63577	5.62897	5.56486	5.34647	5.4841	5.5273	5.56286	5.58022	5.52621	5.45023	5.41654	5.40043	5.3455	5.30832	5.25171	5.19922	5.1789	5.17131	5.15006	5.05217	4.93693	4.97201	4.98944	4.97829	4.95313	4.91914
5.60974	5.67965	5.69416	5.69932	5.69624	5.68965	5.7088	5.71258	5.70451	5.69586	5.70416	5.69171	5.70767	5.71377	5.67846	5.67317	5.64101	5.6202	5.58456	5.54793	5.56099	5.57667	5.62654	5.64986	5.63497	5.55107	5.65174	5.45961	5.52807	5.60662	5.56506	5.52889	5.52411	5.49734	5.42224	5.38716	5.35461	5.29869	5.24471	5.21113	5.18552	5.17655	5.19557	5.06335	4.97678	5.00677	5.00904	4.97819	4.93739	4.90992
5.65206	5.63585	5.66066	5.69647	5.71508	5.73823	5.7439	5.75204	5.74001	5.72108	5.72876	5.7179	5.70935	5.69913	5.66969	5.67025	5.65734	5.63438	5.60465	5.55226	5.5618	5.59156	5.64055	5.6509	5.63195	5.60524	5.61898	5.58717	5.60656	5.62566	5.58175	5.55551	5.51566	5.52003	5.4851	5.45841	5.40525	5.34706	5.3057	5.24994	5.22188	5.20739	5.11948	5.05798	5.01331	5.01469	4.98763	4.96074	4.94193	4.88853
5.59502	5.61865	5.65941	5.69885	5.71022	5.74323	5.76078	5.76112	5.78039	5.76454	5.73423	5.73044	5.70245	5.69395	5.68441	5.67272	5.65983	5.64111	5.61331	5.55368	5.57538	5.59865	5.61303	5.62466	5.63602	5.65417	5.64596	5.62176	5.6102	5.67103	5.59186	5.5534	5.50861	5.48259	5.48458	5.48222	5.46236	5.39277	5.34486	5.29528	5.24075	5.22359	5.16789	5.10458	5.08179	4.99464	4.98257	4.94787	4.93065	4.9065
5.37187	5.58685	5.62382	5.64812	5.67946	5.72554	5.75839	5.79132	5.79199	5.79466	5.77537	5.75001	5.71635	5.70696	5.69172	5.67571	5.67513	5.65445	5.6006	5.55672	5.5541	5.59745	5.6034	5.61531	5.60779	5.63077	5.63878	5.54872	5.57974	5.62797	5.60719	5.53702	5.49903	5.44128	5.39556	5.35155	5.33404	5.29694	5.28566	5.29564	5.263	5.20342	5.17667	5.14006	5.08824	5.03664	4.9906	4.92225	4.87625	4.84962
5.4497	5.55039	5.57666	5.59983	5.63483	5.70849	5.72623	5.77671	5.78864	5.79161	5.78593	5.76027	5.74144	5.70657	5.7123	5.71233	5.70502	5.66343	5.63398	5.55376	5.56546	5.61805	5.61862	5.6261	5.61791	5.62649	5.64114	5.5754	5.58995	5.6311	5.57384	5.57241	5.53496	5.4952	5.43782	5.38539	5.33957	5.34262	5.33396	5.29464	5.25574	5.18272	5.1852	5.12503	5.06587	5.03795	4.99491	4.91203	4.85088	4.82641
5.4952	5.61903	5.63527	5.65615	5.65945	5.6937	5.71582	5.73619	5.77275	5.77642	5.77859	5.79061	5.74839	5.6897	5.68978	5.69192	5.70621	5.68301	5.65279	5.60584	5.59987	5.61544	5.62798	5.59867	5.61794	5.62613	5.62463	5.58518	5.58592	5.61899	5.61491	5.55745	5.53767	5.53984	5.50895	5.47364	5.43961	5.38553	5.35065	5.32179	5.2867	5.21109	5.17817	5.15491	5.12455	5.05319	5.00554	4.97031	4.90045	4.8512
5.55995	5.65962	5.67884	5.68281	5.68661	5.69804	5.7407	5.75737	5.73352	5.77249	5.75332	5.74004	5.72759	5.6987	5.67178	5.65783	5.63927	5.59952	5.6117	5.59678	5.53882	5.58177	5.57807	5.60822	5.60217	5.61085	5.56094	5.56921	5.5433	5.57639	5.57922	5.58522	5.54561	5.53506	5.50187	5.47739	5.45933	5.4197	5.36203	5.30216	5.28346	5.23672	5.18219	5.17555	5.11284	5.067	5.02301	4.97731	4.93714	4.87904
5.57523	5.69275	5.67579	5.66306	5.66976	5.68457	5.71846	5.73771	5.74202	5.70294	5.68628	5.7152	5.69876	5.70673	5.72543	5.6487	5.61671	5.61624	5.56714	5.58533	5.59769	5.5705	5.59142	5.58587	5.6118	5.60446	5.57694	5.60905	5.56744	5.56734	5.58032	5.56927	5.57359	5.532	5.49115	5.46824	5.45877	5.40767	5.35326	5.3145	5.27889	5.24385	5.20529	5.16666	5.11534	5.05519	5.02201	4.97348	4.95505	4.89925
5.52128	5.59371	5.63034	5.63462	5.68255	5.6985	5.70713	5.71876	5.72174	5.71951	5.71628	5.69085	5.6757	5.67072	5.70308	5.68257	5.63647	5.60045	5.57972	5.58464	5.61674	5.57738	5.5595	5.59611	5.60186	5.59303	5.58336	5.57817	5.55532	5.53484	5.54071	5.55447	5.55417	5.48903	5.4581	5.4442	5.43267	5.40405	5.36978	5.33273	5.29146	5.25257	5.21854	5.16482	5.12912	5.07046	5.03294	4.99689	4.95203	4.90477
5.48841	5.57271	5.61767	5.64183	5.66717	5.68778	5.70125	5.69821	5.6877	5.69895	5.69809	5.68779	5.69658	5.6861	5.69673	5.6779	5.64203	5.58861	5.5836	5.61905	5.56995	5.58343	5.59108	5.58442	5.59103	5.5896	5.576	5.55848	5.53298	5.52941	5.53278	5.53493	5.49741	5.48917	5.44935	5.43956	5.41316	5.39117	5.36302	5.32942	5.29055	5.27109	5.23262	5.1904	5.15368	5.08041	5.03205	5.01525	4.96813	4.91855
5.51884	5.58405	5.5995	5.62572	5.64758	5.67179	5.69427	5.6902	5.6759	5.66428	5.66425	5.66217	5.67152	5.64852	5.65896	5.64985	5.66331	5.65352	5.62958	5.62039	5.57341	5.59128	5.61195	5.59171	5.57683	5.56747	5.54946	5.52321	5.54506	5.5207	5.51033	5.48988	5.47788	5.45581	5.41977	5.41171	5.38339	5.36901	5.35403	5.32903	5.28768	5.25098	5.22353	5.17616	5.15877	5.10038	5.05914	5.00906	4.97364	4.91324
5.5474	5.57531	5.58722	5.62139	5.64919	5.66444	5.68495	5.69057	5.68775	5.68464	5.67703	5.66406	5.66531	5.66358	5.65742	5.64146	5.63759	5.6558	5.66782	5.66378	5.62644	5.6306	5.61142	5.60008	5.57153	5.53798	5.5267	5.43637	5.49965	5.5339	5.51376	5.47804	5.44827	5.42543	5.41114	5.40328	5.37416	5.36429	5.33774	5.31113	5.29466	5.2775	5.22864	5.18301	5.14149	5.1037	5.08367	5.01263	4.95516	4.90916
5.52346	5.58016	5.60978	5.62963	5.65087	5.67661	5.68706	5.69318	5.71182	5.6983	5.69176	5.67236	5.67028	5.67447	5.66394	5.66324	5.64131	5.63634	5.66884	5.67249	5.65147	5.63834	5.62162	5.58695	5.56987	5.56449	5.55554	5.49991	5.46149	5.54708	5.52722	5.48064	5.42847	5.41317	5.41612	5.39065	5.3646	5.34859	5.3152	5.2995	5.28425	5.26074	5.22922	5.16979	5.13122	5.08866	5.07653	5.0116	4.94443	4.89978
5.50152	5.56182	5.60025	5.62174	5.64558	5.66701	5.67465	5.68429	5.70289	5.70378	5.68116	5.66251	5.67586	5.67566	5.6635	5.67	5.68194	5.66339	5.68911	5.67106	5.64912	5.66131	5.65576	5.61336	5.60333	5.57491	5.56593	5.51201	5.53221	5.53046	5.51277	5.47104	5.44777	5.38787	5.37991	5.34812	5.3036	5.29474	5.28447	5.27602	5.26896	5.25192	5.24527	5.21104	5.15405	5.11168	5.07723	5.02174	4.9283	4.90061
5.50537	5.55156	5.59273	5.62329	5.63939	5.64795	5.66315	5.67157	5.69961	5.68911	5.66541	5.65329	5.64067	5.67278	5.69106	5.67722	5.65725	5.66194	5.66123	5.62581	5.65372	5.68184	5.68783	5.65104	5.58162	5.55692	5.5353	5.51437	5.48213	5.4572	5.48222	5.46785	5.4186	5.37257	5.37311	5.36955	5.33542	5.32398	5.31195	5.28059	5.25308	5.26175	5.23591	5.22597	5.15279	5.09554	5.09684	5.0196	4.93233	4.90886
5.48528	5.52118	5.55209	5.58458	5.60844	5.62724	5.62996	5.64427	5.664	5.67378	5.66992	5.66125	5.67815	5.67158	5.68009	5.67585	5.68046	5.67667	5.68839	5.66046	5.65686	5.67941	5.67651	5.67789	5.62204	5.57915	5.55007	5.54288	5.50639	5.47893	5.43745	5.41592	5.38257	5.39006	5.38206	5.34871	5.3291	5.30677	5.30052	5.28881	5.27393	5.23746	5.21107	5.20274	5.1773	5.09182	5.03452	4.97886	4.94912	4.91861
5.44733	5.50718	5.54451	5.57623	5.59281	5.61475	5.62762	5.63247	5.64873	5.65022	5.63793	5.65848	5.67464	5.68344	5.67831	5.6802	5.68547	5.67675	5.70142	5.72601	5.7074	5.70832	5.68453	5.67167	5.65909	5.59476	5.58083	5.55388	5.55667	5.5315	5.47101	5.41117	5.36382	5.37807	5.38114	5.34116	5.32186	5.30349	5.2846	5.27551	5.2643	5.22063	5.19621	5.16309	5.10467	5.12584	5.05406	4.99795	4.98532	4.96803
5.47056	5.49659	5.53351	5.56044	5.58326	5.59843	5.6196	5.63801	5.65859	5.66002	5.65759	5.65141	5.64658	5.65724	5.66287	5.67347	5.69155	5.71181	5.74477	5.79944	5.75532	5.71087	5.6865	5.63443	5.67955	5.65196	5.62269	5.58413	5.58437	5.55676	5.51111	5.47301	5.42041	5.40928	5.38735	5.36196	5.33782	5.32241	5.29849	5.27418	5.2517	5.2127	5.19776	5.2339	5.16232	5.10916	5.07288	4.99764	4.96535	4.96508
5.48141	5.51622	5.5419	5.56248	5.58062	5.60823	5.61924	5.64022	5.64743	5.65807	5.64043	5.63831	5.65244	5.65956	5.67281	5.69997	5.68692	5.71017	5.763	5.84041	5.76194	5.68407	5.6644	5.6471	5.64624	5.64771	5.64731	5.58944	5.58489	5.52055	5.48372	5.47717	5.45242	5.38829	5.38196	5.34027	5.30941	5.30962	5.30205	5.27535	5.25415	5.25415	5.27232	5.24689	5.20977	5.11575	5.05348	5.01278	4.97784	4.96223
5.45253	5.49727	5.52847	5.55093	5.5786	5.60789	5.62867	5.64451	5.63864	5.6592	5.66025	5.65423	5.66972	5.68568	5.70613	5.68562	5.70428	5.73182	5.76898	5.81656	5.7576	5.70542	5.65225	5.66428	5.64641	5.60475	5.55073	5.5008	5.4811	5.45612	5.46461	5.4668	5.43423	5.37988	5.35819	5.34518	5.28334	5.28552	5.28021	5.27192	5.25795	5.27159	5.24812	5.2381	5.19373	5.11159	5.05004	5.00699	4.98319	4.94302
5.45744	5.50711	5.5264	5.54678	5.57426	5.59771	5.62695	5.63961	5.64163	5.65943	5.66809	5.64953	5.67279	5.71448	5.70651	5.7022	5.71555	5.72962	5.74469	5.7894	5.71295	5.69714	5.67816	5.65812	5.62104	5.60395	5.51267	5.47551	5.46992	5.4478	5.43073	5.42335	5.42461	5.36591	5.33059	5.29308	5.27209	5.28092	5.27394	5.2638	5.29521	5.26222	5.24806	5.22873	5.19182	5.11769	5.07062	5.0288	5.00104	4.93452
5.4639	5.50059	5.53126	5.55458	5.57048	5.59155	5.63201	5.63737	5.66034	5.67143	5.64294	5.63892	5.66857	5.67515	5.68077	5.69251	5.70374	5.73162	5.75253	5.76318	5.70392	5.69324	5.64523	5.61193	5.6032	5.60661	5.55394	5.4915	5.48211	5.4599	5.42424	5.40438	5.38987	5.37229	5.34879	5.32191	5.27893	5.27337	5.27458	5.26577	5.23882	5.21049	5.19266	5.18376	5.17829	5.1386	5.09829	5.04549	4.99161	4.93912
5.47319	5.49587	5.51798	5.53963	5.58266	5.6038	5.6228	5.6367	5.6394	5.67232	5.65034	5.63986	5.65776	5.66313	5.67917	5.69825	5.71315	5.7206	5.73996	5.71427	5.69232	5.6728	5.6199	5.58526	5.61204	5.59831	5.55803	5.47842	5.44417	5.4446	5.42209	5.39451	5.36871	5.36969	5.36073	5.34387	5.33143	5.29206	5.23635	5.2111	5.20514	5.17832	5.15663	5.15239	5.13376	5.11353	5.08887	5.04527	4.98795	4.93315
5.57309	5.5741	5.56303	5.57131	5.5837	5.5949	5.59603	5.63293	5.63431	5.65006	5.64816	5.62389	5.63897	5.66403	5.68157	5.699	5.69362	5.70382	5.73151	5.72154	5.67529	5.63763	5.6192	5.59007	5.58288	5.5767	5.52195	5.50081	5.45013	5.44848	5.43215	5.41495	5.39568	5.36477	5.36501	5.33873	5.32027	5.25646	5.2399	5.22964	5.23494	5.21608	5.16899	5.14271	5.12244	5.10333	5.05886	5.00677	4.98598	4.92945
5.57355	5.57203	5.58155	5.5937	5.59272	5.60181	5.59525	5.6255	5.62687	5.6422	5.64344	5.62505	5.60953	5.64747	5.66086	5.67682	5.68532	5.69987	5.71136	5.68917	5.61458	5.61564	5.61255	5.59331	5.58715	5.5853	5.5804	5.54795	5.51484	5.50951	5.46396	5.41483	5.39392	5.36719	5.34604	5.31503	5.28034	5.27886	5.23849	5.21593	5.20258	5.20564	5.17061	5.12829	5.11025	5.04792	5.04479	4.98177	4.9551	4.93558
5.58772	5.57217	5.57156	5.58437	5.5925	5.61024	5.59232	5.61419	5.61954	5.6256	5.63143	5.63443	5.62387	5.62476	5.64761	5.66551	5.68079	5.7274	5.74118	5.72646	5.62698	5.59056	5.58908	5.59468	5.6177	5.62582	5.54846	5.55819	5.49894	5.52923	5.49604	5.43164	5.38198	5.35851	5.34587	5.30317	5.25831	5.25803	5.24535	5.23401	5.21082	5.18503	5.17789	5.13038	5.1103	5.04986	4.9722	4.95289	4.91184	4.92546
5.59072	5.58901	5.58463	5.58772	5.59223	5.59018	5.57555	5.60365	5.61	5.61823	5.62661	5.64567	5.63044	5.64294	5.64886	5.66694	5.66685	5.66679	5.69118	5.71799	5.61753	5.63621	5.59977	5.58154	5.60775	5.60464	5.55729	5.57784	5.51941	5.47867	5.50809	5.4835	5.43416	5.38158	5.36085	5.33364	5.30607	5.28065	5.23665	5.21542	5.20867	5.2115	5.17938	5.14428	5.08195	5.03042	4.96331	4.91967	4.91124	4.90119
5.60746	5.60654	5.59786	5.60091	5.60558	5.60424	5.59349	5.60519	5.60858	5.61695	5.62704	5.65399	5.64449	5.67199	5.6467	5.61518	5.63637	5.64601	5.64921	5.68831	5.54401	5.56114	5.605	5.63246	5.61312	5.56024	5.54234	5.54482	5.4989	5.4679	5.47596	5.48595	5.44214	5.42479	5.40987	5.34627	5.32042	5.29276	5.2817	5.28609	5.24299	5.20886	5.20878	5.18406	5.10453	5.04183	4.97737	4.90529	4.87051	4.89399
5.62054	5.62056	5.61959	5.61378	5.62199	5.61941	5.60551	5.60534	5.61215	5.63426	5.66086	5.63913	5.66023	5.65999	5.63264	5.66803	5.6531	5.65351	5.65751	5.68035	5.6366	5.57453	5.55346	5.55556	5.5622	5.49122	5.48812	5.44499	5.49483	5.49066	5.48327	5.46117	5.45527	5.41513	5.3529	5.3394	5.34359	5.30701	5.29192	5.27061	5.24392	5.19369	5.22197	5.15679	5.12842	5.08599	4.99777	4.91323	4.89235	4.87366
5.64592	5.63885	5.63195	5.58957	5.60083	5.59429	5.61036	5.61646	5.60787	5.62009	5.62431	5.6142	5.63648	5.61919	5.6278	5.65402	5.65838	5.66877	5.66682	5.64061	5.61173	5.55611	5.53473	5.5234	5.50117	5.5068	5.47585	5.36145	5.37216	5.48	5.48148	5.47122	5.45886	5.38915	5.34909	5.33777	5.33604	5.29362	5.25256	5.21522	5.20961	5.18314	5.16263	5.17948	5.16573	5.11968	5.05164	4.96124	4.899	4.87699
5.61321	5.5776	5.56759	5.57085	5.58238	5.61263	5.62095	5.60327	5.58861	5.6111	5.60362	5.61624	5.65175	5.64917	5.64407	5.64891	5.64981	5.64839	5.62728	5.5844	5.57586	5.56883	5.53769	5.49603	5.47622	5.48489	5.45919	5.36887	5.39119	5.37661	5.46249	5.47176	5.43967	5.40666	5.37784	5.34201	5.32775	5.27761	5.22737	5.19311	5.20207	5.18741	5.18068	5.11459	5.07897	5.08338	5.0319	4.99514	4.91605	4.83241
5.57777	5.54868	5.55515	5.55927	5.57486	5.58774	5.60748	5.60359	5.58513	5.59513	5.58699	5.61171	5.62759	5.65544	5.66948	5.62988	5.62883	5.60335	5.54468	5.53227	5.54566	5.55989	5.5163	5.51627	5.47618	5.48818	5.45364	5.40259	5.36884	5.35829	5.36575	5.40559	5.44688	5.47995	5.44373	5.3945	5.37717	5.31286	5.25491	5.2242	5.17716	5.16235	5.164	5.14747	5.08564	4.99917	4.95566	4.92397	4.90419	4.88104
5.56797	5.55588	5.55666	5.56749	5.57849	5.57528	5.59476	5.59806	5.5798	5.57452	5.58841	5.59677	5.59652	5.63725	5.63106	5.60454	5.58012	5.59	5.54443	5.53673	5.54051	5.5581	5.5533	5.55038	5.51029	5.46349	5.42953	5.39605	5.37471	5.37983	5.35264	5.4	5.45958	5.45729	5.44665	5.40539	5.37304	5.31652	5.28618	5.25049	5.20114	5.14698	5.11726	5.10095	5.05265	5.00003	4.95019	4.92008	4.90097	4.88992
5.57341	5.58624	5.58946	5.59384	5.59926	5.59821	5.59654	5.58151	5.5927	5.58802	5.60027	5.59428	5.62517	5.61006	5.61768	5.61402	5.60104	5.6074	5.59794	5.57717	5.59882	5.57264	5.55594	5.55501	5.54548	5.47143	5.41835	5.41389	5.39776	5.41129	5.39309	5.38776	5.41639	5.41942	5.38329	5.37985	5.34814	5.30618	5.28271	5.25531	5.22552	5.19394	5.1523	5.09327	5.06703	5.01387	4.95451	4.93736	4.92416	4.88851
5.57207	5.57182	5.58571	5.60234	5.61016	5.61227	5.59141	5.56968	5.58745	5.60864	5.60734	5.60458	5.62022	5.61964	5.60898	5.61377	5.58785	5.59415	5.59951	5.60341	5.58793	5.58055	5.55523	5.53849	5.52246	5.4712	5.46287	5.45511	5.45209	5.4625	5.43766	5.42827	5.43724	5.38878	5.35176	5.32688	5.33312	5.3034	5.25431	5.23433	5.24638	5.19744	5.17149	5.11953	5.0836	5.02804	4.99828	4.957	4.94171	4.91261
5.59358	5.58355	5.59501	5.60841	5.60591	5.60984	5.57327	5.55994	5.55094	5.59193	5.5915	5.60527	5.6042	5.6151	5.6064	5.61272	5.60123	5.5935	5.60242	5.62296	5.60165	5.59663	5.58502	5.52672	5.51666	5.45967	5.43583	5.47114	5.44697	5.45282	5.45146	5.42449	5.43641	5.39001	5.35491	5.33214	5.30423	5.29981	5.25719	5.22503	5.20166	5.17252	5.14946	5.11621	5.09264	5.07345	4.99968	4.98548	4.9474	4.91631
5.59436	5.57344	5.59163	5.60384	5.57871	5.58868	5.5633	5.56614	5.56155	5.53972	5.53584	5.57022	5.57256	5.61461	5.61159	5.61742	5.613	5.58931	5.6101	5.61846	5.60654	5.57621	5.57528	5.54487	5.5273	5.47938	5.44354	5.44386	5.42285	5.4165	5.41605	5.41663	5.41308	5.37803	5.38784	5.33951	5.28747	5.2767	5.25713	5.23547	5.22462	5.19635	5.20337	5.16151	5.12957	5.06212	5.02407	4.9961	4.94741	4.91452
5.61312	5.58988	5.54665	5.56277	5.58054	5.58114	5.57302	5.56463	5.55746	5.56704	5.55393	5.58564	5.57108	5.57532	5.62914	5.64431	5.64054	5.60204	5.60136	5.60362	5.60178	5.60072	5.55325	5.54328	5.48932	5.49426	5.48567	5.45148	5.42934	5.42119	5.39019	5.3671	5.36773	5.37841	5.33573	5.33315	5.26385	5.27297	5.25427	5.25219	5.22093	5.20011	5.18447	5.16552	5.13035	5.08227	5.0499	4.99618	4.94786	4.90812
5.48377	5.53593	5.53379	5.54209	5.55489	5.55896	5.5611	5.56207	5.57058	5.58124	5.58147	5.58759	5.59321	5.57632	5.60744	5.66999	5.65993	5.63666	5.62058	5.5839	5.56348	5.54797	5.53027	5.47083	5.45033	5.46374	5.46112	5.45502	5.42484	5.39619	5.35664	5.37509	5.35581	5.33906	5.34283	5.33202	5.30185	5.28875	5.28293	5.23885	5.20724	5.20271	5.1607	5.16509	5.13833	5.10421	5.06526	4.9965	4.9476	4.90195
5.408	5.47698	5.51237	5.54969	5.56536	5.57067	5.57656	5.57465	5.58757	5.59933	5.60751	5.58381	5.62437	5.62917	5.63107	5.61784	5.63167	5.65151	5.62955	5.57279	5.55802	5.52455	5.50647	5.48162	5.46525	5.43531	5.42626	5.44768	5.41674	5.37586	5.36938	5.39154	5.36051	5.352	5.38198	5.35195	5.34107	5.32047	5.2854	5.26999	5.21848	5.17221	5.13209	5.11832	5.13766	5.09487	5.05985	4.99429	4.94817	4.90492
5.44907	5.53719	5.54752	5.562	5.5747	5.58509	5.58894	5.5949	5.60356	5.6166	5.62922	5.61882	5.63192	5.62922	5.64886	5.63382	5.62405	5.5972	5.59672	5.55925	5.5303	5.50396	5.5063	5.47782	5.4702	5.44822	5.43882	5.4542	5.44861	5.39024	5.37759	5.36757	5.36363	5.36584	5.36682	5.35304	5.3193	5.29982	5.28601	5.25637	5.20574	5.17886	5.14016	5.08876	5.1072	5.08729	5.05227	4.99979	4.94533	4.90947
5.42808	5.47031	5.51741	5.54184	5.56952	5.58528	5.58688	5.59222	5.60395	5.61847	5.62525	5.62859	5.62883	5.61491	5.63256	5.63194	5.62054	5.61357	5.60878	5.61113	5.58036	5.49535	5.48933	5.47169	5.46419	5.44479	5.46208	5.4638	5.4417	5.414	5.38616	5.39816	5.37245	5.35132	5.36663	5.34482	5.31215	5.29071	5.23632	5.2343	5.18957	5.13693	5.11003	5.05827	5.0439	5.04059	5.00987	4.96173	4.89887	4.81911
5.42059	5.48056	5.51552	5.5331	5.55802	5.59067	5.59562	5.60496	5.61154	5.60912	5.61517	5.62667	5.621	5.60416	5.62141	5.61627	5.59433	5.58465	5.5831	5.59226	5.57386	5.54806	5.52167	5.52198	5.4799	5.44459	5.44767	5.4904	5.47119	5.37136	5.44303	5.43496	5.40185	5.37576	5.37361	5.36518	5.32248	5.2727	5.21848	5.15304	5.16536	5.10157	5.07149	5.03943	5.00046	4.98168	4.95536	4.92487	4.86327	4.78667
5.42649	5.47243	5.5225	5.53941	5.55923	5.57948	5.60437	5.6158	5.60547	5.60732	5.60893	5.63351	5.61084	5.60449	5.61797	5.59422	5.58548	5.58285	5.58701	5.57899	5.56692	5.53296	5.51495	5.51894	5.48868	5.41612	5.42696	5.46055	5.46313	5.35378	5.41639	5.47402	5.4451	5.41644	5.40015	5.39715	5.36054	5.29108	5.20855	5.16692	5.10447	5.06979	5.0433	5.02728	4.97306	4.93699	4.90131	4.87391	4.85117	4.80534
5.46092	5.49015	5.52101	5.52495	5.54373	5.56408	5.59082	5.59486	5.59246	5.59656	5.60808	5.6229	5.62042	5.62185	5.61806	5.5888	5.58376	5.57424	5.56587	5.54253	5.52699	5.50121	5.47567	5.49573	5.53139	5.54093	5.47633	5.49764	5.48632	5.45536	5.4357	5.41373	5.40602	5.39765	5.39167	5.39563	5.35539	5.28985	5.22461	5.14786	5.08022	5.05712	5.03011	5.03093	4.99295	4.93599	4.87076	4.83581	4.81581	4.78822
5.45628	5.49578	5.52071	5.54791	5.56161	5.57693	5.58415	5.58919	5.60075	5.60334	5.60554	5.6182	5.62937	5.63165	5.63092	5.60345	5.59227	5.58031	5.55749	5.54624	5.53856	5.49858	5.50704	5.51472	5.54442	5.5253	5.50279	5.50082	5.42574	5.41268	5.43024	5.40371	5.36867	5.40021	5.36297	5.36463	5.3453	5.27866	5.21289	5.14623	5.09902	5.05701	5.04224	5.0276	4.98042	4.89866	4.85704	4.81976	4.76705	4.75284
5.50309	5.5105	5.51916	5.55042	5.56575	5.57357	5.57236	5.59628	5.60143	5.62554	5.62709	5.63084	5.62713	5.64751	5.62796	5.60747	5.61749	5.60169	5.5681	5.56478	5.5386	5.52264	5.52873	5.5045	5.48815	5.51641	5.49945	5.43853	5.37286	5.40345	5.47728	5.4373	5.41697	5.39525	5.40974	5.38057	5.32801	5.25458	5.22025	5.14583	5.07675	5.06771	5.00743	4.9798	4.92123	4.85668	4.8256	4.79314	4.75978	4.7166
5.53907	5.53396	5.53782	5.55288	5.54545	5.55345	5.56407	5.56775	5.59754	5.61033	5.61148	5.61844	5.60641	5.63065	5.62533	5.6026	5.59943	5.60335	5.58406	5.54095	5.51759	5.54786	5.51924	5.49316	5.46998	5.47375	5.45734	5.38956	5.34544	5.42091	5.47944	5.47579	5.42967	5.37786	5.38173	5.32903	5.30458	5.25863	5.2045	5.11302	5.13129	5.06153	5.01736	5.03269	4.95303	4.90078	4.85716	4.799	4.72566	4.66856
5.50667	5.51795	5.51662	5.53008	5.54453	5.5419	5.54332	5.55252	5.56895	5.58078	5.58417	5.57971	5.59016	5.59607	5.6125	5.60468	5.59076	5.61146	5.59896	5.56844	5.54603	5.54641	5.52973	5.5056	5.46069	5.38986	5.33446	5.34594	5.3361	5.40122	5.4452	5.4275	5.40263	5.37887	5.31871	5.25569	5.20849	5.19699	5.15364	5.10977	5.1467	5.12878	5.0861	5.05566	4.9463	4.90171	4.85396	4.79692	4.72114	4.65932
5.49817	5.49631	5.5011	5.51656	5.52553	5.52603	5.5126	5.54402	5.55812	5.56633	5.57931	5.5775	5.5693	5.55888	5.59913	5.60562	5.60288	5.56982	5.55087	5.54916	5.53844	5.53481	5.5056	5.43366	5.39743	5.36758	5.32925	5.32913	5.34646	5.35137	5.39632	5.39242	5.40783	5.42414	5.35529	5.30805	5.23562	5.18668	5.12987	5.16799	5.16595	5.14948	5.12771	5.06523	4.95811	4.88404	4.79552	4.67298	4.65749	4.61799
5.45542	5.46573	5.47249	5.4986	5.52947	5.52625	5.54955	5.57578	5.57489	5.58696	5.59356	5.59819	5.59409	5.56021	5.57278	5.56967	5.57733	5.54787	5.51394	5.50631	5.49861	5.47313	5.42698	5.41561	5.37661	5.34521	5.32004	5.34129	5.33449	5.33901	5.32922	5.38368	5.40899	5.41151	5.37633	5.3248	5.23644	5.18091	5.19713	5.19917	5.16221	5.14979	5.13583	4.98178	4.89586	4.82675	4.76928	4.719	4.66664	4.59541
5.45728	5.47358	5.50832	5.5256	5.52469	5.56195	5.57592	5.59099	5.60407	5.60637	5.60463	5.60286	5.60241	5.59399	5.56749	5.54955	5.57194	5.56295	5.53338	5.50608	5.49232	5.47771	5.45668	5.43145	5.39553	5.33447	5.33396	5.35918	5.3686	5.35525	5.30587	5.34974	5.3575	5.3771	5.34594	5.29572	5.23254	5.22237	5.21184	5.19601	5.1953	5.14759	5.03354	4.94813	4.90456	4.84954	4.7983	4.75319	4.69791	4.6267
5.39783	5.43177	5.49104	5.51358	5.54036	5.55036	5.57823	5.58843	5.59577	5.60722	5.60274	5.59998	5.60711	5.57146	5.59726	5.56156	5.55393	5.56375	5.56101	5.55412	5.53891	5.50393	5.46258	5.45535	5.4323	5.40079	5.37401	5.39612	5.35659	5.3133	5.31982	5.32064	5.33482	5.36226	5.37278	5.31141	5.25226	5.21339	5.20577	5.19018	5.18567	5.05503	4.98397	4.98329	4.92837	4.87727	4.83136	4.78355	4.73094	4.66264
5.38469	5.44184	5.48633	5.51178	5.52633	5.54896	5.57901	5.58177	5.5923	5.5881	5.59848	5.59644	5.5921	5.58548	5.57509	5.5897	5.55971	5.57224	5.56229	5.55633	5.55204	5.52483	5.49962	5.4824	5.44651	5.41886	5.39167	5.39969	5.37051	5.33326	5.30345	5.27457	5.2578	5.26257	5.25319	5.21417	5.18595	5.12602	5.1174	5.09731	5.12554	5.0606	5.01787	5.01445	4.96034	4.91953	4.86161	4.80379	4.74771	4.70956
5.3952	5.45757	5.4864	5.52006	5.53939	5.55012	5.55758	5.58433	5.58612	5.58937	5.59317	5.6003	5.59249	5.58359	5.58265	5.58079	5.57268	5.58227	5.5658	5.55397	5.54249	5.51787	5.50023	5.4901	5.45276	5.42549	5.38615	5.38766	5.36854	5.34059	5.29685	5.27647	5.25212	5.21229	5.19382	5.17394	5.14135	5.13949	5.11754	5.09414	5.13548	5.09813	5.05762	5.0479	4.98407	4.92084	4.86342	4.84572	4.7965	4.71975
5.38715	5.45064	5.50639	5.52485	5.52608	5.54423	5.55666	5.55613	5.58806	5.5845	5.58353	5.60436	5.60628	5.58861	5.58919	5.56743	5.57465	5.59232	5.58072	5.56606	5.54069	5.52221	5.4807	5.43827	5.4197	5.39642	5.35416	5.35559	5.31777	5.28462	5.27345	5.26232	5.22432	5.19583	5.21382	5.17478	5.14007	5.15262	5.1647	5.13607	5.15233	5.11864	5.07225	5.05347	4.97595	4.92533	4.89075	4.84503	4.79075	4.72821
5.39703	5.44966	5.47655	5.49866	5.51091	5.52679	5.52172	5.54605	5.57987	5.59344	5.58677	5.59887	5.61354	5.5894	5.58016	5.57581	5.57377	5.57597	5.58653	5.56866	5.55155	5.50842	5.48182	5.45576	5.41	5.38959	5.36152	5.33548	5.31538	5.28171	5.24766	5.21895	5.20922	5.22375	5.19886	5.18413	5.17367	5.17658	5.20127	5.19396	5.13609	5.11421	5.08576	5.07532	4.99939	4.95114	4.9124	4.86334	4.82155	4.76148
5.41427	5.45899	5.51221	5.50508	5.51912	5.52654	5.52604	5.52004	5.55388	5.5708	5.56809	5.58613	5.60521	5.57318	5.56852	5.56086	5.55901	5.57751	5.55372	5.54375	5.50974	5.48232	5.45094	5.42739	5.42119	5.39792	5.37621	5.34054	5.31743	5.27313	5.22376	5.17779	5.15402	5.19362	5.22012	5.21489	5.20415	5.20458	5.21268	5.18965	5.12128	5.11901	5.13265	5.08516	5.02945	4.98163	4.91087	4.85555	4.79048	4.73837
5.44742	5.48466	5.51445	5.52174	5.53421	5.54437	5.52961	5.526	5.53925	5.56291	5.58646	5.5788	5.58618	5.56248	5.56795	5.5625	5.54655	5.54571	5.54979	5.53217	5.50452	5.48883	5.45304	5.42074	5.38097	5.37155	5.32916	5.2861	5.2777	5.24195	5.19443	5.15891	5.17876	5.20284	5.20031	5.22578	5.22802	5.20614	5.18365	5.15845	5.13318	5.14748	5.14355	5.1135	5.05266	4.97847	4.90956	4.82301	4.76384	4.70288
5.4497	5.47742	5.51774	5.5462	5.52658	5.52115	5.53726	5.53672	5.54033	5.55042	5.56658	5.584	5.58392	5.56304	5.54542	5.53784	5.52663	5.52499	5.51381	5.49647	5.49122	5.45876	5.43987	5.40431	5.39641	5.3682	5.33597	5.27645	5.26786	5.23233	5.22154	5.21405	5.1927	5.18629	5.1971	5.24363	5.21422	5.17405	5.15477	5.12847	5.13439	5.20177	5.13652	5.09994	5.03633	4.96714	4.90892	4.8474	4.77546	4.6984
5.43134	5.46384	5.50761	5.54506	5.53397	5.52827	5.54812	5.53849	5.5389	5.55232	5.54776	5.57046	5.55152	5.54059	5.53213	5.53427	5.54726	5.53934	5.51488	5.47402	5.44314	5.45317	5.42883	5.40354	5.37302	5.35498	5.34046	5.29458	5.25325	5.24662	5.22932	5.20738	5.15405	5.12004	5.14092	5.17653	5.15643	5.13104	5.1278	5.12444	5.12221	5.1899	5.20972	5.11118	5.0552	4.9986	4.92196	4.84584	4.76901	4.6911
5.38315	5.41343	5.4877	5.51229	5.54627	5.5599	5.54308	5.5352	5.5491	5.54543	5.53227	5.54768	5.54394	5.53485	5.54911	5.54224	5.51642	5.51715	5.49666	5.4564	5.43959	5.4249	5.41685	5.39932	5.37405	5.34642	5.32494	5.28904	5.2354	5.22695	5.22383	5.17735	5.12726	5.11986	5.14918	5.16289	5.1651	5.13283	5.08367	5.1155	5.11084	5.15855	5.1832	5.11362	5.02128	4.97983	4.91833	4.82428	4.74492	4.70315
5.38312	5.43309	5.47816	5.49238	5.54119	5.5573	5.58369	5.57043	5.56748	5.54653	5.53487	5.54327	5.58316	5.59172	5.57726	5.53882	5.52277	5.50785	5.47763	5.43061	5.426	5.40451	5.38644	5.36123	5.35688	5.31666	5.30954	5.28657	5.24513	5.20322	5.1638	5.1536	5.16848	5.17499	5.1709	5.17626	5.16876	5.10994	5.09289	5.07352	5.09712	5.11891	5.14818	5.11647	5.04121	4.94848	4.87665	4.81406	4.76174	4.73031
5.42839	5.43982	5.47616	5.50162	5.52458	5.55035	5.57952	5.61326	5.59423	5.56719	5.56772	5.59102	5.61789	5.58306	5.56022	5.53677	5.5173	5.50629	5.47158	5.4329	5.41826	5.39925	5.38356	5.35251	5.31423	5.27394	5.23285	5.24836	5.21262	5.15419	5.1461	5.14182	5.12668	5.11729	5.10734	5.09747	5.11472	5.11116	5.07544	5.08849	5.10106	5.09059	5.10624	5.09911	5.04525	4.93797	4.87385	4.82399	4.76262	4.70036
5.44197	5.45142	5.47732	5.51538	5.52003	5.55107	5.56708	5.59641	5.57509	5.57326	5.55578	5.56822	5.58667	5.56515	5.54868	5.53429	5.51636	5.50708	5.4827	5.45335	5.41842	5.39805	5.3789	5.35574	5.30845	5.26073	5.23276	5.22033	5.17943	5.16422	5.12914	5.11042	5.11361	5.08326	5.08023	5.08412	5.11307	5.09861	5.06695	5.09126	5.09362	5.08862	5.10676	5.12984	5.07887	4.97055	4.8921	4.82576	4.7616	4.65986
5.40221	5.45338	5.50514	5.51311	5.51795	5.53329	5.56124	5.55492	5.55856	5.54766	5.52963	5.51892	5.5484	5.55053	5.53904	5.52849	5.521	5.52211	5.50074	5.46952	5.43053	5.40395	5.38601	5.33848	5.2963	5.26268	5.23492	5.19583	5.15984	5.16877	5.13394	5.13639	5.11038	5.0765	5.07983	5.07377	5.11031	5.10593	5.09269	5.06002	5.05964	5.09706	5.09371	5.08882	5.05733	4.98337	4.88	4.78567	4.71576	4.62408
5.45101	5.50485	5.51946	5.51325	5.51846	5.53027	5.52488	5.52504	5.52113	5.52668	5.5154	5.52841	5.53194	5.53941	5.54088	5.5381	5.53087	5.52396	5.50097	5.47526	5.46101	5.42416	5.38619	5.34945	5.28539	5.22586	5.19462	5.16867	5.13778	5.1371	5.1339	5.1434	5.11322	5.09781	5.09383	5.08241	5.11217	5.10083	5.09356	5.087	5.03859	5.08834	5.08008	5.06157	5.02644	4.96065	4.85798	4.77204	4.677	4.5283
5.45502	5.50602	5.52763	5.53049	5.52127	5.51503	5.51561	5.52884	5.50996	5.51592	5.50418	5.53589	5.53216	5.53216	5.53039	5.54023	5.53877	5.51908	5.49469	5.47252	5.46692	5.41598	5.36388	5.31772	5.2747	5.22054	5.20314	5.16119	5.14517	5.09563	5.10322	5.14202	5.10863	5.08572	5.07102	5.05556	5.08888	5.08831	5.08605	5.09331	5.07002	5.05421	5.07608	5.04667	5.01116	4.94215	4.86952	4.65408	4.44229	4.34252
5.45238	5.45902	5.52838	5.50415	5.50205	5.51253	5.50855	5.52681	5.52355	5.51296	5.52323	5.53646	5.53749	5.54386	5.53487	5.52639	5.53361	5.51241	5.48759	5.45852	5.44579	5.39155	5.35143	5.31857	5.27298	5.22156	5.18292	5.16153	5.14401	5.09458	5.10694	5.08768	5.10807	5.09056	5.03176	5.049	5.068	5.07172	5.06608	5.06914	5.06788	5.04995	5.03953	5.01585	4.97107	4.89766	4.73518	4.56097	4.41382	4.29143
5.4303	5.47908	5.48262	5.48035	5.49804	5.52224	5.51742	5.53056	5.5137	5.52739	5.52659	5.52334	5.54451	5.56059	5.55176	5.53428	5.51427	5.51336	5.50919	5.4801	5.41682	5.39162	5.35034	5.32061	5.26951	5.26826	5.24534	5.19019	5.17773	5.13526	5.10575	5.08126	5.0607	5.07058	5.0177	5.0151	5.03825	5.05571	5.0407	5.04664	5.05371	5.03868	5.00415	4.99941	4.97345	4.87955	4.71076	4.54913	4.47304	4.46097
5.48327	5.50555	5.48009	5.47618	5.48884	5.5126	5.50911	5.52459	5.53569	5.52843	5.53513	5.52748	5.54345	5.55429	5.56654	5.54882	5.52302	5.5299	5.53292	5.50112	5.42784	5.40411	5.37233	5.32219	5.29063	5.25662	5.24962	5.16725	5.15858	5.13469	5.11026	5.08442	5.04236	5.02717	5.01901	5.00217	5.02349	5.02377	5.03555	5.02939	5.02664	5.0135	4.97996	4.96335	4.93978	4.8597	4.74365	4.66504	4.58481	4.54296
5.49463	5.50332	5.50806	5.50557	5.50791	5.51566	5.51063	5.52483	5.53574	5.53982	5.534	5.52466	5.54809	5.55859	5.55161	5.56961	5.55978	5.54433	5.52851	5.50641	5.44552	5.40047	5.37414	5.35758	5.30606	5.24926	5.19776	5.16126	5.16251	5.12645	5.09831	5.04462	5.02781	4.99206	5.02209	5.02438	5.02117	5.02347	5.02281	4.99193	4.99198	4.98723	4.95647	4.90021	4.92335	4.86062	4.7744	4.68556	4.61603	4.55327
5.4856	5.47268	5.49511	5.50805	5.51632	5.50837	5.51303	5.52503	5.5483	5.54488	5.52143	5.50565	5.50975	5.5093	5.51927	5.51581	5.53023	5.53918	5.5438	5.51985	5.46237	5.42171	5.41701	5.35043	5.30558	5.2241	5.21259	5.20677	5.13837	5.0954	5.07143	5.0389	5.02833	5.00782	5.01728	5.00268	5.00973	5.02297	4.99403	4.9684	4.97277	4.95619	4.89895	4.89249	4.89452	4.83937	4.79596	4.74463	4.64187	4.59725
5.49519	5.48834	5.4797	5.47976	5.4981	5.50716	5.51552	5.50344	5.52233	5.5129	5.51783	5.49948	5.48887	5.48733	5.51707	5.52397	5.489	5.48997	5.54142	5.54164	5.4867	5.45055	5.42151	5.34403	5.27159	5.22247	5.19774	5.21385	5.1164	5.07697	5.07049	5.05429	5.02081	5.00041	5.02513	5.01172	5.00154	4.99231	4.96731	4.98499	4.98276	4.93408	4.89787	4.8956	4.83579	4.82221	4.79988	4.74207	4.64811	4.65038
5.49465	5.45954	5.44126	5.4536	5.46515	5.49234	5.5097	5.48895	5.47428	5.48733	5.48781	5.49189	5.48941	5.50232	5.53073	5.51917	5.47798	5.46661	5.4778	5.56946	5.50187	5.46183	5.42097	5.37248	5.30394	5.24263	5.21942	5.21067	5.13455	5.07061	5.04879	5.05518	5.0324	5.00408	5.04455	5.01576	4.99814	5.01105	5.03522	4.98815	4.9568	4.93121	4.87582	4.86008	4.80252	4.76212	4.70595	4.66639	4.61831	4.59973
5.39222	5.43069	5.43234	5.44794	5.4555	5.46409	5.478	5.47688	5.45953	5.45866	5.47523	5.47472	5.47156	5.51819	5.53143	5.52897	5.49673	5.45636	5.44221	5.43197	5.57366	5.53427	5.4658	5.3986	5.33124	5.26626	5.24303	5.20084	5.11043	5.0674	5.05325	5.0522	5.00451	5.01998	5.05958	5.01418	4.99594	5.00632	4.9892	4.96653	4.96025	4.93282	4.90126	4.85269	4.75108	4.69901	4.65659	4.61945	4.58313	4.59172
5.37011	5.41266	5.41296	5.43885	5.44581	5.45648	5.43899	5.44677	5.45284	5.44997	5.44798	5.43707	5.46518	5.49155	5.51523	5.51302	5.48882	5.44194	5.4178	5.37813	5.46587	5.44767	5.45723	5.40368	5.34149	5.27293	5.24872	5.19912	5.11517	5.07337	5.05926	5.03363	4.99835	5.0137	5.04637	5.02811	4.9677	4.95014	4.94385	4.93366	4.9383	4.92095	4.88826	4.80587	4.69681	4.62762	4.59922	4.587	4.55648	4.57209
5.33442	5.39232	5.39964	5.4204	5.43541	5.44018	5.42224	5.42893	5.43542	5.43692	5.43209	5.41328	5.42598	5.46217	5.48574	5.47836	5.46372	5.4406	5.41713	5.37699	5.41717	5.39117	5.34811	5.32031	5.33427	5.26946	5.23269	5.18177	5.12202	5.08081	5.05897	5.04471	5.00646	5.01751	5.01431	4.9985	4.93166	4.92569	4.92205	4.92973	4.90963	4.90607	4.86007	4.74568	4.69582	4.62677	4.58584	4.53465	4.50536	4.50985
5.31925	5.37508	5.38749	5.40408	5.42262	5.43094	5.41746	5.41636	5.42099	5.42355	5.42909	5.41557	5.43247	5.46456	5.46536	5.46193	5.46322	5.42413	5.40444	5.38522	5.43154	5.3969	5.32978	5.27895	5.25297	5.24867	5.23704	5.18499	5.12554	5.08473	5.06007	5.04844	5.04064	5.02771	5.01582	4.9964	4.93922	4.92226	4.90863	4.92223	4.9084	4.86586	4.79488	4.72727	4.67061	4.64609	4.5736	4.50272	4.4728	4.46066
5.3244	5.3561	5.37259	5.38996	5.41022	5.42198	5.4107	5.41257	5.42513	5.43332	5.44049	5.42555	5.41537	5.44766	5.45489	5.45246	5.40513	5.40011	5.36271	5.33321	5.38165	5.38432	5.33004	5.26048	5.24877	5.23249	5.23471	5.18882	5.1319	5.08817	5.06872	5.07959	5.05733	5.0468	5.02955	4.98448	4.94022	4.91301	4.89432	4.90189	4.90288	4.79239	4.78912	4.70602	4.64797	4.64298	4.61269	4.52904	4.47832	4.48679
5.31912	5.34429	5.36906	5.38321	5.40057	5.42006	5.40922	5.41401	5.42337	5.43561	5.43512	5.41892	5.38323	5.41424	5.42605	5.42644	5.40003	5.39425	5.36763	5.32735	5.35468	5.35127	5.33272	5.32286	5.29922	5.25926	5.22206	5.20964	5.15292	5.13659	5.09965	5.08611	5.04012	5.03396	4.98577	4.95959	4.93886	4.88824	4.88294	4.92307	4.85102	4.78197	4.7455	4.70961	4.72376	4.74189	4.78032	4.72124	4.60823	4.54507
5.33231	5.33968	5.36805	5.38475	5.40492	5.41539	5.41153	5.42126	5.43243	5.43827	5.44263	5.42694	5.39441	5.38355	5.39652	5.40389	5.39324	5.37834	5.36294	5.36989	5.39339	5.36231	5.34982	5.32769	5.31553	5.26835	5.24435	5.20101	5.19556	5.17419	5.14233	5.06836	5.06157	5.04363	4.97861	4.97113	4.95218	4.91117	4.87633	4.86096	4.81678	4.79809	4.78275	4.82671	4.86729	4.84168	4.82975	4.83313	4.81542	4.82124
5.34033	5.3507	5.36917	5.39361	5.41148	5.42579	5.4215	5.41266	5.43245	5.43668	5.44064	5.42116	5.39192	5.37613	5.35506	5.37879	5.38584	5.38272	5.36419	5.40757	5.42728	5.39061	5.34935	5.328	5.28623	5.28128	5.21396	5.18083	5.16122	5.16155	5.12069	5.1468	5.09852	5.06244	5.01565	4.99063	4.96523	4.94172	4.90229	4.88339	4.78979	4.88593	4.94486	4.69048	4.76716	4.7977	4.88844	4.80115	4.9252	4.88426
5.38894	5.3729	5.39945	5.40941	5.42198	5.44131	5.44569	5.42973	5.43623	5.43379	5.43908	5.42517	5.40138	5.37644	5.33643	5.32513	5.35733	5.38136	5.39731	5.40689	5.41554	5.38837	5.35468	5.31891	5.28156	5.26229	5.22286	5.17248	5.15154	5.13346	5.13313	5.14602	5.12494	5.08349	5.04409	4.99368	4.97488	4.97284	4.93328	4.91683	4.87548	4.85281	4.80356	4.79177	4.8507	4.84155	4.79333	4.72302	4.72505	4.68111
5.3243	5.35408	5.37629	5.39445	5.43454	5.45057	5.45225	5.45361	5.44251	5.44344	5.43621	5.42713	5.40596	5.37349	5.33922	5.33171	5.31176	5.34114	5.39173	5.39789	5.39014	5.3781	5.36069	5.3115	5.28079	5.2663	5.24183	5.19147	5.15071	5.14186	5.11125	5.11724	5.13817	5.10692	5.05533	5.01505	4.98775	4.94357	4.91956	4.95256	4.96943	4.8927	4.78604	4.85616	4.74663	4.61504	4.66035	4.67128	4.69836	4.65955
5.31059	5.34217	5.36422	5.38249	5.41182	5.44421	5.46383	5.46814	5.46994	5.45957	5.44819	5.41905	5.41018	5.38295	5.38053	5.36545	5.36616	5.36011	5.34843	5.34567	5.33253	5.31815	5.30833	5.29281	5.27892	5.27468	5.24582	5.2162	5.17176	5.15957	5.13955	5.09897	5.12411	5.12041	5.09175	5.05452	5.00341	4.95184	4.91271	4.97047	5.00387	5.01707	5.04783	4.81386	4.75143	4.65909	4.60967	4.6258	4.68083	4.73194
5.29475	5.33872	5.36254	5.38248	5.40331	5.4308	5.4478	5.49065	5.49461	5.46649	5.45821	5.44743	5.43451	5.41241	5.41699	5.41179	5.40317	5.39405	5.38019	5.33884	5.33037	5.31896	5.30316	5.28658	5.27204	5.26137	5.26784	5.23649	5.20925	5.16391	5.14916	5.1293	5.12182	5.11458	5.07001	5.01329	4.95819	4.92985	4.93913	5.00306	5.00599	5.0482	5.0176	4.92177	4.86327	4.8091	4.75541	4.75352	4.76451	4.78309
5.29893	5.34178	5.35986	5.38516	5.40679	5.42681	5.45003	5.47236	5.46117	5.48235	5.48598	5.46511	5.45966	5.45295	5.44497	5.43215	5.42244	5.40415	5.38459	5.34683	5.32879	5.31032	5.29726	5.28209	5.26193	5.24534	5.25643	5.23179	5.21148	5.19618	5.16087	5.13376	5.10957	5.07813	5.04058	5.00136	4.98	4.94791	4.94499	5.0036	4.99224	4.98509	4.9442	4.9441	4.89386	4.89867	4.91519	4.85734	4.77137	4.7677
5.30228	5.33241	5.35154	5.37468	5.39608	5.42118	5.44244	5.43534	5.46227	5.48034	5.4868	5.48062	5.47397	5.46417	5.42713	5.40855	5.39091	5.35896	5.33557	5.32225	5.32714	5.30285	5.2881	5.26953	5.25134	5.23664	5.24374	5.23313	5.20784	5.18648	5.16911	5.15777	5.10505	5.07933	5.04653	4.99298	4.96193	4.9692	4.9234	4.92539	4.94276	4.93316	4.83362	4.92445	4.94928	5.018	4.93723	4.85091	4.74094	4.69052
5.30427	5.33305	5.35987	5.37267	5.39762	5.41667	5.41703	5.43706	5.45479	5.45506	5.46532	5.46765	5.44909	5.45071	5.42991	5.40482	5.3796	5.36394	5.33514	5.31284	5.28176	5.2882	5.28487	5.27256	5.26141	5.23254	5.25439	5.24873	5.20579	5.19107	5.16944	5.15487	5.1058	5.0692	5.04445	5.0082	4.9446	4.89688	4.85362	4.87661	4.9104	4.93602	4.97306	4.95018	5.03449	5.09489	5.00279	4.93329	4.84028	4.82985
5.30641	5.33258	5.35258	5.38044	5.3874	5.40793	5.42897	5.43549	5.45117	5.45661	5.46411	5.4651	5.4388	5.42222	5.43142	5.40662	5.37506	5.33928	5.30919	5.26424	5.26523	5.27511	5.26219	5.25178	5.23289	5.23729	5.2476	5.23917	5.21743	5.19851	5.16927	5.12904	5.09101	5.05064	5.07666	5.02706	4.96354	4.89997	4.84036	4.78734	4.87429	4.94025	5.00329	4.96654	5.08292	5.03285	4.9664	4.85537	4.83462	4.8583
5.3177	5.34716	5.36298	5.39795	5.39408	5.42536	5.42889	5.44044	5.45682	5.45911	5.45165	5.42363	5.42425	5.4193	5.42873	5.40764	5.37733	5.34012	5.31271	5.26215	5.25337	5.24823	5.2423	5.26893	5.2721	5.25419	5.28115	5.25282	5.22386	5.19073	5.16525	5.14652	5.06599	5.0418	5.09882	5.0433	4.9689	4.9171	4.8695	4.80212	4.80837	4.9187	4.88995	4.90603	5.10278	5.1193	5.01639	4.93176	4.87361	4.8291
5.33427	5.35388	5.39025	5.39817	5.40976	5.43435	5.42753	5.44004	5.45889	5.46985	5.44882	5.40392	5.43405	5.4317	5.4104	5.39042	5.35988	5.32274	5.27645	5.23229	5.2046	5.22428	5.25087	5.26021	5.26647	5.24561	5.26013	5.22798	5.22002	5.19562	5.17442	5.1492	5.09377	5.04209	5.08095	5.03324	4.98606	4.93454	4.8835	4.82624	4.75025	4.82072	4.79333	4.87864	4.96436	5.02446	4.94001	4.86375	4.80209	4.76856
5.33686	5.35159	5.38864	5.39917	5.41332	5.43166	5.42511	5.44312	5.46505	5.47225	5.43527	5.4104	5.4105	5.40498	5.38102	5.37393	5.3598	5.33939	5.31573	5.25276	5.20416	5.2132	5.22234	5.23752	5.25367	5.23808	5.22837	5.20171	5.20858	5.16754	5.1332	5.07123	5.019	4.99567	4.96737	4.94538	4.95816	4.94709	4.90192	4.85182	4.78816	4.67757	4.72648	4.76992	4.83649	4.83369	4.85551	4.82336	4.75416	4.71917
5.32978	5.35492	5.38231	5.39521	5.41534	5.42888	5.42018	5.43799	5.44511	5.44684	5.4187	5.39831	5.38997	5.39287	5.38081	5.35778	5.35199	5.33324	5.30007	5.26191	5.22949	5.21903	5.19146	5.20145	5.24068	5.22492	5.2108	5.16931	5.14308	5.13473	5.09203	5.07	5.04027	5.03025	4.95843	4.92302	4.91625	4.90222	4.89171	4.85043	4.77477	4.72856	4.63568	4.7104	4.72649	4.72101	4.78138	4.76789	4.70268	4.68911
5.29701	5.36112	5.38705	5.39779	5.41321	5.42683	5.42337	5.43304	5.43722	5.42755	5.39503	5.37271	5.38309	5.37734	5.37277	5.34846	5.33189	5.31161	5.27756	5.24613	5.24659	5.21832	5.20595	5.15928	5.228	5.23046	5.166	5.11207	5.09596	5.09972	5.1017	5.06127	5.02879	5.01799	4.98673	4.92755	4.89145	4.84927	4.84566	4.82053	4.77869	4.69067	4.62808	4.61692	4.64078	4.54936	4.63266	4.69519	4.73417	4.68709
5.32398	5.36128	5.38303	5.39853	5.4135	5.42557	5.44026	5.43242	5.43068	5.3963	5.35643	5.34738	5.3431	5.31042	5.34222	5.32923	5.31783	5.28812	5.26519	5.25343	5.23598	5.21291	5.19405	5.16881	5.21735	5.21354	5.14248	5.11969	5.07413	5.08003	5.07287	5.0321	5.01623	4.98552	4.92903	4.85574	4.84543	4.80468	4.78613	4.78	4.76331	4.66586	4.58202	4.5946	4.54515	4.51097	4.62695	4.7279	4.74799	4.70644
5.28489	5.32127	5.35827	5.37382	5.39823	5.42418	5.43338	5.4308	5.42047	5.40911	5.36935	5.36212	5.36078	5.32917	5.28287	5.25878	5.29575	5.2701	5.25017	5.24259	5.24164	5.22324	5.18925	5.18582	5.21832	5.22403	5.19081	5.11321	5.05177	5.02405	5.03203	5.02747	5.00695	4.95845	4.93845	4.84374	4.81507	4.80885	4.77732	4.75382	4.71493	4.63911	4.57722	4.54339	4.51753	4.51587	4.63324	4.76557	4.73757	4.68999
5.31734	5.34157	5.36037	5.36742	5.38644	5.40825	5.42639	5.41913	5.41576	5.4067	5.39015	5.37513	5.36885	5.33513	5.29723	5.25559	5.1948	5.17073	5.18784	5.21723	5.22974	5.21762	5.20468	5.17493	5.20565	5.25545	5.19519	5.10596	5.02542	5.00668	4.99407	4.97827	4.98525	4.97011	4.93776	4.86443	4.81308	4.78161	4.74481	4.73681	4.6817	4.631	4.59678	4.57832	4.5517	4.5681	4.64908	4.76166	4.74105	4.7036
5.33475	5.35227	5.36408	5.37223	5.38774	5.40268	5.4141	5.41502	5.4164	5.42185	5.39233	5.37658	5.35713	5.32832	5.32045	5.27688	5.20903	5.17105	5.19062	5.19543	5.22868	5.23756	5.22505	5.21065	5.21686	5.23641	5.22353	5.13955	5.07941	5.00818	4.97195	4.97096	4.97737	4.91686	4.87511	4.84032	4.78862	4.74387	4.68112	4.6438	4.6428	4.60202	4.59297	4.54611	4.5928	4.6461	4.59387	4.59051	4.59468	4.58461
5.32037	5.35042	5.34697	5.36922	5.38675	5.40249	5.40165	5.39035	5.40153	5.39687	5.38204	5.37843	5.34343	5.34216	5.30842	5.25539	5.22504	5.15936	5.15811	5.16509	5.21158	5.22552	5.20645	5.25079	5.24804	5.23513	5.22756	5.15983	5.09104	5.02298	4.96156	4.92288	4.90145	4.89528	4.78798	4.78738	4.74668	4.68951	4.64908	4.61581	4.5812	4.53884	4.50546	4.50335	4.534	4.55467	4.50655	4.43352	4.48332	4.44228
5.32839	5.33748	5.3387	5.36967	5.36595	5.3682	5.36831	5.36798	5.37459	5.3794	5.37537	5.34517	5.34678	5.32627	5.29108	5.25363	5.17983	5.12472	5.11904	5.15696	5.1779	5.21059	5.21037	5.21849	5.23222	5.21798	5.18668	5.1783	5.11091	5.04484	4.96	4.9001	4.85239	4.81732	4.74384	4.72252	4.70761	4.66251	4.60661	4.59335	4.58069	4.50635	4.5006	4.50146	4.525	4.50278	4.52589	4.47434	4.31009	4.29135
5.3486	5.33416	5.35021	5.36129	5.3703	5.36908	5.37165	5.36614	5.37014	5.36239	5.35702	5.3412	5.32124	5.30536	5.28781	5.22418	5.18838	5.1432	5.11154	5.16505	5.15199	5.17538	5.2121	5.21073	5.18133	5.15749	5.18844	5.16401	5.11325	5.03741	4.98536	4.92251	4.88998	4.70032	4.70269	4.6919	4.7015	4.70556	4.65711	4.62371	4.58614	4.53613	4.49919	4.52486	4.53137	4.57501	4.58862	4.47965	4.26712	4.32004
5.33615	5.33407	5.33471	5.34304	5.35454	5.36856	5.37408	5.37448	5.36496	5.36699	5.34866	5.34218	5.31078	5.27442	5.27294	5.23311	5.20955	5.15718	5.15022	5.22403	5.21555	5.20684	5.1887	5.17879	5.14415	5.12556	5.12057	5.11731	5.08124	5.04753	4.98745	4.92362	4.81551	4.72092	4.67435	4.67222	4.64853	4.63613	4.65456	4.65652	4.62669	4.57341	4.514	4.50011	4.56559	4.56194	4.53875	4.40085	4.33924	4.30399
5.32043	5.33073	5.35555	5.35275	5.36198	5.37769	5.37129	5.37048	5.35814	5.34514	5.33426	5.32207	5.30578	5.29884	5.29841	5.27434	5.21972	5.19406	5.17869	5.2253	5.22017	5.21146	5.19397	5.16228	5.10695	5.09786	5.08177	5.11562	5.07441	5.01488	4.93695	4.85739	4.81209	4.74878	4.70222	4.67037	4.63094	4.59482	4.56537	4.54757	4.52109	4.52444	4.43209	4.42164	4.46329	4.48262	4.42298	4.40052	4.33262	4.35928
5.34338	5.35279	5.36139	5.34525	5.34071	5.35949	5.36056	5.36302	5.37106	5.34276	5.31615	5.3121	5.29988	5.29497	5.29308	5.24624	5.22566	5.20925	5.19643	5.20791	5.21863	5.22461	5.19823	5.15793	5.101	5.07487	5.04499	5.08339	5.0613	4.95901	4.88062	4.818	4.78827	4.74222	4.67909	4.65238	4.63426	4.58217	4.53761	4.48335	4.47256	4.42275	4.41849	4.35892	4.38013	4.41352	4.40193	4.39801	4.3726	4.43288
5.2978	5.34104	5.31867	5.32102	5.32763	5.33117	5.33095	5.3385	5.33846	5.34413	5.32623	5.29518	5.27711	5.28964	5.27727	5.25699	5.23735	5.21419	5.20852	5.24639	5.21811	5.16446	5.12981	5.13237	5.08113	5.03808	5.01735	5.06455	5.06358	4.95682	4.83694	4.78543	4.76617	4.71765	4.66371	4.61617	4.58766	4.58359	4.56509	4.51604	4.48252	4.43193	4.40296	4.35519	4.29572	4.39054	4.44857	4.45252	4.43723	4.47647
5.30419	5.30568	5.30077	5.30778	5.31168	5.31482	5.31639	5.32115	5.33013	5.29415	5.30666	5.29202	5.23943	5.27124	5.25718	5.22351	5.21595	5.21551	5.20479	5.20526	5.18227	5.14372	5.1295	5.1168	5.09369	5.01153	5.00048	4.99552	4.98771	4.93094	4.84741	4.79676	4.76716	4.71313	4.63749	4.60401	4.58421	4.56428	4.55138	4.54614	4.48645	4.46455	4.4204	4.24363	4.29339	4.41474	4.45341	4.43006	4.42724	4.44553
5.24694	5.26942	5.29287	5.30993	5.3118	5.30782	5.30927	5.31095	5.31419	5.27372	5.25665	5.30205	5.28647	5.26244	5.23386	5.22137	5.22087	5.20158	5.19057	5.19228	5.16915	5.1444	5.13114	5.11679	5.10613	5.00152	4.99019	4.9256	4.9398	4.90327	4.84501	4.80155	4.76873	4.70336	4.64894	4.6254	4.58104	4.5474	4.52299	4.52976	4.51429	4.46269	4.42037	4.2983	4.20035	4.2364	4.30515	4.38742	4.42298	4.44394
5.23885	5.25106	5.26521	5.27731	5.28645	5.29906	5.29567	5.29013	5.29242	5.26962	5.26954	5.2956	5.30812	5.24396	5.21994	5.23796	5.22324	5.20279	5.18272	5.18663	5.16882	5.13301	5.10886	5.11835	5.07552	5.03912	4.97931	4.92001	4.9227	4.889	4.82178	4.76656	4.73423	4.66611	4.59352	4.58126	4.57251	4.53313	4.5135	4.47514	4.49599	4.45763	4.42667	4.37508	4.2811	4.23892	4.18544	4.11913	4.03669	4.10232
5.22581	5.24523	5.25155	5.26499	5.26769	5.27587	5.29085	5.28874	5.29055	5.27872	5.25285	5.28924	5.33135	5.25755	5.19133	5.23597	5.22853	5.21342	5.19911	5.19503	5.13863	5.12927	5.11914	5.10638	5.06408	5.03301	4.95616	4.91171	4.8768	4.84215	4.81583	4.75066	4.72725	4.64149	4.58418	4.54953	4.54118	4.5235	4.48336	4.44649	4.45093	4.4643	4.44133	4.42999	4.30734	4.28502	4.228	4.18009	4.12236	4.20348
5.22862	5.23607	5.25184	5.25563	5.26545	5.26715	5.27323	5.28503	5.28278	5.28197	5.26378	5.2874	5.33846	5.27396	5.23938	5.23969	5.23439	5.22589	5.22732	5.18945	5.12407	5.09828	5.09659	5.06356	5.04439	5.01307	4.92404	4.8894	4.8841	4.8516	4.82559	4.79443	4.72539	4.66098	4.61213	4.57926	4.52948	4.50307	4.45049	4.39502	4.44303	4.44367	4.43522	4.42467	4.41646	4.33583	4.29024	4.23109	4.1503	4.2075
5.23002	5.23229	5.24622	5.24418	5.26113	5.26157	5.26835	5.28529	5.27851	5.27378	5.26979	5.26554	5.2911	5.29099	5.27299	5.25131	5.21247	5.19067	5.15756	5.14328	5.09761	5.06326	5.04249	5.05593	5.03101	4.97737	4.89547	4.88802	4.8715	4.82784	4.79716	4.76681	4.73424	4.66671	4.61963	4.56919	4.53284	4.49835	4.44788	4.39825	4.42203	4.45362	4.43175	4.42886	4.48637	4.38199	4.31757	4.26109	4.16099	4.16043
5.21172	5.21998	5.2395	5.24821	5.25009	5.2353	5.23854	5.24348	5.24931	5.24515	5.24387	5.25494	5.27527	5.27297	5.21361	5.1893	5.15208	5.12333	5.09041	5.05076	5.03408	5.02746	5.05479	5.03194	5.00679	4.9722	4.89578	4.87579	4.83677	4.7699	4.73333	4.75346	4.7235	4.66251	4.61032	4.57464	4.54204	4.50611	4.49124	4.40198	4.43082	4.44111	4.41608	4.42233	4.44905	4.4509	4.36804	4.28781	4.12177	4.03502
5.19031	5.21187	5.22795	5.24048	5.24657	5.2444	5.23043	5.22191	5.24336	5.25077	5.25721	5.30346	5.29556	5.1999	5.19132	5.13416	5.11117	5.07991	5.06925	5.06939	5.05933	5.03829	5.01942	5.02629	4.9825	4.94227	4.88694	4.8469	4.80122	4.74567	4.68136	4.66463	4.69798	4.65478	4.60691	4.5685	4.54352	4.53849	4.51082	4.4013	4.42489	4.46802	4.46471	4.42627	4.43116	4.44728	4.43216	4.36351	4.21402	4.10821
5.15748	5.2004	5.20725	5.23117	5.23698	5.24123	5.26067	5.28301	5.29425	5.28579	5.28142	5.23796	5.24393	5.20509	5.17614	5.17133	5.11787	5.063	5.06392	5.04662	5.03163	5.0353	5.02939	4.98482	4.96164	4.96206	4.89472	4.84701	4.79659	4.74571	4.69502	4.64116	4.66107	4.64504	4.58562	4.5747	4.54534	4.53186	4.51498	4.42143	4.44268	4.43019	4.39916	4.38149	4.36702	4.40141	4.39167	4.33292	4.18331	4.08636
5.1228	5.15857	5.17549	5.19585	5.22052	5.24483	5.27521	5.28358	5.29401	5.29659	5.27757	5.18482	5.14545	5.2325	5.22567	5.14619	5.11866	5.06718	5.08189	5.04337	5.0163	5.01271	5.00671	4.97252	4.93533	4.95272	4.93114	4.85891	4.79607	4.75757	4.72264	4.66909	4.59609	4.59084	4.5689	4.56616	4.54087	4.52737	4.49684	4.45616	4.41792	4.40411	4.38104	4.34459	4.31993	4.31524	4.34009	4.28189	4.15223	4.02535
5.07982	5.12066	5.1412	5.16812	5.19933	5.23101	5.25066	5.28815	5.29599	5.2947	5.235	5.17653	5.13401	5.16393	5.19926	5.1772	5.08933	5.02533	5.02721	5.03264	4.99141	4.98912	4.97534	4.96366	4.90339	4.91995	4.92684	4.86332	4.80584	4.76262	4.72485	4.68398	4.62196	4.54652	4.50725	4.5661	4.53689	4.51781	4.49667	4.47234	4.43275	4.39381	4.3804	4.33698	4.30444	4.28479	4.22452	4.20179	4.10479	4.0312
5.05401	5.08476	5.11279	5.13438	5.17567	5.20844	5.22654	5.25297	5.28299	5.2644	5.22103	5.17297	5.13771	5.08226	5.0915	5.14777	5.13645	5.04111	5.01491	5.00593	4.99157	4.9846	4.98047	4.95433	4.92417	4.92631	4.89548	4.85529	4.82165	4.76461	4.7361	4.71828	4.65459	4.5999	4.5315	4.51118	4.51731	4.52104	4.5002	4.45131	4.40755	4.39889	4.37927	4.35536	4.30836	4.23541	4.15933	4.14536	4.12088	4.03977
5.04261	5.07479	5.09927	5.12956	5.15921	5.18444	5.21799	5.23753	5.2526	5.23605	5.20428	5.15412	5.10692	5.0673	5.01654	5.018	5.07551	5.02503	5.03224	4.99171	4.96464	4.96099	4.96288	4.94269	4.92396	4.88671	4.87592	4.84983	4.81415	4.80007	4.76467	4.74199	4.6798	4.6253	4.57399	4.53837	4.54852	4.52734	4.51336	4.45583	4.40131	4.41038	4.39384	4.35316	4.28721	4.18769	4.14431	4.1125	4.06686	3.98798
5.02919	5.05835	5.09079	5.12734	5.16278	5.19551	5.20189	5.22311	5.23273	5.21185	5.21227	5.15348	5.11272	5.07546	5.038	4.97653	4.9731	4.96647	4.97129	4.9597	4.92358	4.92814	4.92267	4.91326	4.87921	4.88009	4.85982	4.84944	4.82366	4.79166	4.77382	4.75375	4.69002	4.6531	4.61474	4.5689	4.52373	4.52404	4.49557	4.44538	4.39356	4.39643	4.38864	4.33801	4.27404	4.17959	4.12647	4.05009	3.97731	3.85486
5.0216	5.06888	5.09835	5.12817	5.16599	5.19413	5.2097	5.2052	5.20359	5.19081	5.19447	5.15557	5.11626	5.08872	5.0477	4.99338	4.98789	4.94436	4.91537	4.89249	4.87353	4.88294	4.89091	4.88946	4.86741	4.85764	4.85923	4.84077	4.82238	4.8008	4.76585	4.74119	4.70751	4.68166	4.63399	4.55606	4.51206	4.50269	4.48732	4.41165	4.37492	4.35793	4.34199	4.31163	4.27096	4.1595	4.09741	3.99726	3.93885	3.82905
5.05381	5.08483	5.10865	5.13107	5.14454	5.16629	5.18597	5.19487	5.19668	5.17761	5.17317	5.16023	5.12283	5.09425	5.06311	5.01835	4.98979	4.97412	4.91309	4.90262	4.87128	4.87895	4.8748	4.88796	4.87339	4.84684	4.84413	4.82931	4.82165	4.79038	4.76236	4.71647	4.69038	4.65032	4.60511	4.56477	4.52423	4.50473	4.45164	4.4103	4.35411	4.34944	4.32074	4.29386	4.24023	4.12354	4.04607	4.00676	3.97544	3.90184
5.01767	5.04525	5.07748	5.11022	5.13677	5.14387	5.14251	5.15908	5.17234	5.15497	5.13694	5.13685	5.1032	5.08192	5.06295	5.01106	4.97121	4.95631	4.91045	4.89321	4.88472	4.88089	4.88359	4.87459	4.85824	4.85685	4.83553	4.81199	4.80523	4.77585	4.75502	4.73502	4.70112	4.63795	4.63234	4.59847	4.55341	4.49173	4.47382	4.43281	4.38571	4.32469	4.29187	4.26211	4.2003	4.05916	3.98919	4.02436	3.9909	3.92436
5.01135	5.03532	5.05898	5.09932	5.12379	5.13388	5.13222	5.13408	5.1392	5.12796	5.10706	5.11769	5.10279	5.05253	5.03286	5.01928	4.95521	4.93484	4.9072	4.89427	4.87336	4.87972	4.88273	4.88941	4.86885	4.85019	4.84007	4.81173	4.80135	4.76864	4.74442	4.72434	4.69536	4.68062	4.64294	4.6087	4.53176	4.48297	4.46198	4.4234	4.39331	4.3591	4.32441	4.27157	4.17976	4.03513	4.00314	3.97461	4.02694	3.95794
5.0159	5.03542	5.05683	5.08349	5.10531	5.11805	5.12143	5.11849	5.12227	5.10787	5.10029	5.07963	5.06749	5.06012	5.0453	5.02207	4.98882	4.93106	4.92679	4.91704	4.89787	4.88286	4.89098	4.89355	4.88821	4.87339	4.86402	4.84381	4.79147	4.76001	4.72351	4.70751	4.7136	4.6978	4.61094	4.55264	4.5259	4.47431	4.45573	4.44127	4.41369	4.34771	4.30616	4.31959	4.19785	4.08669	4.0069	3.96678	4.0074	3.98903
5.00161	5.02368	5.04486	5.05642	5.07807	5.08442	5.09205	5.10095	5.1075	5.10004	5.10085	5.0688	5.07525	5.09158	5.0698	5.03133	5.00193	4.95995	4.92466	4.92861	4.91391	4.91398	4.9015	4.90692	4.89399	4.88224	4.85728	4.85064	4.8023	4.75712	4.72922	4.71606	4.7476	4.68159	4.60979	4.56059	4.5179	4.48947	4.44436	4.43793	4.41524	4.3562	4.32895	4.28852	4.22277	4.11771	4.04248	3.99221	3.98163	4.01822
4.9755	4.99733	5.02608	5.04371	5.03791	5.05461	5.05813	5.06942	5.07656	5.07771	5.06633	5.08421	5.08138	5.08498	5.08018	5.0419	5.00885	4.98284	4.95019	4.94514	4.94798	4.94472	4.92001	4.89503	4.87648	4.87198	4.85057	4.83991	4.80859	4.77745	4.75467	4.74886	4.73671	4.6793	4.62586	4.55625	4.50479	4.48078	4.44583	4.40967	4.37799	4.33756	4.30974	4.28351	4.20969	4.13863	4.06567	4.01234	3.96806	4.01854
4.95293	4.97002	4.99876	5.01183	5.01239	5.0213	5.03507	5.03108	5.03554	5.03939	5.05153	5.08374	5.08865	5.06464	5.04263	5.028	4.99605	4.99771	4.98777	4.97333	4.96179	4.95516	4.92156	4.87015	4.84366	4.84398	4.81662	4.82256	4.77911	4.773	4.73593	4.70797	4.66052	4.5977	4.56578	4.5551	4.52844	4.48784	4.46951	4.4064	4.35261	4.29299	4.28654	4.25073	4.18672	4.12489	4.07912	4.01698	4.00534	4.09507
4.94174	4.96184	4.98949	4.98899	4.9839	4.98861	4.99952	5.00832	5.0024	5.01693	5.04901	5.04864	5.06125	5.02163	5.01078	5.02063	5.01989	5.01892	5.02181	4.99381	4.97449	4.93002	4.8881	4.84562	4.81053	4.80447	4.78763	4.78821	4.72255	4.66851	4.66722	4.6394	4.60738	4.55442	4.52413	4.50533	4.48144	4.46412	4.45028	4.39179	4.34615	4.29612	4.28872	4.25154	4.19526	4.13505	4.13394	4.10251	4.09181	4.16191
4.93973	4.96001	4.97655	4.98196	4.97475	4.97112	4.97338	4.98302	5.00351	5.01373	5.02992	5.01639	5.01973	4.9934	5.00418	5.02001	5.0182	5.02313	5.03912	5.00247	4.96226	4.91983	4.88111	4.83437	4.79173	4.77292	4.77421	4.72751	4.67173	4.62293	4.644	4.62113	4.57053	4.52127	4.49091	4.46724	4.45799	4.42993	4.41726	4.36796	4.31395	4.27703	4.27232	4.25068	4.19506	4.1506	4.12003	4.1051	4.11322	4.12617
4.93014	4.95918	4.97119	4.97294	4.97052	4.95001	4.96083	4.95908	4.98184	4.99437	5.00643	5.00039	5.00602	4.98773	4.99293	5.00767	5.01127	4.98444	4.98992	4.97595	4.93436	4.89449	4.86585	4.82363	4.78423	4.75598	4.7027	4.68407	4.64042	4.61586	4.59762	4.57677	4.50815	4.46589	4.46402	4.44056	4.41334	4.40092	4.36766	4.34313	4.29884	4.25854	4.25962	4.24311	4.18882	4.12986	4.11275	4.07697	4.06966	4.08141
4.93424	4.95415	4.97032	4.96788	4.96701	4.96634	4.96102	4.96779	4.97015	4.97527	4.99164	4.99181	4.98954	4.97591	4.97541	4.97791	4.97256	4.9693	4.96453	4.95158	4.91465	4.8838	4.85704	4.81346	4.79369	4.72471	4.66652	4.62873	4.61294	4.56661	4.55123	4.53867	4.49865	4.42631	4.40887	4.40551	4.38732	4.35898	4.33013	4.2842	4.28372	4.25884	4.23418	4.20526	4.17155	4.13433	4.0714	4.05325	4.05235	4.04923
4.94547	4.95511	4.96666	4.97233	4.95941	4.95335	4.95939	4.94519	4.95491	4.97857	5.00944	4.99539	4.99342	4.97167	4.97527	4.96466	4.96548	4.9598	4.95279	4.93839	4.90745	4.8857	4.83285	4.79522	4.75346	4.68777	4.61187	4.5966	4.56771	4.53496	4.51021	4.50014	4.47761	4.41037	4.36411	4.35837	4.36323	4.32681	4.31065	4.28286	4.27803	4.26399	4.22898	4.18765	4.16486	4.08191	4.0986	4.1066	4.07869	4.05396
4.93569	4.94335	4.9587	4.97059	4.96093	4.94081	4.93947	4.93055	4.93468	4.96946	5.01146	4.99701	4.98217	4.95098	4.94283	4.95071	4.95994	4.95026	4.93325	4.92213	4.89639	4.85402	4.8228	4.79705	4.73571	4.67745	4.60004	4.56139	4.52706	4.51344	4.49208	4.4801	4.4535	4.40966	4.35572	4.35043	4.31621	4.30377	4.28723	4.2732	4.26451	4.25284	4.21935	4.18185	4.14873	4.09403	4.07783	4.0834	4.07795	4.06289
4.91022	4.92506	4.95055	4.95835	4.95905	4.9295	4.92103	4.92029	4.93037	4.94118	4.9907	4.99901	4.96419	4.9371	4.9349	4.95555	4.96428	4.93442	4.92149	4.8961	4.87118	4.84921	4.8483	4.8022	4.73488	4.6839	4.6195	4.57124	4.51302	4.46038	4.42806	4.45437	4.39498	4.3868	4.33836	4.31216	4.29216	4.29583	4.29196	4.2846	4.28183	4.26525	4.22095	4.17441	4.14589	4.10936	4.09806	4.09375	4.06194	4.06427
4.84241	4.86243	4.89883	4.92928	4.93677	4.93961	4.92751	4.91863	4.92695	4.94189	4.96162	4.98289	4.96212	4.95179	4.96227	4.95058	4.93468	4.92568	4.89767	4.87046	4.86933	4.86391	4.82947	4.77382	4.72632	4.6774	4.61448	4.57155	4.51748	4.45827	4.3777	4.33526	4.33953	4.28649	4.30341	4.30342	4.2797	4.28397	4.28314	4.28271	4.27845	4.25103	4.2207	4.17774	4.15741	4.14767	4.10279	4.05869	4.02579	4.04329
4.82221	4.85083	4.88976	4.9233	4.94705	4.9401	4.92779	4.93839	4.9437	4.96007	4.94868	4.97603	4.99733	4.98967	4.97486	4.9556	4.95735	4.92299	4.89418	4.87198	4.85508	4.83613	4.79931	4.75208	4.70189	4.65658	4.599	4.54493	4.49364	4.4258	4.35434	4.32323	4.31839	4.31306	4.27335	4.25469	4.25395	4.23881	4.23176	4.24347	4.24148	4.22933	4.21174	4.20888	4.1875	4.13894	4.09721	4.06371	4.03512	4.07497
4.81634	4.84731	4.87472	4.91034	4.93725	4.93479	4.93845	4.93153	4.9434	4.95049	4.94844	4.95811	4.9653	4.97148	4.98282	4.97577	4.94804	4.92396	4.90177	4.88366	4.85227	4.80642	4.76984	4.71899	4.65091	4.60378	4.56226	4.51533	4.47196	4.42714	4.37654	4.32034	4.30038	4.33538	4.27736	4.26987	4.27522	4.24032	4.23717	4.24541	4.23386	4.23099	4.20575	4.20419	4.15205	4.13155	4.10127	4.07559	4.03962	4.07522
4.81451	4.84116	4.86426	4.88898	4.91689	4.90933	4.91114	4.9269	4.93705	4.9475	4.94585	4.94607	4.93919	4.95578	4.9668	4.94923	4.92046	4.89214	4.87145	4.84263	4.81363	4.78272	4.7442	4.70004	4.65437	4.60117	4.57166	4.52142	4.48287	4.44002	4.39071	4.33493	4.31661	4.31859	4.26987	4.28055	4.27387	4.25097	4.23855	4.24211	4.24684	4.2371	4.23044	4.18871	4.13883	4.10603	4.09347	4.09419	4.08133	4.10609
4.80305	4.83595	4.85312	4.87627	4.90396	4.89214	4.90713	4.91813	4.92364	4.94832	4.95474	4.9359	4.91505	4.91033	4.9171	4.91853	4.89799	4.86331	4.84151	4.8142	4.79171	4.76319	4.73742	4.70665	4.66553	4.61977	4.58775	4.54138	4.49519	4.47289	4.43357	4.37976	4.33622	4.32284	4.30288	4.32541	4.27576	4.23905	4.24086	4.2409	4.21613	4.21593	4.20696	4.18528	4.12796	4.07095	4.11595	4.08921	4.06244	4.07261
4.80643	4.82927	4.84975	4.87083	4.87642	4.88389	4.88846	4.90361	4.91029	4.93494	4.94412	4.93111	4.91575	4.90731	4.89142	4.87848	4.86014	4.83434	4.81614	4.79815	4.78081	4.75615	4.7378	4.71475	4.65615	4.6133	4.55906	4.55299	4.52646	4.50011	4.43525	4.38956	4.33644	4.3283	4.27857	4.27289	4.26219	4.27037	4.24798	4.23441	4.18996	4.18414	4.16569	4.14743	4.12061	4.05305	4.10123	4.06815	4.04934	4.0548
4.8031	4.82238	4.83405	4.8441	4.86793	4.88604	4.88696	4.89166	4.89868	4.90995	4.91162	4.92901	4.91849	4.89979	4.88631	4.87396	4.8441	4.82795	4.81889	4.79256	4.77106	4.75374	4.71671	4.68125	4.6454	4.58721	4.56929	4.56641	4.52715	4.48607	4.43377	4.37649	4.32558	4.31388	4.28215	4.25245	4.29426	4.29642	4.24152	4.20884	4.15521	4.15538	4.1278	4.12493	4.10358	4.07343	4.06697	4.03534	4.03315	4.02292
4.80042	4.81609	4.82893	4.84337	4.85799	4.86506	4.89384	4.89651	4.88841	4.89685	4.89559	4.89744	4.90415	4.88631	4.8737	4.85948	4.83632	4.82162	4.79819	4.78281	4.76026	4.71973	4.68706	4.66679	4.61779	4.59458	4.58004	4.55255	4.51943	4.47057	4.43069	4.38442	4.37892	4.34821	4.32851	4.2909	4.27216	4.28735	4.26121	4.18771	4.15021	4.1389	4.11725	4.0907	4.06839	4.05429	4.02742	3.99996	3.98703	3.96938
4.75491	4.78871	4.80076	4.81835	4.83504	4.85221	4.86494	4.87691	4.88218	4.88192	4.88273	4.88199	4.88629	4.87135	4.86086	4.84713	4.83465	4.8175	4.7902	4.77807	4.73513	4.70433	4.67201	4.63764	4.59803	4.5914	4.5653	4.5161	4.48084	4.46153	4.44166	4.40642	4.41409	4.38019	4.36651	4.3216	4.26721	4.24391	4.25124	4.17036	4.14622	4.11119	4.07972	4.05751	4.04375	4.02622	4.00201	3.98149	3.9613	3.92856
4.72702	4.75428	4.77269	4.79998	4.82113	4.83022	4.84044	4.8497	4.87343	4.87773	4.8644	4.86875	4.86084	4.84646	4.84594	4.83047	4.81462	4.79752	4.77145	4.73444	4.70772	4.68284	4.65359	4.6179	4.5881	4.5862	4.53657	4.50035	4.45969	4.44726	4.44067	4.41472	4.40765	4.39299	4.35496	4.32049	4.28359	4.22694	4.19642	4.16248	4.10351	4.09437	4.06058	4.03049	4.03024	4.02971	4.01318	3.99768	3.97291	3.98282
4.72472	4.74101	4.76122	4.78036	4.79566	4.80609	4.8176	4.83514	4.85724	4.8594	4.85164	4.85289	4.83627	4.80501	4.81812	4.80305	4.78289	4.75886	4.72241	4.70786	4.68858	4.66693	4.63512	4.60213	4.56477	4.56657	4.52124	4.47287	4.46533	4.44265	4.41489	4.39679	4.39755	4.38351	4.3325	4.28872	4.25605	4.21803	4.20163	4.16606	4.08517	4.05574	4.02964	4.01904	4.01426	4.00204	4.00972	4.01946	4.01279	3.99101
4.72351	4.72535	4.74235	4.74792	4.76222	4.77591	4.79211	4.81293	4.82741	4.83334	4.83652	4.81005	4.7997	4.79231	4.79842	4.78304	4.76594	4.73899	4.70622	4.68063	4.65924	4.64139	4.62293	4.57361	4.52947	4.52545	4.4908	4.47793	4.45815	4.43757	4.40747	4.38545	4.37957	4.33622	4.31598	4.27751	4.21265	4.17344	4.22343	4.16841	4.11294	4.06882	4.04556	4.03158	3.99047	3.98153	3.99061	4.01337	4.03024	4.01728
4.70351	4.71152	4.71632	4.73097	4.73975	4.75856	4.77727	4.79202	4.80419	4.81945	4.79805	4.78409	4.77357	4.76673	4.77388	4.77894	4.76173	4.73383	4.69473	4.67762	4.65127	4.62382	4.5974	4.56367	4.52081	4.50615	4.4683	4.47366	4.44309	4.42648	4.40132	4.39077	4.37379	4.32205	4.2655	4.24624	4.23724	4.21818	4.20119	4.1502	4.12553	4.04725	4.02155	3.99547	3.9706	3.95599	3.96562	3.99906	3.99018	3.98668
4.69685	4.71159	4.71188	4.71577	4.72364	4.75205	4.76345	4.76936	4.7775	4.78024	4.763	4.7732	4.75299	4.74607	4.73763	4.7575	4.76457	4.72865	4.69581	4.67	4.65716	4.62932	4.6105	4.56334	4.51268	4.48153	4.48238	4.46612	4.45027	4.43496	4.41809	4.39058	4.34941	4.28323	4.27577	4.25344	4.21564	4.2025	4.19268	4.12781	4.14676	4.05631	4.02046	3.98802	3.95954	3.93364	3.94488	3.98043	3.94717	3.90839
4.71449	4.71267	4.71332	4.7152	4.71393	4.72865	4.74121	4.74785	4.75079	4.73778	4.74604	4.74462	4.71889	4.7102	4.74015	4.75625	4.7433	4.70453	4.67226	4.6466	4.6527	4.63785	4.60769	4.57514	4.51846	4.49211	4.48316	4.46361	4.43947	4.40898	4.38384	4.38129	4.33739	4.24816	4.26642	4.23369	4.20841	4.19993	4.17698	4.1169	4.1278	4.04139	4.0094	3.99525	3.96982	3.92229	3.94864	3.96284	3.92964	3.91529
4.69651	4.69678	4.70552	4.70868	4.70638	4.71601	4.71443	4.7266	4.72922	4.71586	4.71847	4.70316	4.70209	4.71164	4.73255	4.7294	4.72499	4.69518	4.67534	4.65744	4.64657	4.61846	4.58922	4.56041	4.52796	4.47532	4.46762	4.4643	4.41117	4.37453	4.33851	4.3341	4.27525	4.23517	4.24402	4.23238	4.20949	4.1995	4.13085	4.10155	4.11498	4.03732	4.02056	3.99247	3.94878	3.93435	3.92619	3.91593	3.90838	3.89035
4.68587	4.6876	4.69028	4.68732	4.68537	4.69175	4.69538	4.70143	4.71227	4.69195	4.68201	4.67982	4.70787	4.70663	4.70433	4.70811	4.70185	4.68455	4.65643	4.63144	4.60958	4.60253	4.57878	4.5468	4.50761	4.49661	4.4642	4.43251	4.39601	4.32469	4.32213	4.31308	4.24652	4.24442	4.21733	4.21319	4.21412	4.16333	4.12863	4.1201	4.09199	4.04691	4.01944	3.98798	3.94466	3.92754	3.93588	3.90934	3.89094	3.87424
4.66061	4.67208	4.66777	4.66786	4.66853	4.67215	4.67275	4.68209	4.69667	4.68282	4.67378	4.66883	4.69368	4.67712	4.67735	4.67788	4.68007	4.66602	4.62726	4.59397	4.59048	4.56613	4.54875	4.51893	4.49048	4.49162	4.42931	4.35132	4.34334	4.36969	4.31369	4.28797	4.24494	4.23041	4.21908	4.21843	4.15474	4.11377	4.1014	4.08817	4.07848	4.01735	4.00398	3.98132	3.9407	3.91919	3.90644	3.87611	3.84807	3.82655
4.62865	4.65373	4.65423	4.65642	4.66045	4.65467	4.66285	4.67064	4.68007	4.6636	4.65351	4.66651	4.67475	4.67395	4.66116	4.65136	4.63574	4.64289	4.61655	4.59893	4.56807	4.5477	4.51329	4.50437	4.47683	4.47945	4.40498	4.35283	4.33857	4.29435	4.27508	4.2558	4.21708	4.19225	4.16404	4.15609	4.14152	4.11701	4.12082	4.07593	4.05543	4.02457	4.00403	3.97883	3.94079	3.91307	3.90816	3.8989	3.87173	3.86312
4.59954	4.61741	4.62673	4.64345	4.64882	4.65657	4.65997	4.66463	4.6713	4.64856	4.63937	4.65104	4.65735	4.66208	4.6423	4.64376	4.63908	4.63622	4.62427	4.58032	4.5732	4.55038	4.52703	4.52656	4.50032	4.46806	4.41221	4.37487	4.34287	4.31348	4.30836	4.24374	4.21093	4.19	4.17179	4.15099	4.15185	4.12073	4.11536	4.06853	4.02594	4.02426	3.999	3.97239	3.93273	3.91479	3.91124	3.91711	3.90487	3.86777
4.58296	4.59254	4.61212	4.63567	4.64871	4.65314	4.65496	4.65727	4.65822	4.65181	4.63267	4.64015	4.6542	4.64523	4.65262	4.6567	4.63542	4.63442	4.60899	4.58572	4.55774	4.55025	4.52416	4.53495	4.50726	4.48038	4.43791	4.40135	4.37374	4.3575	4.31271	4.26891	4.23672	4.19432	4.18327	4.19616	4.17119	4.11493	4.08582	4.0587	4.01416	4.01054	3.9868	3.95794	3.9169	3.90382	3.89594	3.88838	3.88687	3.89098
4.59093	4.58234	4.60242	4.61538	4.62206	4.6319	4.64555	4.65248	4.6462	4.63881	4.63601	4.63069	4.64426	4.64895	4.64134	4.6388	4.64631	4.63313	4.60957	4.5709	4.5529	4.54464	4.52089	4.50883	4.47647	4.45819	4.45389	4.40818	4.37448	4.34485	4.31905	4.29639	4.28188	4.24631	4.21279	4.19947	4.19321	4.14692	4.07727	4.03936	4.01026	3.99582	3.97925	3.94203	3.91728	3.89837	3.88701	3.85945	3.86269	3.84988
4.59888	4.58903	4.58712	4.61739	4.62092	4.62793	4.6273	4.63307	4.64825	4.63434	4.63258	4.63021	4.6389	4.6427	4.64036	4.64651	4.63436	4.6048	4.59694	4.56769	4.54771	4.53784	4.52307	4.52125	4.49044	4.47838	4.42965	4.395	4.36598	4.33487	4.31265	4.28264	4.25922	4.247	4.19315	4.18431	4.1864	4.15844	4.11554	4.04601	4.04054	4.01554	3.96829	3.94598	3.9295	3.88943	3.84832	3.84765	3.84402	3.84217
4.60106	4.59074	4.58939	4.61664	4.61625	4.62285	4.62719	4.62692	4.63436	4.63078	4.62617	4.63291	4.63145	4.64089	4.63407	4.63187	4.62364	4.59827	4.59154	4.56979	4.55149	4.53041	4.50708	4.50027	4.47926	4.44416	4.39436	4.35801	4.34193	4.32256	4.30369	4.27349	4.24204	4.23412	4.19967	4.18497	4.17653	4.1577	4.12934	4.09749	4.05215	4.02297	3.98312	3.9524	3.92829	3.88377	3.85053	3.83442	3.83745	3.82577
4.57031	4.5996	4.59335	4.61329	4.61609	4.61716	4.62055	4.61424	4.61541	4.61133	4.61353	4.61145	4.62075	4.62411	4.62992	4.59977	4.57396	4.56614	4.56847	4.5434	4.51798	4.48486	4.4497	4.41863	4.39029	4.38111	4.39226	4.3604	4.32299	4.30182	4.26492	4.25776	4.23248	4.20655	4.19615	4.18456	4.1375	4.14077	4.13699	4.1161	4.0894	4.06689	4.03326	3.99195	3.93349	3.88649	3.84798	3.82613	3.81056	3.8399
4.58965	4.59642	4.59607	4.60422	4.59814	4.59387	4.59233	4.592	4.59914	4.61071	4.60019	4.59794	4.59506	4.59881	4.59309	4.61554	4.57635	4.53836	4.53374	4.51716	4.48379	4.43144	4.4088	4.44267	4.41915	4.40018	4.3853	4.35425	4.3242	4.29835	4.24482	4.21066	4.20206	4.19477	4.17596	4.16829	4.15154	4.13497	4.13435	4.11459	4.08708	4.06408	4.03913	3.99406	3.95138	3.90515	3.84607	3.8005	3.73003	3.6695
4.58946	4.5912	4.58965	4.58788	4.58623	4.57943	4.58124	4.58657	4.58539	4.58742	4.59025	4.59206	4.58441	4.582	4.56475	4.54909	4.56208	4.53544	4.50457	4.48656	4.47116	4.45721	4.42435	4.40678	4.39633	4.38195	4.36148	4.33827	4.32063	4.26712	4.23462	4.20635	4.20191	4.21506	4.19888	4.16811	4.15829	4.14535	4.14523	4.12133	4.09171	4.07972	4.04163	4.01123	3.95926	3.90462	3.86162	3.79424	3.75386	3.70958
4.56977	4.58049	4.58549	4.57284	4.56628	4.57295	4.56505	4.58187	4.57538	4.58192	4.58326	4.59211	4.59418	4.57355	4.55466	4.54126	4.53463	4.52208	4.46573	4.46721	4.44807	4.42393	4.40258	4.37413	4.37759	4.36473	4.33361	4.31025	4.29644	4.28963	4.26305	4.24263	4.24406	4.23447	4.22396	4.21854	4.17925	4.16056	4.13461	4.10416	4.07358	4.06973	4.02875	4.00272	3.95443	3.90336	3.87125	3.84725	3.79282	3.74706
4.53657	4.52391	4.53806	4.54126	4.55118	4.55916	4.56968	4.56716	4.56987	4.56525	4.57754	4.56884	4.57611	4.57159	4.56006	4.54307	4.54159	4.51151	4.48066	4.45734	4.42486	4.39795	4.37982	4.3576	4.33301	4.33637	4.31955	4.29021	4.29586	4.28582	4.28616	4.26703	4.26878	4.25468	4.24312	4.21849	4.18871	4.16104	4.11286	4.07853	4.0536	4.03234	3.9846	3.96183	3.95613	3.94485	3.9109	3.88415	3.82909	3.79075
4.48429	4.50705	4.52555	4.53402	4.53358	4.54221	4.55601	4.56374	4.56716	4.56618	4.5636	4.55843	4.55733	4.56052	4.53859	4.51807	4.5315	4.50116	4.48301	4.45937	4.38004	4.38157	4.37262	4.34892	4.31738	4.31417	4.29583	4.27444	4.27721	4.28586	4.29629	4.29686	4.27455	4.27243	4.25732	4.21564	4.17805	4.13641	4.11024	4.07818	4.06223	4.03911	3.97122	3.96423	3.93662	3.91786	3.94254	3.86709	3.76058	3.67358
4.5149	4.51081	4.51428	4.51679	4.51883	4.53125	4.54674	4.54888	4.55648	4.56706	4.54727	4.53718	4.53596	4.53702	4.51909	4.50318	4.49353	4.47979	4.46468	4.45799	4.36275	4.34631	4.32808	4.28948	4.27094	4.24344	4.25832	4.26821	4.28345	4.27439	4.28713	4.29012	4.28447	4.26995	4.23836	4.1971	4.15331	4.14106	4.11499	4.12188	4.09852	4.0938	4.0333	4.02035	3.97057	3.92864	3.8611	3.81735	3.70719	3.60824
4.49989	4.49187	4.49994	4.49776	4.50364	4.51541	4.53022	4.52863	4.54536	4.55839	4.55105	4.54196	4.53556	4.53912	4.54156	4.53601	4.49841	4.47904	4.46982	4.45692	4.38474	4.35566	4.31903	4.30661	4.28483	4.25232	4.2667	4.26282	4.27157	4.2758	4.26608	4.29429	4.28592	4.22246	4.21158	4.19621	4.20871	4.1825	4.18956	4.15866	4.1131	4.08077	4.04886	4.01385	3.98416	3.94956	3.88224	3.79514	3.70358	3.60877
4.49535	4.48468	4.49414	4.48144	4.48292	4.4892	4.50065	4.50581	4.52319	4.52109	4.49944	4.5069	4.51095	4.52931	4.53467	4.52584	4.51881	4.47143	4.43452	4.43577	4.39098	4.33677	4.31144	4.26598	4.2347	4.21387	4.21407	4.20798	4.23441	4.24355	4.23842	4.2123	4.17821	4.14221	4.16393	4.18045	4.18084	4.1848	4.11079	4.09441	4.08622	4.03529	4.00838	3.99415	3.96052	3.88159	3.86296	3.77909	3.69589	3.62036
4.47645	4.47209	4.46674	4.46413	4.47069	4.48342	4.4841	4.4979	4.48362	4.47076	4.47134	4.48125	4.48661	4.49891	4.50655	4.51635	4.48782	4.45715	4.41847	4.41373	4.37918	4.33699	4.28551	4.23211	4.20668	4.19012	4.18454	4.20467	4.19698	4.18611	4.16923	4.17001	4.13415	4.13212	4.15778	4.13832	4.15477	4.12879	4.12796	4.10279	4.06462	4.03988	4.01021	3.97073	3.93647	3.89706	3.77516	3.73579	3.66935	3.59952
4.42066	4.43557	4.43901	4.44863	4.45528	4.46207	4.47364	4.46137	4.44744	4.46255	4.46379	4.46179	4.4704	4.4758	4.4845	4.49659	4.48816	4.4298	4.42099	4.39149	4.36118	4.32677	4.27971	4.22335	4.19872	4.17785	4.18828	4.17604	4.16208	4.15254	4.15403	4.15568	4.12065	4.13091	4.12547	4.14294	4.11219	4.11179	4.11391	4.09659	4.06574	4.02759	4.00564	3.99222	3.93873	3.87819	3.78741	3.74247	3.71939	3.63982
4.41248	4.39214	4.39538	4.41162	4.42334	4.43213	4.42912	4.44093	4.43474	4.44444	4.45608	4.4546	4.45903	4.45707	4.46583	4.47617	4.46779	4.39195	4.39299	4.37078	4.34866	4.32152	4.28387	4.22905	4.18765	4.17004	4.16036	4.14973	4.13372	4.13877	4.13304	4.12788	4.10846	4.1193	4.10207	4.10076	4.10365	4.08753	4.07259	4.05856	4.04831	4.00708	3.98407	3.97252	3.93664	3.86601	3.83587	3.77825	3.74295	3.71155
4.38651	4.37933	4.37856	4.39573	4.40083	4.39467	4.39883	4.40961	4.41361	4.42815	4.43368	4.45026	4.44468	4.44563	4.44647	4.45668	4.41702	4.36529	4.33466	4.35204	4.33443	4.32022	4.28998	4.24078	4.20217	4.17182	4.16496	4.1438	4.13582	4.1382	4.12287	4.10801	4.13023	4.12108	4.09611	4.09143	4.08774	4.07043	4.0641	4.04688	4.03064	4.01649	4.01875	3.97471	3.9353	3.87969	3.84531	3.78751	3.7916	3.76065
4.35565	4.3594	4.36761	4.37534	4.37339	4.36272	4.36504	4.37959	4.38999	4.41532	4.42009	4.43358	4.43455	4.44097	4.42838	4.43626	4.39035	4.3162	4.28916	4.34732	4.33401	4.31606	4.28759	4.23653	4.20796	4.17642	4.15159	4.14438	4.13438	4.14267	4.10423	4.08966	4.12021	4.11473	4.07039	4.07672	4.0705	4.06281	4.04957	4.027	4.00092	4.01864	4.0115	4.02272	3.92297	3.87126	3.84442	3.84597	3.81246	3.79151
4.31872	4.32911	4.33307	4.34077	4.3482	4.34356	4.34043	4.3541	4.36914	4.4015	4.40519	4.41711	4.42458	4.42293	4.41477	4.41143	4.35985	4.27306	4.24888	4.35597	4.34732	4.3149	4.27654	4.23678	4.19259	4.17728	4.15398	4.11456	4.12755	4.12378	4.11326	4.10001	4.12276	4.11218	4.07141	4.05533	4.05281	4.0417	4.03906	4.03317	4.02611	4.03434	4.01215	4.04894	3.89508	3.84772	3.82843	3.78523	3.75063	3.58054
4.26609	4.29074	4.30101	4.31512	4.31713	4.30656	4.31421	4.31856	4.33265	4.3742	4.3809	4.39627	4.40335	4.41212	4.39118	4.37471	4.3251	4.25026	4.23679	4.34341	4.35332	4.3114	4.26212	4.22101	4.18506	4.15682	4.14292	4.09387	4.09794	4.0991	4.10401	4.10907	4.13498	4.11352	4.08704	4.06807	4.04352	4.02129	3.99794	3.99567	3.99423	3.99784	4.01473	4.01232	3.90524	3.86747	3.86512	3.79926	3.7763	3.74405
4.23008	4.25346	4.27067	4.28923	4.30075	4.28161	4.2763	4.28589	4.30655	4.36594	4.37466	4.39213	4.39405	4.3877	4.37533	4.36383	4.31864	4.26225	4.26352	4.3543	4.34396	4.31368	4.26327	4.21082	4.17668	4.13049	4.11068	4.08759	4.07747	4.0875	4.09912	4.10275	4.10249	4.08765	4.08022	4.0535	4.02583	4.00248	3.97752	3.96292	3.95984	3.96874	4.0002	4.01938	3.92825	3.9042	3.88081	3.81534	3.80251	3.76622
4.19116	4.22499	4.24752	4.26582	4.27889	4.25716	4.26639	4.26486	4.27833	4.33189	4.36556	4.34454	4.34218	4.34391	4.33954	4.34631	4.30671	4.26158	4.25316	4.31067	4.30359	4.27628	4.26925	4.20006	4.17463	4.13511	4.1307	4.09768	4.09925	4.08756	4.08163	4.07254	4.06065	4.04564	4.04451	4.01519	4.00406	3.9919	3.96936	3.96225	3.95894	3.95645	3.9853	3.98874	3.9467	3.91397	3.8789	3.86591	3.82053	3.83971
4.14956	4.18567	4.21373	4.23319	4.26149	4.25496	4.26078	4.26311	4.26416	4.27811	4.30663	4.31871	4.32597	4.31007	4.29705	4.31603	4.28977	4.2609	4.26535	4.29252	4.27968	4.2948	4.26346	4.21566	4.17424	4.14644	4.13754	4.13286	4.1218	4.10083	4.08292	4.0553	4.03361	4.02041	4.0182	4.01727	3.98217	3.98483	3.98816	3.96219	3.93886	3.93558	3.96054	3.96366	3.9469	3.90532	3.89147	3.85492	3.85063	3.82728
4.12611	4.14784	4.18106	4.20197	4.24122	4.25325	4.2442	4.24685	4.25005	4.23908	4.25234	4.28655	4.28542	4.28933	4.28169	4.28485	4.27931	4.26501	4.3195	4.30801	4.28628	4.26385	4.22112	4.21452	4.18882	4.1781	4.15728	4.14992	4.1352	4.15102	4.12157	4.09553	4.06796	4.0589	4.03087	4.01199	4.00091	3.97158	3.96199	3.94688	3.93848	3.915	3.93082	3.95077	3.91946	3.92962	3.88226	3.87654	3.88441	3.87847
4.10401	4.12424	4.15052	4.17627	4.20966	4.24408	4.23828	4.22937	4.23985	4.23745	4.24762	4.20837	4.24113	4.24555	4.26418	4.24697	4.26196	4.30126	4.31812	4.30952	4.26367	4.21925	4.20371	4.1574	4.17443	4.16623	4.16905	4.14655	4.14673	4.17782	4.16585	4.13949	4.10824	4.10821	4.06803	4.04239	4.0147	3.97279	3.9409	3.92514	3.91816	3.89299	3.88812	3.90122	3.89653	3.89078	3.92913	3.92347	3.89032	3.88662
4.05438	4.09007	4.11382	4.14946	4.17677	4.20805	4.232	4.22325	4.19406	4.2072	4.21884	4.18432	4.13669	4.12992	4.21765	4.2594	4.31296	4.30453	4.29453	4.25992	4.22892	4.18473	4.16276	4.15984	4.17798	4.1743	4.17611	4.18039	4.16935	4.14222	4.12166	4.09078	4.07408	4.05422	4.05634	4.0435	4.01993	3.94842	3.9325	3.89602	3.83305	3.79677	3.79683	3.83106	3.89556	3.89974	3.91927	3.90026	3.8835	3.87377
4.05723	4.0583	4.07613	4.10727	4.13984	4.16441	4.18922	4.22437	4.20811	4.20574	4.18328	4.15044	4.13761	4.12948	4.17908	4.24752	4.25624	4.24456	4.23008	4.21099	4.19577	4.17923	4.1646	4.16482	4.17348	4.17683	4.19141	4.20544	4.16551	4.13408	4.11362	4.10844	4.08393	4.05214	4.04235	4.00485	3.97221	3.97694	3.93754	3.92974	3.90253	3.87586	3.87895	3.85926	3.86782	3.87519	3.874	3.88901	3.89448	3.89219
4.01957	4.0281	4.04593	4.08044	4.10726	4.13562	4.16116	4.19347	4.18398	4.19663	4.2163	4.20706	4.22791	4.21883	4.21659	4.24825	4.22567	4.17056	4.19849	4.20172	4.1782	4.16974	4.1676	4.15648	4.15772	4.18593	4.20024	4.18029	4.14654	4.11981	4.10479	4.11121	4.10511	4.08332	4.02963	4.01126	3.98973	3.94062	3.92536	3.91903	3.87906	3.84013	3.8306	3.82662	3.81495	3.81985	3.85466	3.88453	3.92856	3.93231
4.01264	4.00521	4.02936	4.06473	4.08955	4.11392	4.14103	4.15243	4.15162	4.16465	4.1658	4.17416	4.1875	4.18928	4.21287	4.23592	4.20489	4.16018	4.16248	4.18058	4.17698	4.16257	4.16536	4.16076	4.15856	4.18995	4.17743	4.15797	4.12558	4.10724	4.08419	4.06945	4.11171	4.07852	4.03217	3.99893	3.9582	3.95216	3.89567	3.8682	3.83782	3.80369	3.76675	3.76091	3.76305	3.77539	3.79921	3.84191	3.89543	3.94806
3.9936	3.98801	4.01497	4.04397	4.07263	4.09293	4.11686	4.13099	4.1366	4.14982	4.14908	4.16153	4.1723	4.17893	4.20825	4.20635	4.18473	4.15283	4.14272	4.14196	4.15484	4.16393	4.15495	4.14709	4.1552	4.18046	4.15587	4.13862	4.10218	4.09087	4.05004	4.05621	4.08701	4.06262	4.02753	3.98264	3.93606	3.92872	3.8781	3.83255	3.84887	3.75941	3.74781	3.74792	3.75533	3.76884	3.78561	3.8015	3.82462	3.87611
3.98007	3.97471	3.99687	4.02331	4.04854	4.07078	4.08831	4.10187	4.12219	4.12181	4.13788	4.1443	4.15299	4.1609	4.18193	4.19475	4.17013	4.14444	4.13739	4.13926	4.13388	4.12807	4.13881	4.13631	4.15761	4.14106	4.14265	4.14595	4.10847	4.07669	4.0536	4.03611	4.05921	4.04523	4.01093	3.9639	3.9391	3.90631	3.85961	3.80915	3.75374	3.75313	3.76238	3.76552	3.76395	3.77458	3.77829	3.77273	3.76505	3.76109
3.96293	3.96193	3.97811	4.00155	4.02488	4.04477	4.06989	4.08561	4.10657	4.10597	4.1253	4.12351	4.13459	4.14067	4.16558	4.17535	4.16075	4.13993	4.13196	4.13355	4.12961	4.12618	4.13405	4.11456	4.14269	4.13483	4.10801	4.11237	4.08888	4.06272	4.0517	4.05472	4.07175	4.0367	4.00565	3.96862	3.91309	3.87452	3.84738	3.74449	3.73963	3.75865	3.7478	3.75684	3.77585	3.77524	3.76369	3.75388	3.76927	3.77937
3.96373	3.94599	3.96026	3.97596	4.00029	4.02005	4.04517	4.06685	4.08293	4.09945	4.1002	4.11385	4.12295	4.13796	4.14572	4.15805	4.1419	4.13611	4.12996	4.12652	4.12496	4.1278	4.10577	4.09308	4.11013	4.10503	4.07107	4.06051	4.06656	4.05214	4.05271	4.03882	4.03659	4.01955	3.97088	3.93987	3.9176	3.86788	3.81144	3.73202	3.70456	3.74243	3.74337	3.75075	3.75524	3.76799	3.75905	3.74964	3.77374	3.76959
3.94392	3.9212	3.92911	3.94437	3.97331	3.99751	4.02393	4.05158	4.06496	4.08049	4.09674	4.10344	4.09934	4.09656	4.10296	4.10158	4.10769	4.11167	4.09757	4.11763	4.1012	4.08702	4.05733	4.04247	4.07082	4.06457	4.04479	4.04929	4.02418	3.99854	4.01132	4.01906	4.0137	4.00201	3.96628	3.91656	3.86268	3.86513	3.81056	3.73997	3.74061	3.73372	3.73791	3.76228	3.77454	3.75682	3.76681	3.75603	3.74983	3.77975
3.93916	3.92613	3.91048	3.93901	3.95592	3.98017	4.00698	4.02894	4.0434	4.06504	4.08018	4.08433	4.0732	4.06605	4.07015	4.06944	4.08236	4.0899	4.07631	4.05928	4.05442	4.04186	4.02387	4.03145	4.02962	4.03763	4.01939	3.99184	3.98142	3.97629	3.9757	3.98214	3.97101	3.94714	3.91997	3.90243	3.86886	3.84949	3.81239	3.75535	3.73064	3.72535	3.74112	3.75265	3.76257	3.76423	3.73979	3.74798	3.77136	3.78397
3.90085	3.90415	3.90374	3.92111	3.94275	3.9688	3.99318	4.01205	4.02547	4.03913	4.04504	4.05105	4.05943	4.06784	4.06564	4.05517	4.06492	4.07226	4.06712	4.03119	4.00353	4.01017	4.02475	4.02779	4.00456	4.00742	3.96974	3.95269	3.95301	3.95214	3.97018	3.97441	3.95788	3.93447	3.90071	3.89032	3.87159	3.84392	3.79812	3.78163	3.77702	3.75131	3.74725	3.74293	3.74841	3.76007	3.77021	3.77844	3.78743	3.79019
3.86253	3.87846	3.8849	3.89806	3.92397	3.94395	3.96523	3.98156	4.00217	4.00404	4.00877	4.01525	4.03035	4.04064	4.04343	4.03565	4.03884	4.02971	4.02537	4.02251	3.99174	3.97484	3.97946	3.97151	3.94439	3.92565	3.93532	3.93352	3.93796	3.93339	3.94939	3.95411	3.94527	3.91218	3.88865	3.8868	3.85774	3.81827	3.80154	3.8011	3.78108	3.75743	3.75893	3.76034	3.76958	3.77541	3.7695	3.77598	3.7855	3.78263
3.83534	3.86354	3.87226	3.88369	3.89937	3.92088	3.93942	3.96475	3.97305	3.97656	3.98895	3.99315	4.00023	4.01234	4.05039	4.05117	4.04311	4.01873	4.00004	4.0034	3.96356	3.94133	3.93342	3.92685	3.88548	3.88673	3.90828	3.92266	3.90482	3.91903	3.90826	3.9187	3.91884	3.89198	3.87759	3.85854	3.85907	3.8249	3.80253	3.79593	3.76566	3.74217	3.75306	3.76192	3.76458	3.75892	3.77641	3.78278	3.77953	3.77439
3.82954	3.85286	3.8596	3.86352	3.87362	3.89487	3.9148	3.93237	3.95049	3.95969	3.97319	3.9801	3.98019	4.01528	4.03802	4.04638	4.0116	3.99203	3.97806	3.95851	3.96379	3.95647	3.93098	3.89943	3.90937	3.90436	3.90183	3.89598	3.89543	3.86669	3.87538	3.88831	3.87475	3.87564	3.84648	3.83393	3.84271	3.83625	3.81894	3.79756	3.77305	3.74824	3.7641	3.76061	3.7622	3.75844	3.76927	3.77753	3.78066	3.79006
3.82545	3.84397	3.84591	3.85333	3.86882	3.88702	3.90743	3.93105	3.93483	3.9425	3.9462	3.97174	3.99277	3.99698	4.00417	4.02901	3.99088	3.95421	3.95641	3.94654	3.94984	3.94169	3.91744	3.894	3.89661	3.89337	3.89035	3.88307	3.87994	3.87223	3.84278	3.86389	3.8508	3.82731	3.83691	3.82306	3.8487	3.83312	3.82951	3.82839	3.77359	3.75313	3.75684	3.75622	3.76551	3.7719	3.77223	3.77205	3.78504	3.79497
3.8237	3.83235	3.83766	3.84537	3.86431	3.87459	3.89198	3.92101	3.91912	3.91361	3.91393	3.93642	3.96875	3.9896	3.99463	3.99641	3.97528	3.95614	3.94844	3.94794	3.92742	3.92017	3.9192	3.93161	3.88802	3.87832	3.86842	3.86005	3.85432	3.84007	3.87217	3.89331	3.84754	3.7962	3.7968	3.80303	3.81527	3.84458	3.83412	3.80319	3.75603	3.73925	3.74446	3.74749	3.7566	3.75928	3.76387	3.76963	3.76872	3.7715
3.83754	3.83536	3.82704	3.8302	3.84727	3.86665	3.88617	3.90729	3.90419	3.89328	3.90433	3.91872	3.93438	3.95357	3.97015	3.99253	3.97043	3.939	3.93257	3.90818	3.90358	3.89077	3.90062	3.93208	3.86742	3.84966	3.84349	3.8334	3.82285	3.83225	3.86206	3.88295	3.87884	3.77857	3.75104	3.79358	3.81212	3.83377	3.82169	3.79129	3.73282	3.73594	3.74159	3.73541	3.73711	3.74993	3.76041	3.76308	3.75963	3.75177
3.79645	3.8015	3.77465	3.80264	3.82623	3.84679	3.86494	3.8792	3.88786	3.89049	3.89922	3.91464	3.92563	3.93541	3.94797	3.95319	3.9368	3.90132	3.87242	3.86902	3.86158	3.86402	3.88277	3.89847	3.86548	3.82181	3.80647	3.81017	3.81116	3.82237	3.85887	3.86801	3.9347	3.77782	3.74564	3.78955	3.7926	3.8482	3.8367	3.73989	3.7356	3.74243	3.74946	3.75412	3.74943	3.74856	3.74173	3.74466	3.7438	3.72733
3.7594	3.77114	3.76994	3.78112	3.79821	3.82274	3.84707	3.86938	3.88527	3.88071	3.89546	3.90883	3.9139	3.9222	3.93235	3.92126	3.93287	3.90413	3.88532	3.86367	3.84529	3.83552	3.88168	3.87884	3.85328	3.78976	3.79193	3.79335	3.79581	3.81693	3.83813	3.83982	3.85021	3.7955	3.75242	3.74255	3.78171	3.85932	3.76817	3.69946	3.72729	3.74152	3.73969	3.74381	3.75237	3.75616	3.73996	3.73771	3.73006	3.69115
3.73508	3.7548	3.7532	3.76969	3.7913	3.80938	3.82862	3.85238	3.86022	3.87643	3.88675	3.896	3.89958	3.90938	3.91936	3.91785	3.93647	3.92226	3.89545	3.87465	3.85219	3.85446	3.86201	3.85655	3.84148	3.77434	3.77071	3.77506	3.78322	3.82044	3.80762	3.8383	3.81586	3.8285	3.74669	3.73323	3.7835	3.77105	3.68011	3.6736	3.71789	3.73273	3.73831	3.73775	3.74439	3.75533	3.73875	3.70329	3.68879	3.67609
3.72631	3.72536	3.736	3.7504	3.7682	3.78761	3.80096	3.81705	3.83363	3.85333	3.8692	3.87929	3.8791	3.88888	3.89458	3.87852	3.90795	3.90636	3.88917	3.86332	3.8227	3.82826	3.81518	3.81085	3.78845	3.73613	3.7201	3.72979	3.74023	3.77934	3.83611	3.85129	3.85196	3.78737	3.72103	3.71508	3.76192	3.7352	3.63577	3.65985	3.68655	3.70548	3.72476	3.7306	3.73615	3.72865	3.71113	3.68065	3.68402	3.65532
3.73967	3.74181	3.73998	3.75662	3.76724	3.77573	3.78584	3.80289	3.82179	3.84301	3.86018	3.8691	3.87501	3.88306	3.88453	3.88032	3.90064	3.90532	3.87212	3.84251	3.83097	3.82228	3.80956	3.82351	3.79312	3.75557	3.72531	3.69067	3.70893	3.75971	3.79024	3.78368	3.73494	3.7022	3.68029	3.71961	3.76671	3.79603	3.73841	3.66088	3.68106	3.69212	3.69133	3.70184	3.70259	3.67228	3.67008	3.66114	3.65283	3.64647
3.70851	3.70697	3.71581	3.73344	3.75385	3.76088	3.76956	3.79533	3.81179	3.82498	3.83877	3.86488	3.8736	3.88211	3.87478	3.87658	3.88213	3.89527	3.86911	3.83472	3.85211	3.82137	3.79996	3.80774	3.79669	3.77447	3.73758	3.70345	3.72716	3.73379	3.72581	3.69016	3.73996	3.70522	3.71278	3.73586	3.76068	3.76041	3.76332	3.70397	3.6676	3.67684	3.67581	3.67329	3.66036	3.65491	3.64645	3.62782	3.61924	3.63244
3.68069	3.69165	3.69741	3.71164	3.7233	3.74142	3.76523	3.77329	3.79686	3.80243	3.81807	3.83754	3.85903	3.86854	3.88048	3.88074	3.90165	3.87009	3.86355	3.84089	3.82097	3.82883	3.80474	3.79465	3.77148	3.74438	3.71474	3.74169	3.75059	3.71316	3.71027	3.71858	3.75436	3.71603	3.72218	3.75764	3.7438	3.71634	3.72663	3.72909	3.68957	3.70902	3.70468	3.68157	3.67344	3.65776	3.59989	3.59296	3.61039	3.60747
3.66202	3.67724	3.67907	3.69335	3.70909	3.72174	3.74255	3.75756	3.76747	3.77931	3.79155	3.80028	3.82756	3.84401	3.84849	3.84549	3.81705	3.85164	3.86423	3.8494	3.83317	3.78773	3.78142	3.76846	3.76354	3.72988	3.72183	3.7437	3.76388	3.72408	3.69498	3.7227	3.77976	3.74126	3.74759	3.76555	3.7475	3.72912	3.6903	3.70982	3.67852	3.66185	3.63613	3.63205	3.62376	3.63253	3.62661	3.58063	3.58342	3.60533
3.65063	3.66374	3.66882	3.68	3.69086	3.71359	3.73431	3.75359	3.75898	3.76648	3.77754	3.79024	3.79954	3.82737	3.83891	3.83661	3.80793	3.81749	3.83839	3.83413	3.80656	3.77479	3.76289	3.74569	3.75051	3.71937	3.74068	3.7496	3.71143	3.69368	3.71874	3.73189	3.72916	3.74431	3.79045	3.73985	3.71141	3.70505	3.71144	3.6911	3.65436	3.61274	3.59807	3.60051	3.60266	3.6124	3.60317	3.62183	3.55692	3.58884
3.61956	3.62927	3.63977	3.65424	3.67256	3.69191	3.7041	3.72358	3.72948	3.74949	3.76125	3.77603	3.78408	3.79355	3.78592	3.79283	3.78796	3.78794	3.77681	3.76909	3.76963	3.76388	3.75335	3.74953	3.75067	3.73705	3.75843	3.74433	3.70689	3.70817	3.72048	3.72952	3.72057	3.75801	3.76748	3.74292	3.69653	3.67986	3.68567	3.70201	3.6821	3.6432	3.61942	3.64142	3.64158	3.61568	3.60668	3.60424	3.65133	3.60372
3.58415	3.59971	3.61357	3.6251	3.63416	3.65895	3.68568	3.70253	3.71267	3.7336	3.74598	3.74958	3.75922	3.76334	3.7684	3.77813	3.77609	3.77082	3.75582	3.73642	3.71986	3.71908	3.72552	3.71348	3.71976	3.72792	3.72267	3.72341	3.70971	3.72045	3.72601	3.73724	3.71626	3.72397	3.72762	3.70134	3.69466	3.68129	3.66054	3.66939	3.66372	3.65719	3.62816	3.63707	3.62775	3.6201	3.60551	3.60963	3.60522	3.61234
3.54796	3.56364	3.57959	3.59385	3.6099	3.6324	3.66142	3.68724	3.68926	3.7113	3.71965	3.72242	3.73092	3.74091	3.748	3.75912	3.75835	3.75273	3.73603	3.71221	3.69679	3.67653	3.67781	3.66995	3.65403	3.68884	3.70631	3.70808	3.70552	3.72413	3.73463	3.73584	3.70932	3.71828	3.71901	3.69696	3.68281	3.67053	3.65284	3.65888	3.65419	3.63317	3.61201	3.61301	3.61847	3.61041	3.59399	3.57614	3.5652	3.56451
3.54006	3.54445	3.5509	3.56104	3.58846	3.60923	3.63244	3.65481	3.66823	3.67534	3.68785	3.69112	3.70936	3.71209	3.71501	3.72794	3.7387	3.73704	3.71152	3.69121	3.6788	3.66366	3.66462	3.65463	3.65876	3.67316	3.68416	3.70475	3.70098	3.71812	3.75595	3.74421	3.71504	3.72745	3.72011	3.71783	3.69929	3.6662	3.64487	3.65315	3.62967	3.6098	3.59469	3.6025	3.61657	3.58689	3.58646	3.60406	3.58353	3.56944
3.49304	3.48329	3.50194	3.51994	3.53585	3.57081	3.59286	3.62424	3.64415	3.6593	3.66883	3.678	3.68756	3.6916	3.6948	3.70296	3.70965	3.71719	3.68802	3.67857	3.67346	3.66288	3.64959	3.64601	3.66992	3.67413	3.66099	3.70952	3.71765	3.69828	3.71461	3.72419	3.70118	3.71624	3.71629	3.71022	3.6927	3.67702	3.65331	3.64512	3.61249	3.58484	3.58528	3.57959	3.59758	3.58488	3.5951	3.61766	3.6042	3.59637
3.44426	3.44883	3.47464	3.48916	3.50907	3.53707	3.55905	3.57941	3.60245	3.64151	3.65229	3.66032	3.66859	3.67086	3.68728	3.69303	3.68556	3.68858	3.67993	3.66371	3.64927	3.63971	3.60489	3.6011	3.6375	3.62205	3.67341	3.71953	3.68284	3.66617	3.66599	3.68409	3.69745	3.701	3.68391	3.67893	3.66916	3.66098	3.69156	3.63874	3.60895	3.59677	3.60125	3.60736	3.5988	3.5967	3.62185	3.6273	3.62267	3.60571
3.38123	3.4187	3.4501	3.4765	3.49314	3.51444	3.52455	3.54948	3.5749	3.61423	3.63649	3.646	3.65531	3.64297	3.61294	3.59993	3.58685	3.58711	3.59282	3.59709	3.59503	3.59945	3.59156	3.58749	3.60839	3.61355	3.68013	3.66126	3.65104	3.6537	3.65907	3.66848	3.68681	3.70033	3.67984	3.6632	3.65539	3.65108	3.6385	3.62441	3.58361	3.57226	3.58098	3.59392	3.57243	3.56586	3.62017	3.64472	3.62636	3.60167
3.34762	3.40687	3.44192	3.46649	3.4858	3.49269	3.50218	3.52966	3.55813	3.58973	3.62944	3.63587	3.61667	3.60128	3.59087	3.5806	3.56704	3.56011	3.55945	3.58121	3.583	3.57309	3.56349	3.55832	3.56432	3.60815	3.62261	3.62641	3.65417	3.62576	3.63135	3.6447	3.69214	3.68487	3.67449	3.65483	3.64786	3.63916	3.61576	3.59872	3.58156	3.56129	3.5776	3.5968	3.58003	3.55674	3.55812	3.57563	3.57987	3.5541
3.35957	3.39172	3.42188	3.45339	3.45731	3.4651	3.48621	3.51912	3.55835	3.57327	3.59488	3.59521	3.58117	3.56874	3.56369	3.54346	3.54643	3.54305	3.54606	3.54162	3.5547	3.55655	3.56679	3.56657	3.57015	3.60691	3.6191	3.63355	3.61461	3.60713	3.62444	3.62401	3.65083	3.65143	3.65368	3.64008	3.61779	3.6149	3.59246	3.59047	3.56437	3.54006	3.55939	3.58614	3.56259	3.54987	3.56341	3.56542	3.53101	3.53282
3.2885	3.32974	3.35492	3.39813	3.426	3.44819	3.48454	3.50676	3.54431	3.55426	3.54675	3.5521	3.54974	3.54472	3.53754	3.51851	3.51879	3.52876	3.52092	3.50367	3.4924	3.49968	3.51322	3.52915	3.55174	3.5612	3.56732	3.57554	3.58145	3.57449	3.6055	3.64618	3.64057	3.6016	3.60951	3.63055	3.62181	3.59655	3.59293	3.58547	3.5622	3.53957	3.51993	3.54862	3.55714	3.54604	3.55082	3.53509	3.53485	3.57826
3.30967	3.31527	3.33439	3.37529	3.40994	3.43726	3.46341	3.49215	3.51684	3.52353	3.52053	3.52281	3.52345	3.52668	3.5184	3.51002	3.51429	3.5037	3.48694	3.49299	3.48266	3.45356	3.44808	3.46021	3.51052	3.51386	3.54455	3.54664	3.56994	3.57387	3.60923	3.64048	3.67178	3.63083	3.60026	3.60052	3.57862	3.59023	3.58768	3.57894	3.55811	3.53718	3.52208	3.53062	3.55401	3.54307	3.50809	3.47188	3.52055	3.54057
3.301	3.31297	3.33366	3.36458	3.3924	3.4153	3.44021	3.47235	3.49874	3.4914	3.4995	3.50023	3.50019	3.509	3.52117	3.51317	3.49259	3.49285	3.48262	3.46543	3.45941	3.45555	3.4464	3.42442	3.46878	3.47856	3.50151	3.52481	3.5612	3.59848	3.59728	3.63341	3.64722	3.63026	3.59424	3.57389	3.56577	3.5797	3.56978	3.53464	3.52664	3.51127	3.50228	3.47527	3.48735	3.49971	3.4685	3.48449	3.46668	3.46166
3.29376	3.31677	3.32812	3.36349	3.37592	3.40443	3.43457	3.46736	3.48583	3.48545	3.48656	3.48621	3.48561	3.51361	3.52094	3.50117	3.48045	3.48378	3.46541	3.45323	3.44728	3.45509	3.44667	3.44372	3.49322	3.4989	3.5149	3.51518	3.53956	3.55872	3.58888	3.60672	3.60213	3.58783	3.56616	3.5385	3.5205	3.53391	3.57053	3.55821	3.54834	3.5146	3.49474	3.47962	3.48065	3.47609	3.48638	3.45614	3.44081	3.41159
3.23069	3.24078	3.29012	3.32997	3.36428	3.39638	3.43159	3.46162	3.47459	3.46522	3.46938	3.46504	3.48273	3.49624	3.49931	3.46951	3.46414	3.45139	3.44057	3.43941	3.43639	3.41848	3.43	3.45076	3.48195	3.49196	3.49485	3.51071	3.51384	3.53825	3.5546	3.57736	3.57236	3.56348	3.55484	3.53284	3.5239	3.50444	3.51577	3.53995	3.53629	3.51238	3.50742	3.48638	3.47351	3.45557	3.44719	3.43557	3.42587	3.41037
3.17469	3.20763	3.24498	3.28012	3.2852	3.32029	3.36358	3.39178	3.44323	3.46086	3.45747	3.46431	3.46574	3.46791	3.46967	3.45604	3.44369	3.44507	3.45506	3.42942	3.38698	3.40342	3.4077	3.4459	3.45958	3.47473	3.4731	3.44891	3.48981	3.51637	3.54021	3.56111	3.54328	3.53569	3.54052	3.53384	3.5202	3.48025	3.46788	3.51266	3.51249	3.4987	3.48403	3.47383	3.46084	3.43801	3.4091	3.35041	3.34107	3.34352
3.12519	3.15908	3.21023	3.25092	3.27983	3.31082	3.3499	3.38612	3.40855	3.42882	3.43139	3.46457	3.45155	3.45265	3.45242	3.44453	3.43458	3.43873	3.43896	3.41196	3.39312	3.38632	3.39471	3.4351	3.43395	3.43251	3.42316	3.43717	3.43461	3.50599	3.53584	3.55092	3.53076	3.51254	3.52044	3.51168	3.4908	3.46531	3.44275	3.4591	3.46995	3.44891	3.43823	3.44121	3.44112	3.41301	3.38506	3.37099	3.34224	3.31589
3.13003	3.15471	3.17899	3.2171	3.25076	3.29366	3.32659	3.36471	3.40167	3.41124	3.39536	3.42892	3.44138	3.45992	3.45829	3.44359	3.43735	3.44573	3.44843	3.41682	3.40999	3.40179	3.42936	3.45359	3.43998	3.40865	3.41903	3.42503	3.43607	3.45386	3.48995	3.4955	3.47805	3.4791	3.48264	3.49336	3.46519	3.43126	3.40987	3.40639	3.44608	3.42039	3.42076	3.41609	3.40662	3.39692	3.38061	3.37378	3.34943	3.33803
3.15005	3.14094	3.17238	3.1988	3.23249	3.26407	3.30989	3.3478	3.37655	3.39401	3.3906	3.38955	3.42712	3.47793	3.46162	3.44129	3.44742	3.46334	3.45184	3.43155	3.42742	3.42555	3.46613	3.47971	3.4429	3.40973	3.40635	3.41956	3.43863	3.45978	3.45112	3.44712	3.43925	3.43134	3.44832	3.42981	3.41953	3.38775	3.38044	3.37532	3.40191	3.39208	3.39572	3.4017	3.39073	3.37736	3.36881	3.35699	3.33934	3.33075
3.18711	3.20523	3.19447	3.20448	3.23156	3.25705	3.28457	3.31839	3.34701	3.35011	3.36398	3.37138	3.37806	3.44757	3.47598	3.45115	3.46106	3.4496	3.41044	3.39764	3.40574	3.39747	3.47424	3.46713	3.43178	3.41265	3.41046	3.40574	3.446	3.43235	3.42241	3.40664	3.37785	3.37561	3.40089	3.38417	3.37054	3.34197	3.31737	3.31171	3.35456	3.36405	3.37033	3.3802	3.36524	3.35696	3.33655	3.35379	3.33166	3.31817
3.18959	3.20776	3.22658	3.22272	3.23159	3.23474	3.26022	3.31557	3.32235	3.33689	3.34419	3.34901	3.35939	3.4013	3.52833	3.43413	3.4042	3.39448	3.37448	3.36276	3.37975	3.39978	3.43006	3.43382	3.41532	3.3852	3.40092	3.3989	3.37476	3.37784	3.38156	3.37191	3.34083	3.34431	3.36262	3.36847	3.34266	3.29606	3.30311	3.28384	3.30087	3.33473	3.34983	3.35167	3.33943	3.33229	3.32859	3.32691	3.32139	3.30243
3.15643	3.1647	3.18979	3.19632	3.21977	3.25289	3.26661	3.28181	3.31411	3.31127	3.34134	3.36003	3.37571	3.39192	3.40501	3.40181	3.38645	3.39305	3.388	3.38514	3.35904	3.36329	3.38517	3.37035	3.37309	3.36963	3.3342	3.34542	3.36607	3.3618	3.35319	3.32173	3.27224	3.27746	3.31864	3.3251	3.30353	3.28509	3.28769	3.28681	3.28939	3.31049	3.33065	3.33714	3.33212	3.32969	3.32851	3.31067	3.3052	3.28513
3.08749	3.11879	3.13416	3.16456	3.20137	3.21061	3.22202	3.23596	3.26329	3.2981	3.30011	3.32	3.34059	3.35866	3.3831	3.40773	3.40768	3.40417	3.3858	3.36954	3.35999	3.32231	3.31577	3.32521	3.32709	3.34354	3.34529	3.32345	3.32348	3.3382	3.32097	3.28985	3.2472	3.24232	3.28032	3.29538	3.27372	3.26431	3.28203	3.27743	3.27806	3.28989	3.31741	3.33925	3.32727	3.32732	3.30592	3.28966	3.27225	3.25299
2.92022	2.95655	2.99963	3.06133	3.12585	3.16089	3.19994	3.22514	3.25007	3.28621	3.30698	3.3104	3.31914	3.33713	3.36317	3.38788	3.39024	3.38169	3.36719	3.34697	3.30363	3.29321	3.29458	3.31357	3.31424	3.326	3.35096	3.31185	3.29868	3.28503	3.2812	3.26513	3.23956	3.2327	3.23981	3.25729	3.25061	3.2534	3.26983	3.26882	3.27939	3.27639	3.30368	3.31134	3.31107	3.2977	3.29084	3.26686	3.25812	3.2447
2.89034	2.93186	3.00658	3.06662	3.11995	3.15567	3.17932	3.21156	3.24711	3.26237	3.28288	3.29784	3.288	3.31259	3.34403	3.34854	3.35907	3.35503	3.35027	3.32686	3.30114	3.28705	3.30121	3.28957	3.28456	3.29663	3.2929	3.29404	3.29014	3.27003	3.25979	3.26173	3.24553	3.21839	3.17211	3.21673	3.21934	3.22981	3.24384	3.25069	3.26194	3.2631	3.27352	3.28751	3.28336	3.27167	3.26091	3.25423	3.24665	3.23476
2.87005	2.94133	3.01619	3.06856	3.10475	3.14597	3.18113	3.20018	3.21348	3.23772	3.25818	3.24413	3.27672	3.29791	3.3048	3.3189	3.33134	3.36904	3.36326	3.33979	3.32238	3.32522	3.32431	3.30729	3.28386	3.27677	3.27855	3.28001	3.25316	3.22375	3.21661	3.2129	3.20942	3.20072	3.16455	3.17744	3.20721	3.22539	3.21417	3.21117	3.22059	3.22502	3.23938	3.24811	3.24861	3.25065	3.21923	3.21567	3.22131	3.20941
2.89224	2.97253	3.02299	3.06601	3.09625	3.13237	3.16083	3.1908	3.21503	3.23893	3.24869	3.24489	3.25307	3.2837	3.28871	3.29705	3.31503	3.34667	3.31437	3.29767	3.30667	3.31273	3.30344	3.30509	3.29692	3.27807	3.25122	3.2378	3.19848	3.20388	3.19577	3.19742	3.19807	3.19012	3.16598	3.16908	3.17591	3.19462	3.19682	3.20183	3.20098	3.19547	3.20827	3.22395	3.212	3.2166	3.19792	3.18627	3.18951	3.1862
2.89189	2.97281	3.02514	3.06304	3.09214	3.12075	3.14615	3.18664	3.21567	3.23221	3.23739	3.2402	3.25243	3.25422	3.23276	3.22244	3.23329	3.26831	3.25268	3.22467	3.19033	3.19705	3.21823	3.24564	3.2398	3.23583	3.21023	3.19037	3.1718	3.17358	3.17642	3.18228	3.18673	3.18354	3.16428	3.15811	3.17086	3.15892	3.15979	3.16155	3.16414	3.15344	3.15021	3.15225	3.17374	3.18839	3.17877	3.17445	3.17691	3.17661
2.88107	2.97101	3.01627	3.05848	3.08705	3.12317	3.14582	3.17143	3.1947	3.21083	3.22923	3.25243	3.24681	3.24163	3.2301	3.24192	3.26215	3.27218	3.25493	3.23436	3.20759	3.2011	3.19985	3.20543	3.2197	3.21731	3.21032	3.18561	3.15813	3.15978	3.15155	3.15681	3.16416	3.16363	3.15538	3.15632	3.15759	3.16346	3.1689	3.16496	3.15382	3.14377	3.15138	3.14615	3.13752	3.17366	3.18545	3.18224	3.18172	3.18371
2.89229	2.95525	3.00276	3.04114	3.08209	3.11763	3.13085	3.15307	3.18515	3.21601	3.22598	3.24158	3.23879	3.23965	3.24094	3.25597	3.26352	3.2758	3.25546	3.22901	3.21155	3.2016	3.20216	3.20661	3.20412	3.18715	3.20232	3.17748	3.14112	3.13449	3.13865	3.13941	3.14364	3.15028	3.15193	3.15639	3.1595	3.16763	3.17609	3.16077	3.15514	3.1511	3.15315	3.15234	3.14734	3.16114	3.14822	3.15819	3.16716	3.16892
2.86987	2.93968	2.99048	3.03316	3.07373	3.10338	3.12519	3.14129	3.17133	3.1955	3.21461	3.23272	3.23112	3.23903	3.23902	3.25308	3.26208	3.26953	3.25208	3.23282	3.21379	3.20799	3.19836	3.19742	3.19399	3.1848	3.17593	3.16558	3.12541	3.12636	3.1184	3.12417	3.13478	3.14908	3.15748	3.15264	3.15357	3.16519	3.16108	3.15031	3.15117	3.1505	3.15505	3.15725	3.15812	3.13756	3.13374	3.14024	3.15402	3.16255
2.85142	2.91228	2.9682	3.01177	3.05251	3.08857	3.10785	3.12954	3.15975	3.17892	3.1982	3.21264	3.20713	3.22382	3.2266	3.24889	3.25263	3.2495	3.22934	3.20758	3.19526	3.21234	3.22075	3.1834	3.19069	3.20086	3.1832	3.17803	3.12889	3.11887	3.11245	3.1247	3.14174	3.15711	3.16155	3.14773	3.14498	3.14488	3.14332	3.14857	3.15531	3.15214	3.1483	3.1477	3.13522	3.1264	3.10211	3.12949	3.14718	3.15885
2.82484	2.89278	2.94783	2.99715	3.03331	3.06456	3.09189	3.11655	3.14931	3.16558	3.16864	3.18194	3.18927	3.20595	3.22612	3.23134	3.23737	3.22703	3.22003	3.19296	3.17601	3.20103	3.21776	3.23433	3.19498	3.17724	3.17219	3.16217	3.1247	3.1293	3.12789	3.1215	3.13735	3.14549	3.14703	3.14868	3.13556	3.13713	3.13636	3.1411	3.14312	3.13482	3.13827	3.13596	3.1261	3.12232	3.1042	3.09409	3.11495	3.13274
2.79737	2.86972	2.92799	2.98016	3.01776	3.04538	3.07497	3.10077	3.1328	3.13696	3.14615	3.16302	3.18454	3.18353	3.21194	3.21788	3.21902	3.21453	3.21936	3.19299	3.16734	3.20313	3.21217	3.20147	3.20792	3.19534	3.17248	3.17225	3.12868	3.10936	3.11224	3.14533	3.13716	3.13872	3.14882	3.13363	3.13258	3.13807	3.13562	3.13298	3.13469	3.12565	3.12795	3.12738	3.12389	3.11192	3.09538	3.09128	3.10497	3.11023
2.78969	2.84546	2.90568	2.96011	2.99907	3.0287	3.05286	3.0762	3.09752	3.11275	3.12425	3.14769	3.15583	3.18009	3.2142	3.2044	3.2105	3.20397	3.20048	3.19076	3.18601	3.17016	3.17263	3.17212	3.18351	3.18603	3.165	3.13207	3.10989	3.10127	3.11145	3.10943	3.14191	3.12838	3.14074	3.12619	3.12691	3.13636	3.12871	3.12558	3.12516	3.12331	3.13097	3.11636	3.10219	3.07926	3.07012	3.07954	3.08171	3.07214
2.8034	2.83977	2.88308	2.93735	2.97658	3.00779	3.03623	3.05425	3.07398	3.08246	3.10021	3.11545	3.14332	3.15747	3.18017	3.1897	3.20061	3.1953	3.19752	3.20575	3.18506	3.17734	3.16373	3.16612	3.15833	3.18367	3.16181	3.12997	3.10604	3.10502	3.10778	3.09415	3.10372	3.12154	3.12187	3.12264	3.13321	3.13918	3.12185	3.13089	3.13012	3.12729	3.11253	3.09869	3.07978	3.07155	3.06791	3.07271	3.07037	3.07569
2.81376	2.84614	2.88183	2.92116	2.95242	2.98078	3.00793	3.02698	3.04906	3.06371	3.07877	3.09285	3.12313	3.1281	3.14197	3.16083	3.17394	3.17106	3.18204	3.2073	3.18939	3.16911	3.16392	3.17145	3.15748	3.16036	3.1481	3.13566	3.11718	3.10249	3.10225	3.10163	3.09584	3.11224	3.1269	3.13326	3.1398	3.14217	3.12492	3.11437	3.12358	3.11915	3.11014	3.09282	3.08316	3.0851	3.07239	3.06261	3.06447	3.06537
2.78674	2.83022	2.86696	2.91293	2.94579	2.97015	2.98993	3.00361	3.03072	3.04508	3.05983	3.08133	3.10301	3.11013	3.12154	3.12746	3.14808	3.15776	3.16583	3.18152	3.16839	3.15571	3.14319	3.14799	3.1527	3.13528	3.12723	3.13309	3.11123	3.08802	3.08348	3.08783	3.07781	3.09563	3.09109	3.09934	3.11757	3.12756	3.11542	3.11074	3.12636	3.09952	3.09632	3.09169	3.08429	3.07561	3.05502	3.02842	3.03405	3.04
2.81606	2.84078	2.86974	2.90509	2.92731	2.95142	2.96859	3.00239	3.01903	3.03446	3.0511	3.07519	3.08497	3.09003	3.10028	3.10375	3.10517	3.13554	3.14783	3.16031	3.15747	3.12828	3.12667	3.14059	3.11828	3.10259	3.11689	3.11377	3.08039	3.05411	3.06738	3.07528	3.08095	3.0806	3.07299	3.09063	3.10313	3.10898	3.10586	3.11001	3.10512	3.09985	3.08793	3.0899	3.07977	3.06683	3.03718	3.01272	2.99417	3.01802
2.79794	2.82359	2.85786	2.88391	2.90767	2.93936	2.96849	3.00046	3.01111	3.0249	3.04191	3.06348	3.07723	3.07878	3.08799	3.0825	3.07949	3.09973	3.12262	3.12443	3.12452	3.1177	3.09555	3.08625	3.10322	3.08692	3.097	3.08148	3.07307	3.05895	3.06095	3.07451	3.07027	3.07164	3.06449	3.07586	3.08151	3.08314	3.07931	3.09448	3.08557	3.07957	3.09658	3.07955	3.07647	3.06933	3.04065	3.01745	2.99749	2.99168
2.76941	2.80327	2.83227	2.86871	2.89894	2.93304	2.96169	2.99038	2.99987	3.0123	3.03698	3.05316	3.06079	3.06706	3.07812	3.08591	3.06242	3.08398	3.09728	3.11396	3.11674	3.09781	3.08582	3.08535	3.08824	3.05035	3.04699	3.05154	3.06134	3.0639	3.06804	3.05149	3.05305	3.05079	3.0552	3.05204	3.0627	3.07113	3.06883	3.07441	3.06671	3.07904	3.087	3.07745	3.04913	3.04872	3.03146	2.99998	2.98232	2.97783
2.7753	2.81749	2.84802	2.87524	2.90002	2.92464	2.94683	2.96515	2.98084	2.99642	3.01454	3.03131	3.03023	3.05387	3.0675	3.07237	3.06799	3.07217	3.08422	3.11199	3.12102	3.08842	3.08111	3.0929	3.06486	3.05743	3.05897	3.06693	3.04545	3.04254	3.03778	3.03181	3.00768	3.00563	3.01587	3.02546	3.02763	3.04746	3.05618	3.04473	3.05004	3.04939	3.06505	3.06707	3.04757	3.03557	3.00472	2.98904	2.98301	2.97587
2.78385	2.80915	2.83767	2.86278	2.89126	2.91752	2.95054	2.96672	2.98574	3.00329	3.01961	3.02607	3.03158	3.02251	3.0463	3.04515	3.04691	3.05704	3.07119	3.07659	3.0912	3.07811	3.07671	3.08142	3.06377	3.05212	3.04585	3.05023	3.02928	3.02059	3.02377	3.02449	3.00239	2.99567	2.99821	3.00424	2.99358	3.01011	3.02268	3.03445	3.0496	3.04997	3.05435	3.05753	3.0413	3.02669	2.99916	2.98114	2.96856	2.95943
2.77198	2.79702	2.82308	2.85521	2.88329	2.91359	2.94232	2.95731	2.97436	2.98958	3.00527	3.00997	3.02093	3.00784	3.01528	3.02056	3.03116	3.04716	3.05798	3.05807	3.0612	3.06451	3.05529	3.04165	3.04477	3.03556	3.03032	3.03955	3.02034	3.00661	3.00146	2.99244	2.98497	2.98076	2.98539	2.97486	2.96616	2.98144	3.00795	3.0314	3.03551	3.04273	3.04663	3.04142	3.0221	3.00522	2.98046	2.96585	2.95059	2.94042
2.75918	2.78639	2.81894	2.85889	2.88585	2.906	2.92259	2.94524	2.95345	2.96178	2.96836	2.99627	3.0083	3.00818	3.00754	2.98654	3.02015	3.03596	3.0343	3.03874	3.03157	3.00796	3.0417	3.04999	3.02548	3.02597	3.01476	3.01219	2.99657	2.98635	2.97086	2.94669	2.9687	2.96632	2.96816	2.97548	2.9677	2.96965	2.99681	3.00536	3.0277	3.03221	3.03812	3.03105	3.00632	3.01213	2.97692	2.95783	2.93928	2.93203
2.78417	2.79545	2.8191	2.84953	2.86834	2.88986	2.90865	2.92646	2.9382	2.94737	2.9583	2.97517	2.99077	2.98647	2.99273	2.994	3.0097	3.01129	3.00663	3.0105	3.02082	3.02752	3.02572	3.00468	3.00239	3.0064	2.99059	2.98255	2.97183	2.94347	2.93879	2.93693	2.94172	2.94047	2.94535	2.95469	2.96718	2.97693	2.96984	2.98073	3.01148	3.04206	3.02436	3.01098	2.99516	2.99767	2.98383	2.96617	2.94488	2.93453
2.77311	2.7891	2.81402	2.84101	2.85793	2.87962	2.89773	2.90676	2.92716	2.94346	2.95461	2.96395	2.96986	2.96325	2.97849	2.99183	3.00219	2.99876	2.99301	2.99753	3.0015	2.9944	3.00486	3.00636	2.98464	2.97546	2.95218	2.95231	2.94273	2.93036	2.93316	2.92615	2.92218	2.92707	2.92911	2.93844	2.95786	2.96908	2.97204	2.9751	2.99252	3.0272	3.01033	2.9896	2.98603	2.98523	2.98291	2.96653	2.9488	2.9403
2.74983	2.77443	2.80178	2.82748	2.85609	2.88161	2.88777	2.89543	2.91233	2.93364	2.95309	2.95808	2.96829	2.96839	2.97256	2.97925	2.98565	2.97534	2.97338	2.9738	2.98285	2.96965	2.97586	2.97281	2.9596	2.952	2.949	2.92368	2.91128	2.91244	2.8978	2.90298	2.88962	2.89365	2.90716	2.92196	2.94216	2.95611	2.95739	2.97141	2.98125	3.00758	3.00504	2.98039	2.95855	2.96139	2.96401	2.94977	2.93366	2.9299
2.74012	2.76889	2.79652	2.82069	2.84428	2.8717	2.88991	2.90206	2.92073	2.93382	2.95112	2.95433	2.95934	2.95349	2.95982	2.97157	2.96391	2.96361	2.95824	2.95807	2.9587	2.95573	2.94704	2.96263	2.96121	2.95284	2.95366	2.93005	2.91014	2.8985	2.87446	2.86406	2.8659	2.85955	2.88383	2.91248	2.92226	2.93949	2.94686	2.96415	2.96764	2.98409	2.96114	2.95063	2.95238	2.94624	2.94314	2.94615	2.9427	2.93831
2.72345	2.76835	2.78768	2.81198	2.83303	2.86356	2.8838	2.90743	2.92443	2.94412	2.95099	2.94697	2.95045	2.95063	2.95392	2.95633	2.95331	2.95872	2.95937	2.96054	2.94599	2.94967	2.94565	2.94886	2.96009	2.94878	2.94848	2.91873	2.9055	2.89348	2.85907	2.84219	2.84365	2.8564	2.87234	2.8705	2.89486	2.92374	2.92858	2.94514	2.95139	2.9306	2.93626	2.93158	2.91848	2.93159	2.92227	2.91936	2.92608	2.93138
2.70801	2.75166	2.7838	2.80147	2.82554	2.85581	2.87823	2.89352	2.90983	2.93115	2.93968	2.93078	2.93287	2.94016	2.93921	2.94278	2.95096	2.95407	2.95602	2.94495	2.93948	2.93941	2.94708	2.94734	2.94982	2.93981	2.93846	2.91953	2.90331	2.88894	2.85925	2.83304	2.84039	2.84345	2.85307	2.86004	2.87644	2.8954	2.90075	2.89756	2.89427	2.92098	2.92703	2.92348	2.90961	2.91049	2.91159	2.89435	2.88983	2.90993
2.70898	2.75245	2.79253	2.80567	2.82444	2.84846	2.86459	2.87525	2.89965	2.9202	2.92249	2.92165	2.91756	2.92671	2.92228	2.93188	2.9433	2.94433	2.95489	2.94022	2.92953	2.94116	2.93476	2.93954	2.93605	2.93057	2.9283	2.91108	2.89285	2.86883	2.85256	2.84406	2.84828	2.85048	2.84235	2.85386	2.86539	2.88084	2.88453	2.86549	2.85528	2.89074	2.89732	2.90546	2.90791	2.89467	2.89001	2.87116	2.8693	2.88193
2.70803	2.74182	2.78099	2.79816	2.81554	2.8367	2.85555	2.85855	2.88317	2.90623	2.9089	2.9094	2.90379	2.91237	2.91929	2.91907	2.93065	2.94338	2.94577	2.94526	2.93899	2.93839	2.92731	2.91942	2.91276	2.90875	2.91586	2.89665	2.891	2.86737	2.85353	2.83952	2.8402	2.84334	2.84122	2.83256	2.8464	2.86174	2.83905	2.83121	2.83732	2.85088	2.86909	2.88087	2.8816	2.88422	2.87453	2.86755	2.86388	2.8638
2.65292	2.72554	2.75738	2.77986	2.80463	2.82545	2.84232	2.84575	2.88108	2.89974	2.90462	2.89915	2.89979	2.90391	2.91511	2.92705	2.94155	2.95527	2.9489	2.93971	2.9362	2.93761	2.92237	2.91935	2.91113	2.90997	2.90958	2.88407	2.87742	2.85508	2.83798	2.82554	2.8239	2.82298	2.82375	2.81021	2.81572	2.82616	2.80672	2.79689	2.79327	2.8141	2.84443	2.83958	2.84225	2.85261	2.86287	2.86521	2.8582	2.85599
2.61304	2.67034	2.75466	2.76734	2.78855	2.80883	2.8332	2.86405	2.90367	2.94608	2.95679	2.96267	2.95148	2.97756	2.97132	2.96128	2.95961	2.97132	2.95774	2.94406	2.9384	2.91904	2.90585	2.89826	2.89831	2.90325	2.89114	2.84487	2.82276	2.81247	2.82552	2.81362	2.81048	2.80658	2.79708	2.79401	2.81937	2.80345	2.7747	2.74334	2.73761	2.76465	2.7874	2.76965	2.77027	2.8007	2.80843	2.82732	2.83902	2.86148
2.64083	2.63539	2.69711	2.77168	2.81605	2.85752	2.90783	2.91135	2.95628	2.99099	2.97678	2.99389	2.99369	3.01685	3.01426	3.01637	2.99203	2.99453	2.97251	2.96976	2.95056	2.92671	2.90479	2.88127	2.86479	2.8782	2.8658	2.83445	2.77881	2.74431	2.78893	2.7669	2.76422	2.79174	2.79006	2.79169	2.80264	2.78135	2.69257	2.64309	2.66631	2.69226	2.73869	2.72156	2.70877	2.71081	2.73558	2.78744	2.80098	2.81773
[truncated: 139 more columns]
