# Supplementary material for: Energy evolution and crack development characteristics of sandstone under freeze-thaw cycles by digital image correlation
Source: PLoS One. 2023 Apr 20;18(4):e0283378. doi: 10.1371/journal.pone.0283378 (PMC10118107; doi:10.1371/journal.pone.0283378)
Supplement: S1 Data — (ZIP) [file pone.0283378.s002.zip › 新建文件夹/N=40 Ux.xls]

## Sheet: Sheet1
0.112073	0.168514	0.281989	0.390297	0.648359	0.708011	0.829584	0.836838	0.880867	0.867024	0.89847	0.947278	0.970886	0.970045	1.00885	1.0144	1.04724	0.948694	0.907995	0.862118	0.876725	0.877961	0.9042	0.868879	0.850991	0.888945	0.977827	0.952029	0.921564	0.888723	0.798667	0.838596	0.958563	0.420427	0.329889	2.36385	1.77869	2.76258	0	0.92391	0	0	0	-1.66731	0	7.93243	4.76214	1.00814	0.544633	0.419192
0.106172	0.233128	0.302058	0.438298	0.551352	0.700474	0.769361	0.765755	0.83578	0.840561	0.821012	0.894395	0.919656	0.902046	0.938728	0.959884	0.930904	0.863462	0.86452	0.836871	0.862864	0.811666	0.837756	0.792514	0.747423	0.794344	0.852773	0.828247	0.800427	0.771377	0.72875	0.620966	0.844204	0.691773	0.517746	0.0627224	4.65402	1.90187	-2.22885	-5.0697	0	2.96002	-3.4066	-3.04793	0	0	1.00211	0.800036	0.741277	0.527489
0.235471	0.440212	0.486912	0.536588	0.609746	0.681324	0.699354	0.694859	0.763136	0.785832	0.765539	0.83152	0.856114	0.862331	0.850044	0.84762	0.832058	0.8112	0.773629	0.773371	0.789968	0.735381	0.744127	0.707227	0.654334	0.691339	0.725101	0.703442	0.677516	0.65061	0.616723	0.481221	0.764844	0.517695	0.440503	0.0667307	4.36569	1.71988	1.59284	-0.772153	-1.25197	-3.74553	0	-1.79943	-0.972098	1.43066	0.789416	0.888395	0.680452	0.53946
0.350312	0.457887	0.464947	0.434734	0.439309	0.647677	0.644223	0.645055	0.698399	0.724392	0.70384	0.757016	0.775432	0.777826	0.784004	0.738135	0.732752	0.727605	0.711257	0.679182	0.703506	0.66077	0.678009	0.631383	0.569777	0.592878	0.601794	0.578897	0.55415	0.528178	0.498996	0.395675	0.737477	0.287737	0.694681	0.147012	4.7012	0.909346	0	4.61718	-0.219205	0	-2.36855	-1.42555	-1.4057	6.91103	0.773324	0.822369	0.58693	0.53096
0.385005	0.442799	0.461336	0.476268	0.447877	0.563774	0.605573	0.598032	0.639442	0.651209	0.651371	0.68635	0.70295	0.714619	0.712466	0.639768	0.658609	0.63453	0.62664	0.59471	0.597561	0.584352	0.600479	0.537236	0.4851	0.488967	0.478254	0.454536	0.430358	0.405195	0.376326	0.284029	0.608031	0.167367	0.624676	0.669006	1.13264	0.709985	1.1284	0	0	-2.82229	-1.08693	-1.97608	-0.0167284	2.15075	0.747785	0.748259	0.491511	0.457568
0.418863	0.468773	0.479859	0.479161	0.47122	0.521738	0.570686	0.568793	0.59596	0.59777	0.591184	0.614412	0.638372	0.646357	0.645895	0.556263	0.562928	0.577826	0.56461	0.527816	0.523613	0.511702	0.525494	0.442339	0.39172	0.370979	0.352947	0.329697	0.305897	0.282143	0.234829	0.196911	0.700674	0.391626	0.86571	0.916354	1.13687	-1.79733	0	0	0	-0.445879	2.22313	1.84287	-0.714597	2.38368	0.809803	0.694599	0.424658	0.309114
0.446048	0.483757	0.482765	0.482726	0.48216	0.474746	0.523853	0.540632	0.561659	0.568929	0.540118	0.548272	0.5679	0.568796	0.590646	0.548999	0.526107	0.541698	0.546146	0.518666	0.479034	0.476844	0.449245	0.320143	0.30322	0.245817	0.227697	0.205119	0.181624	0.146912	0.0919742	0.163206	0.734365	0.852998	0.892241	0.903808	0.707999	-0.573268	-1.00361	-0.455901	-2.72021	-5.23363	0.393134	0.317033	0.191708	-1.01802	0.629698	0.683632	0.470229	0.174699
0.463308	0.486074	0.485723	0.486311	0.486976	0.462353	0.498376	0.498903	0.525852	0.540472	0.513015	0.496855	0.486607	0.513247	0.532335	0.523499	0.470885	0.474357	0.477765	0.442484	0.445442	0.46791	0.392973	0.302934	0.154087	0.0810256	0.100917	0.0819239	0.0689479	0.049648	-0.0387613	0.185457	0.756343	0.732196	0.816764	0.813381	0	0	0	0	0	-0.620075	-2.3946	0.0109012	0.640631	0.345816	0.396583	0.455532	0.412151	0.259132
0.464421	0.487563	0.488617	0.489556	0.49078	0.474503	0.473087	0.472641	0.471714	0.509932	0.484631	0.410797	0.433772	0.448742	0.449667	0.433127	0.381707	0.391604	0.417898	0.406087	0.374005	0.398978	0.372792	0.337004	0.331905	0.140803	-0.14412	-0.100989	-0.121919	-0.067057	0.227986	0.895066	0.579017	0.641573	0.674616	0.683406	0.610289	0.879747	1.79902	1.48787	1.1128	0	0.684488	-0.741872	0.480592	0.243755	0.240717	0.324467	0.273798	0.318119
0.497776	0.491606	0.490297	0.492613	0.493604	0.483305	0.453678	0.455243	0.437409	0.44894	0.418185	0.343106	0.34191	0.372175	0.365423	0.341824	0.354816	0.360538	0.351713	0.365787	0.316987	0.2879	0.30667	0.320073	0.29145	0.271439	0.194347	-0.00543336	0.188125	0.224263	0.480902	0.548418	0.471155	0.48042	0.504945	0.543276	0.692087	1.60249	1.58147	1.48515	1.24009	1.21982	0.643906	0.814751	0.494353	0.50698	0.229356	0.256773	0.233563	0.393133
0.520781	0.503502	0.488557	0.496067	0.497556	0.500894	0.424624	0.42647	0.440497	0.389864	0.335854	0.257329	0.255267	0.286097	0.297652	0.287526	0.307574	0.332172	0.319756	0.322543	0.297153	0.224919	0.20754	0.236843	0.251535	0.233753	0.250657	0.317959	0.387121	0.448344	0.525793	0.520384	0.399378	0.365843	0.398551	0.483125	1.40225	1.21903	1.26013	1.13946	1.02097	0.983821	0.871019	0.562155	0.666038	0.908626	0.455636	0.15485	0.219076	0.332204
0.539631	0.507528	0.487984	0.473991	0.462018	0.441254	0.434318	0.409987	0.43769	0.34782	0.260332	0.227376	0.224342	0.229685	0.252438	0.265653	0.275336	0.303565	0.261719	0.257523	0.237967	0.237414	0.178868	0.153515	0.15724	0.198303	0.247464	0.287733	0.324284	0.462249	0.489707	0.37529	0.292906	0.314417	0.333102	1.1483	1.06505	1.06358	0.992516	0.983898	0.832214	0.913752	0.737656	0.693174	0.189117	1.41654	0.677224	0.491799	0.1578	0.264873
0.228121	0.393656	0.40143	0.409513	0.36807	0.365015	0.368451	0.318818	0.381239	0.310504	0.182818	0.172474	0.183233	0.187191	0.190681	0.193967	0.173458	0.202043	0.220995	0.228184	0.213546	0.224163	0.191042	0.171951	0.217209	0.21794	0.238196	0.25306	0.231998	0.285633	0.309381	0.285638	0.275017	0.364586	1.00415	1.08577	0.965492	0.855822	0.730842	0.573046	0.498282	0.419285	0.3767	0.624429	0.378963	1.02923	0.82131	0.538151	0.389778	0.226749
0.405293	0.330831	0.273253	0.246464	0.249091	0.249783	0.248948	0.245417	0.221501	0.255043	0.183981	0.139804	0.129333	0.145336	0.152207	0.167441	0.158437	0.172379	0.192457	0.199705	0.179778	0.325381	0.326886	0.239593	0.193216	0.20383	0.215607	0.201771	0.222271	0.229705	0.284408	0.280494	0.405446	0.811459	0.977298	0.878268	0.759087	0.513341	0.417522	0.304537	0.254945	0.202802	0.0927106	-0.0648033	0.330783	0.51629	0.544134	0.379994	0.327255	0.334731
0.26892	0.280168	0.286338	0.278667	0.244366	0.225984	0.210289	0.15444	0.156695	0.189161	0.150948	0.137895	0.0829599	0.111601	0.133326	0.105464	0.125409	0.189872	0.243664	0.332991	0.25645	0.274794	0.308673	0.374461	0.332722	0.218154	0.206326	0.185845	0.183702	0.238233	0.420645	0.701203	0.711225	0.693617	0.73425	0.721454	0.554773	0.442544	0.375604	0.294656	0.190613	0.135487	0.0158834	-0.00671327	0.261857	0.26653	0.272382	0.247063	0.226955	0.269046
0.403334	0.387095	0.301269	0.264927	0.232851	0.186151	0.180945	0.134331	0.138691	0.106404	0.0674991	0.0479894	0.0525426	0.0696763	0.141121	0.0255321	0.0135193	0.0914851	0.192499	0.205582	0.191529	0.231392	0.252026	0.306617	0.351183	0.332474	0.235025	0.282875	0.28833	0.470414	1.1223	0.915221	0.687302	0.578605	0.504475	0.445688	0.384037	0.330702	0.253539	0.193536	0.122191	0.0645033	0.0176185	0.039505	0.191327	0.150862	0.124026	0.119441	0.142157	0.204393
0.406162	0.318886	0.306683	0.261384	0.220628	0.190041	0.17063	0.111766	0.0947657	0.0532019	-0.00895047	0.0529293	0.0610731	0.26509	0.0695253	-0.016044	0.0159259	0.0293791	0.0488185	0.0899998	0.100579	0.13325	0.180936	0.241928	0.297248	0.219596	0.110054	0.197395	0.226086	0.272992	0.834933	0.75748	0.642151	0.396347	0.268618	0.292892	0.262037	0.200025	0.138478	0.0825977	0.024737	-0.0272284	0.057134	0.101489	0.0991542	0.0854153	0.0365388	0.0577963	0.0798462	0.154459
0.429146	0.393607	0.33734	0.270409	0.216739	0.184442	0.143663	0.0964894	0.0377832	0.024875	0.0192839	0.0292037	0.0768183	0.106149	0.047809	0.00397038	-0.00248963	-0.0150464	-0.0159901	0.0138787	0.0384826	0.0696557	0.106642	0.177005	0.203804	0.134135	0.160237	0.155472	0.138719	0.122917	0.532749	0.527332	0.432887	0.288466	0.135009	0.126324	0.14315	0.0769946	0.0270342	-0.02796	-0.0803283	-0.110125	0.0163708	0.03361	0.0228238	0.0221096	0.00802259	0.0322788	0.0513617	0.125297
0.371696	0.328486	0.248471	0.181135	0.157177	0.119252	0.0589467	-0.0463683	-0.0808729	-0.0947207	0.00595759	0.005209	-0.0141932	0.0138299	0.00701437	-0.0116795	-0.0344352	-0.0382884	-0.0513485	-0.0215359	-0.00998462	0.00990634	0.0628708	0.104408	0.068018	0.0869896	0.085203	0.0735655	0.0659067	0.0699626	0.25934	0.30748	0.268394	0.186467	0.0393838	-0.0319742	-0.0167596	-0.0350147	-0.0903961	-0.144353	-0.184658	-0.15713	-0.0598384	-0.0855975	-0.0210751	-0.025374	-0.00421514	0.031508	0.0389452	0.10918
-0.132635	-0.0358126	0.136982	0.00524279	-0.0159251	-0.110074	-0.153955	-0.137511	-0.100605	-0.0461575	-0.0281256	-0.00841203	-0.00956033	-0.0260627	-0.0284672	-0.0513098	-0.102893	-0.11445	-0.0968595	-0.0750304	-0.0458838	-0.0345531	0.0320449	0.00923767	0.0112595	0.00421015	0.00827984	0.0257282	0.0217054	0.0572722	0.111176	0.095087	0.107567	0.0539073	-0.0384512	-0.105362	-0.187863	-0.150894	-0.203997	-0.253286	-0.292922	-0.225104	-0.140485	-0.140001	-0.072843	-0.0600738	0.0110681	0.0272987	0.0338546	0.0549272
-0.0579379	-0.138231	-0.165529	-0.193734	-0.0862129	-0.0840776	-0.0490781	-0.0430479	-0.0344542	-0.0396503	-0.0322247	-0.0534739	-0.0360172	-0.0621122	-0.0777718	-0.102525	-0.145605	-0.184905	-0.164722	-0.141508	-0.114729	-0.0731465	-0.0207429	-0.0688732	-0.0613363	-0.0789357	-0.0484171	-0.0109148	-0.0187934	0.0347425	0.0340428	-0.0432228	-0.0343333	-0.0924237	-0.168407	-0.204956	-0.304339	-0.312058	-0.308487	-0.360644	-0.385282	-0.246117	-0.177884	-0.184556	-0.0902561	-0.0434423	0.0231603	0.00521077	-0.0117258	0.0336608
-0.28651	-0.174201	-0.113946	-0.058637	-0.0685083	-0.0227657	-0.018491	-0.0110622	0.00443665	-0.0669701	-0.0521319	-0.0982584	-0.117664	-0.121639	-0.129135	-0.153181	-0.17614	-0.204565	-0.203822	-0.177869	-0.172154	-0.124266	-0.111034	-0.138321	-0.122566	-0.126252	-0.0921826	-0.0600769	-0.0569266	-0.0186379	-0.0572153	-0.11967	-0.152654	-0.180698	-0.287899	-0.336425	-0.393567	-0.504323	-0.413984	-0.432044	-0.409477	-0.250931	-0.213041	-0.185991	-0.0941349	-0.0461623	-0.00849208	-0.0507621	-0.063072	-0.0111297
-0.325902	-0.161107	-0.0976439	-0.0858683	-0.0859207	-0.0088261	-0.00942325	-0.00477005	-0.0120053	-0.0766365	-0.106744	-0.134891	-0.171696	-0.180375	-0.179855	-0.204034	-0.223169	-0.233351	-0.219894	-0.197191	-0.19278	-0.173264	-0.208892	-0.187763	-0.183976	-0.173775	-0.126966	-0.107805	-0.110455	-0.105356	-0.162063	-0.209172	-0.248118	-0.250307	-0.338108	-0.439028	-0.46474	-0.513755	-0.51644	-0.508234	-0.457007	-0.352458	-0.254967	-0.191136	-0.0814587	-0.0426403	-0.0929791	-0.0616593	-0.0816021	-0.0368033
-0.365356	-0.160436	-0.127689	-0.0996478	-0.0554579	-0.0311196	-0.0356434	-0.0272168	-0.0448743	-0.112876	-0.153159	-0.158864	-0.208556	-0.22768	-0.228824	-0.255634	-0.271308	-0.270993	-0.248679	-0.230134	-0.199064	-0.14925	-0.279109	-0.207644	-0.231822	-0.196664	-0.166222	-0.150345	-0.15402	-0.159357	-0.258796	-0.309857	-0.374419	-0.381769	-0.388989	-0.512011	-0.543328	-0.598509	-0.587292	-0.618513	-0.519299	-0.116928	-0.324427	-0.129614	-0.0253442	-0.0777981	-0.0641802	-0.105676	-0.0714912	-0.0917361
-0.359919	-0.16864	-0.140103	-0.102594	-0.0609574	-0.0606899	-0.0694476	-0.0768127	-0.112143	-0.152091	-0.184198	-0.198752	-0.228071	-0.267461	-0.278373	-0.303232	-0.327578	-0.334215	-0.286405	-0.275647	-0.256697	-0.204589	-0.274812	-0.257051	-0.237612	-0.185343	-0.162534	-0.152742	-0.139191	-0.15648	-0.22946	-0.318078	-0.417202	-0.512291	-0.51566	-0.565624	-0.60198	-0.509937	-0.400487	-0.368637	-0.318368	-0.259435	-0.304413	-0.195008	-0.0677778	-0.075005	-0.0241205	-0.0736747	-0.0915893	-0.102509
-0.391134	-0.193851	-0.150091	-0.0988523	-0.0844751	-0.0962539	-0.113203	-0.126922	-0.169944	-0.181536	-0.213247	-0.220934	-0.25233	-0.297676	-0.333775	-0.357201	-0.376083	-0.38798	-0.34315	-0.320289	-0.31496	-0.228903	-0.252488	-0.242485	-0.148045	-0.0934758	-0.116346	-0.119222	-0.142233	-0.205185	-0.284753	-0.333934	-0.393812	-0.522966	-0.543355	-0.486936	-0.396546	-0.415108	-0.318799	-0.365168	-0.360209	-0.342203	-0.292557	-0.193813	-0.129701	-0.053809	-0.0957155	-0.0724503	-0.00125769	0.00862913
-0.466927	-0.232388	-0.157488	-0.117167	-0.113884	-0.139407	-0.155224	-0.176645	-0.215435	-0.219549	-0.243212	-0.249106	-0.281566	-0.331887	-0.36781	-0.38916	-0.442303	-0.441395	-0.398246	-0.378871	-0.327049	-0.213243	-0.182817	-0.225196	-0.112339	-0.0924927	-0.0762148	-0.064125	-0.0917322	-0.159384	-0.25073	-0.355266	-0.391066	-0.43633	-0.433568	-0.39423	-0.481774	-0.413249	-0.41284	-0.441507	-0.480905	-0.42781	-0.273368	-0.168571	-0.0656667	-0.0758001	-0.187581	-0.165081	0.169426	0.0661304
-0.539522	-0.324346	-0.180025	-0.154504	-0.163064	-0.181274	-0.197249	-0.222941	-0.25613	-0.266884	-0.280805	-0.277214	-0.323624	-0.371758	-0.417421	-0.449624	-0.471	-0.483621	-0.430654	-0.37172	-0.277579	-0.228742	-0.227899	-0.212093	-0.127713	-0.0738727	-0.0679562	-0.0875566	-0.132695	-0.173901	-0.210046	-0.308573	-0.421353	-0.430324	-0.506376	-0.593306	-0.616213	-0.557914	-0.523851	-0.477399	-0.498303	-0.405705	-0.306311	-0.228689	-0.151032	-0.169769	-0.204336	-0.253744	-0.0122884	0.106781
-0.621866	-0.460383	-0.249225	-0.226697	-0.216042	-0.223936	-0.245057	-0.267757	-0.301138	-0.313479	-0.324542	-0.317825	-0.365121	-0.412207	-0.462671	-0.494619	-0.523021	-0.536499	-0.431065	-0.33214	-0.299533	-0.284138	-0.259556	-0.225659	-0.179554	-0.104549	-0.094761	-0.143238	-0.191942	-0.227857	-0.270646	-0.280221	-0.407017	-0.609588	-0.616366	-0.582091	-0.568167	-0.528818	-0.573227	-0.681911	-0.654074	-0.579958	-0.476736	-0.32758	-0.264393	-0.239658	-0.206967	-0.255323	-0.277437	0.110037
-0.614066	-0.559235	-0.445537	-0.300175	-0.277677	-0.272584	-0.293239	-0.310047	-0.327942	-0.348416	-0.35143	-0.360306	-0.39756	-0.436472	-0.501263	-0.532444	-0.547414	-0.530542	-0.371464	-0.329754	-0.352664	-0.341078	-0.313924	-0.253347	-0.234513	-0.132823	-0.159989	-0.197817	-0.22888	-0.279231	-0.326238	-0.403935	-0.513347	-0.564322	-0.581073	-0.54793	-0.516624	-0.553787	-0.608412	-0.621117	-0.637313	-0.480813	-0.424681	-0.359974	-0.192771	-0.148501	-0.229039	-0.288679	-0.351712	-0.266758
-0.517261	-0.714421	-0.602906	-0.374877	-0.33251	-0.339786	-0.331803	-0.345364	-0.360395	-0.38289	-0.394655	-0.404894	-0.436088	-0.482907	-0.510732	-0.527679	-0.576525	-0.539984	-0.347149	-0.361702	-0.394806	-0.403185	-0.338857	-0.227573	-0.299877	-0.232465	-0.211564	-0.24124	-0.275062	-0.311574	-0.342897	-0.453258	-0.588328	-0.551252	-0.489279	-0.41	-0.405298	-0.453674	-0.491944	-0.650674	-0.760265	-0.565433	-0.509529	-0.418127	-0.26595	-0.164806	-0.190758	-0.287467	-0.309052	-0.396463
-0.621006	-0.756749	-0.697132	-0.491759	-0.387047	-0.36817	-0.360237	-0.375047	-0.386956	-0.411433	-0.440151	-0.460739	-0.491924	-0.526896	-0.543568	-0.561017	-0.582899	-0.574596	-0.346426	-0.426226	-0.428381	-0.439395	-0.32433	-0.231729	-0.358287	-0.300219	-0.257803	-0.263938	-0.226564	-0.218656	-0.304976	-0.377173	-0.476923	-0.433697	-0.387822	-0.360065	-0.385929	-0.47222	-0.66822	-0.758085	-0.700562	-0.700216	-0.581841	-0.395161	-0.411365	-0.237757	-0.17202	-0.230958	-0.335454	-0.364213
-0.755766	-0.573464	-0.676408	-0.570901	-0.416065	-0.395422	-0.384923	-0.396108	-0.407324	-0.42659	-0.454671	-0.502348	-0.540276	-0.55629	-0.548785	-0.56201	-0.548683	-0.497146	-0.425563	-0.494333	-0.483237	-0.399878	-0.310361	-0.296797	-0.389317	-0.318624	-0.253665	-0.225806	-0.189842	-0.186937	-0.302387	-0.342623	-0.456933	-0.410935	-0.392401	-0.388137	-0.457883	-0.501197	-0.693745	-0.627155	-0.566516	-0.576913	-0.583689	-0.473815	-0.359206	-0.379595	-0.302941	-0.239456	-0.228131	-0.25773
-0.595983	-0.528515	-0.524364	-0.490232	-0.461255	-0.424668	-0.417195	-0.420947	-0.442447	-0.459862	-0.486736	-0.526538	-0.561308	-0.578188	-0.57453	-0.572501	-0.590683	-0.522951	-0.47779	-0.49752	-0.438948	-0.344125	-0.303899	-0.376606	-0.417531	-0.357892	-0.296727	-0.225964	-0.181037	-0.226798	-0.299735	-0.385664	-0.434241	-0.429749	-0.409412	-0.403186	-0.453163	-0.491104	-0.580058	-0.565213	-0.561255	-0.580864	-0.586924	-0.564611	-0.514955	-0.313061	-0.328046	-0.3902	-0.327272	-0.286119
-0.609491	-0.488179	-0.491269	-0.525912	-0.515294	-0.47386	-0.480517	-0.487241	-0.509375	-0.519967	-0.54192	-0.543955	-0.54494	-0.560469	-0.565358	-0.541366	-0.576497	-0.538805	-0.463074	-0.46536	-0.443282	-0.36452	-0.339314	-0.349711	-0.390046	-0.356057	-0.303299	-0.24217	-0.187933	-0.283271	-0.342479	-0.416398	-0.430273	-0.413336	-0.392056	-0.376696	-0.424899	-0.474943	-0.471245	-0.480437	-0.504102	-0.533454	-0.582689	-0.610387	-0.556266	-0.544846	-0.29896	-0.427946	-0.387559	-0.354207
-0.655029	-0.564409	-0.55723	-0.554064	-0.560755	-0.562241	-0.569669	-0.570481	-0.572404	-0.576654	-0.582618	-0.55709	-0.564718	-0.563628	-0.551371	-0.511651	-0.54493	-0.527413	-0.46061	-0.479856	-0.435	-0.39868	-0.359141	-0.354398	-0.358391	-0.38222	-0.332	-0.281222	-0.291772	-0.312192	-0.378984	-0.437575	-0.353509	-0.415946	-0.431444	-0.427431	-0.467378	-0.49424	-0.492537	-0.485589	-0.497765	-0.508748	-0.528516	-0.606633	-0.562994	-0.590784	-0.479882	-0.420235	-0.392022	-0.373127
-0.730746	-0.666749	-0.668205	-0.6656	-0.631436	-0.622782	-0.621494	-0.632603	-0.634393	-0.632279	-0.602773	-0.602182	-0.609282	-0.596829	-0.563951	-0.547313	-0.580356	-0.537677	-0.4791	-0.480061	-0.431407	-0.460264	-0.417294	-0.388682	-0.397024	-0.399156	-0.388614	-0.386418	-0.458226	-0.394869	-0.436743	-0.480676	-0.390829	-0.466444	-0.463398	-0.465111	-0.507375	-0.527372	-0.519344	-0.522961	-0.53637	-0.546827	-0.558445	-0.581207	-0.562875	-0.589242	-0.505746	-0.487636	-0.435795	-0.410333
-0.90314	-0.834408	-0.778278	-0.697435	-0.693238	-0.66909	-0.685758	-0.649232	-0.652974	-0.62888	-0.615182	-0.635852	-0.64322	-0.619195	-0.597708	-0.582636	-0.587982	-0.591737	-0.584795	-0.447321	-0.439918	-0.458985	-0.458531	-0.444999	-0.430423	-0.429124	-0.420193	-0.428527	-0.57349	-0.474203	-0.491419	-0.544122	-0.484738	-0.49602	-0.510793	-0.519641	-0.551924	-0.576045	-0.561643	-0.569963	-0.579842	-0.587094	-0.596613	-0.603479	-0.572917	-0.620029	-0.475608	-0.498943	-0.488655	-0.542231
-0.821185	-0.859998	-0.836493	-0.773339	-0.769387	-0.749183	-0.714688	-0.690102	-0.659077	-0.628662	-0.632838	-0.655509	-0.65175	-0.615635	-0.601742	-0.589338	-0.625263	-0.639271	-0.625572	-0.574867	-0.492838	-0.498606	-0.49986	-0.491625	-0.48004	-0.476876	-0.465303	-0.476148	-0.619163	-0.578051	-0.613997	-0.636096	-0.551776	-0.532628	-0.564288	-0.577964	-0.599074	-0.615284	-0.607867	-0.617964	-0.62849	-0.633146	-0.64214	-0.64268	-0.583321	-0.642065	-0.497818	-0.563277	-0.525011	-0.567726
-0.902829	-0.901538	-0.868142	-0.819832	-0.800824	-0.774016	-0.740787	-0.709112	-0.688585	-0.682364	-0.688516	-0.684883	-0.676179	-0.654273	-0.631128	-0.62844	-0.648582	-0.666062	-0.654691	-0.670384	-0.629644	-0.526137	-0.534972	-0.548119	-0.53134	-0.52771	-0.518283	-0.546754	-0.679159	-0.665745	-0.752642	-0.679924	-0.602309	-0.538346	-0.590646	-0.634746	-0.639428	-0.642316	-0.652676	-0.672963	-0.68633	-0.699397	-0.710332	-0.727611	-0.673694	-0.669212	-0.574512	-0.596774	-0.601818	-0.608008
-0.956334	-0.928943	-0.897304	-0.842968	-0.813368	-0.788244	-0.75841	-0.724533	-0.701917	-0.728884	-0.736523	-0.730474	-0.71413	-0.683631	-0.657634	-0.64555	-0.656376	-0.690829	-0.685299	-0.707943	-0.716452	-0.680479	-0.59827	-0.577866	-0.610567	-0.601642	-0.591847	-0.639362	-0.699801	-0.664686	-0.765886	-0.726313	-0.654365	-0.580572	-0.642927	-0.685366	-0.69378	-0.679164	-0.716208	-0.73615	-0.758812	-0.771263	-0.783279	-0.806725	-0.902704	-0.782647	-0.597628	-0.62999	-0.655156	-0.641531
-0.963727	-0.939885	-0.904173	-0.86047	-0.831213	-0.80046	-0.772089	-0.740255	-0.732385	-0.765839	-0.7862	-0.783651	-0.747864	-0.732772	-0.705243	-0.703879	-0.69291	-0.71224	-0.720327	-0.752131	-0.735952	-0.726875	-0.683238	-0.636123	-0.64361	-0.664923	-0.617909	-0.599974	-0.75385	-0.74525	-0.779293	-0.724738	-0.670126	-0.614553	-0.669417	-0.702809	-0.73046	-0.736389	-0.759259	-0.780257	-0.799534	-0.817214	-0.832533	-0.896451	-0.951964	-0.823212	-0.74831	-0.699548	-0.768623	-0.841254
-0.98328	-0.956293	-0.911794	-0.875378	-0.847067	-0.816698	-0.782719	-0.743965	-0.777378	-0.807778	-0.826181	-0.822456	-0.791168	-0.759887	-0.751662	-0.73448	-0.717369	-0.745003	-0.741187	-0.778665	-0.7578	-0.748634	-0.732469	-0.697815	-0.630923	-0.666334	-0.664918	-0.711176	-0.727186	-0.76541	-0.753217	-0.708332	-0.663575	-0.645819	-0.656809	-0.679057	-0.686254	-0.736599	-0.781227	-0.824081	-0.849375	-0.874565	-0.898193	-0.930905	-0.966627	-0.980058	-0.847432	-0.885178	-0.923269	-0.878692
-1.01384	-0.978224	-0.942583	-0.901502	-0.868466	-0.845638	-0.812447	-0.764571	-0.820189	-0.848948	-0.831632	-0.862459	-0.834993	-0.789058	-0.790698	-0.776271	-0.767673	-0.768705	-0.806548	-0.802734	-0.795917	-0.777266	-0.765461	-0.752813	-0.726003	-0.681324	-0.721784	-0.789784	-0.73104	-0.782408	-0.706984	-0.705002	-0.661763	-0.70666	-0.71451	-0.713862	-0.744848	-0.774308	-0.790462	-0.823958	-0.851757	-0.887741	-0.897777	-0.935327	-0.988234	-1.07444	-1.03245	-0.994288	-1.0696	-0.822606
-1.0445	-1.00095	-0.963231	-0.92656	-0.893139	-0.861524	-0.83253	-0.805485	-0.910506	-0.888824	-0.83595	-0.9007	-0.880835	-0.857669	-0.827919	-0.825248	-0.813622	-0.824118	-0.85842	-0.844816	-0.837572	-0.808702	-0.800723	-0.788425	-0.763485	-0.830563	-0.916975	-0.78264	-0.754112	-0.816825	-0.734542	-0.722992	-0.760316	-0.740898	-0.717933	-0.755968	-0.817757	-0.872419	-0.87081	-0.876384	-0.879145	-0.878979	-0.872061	-0.873328	-0.969186	-1.08276	-1.09506	-1.16528	-0.939431	-0.899115
-1.07893	-1.0288	-0.985717	-0.949109	-0.91539	-0.886765	-0.895804	-0.913386	-0.992748	-0.925396	-0.924887	-0.938882	-0.938376	-0.925163	-0.884815	-0.863383	-0.864608	-0.88612	-0.869504	-0.872287	-0.878025	-0.871667	-0.835996	-0.824148	-0.834726	-0.951834	-0.855036	-0.814613	-0.819244	-0.854273	-0.845502	-0.808408	-0.794318	-0.737822	-0.775539	-0.82549	-0.857385	-0.915293	-0.962972	-0.98409	-0.979348	-0.96685	-0.954857	-0.925909	-0.90327	-0.792258	-1.10785	-1.23682	-1.00319	-0.913852
-1.08674	-1.05377	-1.00817	-0.969459	-0.942267	-0.969959	-0.972043	-0.96673	-1.01721	-0.97223	-0.979853	-0.987401	-0.983548	-0.970294	-0.951822	-0.930812	-0.926395	-0.907187	-0.882951	-0.854622	-0.900909	-0.915353	-0.91315	-0.869614	-0.969178	-1.05593	-0.870566	-0.883671	-0.869029	-0.952839	-0.836459	-0.735216	-0.681544	-0.775576	-0.922016	-0.953457	-0.951423	-0.971763	-1.00933	-1.06617	-1.10458	-1.07493	-1.03379	-0.970932	-0.990734	-0.782537	-0.877676	-1.09747	-1.19098	-1.12282
-1.10597	-1.07727	-1.02388	-0.997509	-1.02846	-1.03368	-1.02981	-1.01868	-1.04548	-1.0302	-1.03483	-1.03754	-1.03232	-1.02346	-1.0276	-1.00842	-0.997952	-0.976291	-0.937177	-0.876669	-0.851973	-0.899768	-0.966291	-0.971752	-0.926418	-0.880772	-0.884616	-0.931367	-0.946081	-0.994591	-0.768499	-0.707815	-0.632048	-0.840204	-1.00933	-1.03302	-1.05418	-1.06917	-1.10193	-1.12539	-1.16668	-1.13803	-1.02176	-1.07048	-0.988798	-0.949919	-0.674942	-0.513128	-1.21846	-1.20252
-1.10328	-1.06811	-1.05192	-1.05616	-1.08569	-1.09154	-1.06824	-1.06213	-1.06826	-1.07525	-1.07631	-1.08435	-1.0911	-1.09637	-1.10739	-1.12015	-1.08291	-1.0431	-1.01905	-0.950032	-1.03825	-1.05601	-1.03034	-0.965232	-0.998923	-1.0299	-1.00123	-1.0422	-1.09627	-1.20189	-0.673905	-0.682134	-0.797151	-0.923319	-1.06223	-1.09111	-1.11773	-1.1476	-1.18098	-1.22152	-1.25663	-1.23687	-1.01991	-1.06025	-1.09373	-1.10148	-0.988549	-1.33359	-1.34112	-1.18311
-1.01171	-0.989299	-1.07085	-1.12688	-1.13267	-1.12519	-1.11014	-1.11731	-1.13742	-1.14625	-1.13681	-1.14674	-1.1485	-1.14788	-1.18035	-1.17187	-1.16741	-1.13226	-1.08202	-1.13539	-1.14906	-1.10751	-1.05311	-1.07314	-1.08562	-1.07615	-1.04808	-1.0886	-1.19262	-1.05164	-0.783927	-0.822239	-0.95432	-1.08758	-1.09102	-1.12688	-1.15618	-1.19466	-1.22109	-1.25267	-1.29529	-1.25848	-1.0351	-1.04183	-1.23732	-1.18682	-1.18966	-1.26035	-1.03314	-1.00859
-0.910937	-1.35023	-1.176	-1.17201	-1.17032	-1.16048	-1.16568	-1.18466	-1.2075	-1.16627	-1.1693	-1.24215	-1.23752	-1.18638	-1.1734	-1.17984	-1.1863	-1.19595	-1.184	-1.20531	-1.19173	-1.10374	-1.1301	-1.11006	-1.08733	-1.18709	-1.09841	-1.12663	-1.22818	-1.01931	-0.846842	-0.957449	-1.09598	-1.17368	-1.17814	-1.17241	-1.20197	-1.22733	-1.26071	-1.2765	-1.27289	-1.25579	-1.06052	-1.05046	-1.08394	-1.11405	-1.19699	-1.21951	-1.14414	-1.08602
-0.888252	-1.41858	-1.20284	-1.20729	-1.19775	-1.20053	-1.21869	-1.23782	-1.24843	-1.22579	-1.17472	-1.27839	-1.27753	-1.25242	-1.21714	-1.20425	-1.19617	-1.26407	-1.27441	-1.25483	-1.1971	-1.16615	-1.16667	-1.14821	-1.15924	-1.22554	-1.1381	-1.19216	-1.17163	-1.02408	-1.06882	-1.09025	-1.14174	-1.21206	-1.2528	-1.26622	-1.26551	-1.30451	-1.30867	-1.30204	-1.29072	-1.35546	-1.20599	-1.13158	-1.21688	-1.26865	-1.22139	-1.1854	-1.08342	-1.24548
-0.63191	-1.38134	-1.25247	-1.26365	-1.24155	-1.24437	-1.2664	-1.25578	-1.24724	-1.28811	-1.24985	-1.30586	-1.32808	-1.30722	-1.27844	-1.25656	-1.25285	-1.30876	-1.29859	-1.28915	-1.21516	-1.17126	-1.17093	-1.18682	-1.21604	-1.25918	-1.19821	-1.18645	-1.12067	-1.11918	-1.17439	-1.1743	-1.23067	-1.2455	-1.27907	-1.311	-1.37358	-1.35625	-1.31841	-1.31228	-1.37495	-1.39589	-1.38327	-1.33182	-1.33839	-1.30387	-1.21559	-1.13361	-1.1626	-1.41674
-0.459408	-1.45385	-1.36047	-1.34522	-1.32834	-1.31371	-1.30477	-1.27511	-1.28678	-1.45	-1.29383	-1.32315	-1.37447	-1.385	-1.35689	-1.32813	-1.37882	-1.33487	-1.30049	-1.28611	-1.27323	-1.18845	-1.1911	-1.22195	-1.26837	-1.30877	-1.28571	-1.23329	-1.16833	-1.19899	-1.24722	-1.27024	-1.30617	-1.31327	-1.33372	-1.34316	-1.40161	-1.35195	-1.33773	-1.38707	-1.43737	-1.4595	-1.45178	-1.39862	-1.3997	-1.32827	-1.23534	-1.14717	-1.17508	-1.40563
-1.73362	-1.56016	-1.477	-1.49367	-1.40512	-1.35296	-1.33454	-1.36491	-1.44779	-1.48039	-1.42904	-1.3395	-1.33995	-1.37459	-1.37879	-1.40897	-1.43457	-1.33758	-1.30793	-1.30221	-1.30994	-1.18161	-1.23447	-1.27046	-1.3153	-1.30238	-1.38085	-1.31436	-1.25806	-1.26892	-1.28672	-1.33792	-1.37362	-1.38142	-1.39066	-1.41065	-1.39175	-1.40464	-1.41025	-1.43028	-1.46413	-1.48869	-1.45709	-1.44997	-1.48835	-1.34889	-1.24366	-1.22282	-1.28585	-1.37204
-1.76257	-1.59494	-1.72604	-1.63384	-1.45164	-1.40509	-1.41581	-1.4146	-1.45925	-1.47028	-1.46193	-1.45951	-1.40246	-1.37189	-1.36503	-1.45394	-1.39888	-1.32678	-1.31457	-1.31475	-1.35007	-1.26003	-1.27721	-1.30912	-1.31151	-1.32569	-1.40577	-1.36931	-1.36044	-1.377	-1.36067	-1.38376	-1.43124	-1.46527	-1.44341	-1.47338	-1.44282	-1.44219	-1.46577	-1.46736	-1.50134	-1.4926	-1.50482	-1.49244	-1.47258	-1.32667	-1.29331	-1.31532	-1.38998	-1.40255
-1.47491	-1.54776	-2.0274	-1.6381	-1.53633	-1.4702	-1.47378	-1.51676	-1.52225	-1.51672	-1.50888	-1.5019	-1.50151	-1.48827	-1.43513	-1.49685	-1.44326	-1.38884	-1.37372	-1.35363	-1.391	-1.33158	-1.32377	-1.30956	-1.31276	-1.36826	-1.40498	-1.40635	-1.41275	-1.44579	-1.44539	-1.44438	-1.47895	-1.49096	-1.54391	-1.56606	-1.50187	-1.49354	-1.48017	-1.50566	-1.50273	-1.52815	-1.51049	-1.47061	-1.44164	-1.33792	-1.37228	-1.3717	-1.44743	-1.41635
-1.14879	-2.70496	-1.67267	-1.69072	-1.59514	-1.61146	-1.57494	-1.57407	-1.57008	-1.563	-1.55639	-1.54962	-1.54271	-1.53696	-1.54616	-1.5566	-1.49341	-1.42756	-1.42388	-1.39746	-1.45261	-1.25681	-1.3164	-1.3308	-1.37032	-1.39104	-1.42719	-1.43113	-1.40299	-1.45108	-1.48414	-1.51012	-1.52124	-1.52789	-1.58711	-1.52193	-1.5264	-1.51503	-1.52989	-1.52831	-1.53978	-1.51129	-1.47077	-1.45554	-1.4743	-1.37969	-1.42304	-1.4302	-1.48348	-1.46296
-1.72345	-1.36863	-1.67918	-1.7738	-1.92943	-1.69063	-1.63139	-1.62459	-1.61667	-1.61007	-1.60366	-1.59821	-1.59027	-1.58244	-1.58238	-1.616	-1.48786	-1.45789	-1.45205	-1.5091	-1.53575	-1.2374	-1.37487	-1.37948	-1.39265	-1.4104	-1.43267	-1.45724	-1.4559	-1.45291	-1.47108	-1.51861	-1.52608	-1.5271	-1.60456	-1.56622	-1.56264	-1.52969	-1.55195	-1.55516	-1.53746	-1.5164	-1.5169	-1.50126	-1.51908	-1.4305	-1.4643	-1.45147	-1.50674	-1.52817
0.417846	-0.868509	-1.54127	-1.57241	-1.6709	-1.70349	-1.67796	-1.68368	-1.66305	-1.65945	-1.65123	-1.6437	-1.63832	-1.63741	-1.65298	-1.65239	-1.51877	-1.50183	-1.50718	-1.59551	-1.52219	-1.27296	-1.38391	-1.39487	-1.41131	-1.42927	-1.44774	-1.46153	-1.47911	-1.47924	-1.493	-1.50551	-1.52729	-1.54857	-1.57075	-1.57443	-1.5819	-1.52683	-1.58622	-1.59504	-1.59733	-1.59986	-1.58772	-1.55595	-1.58291	-1.50083	-1.47726	-1.49421	-1.51376	-1.54805
-0.954813	-1.69975	-1.5848	-1.61291	-1.66128	-1.67004	-1.65475	-1.70437	-1.77357	-1.75377	-1.70214	-1.6987	-1.67594	-1.72444	-1.75774	-1.92673	-1.56829	-1.54163	-1.53183	-1.58964	-1.47653	-1.25776	-1.39374	-1.41551	-1.43112	-1.44823	-1.46623	-1.48453	-1.48729	-1.50894	-1.52575	-1.53843	-1.53884	-1.58421	-1.58817	-1.59313	-1.58452	-1.56472	-1.64462	-1.62928	-1.6583	-1.65546	-1.62825	-1.61616	-1.62574	-1.55031	-1.54668	-1.53719	-1.54925	-1.56705
-1.19577	-1.82709	-1.68905	-1.64539	-1.66893	-1.68802	-1.65828	-1.66945	-1.74242	-1.81459	-1.71694	-1.77423	-1.80681	-1.87756	-2.02823	-1.69039	-1.56703	-1.53545	-1.50689	-1.42222	-1.43763	-1.32865	-1.41462	-1.443	-1.45018	-1.46744	-1.48487	-1.50358	-1.51907	-1.52966	-1.56048	-1.55705	-1.58203	-1.60418	-1.57086	-1.6253	-1.5842	-1.56033	-1.55737	-1.60315	-1.6677	-1.67105	-1.65544	-1.65919	-1.67448	-1.60465	-1.5998	-1.62214	-1.5862	-1.58747
-1.33125	-1.85602	-1.7236	-1.72458	-1.7337	-1.71209	-1.69577	-1.64968	-1.64685	-1.66288	-1.6887	-1.68261	-1.67692	-1.69919	-1.67391	-1.68878	-1.61228	-1.58342	-1.52478	-1.41024	-1.47759	-1.40713	-1.43052	-1.46243	-1.48808	-1.49648	-1.51767	-1.53821	-1.56866	-1.59791	-1.63219	-1.53651	-1.62571	-1.62381	-1.59166	-1.63601	-1.60698	-1.636	-1.61291	-1.61781	-1.62685	-1.64904	-1.68847	-1.6979	-1.69537	-1.651	-1.66636	-1.68474	-1.66937	-1.62004
-1.34956	-1.58967	-1.76001	-1.73386	-1.76303	-1.77586	-1.74795	-1.71731	-1.68972	-1.7358	-1.73396	-1.71841	-1.71501	-1.71494	-1.72939	-1.73476	-1.6358	-1.60497	-1.57432	-1.56256	-1.59653	-1.51081	-1.49279	-1.50794	-1.53606	-1.56903	-1.58257	-1.57518	-1.58307	-1.63739	-1.67329	-1.63895	-1.66252	-1.65571	-1.63665	-1.65283	-1.63601	-1.66039	-1.60312	-1.63218	-1.64086	-1.68935	-1.69382	-1.70313	-1.70935	-1.69543	-1.73052	-1.73416	-1.72411	-1.6951
-1.55128	-1.66563	-1.85513	-1.81679	-1.81219	-1.80306	-1.78738	-1.78088	-1.76173	-1.74961	-1.76477	-1.75807	-1.7497	-1.75199	-1.70534	-1.65803	-1.59756	-1.57872	-1.54349	-1.55053	-1.57227	-1.57545	-1.55887	-1.56101	-1.59105	-1.6261	-1.65186	-1.68823	-1.69048	-1.72338	-1.69484	-1.68203	-1.68833	-1.68393	-1.6389	-1.63994	-1.66995	-1.74174	-1.711	-1.67868	-1.6921	-1.69568	-1.6844	-1.70254	-1.70394	-1.71636	-1.78522	-1.80207	-1.78607	-1.78255
-1.80197	-1.83398	-1.92743	-1.84689	-1.82186	-1.83466	-1.81779	-1.81934	-1.79896	-1.80788	-1.79318	-1.79625	-1.77868	-1.72704	-1.62803	-1.56153	-1.62275	-1.64622	-1.60605	-1.59538	-1.54805	-1.5543	-1.59941	-1.60216	-1.62513	-1.67582	-1.71487	-1.76669	-1.78679	-1.71522	-1.6936	-1.68877	-1.673	-1.66538	-1.66044	-1.64769	-1.7741	-1.82239	-1.74272	-1.74826	-1.7393	-1.73578	-1.73534	-1.73531	-1.72173	-1.71132	-1.80119	-1.86257	-1.84798	-1.86114
-1.82937	-1.85758	-1.8898	-1.82146	-1.81832	-1.85294	-1.86094	-1.86189	-1.84563	-1.86278	-1.84716	-1.82281	-1.76744	-1.68384	-1.60209	-1.58147	-1.67594	-1.67716	-1.66611	-1.63036	-1.59751	-1.57681	-1.59795	-1.63672	-1.64228	-1.68411	-1.7521	-1.77763	-1.779	-1.73112	-1.74485	-1.72134	-1.67955	-1.69484	-1.70134	-1.73018	-1.82564	-1.80432	-1.76876	-1.76435	-1.76395	-1.78535	-1.80786	-1.80548	-1.78267	-1.72453	-1.72806	-1.89688	-1.9327	-1.99631
-1.83884	-1.84829	-1.83743	-1.89036	-1.8476	-1.83763	-1.86667	-1.87483	-1.87665	-1.86732	-1.84538	-1.80052	-1.75582	-1.69865	-1.65068	-1.68856	-1.72317	-1.69058	-1.65972	-1.67152	-1.68378	-1.6453	-1.65684	-1.68112	-1.70079	-1.72652	-1.76076	-1.76895	-1.8139	-1.79815	-1.79181	-1.78088	-1.72307	-1.73761	-1.8023	-1.90126	-1.86495	-1.83306	-1.83622	-1.82578	-1.80758	-1.79311	-1.81523	-1.84851	-1.85701	-1.81646	-1.73339	-1.85294	-2.05711	-2.10662
-1.87669	-1.86701	-1.84589	-1.87821	-1.88362	-1.88099	-1.86344	-1.87082	-1.87768	-1.85814	-1.8536	-1.84574	-1.8037	-1.78429	-1.75356	-1.72401	-1.72463	-1.75022	-1.73012	-1.71409	-1.72875	-1.73663	-1.72765	-1.74134	-1.76475	-1.77717	-1.81975	-1.80765	-1.84638	-1.83349	-1.82657	-1.7856	-1.76144	-1.84934	-1.9252	-2.00201	-1.91452	-1.87729	-1.87211	-1.88143	-1.87878	-1.85649	-1.85083	-1.87135	-1.88288	-1.8665	-1.83707	-1.84619	-1.99334	-2.17657
-1.89159	-1.87926	-1.87095	-1.89362	-1.89406	-1.89411	-1.89988	-1.88704	-1.87298	-1.84214	-1.87971	-1.92962	-1.87915	-1.7901	-1.74702	-1.80218	-1.82109	-1.78951	-1.78392	-1.76849	-1.77423	-1.78222	-1.78744	-1.80746	-1.84019	-1.82779	-1.88322	-1.88709	-1.90589	-1.87039	-1.84998	-1.82527	-1.86765	-1.9299	-2.02362	-1.95414	-1.94032	-1.92554	-1.91085	-1.89942	-1.89836	-1.89368	-1.87338	-1.90377	-1.89526	-1.92526	-1.87952	-1.89912	-1.83264	-1.97357
-1.90997	-1.89547	-1.90078	-1.91719	-1.91822	-1.91948	-1.91406	-1.89246	-1.89152	-1.89506	-1.88012	-1.91553	-1.85494	-1.81141	-1.79484	-1.83523	-1.84559	-1.8119	-1.80063	-1.79688	-1.81898	-1.81646	-1.82096	-1.84664	-1.85751	-1.84385	-1.95164	-1.91936	-1.93357	-1.92648	-1.91514	-1.91351	-1.97728	-2.10803	-1.98185	-1.96748	-1.95512	-1.95301	-1.95747	-1.93946	-1.93868	-1.90715	-1.88479	-1.87462	-1.83988	-1.89247	-1.91444	-1.79733	-1.91546	-2.00982
-1.92437	-1.9097	-1.9249	-1.94213	-1.94419	-1.93994	-1.92725	-1.91181	-1.90755	-1.88087	-1.89947	-1.91329	-1.87334	-1.84407	-1.82964	-1.86595	-1.86408	-1.84271	-1.82282	-1.83511	-1.87066	-1.87222	-1.85465	-1.87319	-1.90122	-1.8817	-1.98078	-1.9715	-1.96885	-1.99036	-1.96587	-2.03814	-2.12871	-1.94659	-1.93794	-2.01001	-2.00976	-1.9948	-1.97881	-1.96992	-1.98062	-1.95733	-1.9234	-1.88851	-1.88827	-1.89935	-1.93305	-1.95263	-2.03028	-2.07409
-1.9402	-1.92927	-1.94933	-1.96808	-1.96904	-1.96838	-1.94545	-1.93828	-1.93	-1.91164	-1.92041	-1.92188	-1.89938	-1.87688	-1.85653	-1.88714	-1.88759	-1.86653	-1.84939	-1.87132	-1.90744	-1.92379	-1.89968	-1.9124	-1.92737	-1.96299	-1.9342	-1.92952	-1.9666	-1.99397	-2.06189	-2.0547	-2.07184	-2.02335	-2.01547	-1.99162	-1.99247	-2.00538	-2.00954	-1.99968	-1.98109	-2.00839	-2.02275	-2.03924	-1.95561	-1.97223	-2.02606	-2.08559	-2.20332	-2.16807
-1.9555	-1.95029	-1.97331	-1.99144	-1.99785	-2.00796	-1.97011	-1.96723	-1.95398	-1.9449	-1.94974	-1.94802	-1.92813	-1.90308	-1.89187	-1.92066	-1.90631	-1.8778	-1.88038	-1.91126	-1.93987	-1.94968	-1.92254	-1.92917	-1.97611	-1.98751	-1.95862	-1.97223	-2.01566	-2.05494	-2.12156	-2.02478	-2.12548	-2.08928	-2.06462	-2.04638	-2.0223	-2.02798	-2.0257	-2.02572	-2.02829	-2.0101	-2.06907	-2.15368	-2.03901	-2.08356	-2.0987	-2.16015	-2.29694	-2.34159
-1.9612	-1.98179	-1.99376	-2.01152	-2.02924	-2.03343	-1.99948	-1.99043	-1.9777	-1.97966	-1.97478	-1.97488	-1.94959	-1.92607	-1.9288	-1.95018	-1.94396	-1.88649	-1.9175	-1.94775	-1.96437	-1.95948	-1.93486	-1.90562	-1.91128	-1.82063	-1.97373	-2.00856	-2.06836	-2.1156	-2.16814	-2.14205	-2.19997	-2.13731	-2.11108	-2.09342	-2.07786	-2.05754	-2.04616	-2.05007	-2.05356	-2.04046	-2.12556	-2.05271	-2.11538	-2.09622	-2.09519	-2.28915	-2.38986	-2.4715
-1.95381	-1.99597	-2.02014	-2.026	-2.04915	-2.05655	-2.03107	-2.01262	-2.00464	-2.00716	-2.01239	-2.00646	-1.9745	-1.95103	-1.95563	-1.97536	-1.98348	-1.91815	-1.95037	-1.97737	-1.9876	-1.97635	-1.91186	-1.9146	-1.83751	-1.9221	-2.0142	-2.06221	-2.11227	-2.1412	-2.16246	-2.21159	-2.21744	-2.17841	-2.14798	-2.13733	-2.12659	-2.10938	-2.09072	-2.06776	-2.04142	-1.94317	-2.07624	-2.00345	-2.08723	-2.08091	-2.12246	-2.32865	-2.34254	-2.30072
-1.9726	-2.00265	-2.03714	-2.03181	-2.05666	-2.07322	-2.05513	-2.04557	-2.04842	-2.04279	-2.05941	-2.04924	-2.02943	-2.00188	-2.01123	-2.00981	-2.02154	-1.96661	-1.97008	-2.01198	-2.03142	-1.95682	-1.91371	-1.88185	-1.61932	-2.05593	-2.06386	-2.10598	-2.12572	-2.1212	-2.19996	-2.21374	-2.23593	-2.21389	-2.20468	-2.18814	-2.16543	-2.15039	-2.13041	-2.1089	-2.08111	-1.9514	-1.97011	-2.11885	-2.11149	-2.14087	-2.18148	-2.30285	-2.20939	-2.37422
-2.06472	-2.04677	-2.06071	-2.05895	-2.08074	-2.09499	-2.10366	-2.10045	-2.09282	-2.09413	-2.11	-2.09182	-2.07981	-2.05971	-2.06372	-2.11026	-2.1252	-2.07266	-2.0974	-2.17964	-2.24321	-2.29933	-2.09952	-2.04442	-1.82535	-2.15846	-2.10824	-2.10972	-2.11114	-2.0988	-2.14909	-2.19754	-2.22328	-2.22979	-2.22921	-2.22203	-2.20173	-2.1847	-2.1644	-2.14096	-2.12961	-2.01314	-2.02133	-2.1641	-2.17703	-2.19206	-2.25214	-2.30232	-2.19272	-2.38235
-2.15842	-2.14347	-2.1797	-2.15261	-2.14321	-2.13461	-2.13503	-2.13543	-2.13636	-2.13252	-2.13779	-2.14087	-2.13829	-2.13955	-2.15117	-2.17787	-2.25638	-2.31577	-2.28159	-2.33321	-2.41227	-2.25371	-2.02242	-1.76242	-1.25904	-2.2469	-2.0864	-2.1051	-2.14272	-2.10842	-2.12697	-2.2105	-2.24438	-2.24684	-2.24721	-2.25899	-2.24834	-2.23494	-2.22787	-2.20096	-2.18425	-2.04021	-2.10191	-2.2264	-2.23324	-2.26345	-2.27287	-2.31277	-2.23791	-2.40315
-2.42863	-2.42087	-2.28845	-2.19983	-2.16331	-2.19001	-2.19876	-2.20303	-2.26996	-2.22903	-2.18454	-2.17924	-2.1748	-2.17552	-2.18331	-2.20316	-2.30022	-2.4486	-2.59222	-2.33137	-2.27032	-1.95927	-1.78735	-2.09459	-2.165	-2.15208	-2.16563	-2.14114	-2.19917	-2.24244	-2.18457	-2.24244	-2.26795	-2.26212	-2.24874	-2.25645	-2.2732	-2.29181	-2.29114	-2.28931	-2.26942	-2.15415	-2.25692	-2.27751	-2.31255	-2.29872	-2.25795	-2.3329	-2.26389	-2.25866
-2.63506	-2.45792	-2.20405	-2.19816	-2.2331	-2.23621	-2.26545	-2.3211	-2.40848	-2.32937	-2.24091	-2.23525	-2.23819	-2.23715	-2.24842	-2.25562	-2.31042	-2.40844	-2.60636	-2.49835	-2.20522	-2.1613	-2.23507	-2.185	-2.12001	-2.16412	-2.14726	-2.14345	-2.26278	-2.29175	-2.30982	-2.3157	-2.31096	-2.30164	-2.30013	-2.30019	-2.30735	-2.32057	-2.35439	-2.38025	-2.3459	-2.23477	-2.35579	-2.35497	-2.34629	-2.30779	-2.27801	-2.33952	-2.28655	-2.31062
-2.60262	-2.36699	-2.25359	-2.27017	-2.30511	-2.33678	-2.36104	-2.42189	-2.40429	-2.35881	-2.28905	-2.2694	-2.26279	-2.26681	-2.2828	-2.36217	-2.424	-2.43123	-2.43831	-2.19247	-2.20623	-2.19138	-2.16779	-2.15819	-2.08529	-2.12905	-2.18143	-2.24036	-2.46887	-2.37417	-2.33947	-2.33149	-2.33621	-2.33453	-2.34361	-2.34944	-2.35349	-2.36196	-2.37746	-2.38373	-2.33956	-2.30078	-2.41562	-2.40608	-2.3625	-2.34159	-2.30951	-2.30857	-2.39071	-2.43147
-2.41636	-2.30983	-2.38009	-2.377	-2.39826	-2.42673	-2.49568	-2.44422	-2.43022	-2.39469	-2.35324	-2.3112	-2.30697	-2.30478	-2.31141	-2.36988	-2.48673	-2.52858	-2.42743	-2.22904	-2.20947	-2.41348	-2.34166	-2.25876	-2.17133	-2.11225	-2.21245	-2.39713	-2.35756	-2.34725	-2.38198	-2.35252	-2.36947	-2.3843	-2.39094	-2.40073	-2.39691	-2.41262	-2.41458	-2.41113	-2.38474	-2.35973	-2.48378	-2.47659	-2.4245	-2.38604	-2.37426	-2.42239	-2.46927	-2.53846
-2.44277	-2.41529	-2.37996	-2.3591	-2.43545	-2.48062	-2.47586	-2.4575	-2.45871	-2.42818	-2.39096	-2.35365	-2.33603	-2.32899	-2.34626	-2.3711	-2.41526	-2.57153	-2.4231	-2.32681	-2.39485	-2.48131	-2.38547	-2.26478	-2.08559	-2.32865	-2.48198	-2.40277	-2.40061	-2.3554	-2.35063	-2.37855	-2.39385	-2.42575	-2.4377	-2.44949	-2.46047	-2.46969	-2.46832	-2.44496	-2.41707	-2.41482	-2.55457	-2.54207	-2.4949	-2.4824	-2.48935	-2.56642	-2.51261	-2.66661
-2.51862	-2.54509	-2.38932	-2.66054	-2.51302	-2.50345	-2.49156	-2.48425	-2.47937	-2.47073	-2.44814	-2.41356	-2.38937	-2.38053	-2.36676	-2.37857	-2.36963	-2.24102	-2.38798	-2.51817	-2.53837	-2.54696	-2.7217	-2.05714	-2.47693	-2.36183	-2.33724	-2.42108	-2.37841	-2.44683	-2.42074	-2.41371	-2.43771	-2.45537	-2.4931	-2.50827	-2.51564	-2.52722	-2.53182	-2.54699	-2.51502	-2.63582	-2.62531	-2.65201	-2.59847	-2.60478	-2.55856	-2.62085	-2.59327	-2.71193
-2.70361	-2.87366	-2.99852	-2.85833	-2.78953	-2.64885	-2.53159	-2.52086	-2.50275	-2.50691	-2.49847	-2.49157	-2.48568	-2.46594	-2.45884	-2.37635	-2.3856	-2.38424	-2.58142	-2.60391	-2.30828	-1.97035	-2.38418	-2.42769	-2.26698	-2.34357	-2.42614	-2.43755	-2.40299	-2.40717	-2.48659	-2.51787	-2.49847	-2.48729	-2.51599	-2.55723	-2.56598	-2.58147	-2.60839	-2.65691	-2.79615	-3.11475	-2.78004	-2.77066	-2.67746	-2.71061	-2.66128	-2.63351	-2.77333	-2.78095
-2.76866	-2.97919	-3.15879	-2.92804	-2.86802	-2.71849	-2.67697	-2.57821	-2.55345	-2.54758	-2.53335	-2.53762	-2.54157	-2.54355	-2.54277	-2.55585	-2.48192	-2.49131	-2.42386	-2.46643	-2.37803	-2.33381	-2.03793	-2.20901	-2.39538	-2.44033	-2.4719	-2.46552	-2.46114	-2.45949	-2.47966	-2.51856	-2.56054	-2.54833	-2.55093	-2.57327	-2.61137	-2.63747	-2.70515	-2.84783	-3.04122	-3.30162	-2.87987	-2.90036	-2.88867	-2.85703	-2.81233	-2.62744	-2.82562	-3.03705
-3.14416	-3.09181	-3.10931	-2.95459	-2.85145	-2.7622	-2.7172	-2.67258	-2.59732	-2.58021	-2.58126	-2.58804	-2.60592	-2.64011	-2.65515	-2.6439	-2.55227	-2.5557	-2.51043	-2.47637	-2.44959	-2.60249	-2.39791	-2.46526	-2.47466	-2.47653	-2.49162	-2.51591	-2.52273	-2.51737	-2.53447	-2.55043	-2.58441	-2.58955	-2.58699	-2.59714	-2.62082	-2.69329	-2.76626	-2.97959	-3.10419	-3.71002	-2.82059	-3.03382	-3.01936	-2.56015	-2.96919	-2.65474	-2.63869	-3.18414
-3.30086	-3.11336	-3.02586	-2.93221	-2.83871	-2.78438	-2.74749	-2.71028	-2.66723	-2.62615	-2.62189	-2.63647	-2.65089	-2.66381	-2.66358	-2.62768	-2.65448	-2.63476	-2.61462	-2.55942	-2.54902	-2.69181	-2.62886	-2.47304	-2.49951	-2.53715	-2.54321	-2.55102	-2.55645	-2.56043	-2.57149	-2.58513	-2.60335	-2.62478	-2.61967	-2.61849	-2.62931	-2.6722	-2.71746	-2.8927	-3.1015	-3.99139	-2.87688	-3.15933	-3.11767	-2.69226	-2.95078	-2.4882	-2.68793	-2.77432
-3.32011	-3.11616	-3.0226	-2.93003	-2.84696	-2.78396	-2.77517	-2.75585	-2.72201	-2.67316	-2.67392	-2.67363	-2.65854	-2.66239	-2.64843	-2.71028	-2.73345	-2.66578	-2.64609	-2.61564	-2.60261	-2.69158	-2.63551	-2.52523	-2.58828	-2.60269	-2.60567	-2.59244	-2.58821	-2.59066	-2.61714	-2.63763	-2.65075	-2.6548	-2.67844	-2.6664	-2.67001	-2.67236	-2.71489	-2.79838	-2.88195	-3.54861	-3.49176	-3.32073	-3.23869	-3.06614	-2.56572	-1.69383	-2.05312	-2.42088
-3.23067	-3.12136	-3.0053	-2.93505	-2.8673	-2.80926	-2.78697	-2.78669	-2.76331	-2.73514	-2.69735	-2.66951	-2.66153	-2.67693	-2.69535	-2.78342	-2.76549	-2.65145	-2.63764	-2.65658	-2.65934	-2.67826	-2.66425	-2.69031	-2.63323	-2.63603	-2.64244	-2.64135	-2.64151	-2.63459	-2.64038	-2.67471	-2.70605	-2.71461	-2.71539	-2.72883	-2.72065	-2.70415	-2.75382	-2.76936	-3.04143	-3.01389	-2.9118	-2.67931	-3.18951	-2.46028	-2.17019	-1.8062	-2.87022	-2.63047
-3.16459	-3.09795	-3.03047	-2.94006	-2.8883	-2.83684	-2.81106	-2.80539	-2.79619	-2.74894	-2.71448	-2.70639	-2.70321	-2.71704	-2.73425	-2.81514	-2.74747	-2.65846	-2.65348	-2.66502	-2.6683	-2.68696	-2.69507	-2.72529	-2.67996	-2.67094	-2.68264	-2.68985	-2.68303	-2.68348	-2.69552	-2.69758	-2.75106	-2.75949	-2.76522	-2.78333	-2.78308	-2.77447	-2.78343	-2.80263	-2.93897	-2.76064	-2.79019	-2.90276	-2.69158	-2.64873	-2.43248	-2.48804	-2.48889	-2.85292
-3.16407	-3.08725	-3.01901	-2.95997	-2.90463	-2.86667	-2.84507	-2.82257	-2.79455	-2.78616	-2.75049	-2.72904	-2.73174	-2.7577	-2.78239	-2.81563	-2.76356	-2.71204	-2.66159	-2.68357	-2.66527	-2.69959	-2.72603	-2.74757	-2.72598	-2.70998	-2.72419	-2.72946	-2.72196	-2.73361	-2.74216	-2.73402	-2.7693	-2.80383	-2.82226	-2.79252	-2.74618	-2.78519	-2.81876	-2.85948	-2.85226	-2.84725	-2.90611	-2.84898	-2.76731	-2.6512	-2.61545	-2.5705	-2.64746	-2.71948
-3.16804	-3.09069	-3.01236	-2.95073	-2.91431	-2.90134	-2.87389	-2.83177	-2.81854	-2.81402	-2.77701	-2.77046	-2.77405	-2.79103	-2.83244	-2.81624	-2.80788	-2.76276	-2.71747	-2.69421	-2.71007	-2.74939	-2.75203	-2.77925	-2.78093	-2.76487	-2.76599	-2.75577	-2.77658	-2.77705	-2.78506	-2.77433	-2.80119	-2.79901	-2.75678	-2.74969	-2.78647	-2.84633	-2.92242	-2.98117	-3.00183	-2.94985	-2.8313	-2.81577	-2.90546	-3.4578	-2.94401	-2.54819	-2.46791	-2.57202
-3.16006	-3.08791	-3.01505	-2.94857	-2.9245	-2.90803	-2.88455	-2.83863	-2.84444	-2.82949	-2.81639	-2.82232	-2.81222	-2.81838	-2.85059	-2.83217	-2.83109	-2.8172	-2.77267	-2.73734	-2.77153	-2.77518	-2.79486	-2.80347	-2.82829	-2.81033	-2.80619	-2.81146	-2.82376	-2.83135	-2.82138	-2.81284	-2.82231	-2.77736	-2.74179	-2.75294	-2.78684	-2.87602	-2.93002	-2.9281	-2.91654	-2.84913	-2.95526	-3.0088	-2.3478	-3.06772	-2.97031	-2.66865	-2.64396	-2.56032
-3.13502	-3.08441	-3.01564	-2.95707	-2.95229	-2.91502	-2.88429	-2.85086	-2.83801	-2.83627	-2.84563	-2.8438	-2.82349	-2.83254	-2.86087	-2.8547	-2.84063	-2.81898	-2.81844	-2.81169	-2.79607	-2.80887	-2.81093	-2.79113	-2.82377	-2.83924	-2.85501	-2.86276	-2.87086	-2.8625	-2.84154	-2.8339	-2.81854	-2.78994	-2.79961	-2.82719	-2.8603	-2.87542	-2.89007	-2.86694	-2.87782	-2.88094	-2.84399	-2.57207	-2.71079	-2.71843	-2.88046	-2.79909	-2.75827	-2.58159
-3.1063	-3.07336	-3.01183	-2.96126	-2.97568	-2.94236	-2.90919	-2.85646	-2.85875	-2.85616	-2.86679	-2.86136	-2.84548	-2.84895	-2.86553	-2.85926	-2.83948	-2.81674	-2.8311	-2.82609	-2.84301	-2.85699	-2.8577	-2.83534	-2.84559	-2.85503	-2.8826	-2.89482	-2.90504	-2.88399	-2.8446	-2.83597	-2.82582	-2.81949	-2.84524	-2.85155	-2.85153	-2.84522	-2.84766	-2.82433	-2.83434	-2.83828	-2.67765	-2.54106	-2.7544	-2.75181	-2.87669	-2.85353	-2.81078	-2.7902
-3.08863	-3.0529	-3.00493	-2.95532	-2.9874	-2.95925	-2.91222	-2.87099	-2.89092	-2.88673	-2.88673	-2.88708	-2.86247	-2.87382	-2.89945	-2.85667	-2.85223	-2.82374	-2.83454	-2.83146	-2.86667	-2.89039	-2.89525	-2.88207	-2.86504	-2.87573	-2.89458	-2.92228	-2.91354	-2.88601	-2.83887	-2.80786	-2.82503	-2.84916	-2.84863	-2.8578	-2.83943	-2.81258	-2.78281	-2.76416	-2.74966	-2.75452	-2.81885	-2.72107	-2.85123	-2.80459	-2.85388	-2.9241	-2.93617	-2.95603
-3.02442	-3.01666	-2.98232	-2.94473	-2.98839	-2.96015	-2.94613	-2.93048	-2.92363	-2.86654	-2.88206	-2.89575	-2.8656	-2.87986	-2.91428	-2.87988	-2.87114	-2.82777	-2.82842	-2.85951	-2.87273	-2.90516	-2.90354	-2.8932	-2.87944	-2.88572	-2.89646	-2.89899	-2.90233	-2.87839	-2.87474	-2.83742	-2.85166	-2.87741	-2.85699	-2.85217	-2.81897	-2.79733	-2.75942	-2.76426	-2.75938	-2.80009	-2.76232	-2.79757	-2.84875	-2.84572	-2.88079	-3.02284	-3.08074	-3.05515
-2.87633	-2.81929	-2.87939	-2.88113	-2.96805	-2.96495	-3.00433	-2.94186	-2.91896	-2.86889	-2.87051	-2.89559	-2.85279	-2.8937	-2.92444	-2.89483	-2.86061	-2.8489	-2.86205	-2.88333	-2.89473	-2.9221	-2.91168	-2.90876	-2.91479	-2.91434	-2.89213	-2.88392	-2.88434	-2.88308	-2.89586	-2.88112	-2.8789	-2.89977	-2.87546	-2.83414	-2.82071	-2.81318	-2.80981	-2.79962	-2.79384	-2.85181	-2.83514	-2.86436	-2.90484	-2.90971	-2.95525	-3.04199	-3.06923	-3.0756
-2.97005	-2.84924	-2.78811	-2.95369	-3.00682	-3.06169	-3.01305	-2.98348	-2.96496	-2.93596	-2.91968	-2.87247	-2.84749	-2.88175	-2.91329	-2.87206	-2.85223	-2.88084	-2.91952	-2.91135	-2.92816	-2.96392	-2.95907	-2.95077	-2.95176	-2.95489	-2.91156	-2.9011	-2.89991	-2.89479	-2.895	-2.90581	-2.8976	-2.87897	-2.83864	-2.81803	-2.81986	-2.81763	-2.81383	-2.81125	-2.8348	-2.86046	-2.86642	-2.88718	-2.93476	-2.92602	-3.00499	-3.08598	-3.08679	-3.08291
-2.97994	-2.91255	-3.00278	-3.0165	-3.13468	-3.1089	-3.09676	-3.05629	-3.05365	-3.0104	-2.92435	-2.86915	-2.87426	-2.90965	-2.9135	-2.89413	-2.88581	-2.91217	-2.93031	-2.94462	-2.95886	-2.99163	-2.98846	-2.99594	-2.9692	-2.96427	-2.94491	-2.93431	-2.93305	-2.92639	-2.92251	-2.91277	-2.88804	-2.83864	-2.81201	-2.80524	-2.82526	-2.82827	-2.81875	-2.80409	-2.85388	-2.87409	-2.89036	-2.91523	-2.92211	-2.96218	-3.04092	-3.10841	-3.10592	-3.11994
-3.25419	-3.1929	-3.18296	-3.17158	-3.15966	-3.13022	-3.12026	-3.10261	-3.09677	-3.11809	-3.12044	-2.95297	-2.93123	-2.95905	-2.94158	-2.9317	-2.94383	-2.94172	-2.94148	-2.97508	-3.00212	-3.03627	-3.02055	-3.04524	-3.04445	-3.00265	-2.98962	-2.97347	-2.94862	-2.92912	-2.94916	-2.91885	-2.89442	-2.8323	-2.80537	-2.79111	-2.82021	-2.8339	-2.82432	-2.80865	-2.85896	-2.88688	-2.90772	-2.92473	-2.93627	-2.99037	-3.05699	-3.1138	-3.10461	-3.12802
-3.33091	-3.28452	-3.22718	-3.21193	-3.20275	-3.1691	-3.15279	-3.13677	-3.14757	-3.14918	-3.13126	-3.08355	-3.02785	-3.02676	-3.00071	-2.98883	-2.9927	-2.99172	-2.98559	-3.01022	-3.02974	-3.02707	-3.04896	-3.07254	-3.07107	-3.02788	-3.01573	-3.01583	-2.98104	-2.96252	-2.98699	-2.95044	-2.86858	-2.80048	-2.77425	-2.78228	-2.80863	-2.82535	-2.81034	-2.81711	-2.8642	-2.90078	-2.93051	-2.95366	-2.96466	-2.99596	-3.09711	-3.10527	-3.08695	-3.12842
-3.37039	-3.31813	-3.27186	-3.25886	-3.24996	-3.20694	-3.18214	-3.17992	-3.16927	-3.20474	-3.15599	-3.11342	-3.10203	-3.08324	-3.05383	-3.04252	-3.03166	-3.01704	-3.04409	-3.04629	-3.0261	-3.03557	-3.04779	-3.09248	-3.09907	-3.06893	-3.0347	-3.00399	-2.99057	-2.99723	-3.00417	-2.98785	-2.87496	-2.78776	-2.72027	-2.76091	-2.79241	-2.82117	-2.80818	-2.83482	-2.87555	-2.9127	-2.95856	-2.98806	-2.98645	-3.03852	-3.08366	-3.10071	-3.08549	-3.12544
-3.31907	-3.27577	-3.26553	-3.2786	-3.26048	-3.24027	-3.23902	-3.1916	-3.19131	-3.19112	-3.18422	-3.16039	-3.13913	-3.12856	-3.07944	-3.08306	-3.03716	-3.06731	-3.0699	-3.0624	-3.05878	-3.06421	-3.05572	-3.07054	-3.12341	-3.10393	-3.07226	-3.03993	-2.99337	-2.98043	-3.05002	-3.01004	-2.95584	-2.78971	-2.70203	-2.74287	-2.80689	-2.79172	-2.78706	-2.85277	-2.90632	-2.94637	-2.98779	-3.02171	-3.01199	-3.06236	-3.07907	-3.10467	-3.09669	-3.14604
-3.26396	-3.2411	-3.26693	-3.27371	-3.27994	-3.26123	-3.2657	-3.27288	-3.20985	-3.18821	-3.18244	-3.19732	-3.19342	-3.18655	-3.14963	-3.12183	-3.07274	-3.09172	-3.08997	-3.10208	-3.10631	-3.10007	-3.10791	-3.10788	-3.15754	-3.10747	-3.12058	-3.09239	-3.05255	-3.03489	-3.0503	-3.02923	-2.98899	-2.70683	-2.71547	-2.73331	-2.78039	-2.76086	-2.78347	-2.8565	-2.92765	-2.96943	-3.01929	-3.02917	-3.02843	-3.07925	-3.08181	-3.16632	-3.13589	-3.1594
-3.30946	-3.28347	-3.29153	-3.33416	-3.3179	-3.2315	-3.27305	-3.32736	-3.29832	-3.25352	-3.22665	-3.23089	-3.23672	-3.23153	-3.19126	-3.1506	-3.1148	-3.11863	-3.12041	-3.13381	-3.15937	-3.16594	-3.1907	-3.18318	-3.18491	-3.13393	-3.14081	-3.11677	-3.1013	-3.06833	-3.05759	-3.04425	-2.99947	-2.68334	-2.55834	-2.6811	-2.77561	-2.70763	-2.77229	-2.84039	-2.9046	-2.96607	-3.00817	-3.03838	-3.03615	-3.08041	-3.1173	-3.17666	-3.15026	-3.22149
-3.32665	-3.28798	-3.34012	-3.36741	-3.38927	-3.33707	-3.3164	-3.32347	-3.33476	-3.32952	-3.29224	-3.30266	-3.29238	-3.28459	-3.2526	-3.19766	-3.1698	-3.15707	-3.15973	-3.19253	-3.21083	-3.23079	-3.24956	-3.21432	-3.17533	-3.16548	-3.17802	-3.16671	-3.16045	-3.10599	-3.11465	-3.16274	-3.16311	-2.80428	-2.56511	-2.54444	-2.58111	-2.614	-2.65284	-2.69068	-2.7629	-2.8458	-2.86123	-2.98753	-3.0273	-3.11194	-3.11451	-3.15683	-3.14365	-3.13157
-3.21265	-3.46707	-3.49213	-3.45655	-3.47069	-3.43386	-3.3596	-3.36276	-3.34564	-3.34232	-3.33291	-3.34831	-3.35163	-3.33904	-3.32407	-3.2595	-3.24753	-3.2168	-3.21839	-3.23863	-3.25975	-3.28635	-3.28336	-3.2655	-3.2505	-3.27687	-3.18577	-3.1897	-3.17885	-3.1657	-3.16071	-3.20506	-3.29864	-3.0326	-2.83515	-2.56746	-2.61346	-2.53448	-2.5674	-2.64501	-2.6848	-2.77634	-2.79294	-3.00473	-2.97244	-3.0249	-3.03089	-3.09086	-3.1002	-3.10118
-3.56407	-3.61032	-3.52845	-3.49336	-3.49501	-3.48337	-3.41531	-3.38459	-3.39223	-3.37892	-3.36965	-3.39284	-3.394	-3.3927	-3.37868	-3.32522	-3.31929	-3.31636	-3.2723	-3.28999	-3.31514	-3.32951	-3.35376	-3.34412	-3.32746	-3.35014	-3.34163	-3.25217	-3.19792	-3.15584	-3.16482	-3.15385	-3.3148	-3.29294	-3.10266	-3.04393	-2.6925	-2.4915	-2.52896	-2.56591	-2.59539	-2.70847	-2.89593	-3.27689	-2.95192	-2.99286	-3.00481	-2.86951	-3.00423	-3.01374
-3.6483	-3.57684	-3.53289	-3.52516	-3.52286	-3.52082	-3.49528	-3.44323	-3.43265	-3.42811	-3.41583	-3.43563	-3.45155	-3.4457	-3.44158	-3.41009	-3.39028	-3.37562	-3.31714	-3.34364	-3.37059	-3.3812	-3.39054	-3.38727	-3.41033	-3.39999	-3.40979	-3.40991	-3.29731	-3.18657	-3.15235	-3.09249	-3.16751	-3.46468	-3.35261	-3.59261	-3.19427	-2.74619	-2.62022	-2.64725	-2.53432	-2.66544	-3.27046	-3.37284	-3.08663	-2.62314	-2.55036	-2.59854	-2.95397	-3.01181
-3.67813	-3.57131	-3.55859	-3.55897	-3.55247	-3.54751	-3.53468	-3.50546	-3.47423	-3.47264	-3.4654	-3.47112	-3.51149	-3.50053	-3.50393	-3.45713	-3.45157	-3.40983	-3.37196	-3.3963	-3.39688	-3.41436	-3.45266	-3.46437	-3.45499	-3.45644	-3.45726	-3.48396	-3.51292	-3.421	-3.27957	-3.1515	-3.24494	-3.24754	-3.53193	-3.42113	-3.92542	-3.4076	-3.25683	-2.62594	-1.00683	-3.26871	-1.90937	-2.01592	-0.866367	-1.95103	-1.92243	-2.90834	-3.24117	-3.39893
-3.686	-3.60516	-3.58591	-3.58822	-3.58276	-3.57677	-3.56397	-3.5492	-3.51883	-3.49471	-3.49658	-3.46334	-3.54217	-3.54498	-3.53255	-3.54066	-3.48351	-3.48195	-3.42477	-3.45438	-3.42337	-3.47567	-3.52332	-3.52357	-3.51015	-3.49646	-3.50088	-3.52022	-3.58567	-3.70084	-3.63376	-3.49968	-3.36816	-3.25834	-3.35346	-3.42898	-3.68564	-3.81926	-3.66558	0	0	-0.72193	0.784307	1.05789	-1.02987	-2.75857	-1.41612	-3.48265	-3.45328	-3.68389
-3.72295	-3.6599	-3.62554	-3.61844	-3.61301	-3.60723	-3.59508	-3.58367	-3.56739	-3.53275	-3.51914	-3.52055	-3.54077	-3.60466	-3.62641	-3.63255	-3.55585	-3.53871	-3.4819	-3.49734	-3.49208	-3.54844	-3.57082	-3.55309	-3.53691	-3.54277	-3.5561	-3.57816	-3.6257	-3.70394	-3.80244	-4.03231	-4.16344	-3.76355	-3.35281	-3.35304	-3.45342	-3.5717	-3.84694	-5.61899	-4.41562	0	0	-3.08575	-3.1779	-3.68235	-3.67121	-3.59338	-3.54396	-3.676
-3.7578	-3.71826	-3.66696	-3.65645	-3.64772	-3.63728	-3.62384	-3.6084	-3.61552	-3.62914	-3.62781	-3.61975	-3.56228	-3.58565	-3.60757	-3.62792	-3.59005	-3.57566	-3.52908	-3.51524	-3.55322	-3.60089	-3.5672	-3.56178	-3.57011	-3.58368	-3.61108	-3.64945	-3.67801	-3.71166	-3.79415	-3.94192	-4.47035	-5.22314	-4.89812	-6.4173	1.59857	-4.25653	0	-3.62819	0	0	0	0	-3.41419	-3.13605	-3.2385	-2.92708	-6.53474	-3.54743
-3.81837	-3.75827	-3.72535	-3.69514	-3.68831	-3.67665	-3.66143	-3.66679	-3.70171	-3.7311	-3.69035	-3.68512	-3.63913	-3.58927	-3.60545	-3.64033	-3.60654	-3.57136	-3.5392	-3.58911	-3.61923	-3.57779	-3.56806	-3.58103	-3.59275	-3.61627	-3.64622	-3.67865	-3.71061	-3.73497	-3.78814	-3.88872	-4.24005	-4.66432	-4.91022	-5.51962	-3.03664	-4.47928	-5.56641	-2.87706	-9.98252	0	0	-3.56075	-3.16323	-3.25429	-2.66878	-3.63298	-4.62476	-4.61244
-3.85671	-3.804	-3.75981	-3.75099	-3.73415	-3.72273	-3.72272	-3.76972	-3.79196	-3.74547	-3.72315	-3.68753	-3.66386	-3.62635	-3.62087	-3.69152	-3.6694	-3.63784	-3.62291	-3.60838	-3.61971	-3.60804	-3.59549	-3.59549	-3.61901	-3.64096	-3.69162	-3.71712	-3.77136	-3.78069	-3.78656	-3.89559	-4.14606	-4.2373	-3.70698	-3.96533	-4.10452	-4.53647	-4.41706	-4.05989	-3.48019	-6.84517	-4.50958	-5.52913	-4.5509	-3.94731	-4.00003	-4.07322	-4.14092	-4.16896
-3.93358	-3.86655	-3.81518	-3.80722	-3.79131	-3.78536	-3.80235	-3.81721	-3.77376	-3.75336	-3.72167	-3.7096	-3.69894	-3.69357	-3.65437	-3.71146	-3.71635	-3.73319	-3.69765	-3.69265	-3.66731	-3.68462	-3.63771	-3.63955	-3.67257	-3.70619	-3.74021	-3.77683	-3.79706	-3.85031	-3.89669	-3.9109	-3.77426	-3.68663	-3.5795	-3.48374	-3.67282	-3.20789	-2.43241	-4.77221	-5.33213	-5.08556	-5.09327	-4.71923	-4.35391	-4.19159	-4.19186	-4.28981	-3.97543	-4.17461
-4.00369	-3.90335	-3.8491	-3.80305	-3.78476	-3.82245	-3.82476	-3.82791	-3.80241	-3.75984	-3.74272	-3.75169	-3.75649	-3.7599	-3.7574	-3.77868	-3.78424	-3.82503	-3.77929	-3.75782	-3.71634	-3.69617	-3.70286	-3.68049	-3.70776	-3.7441	-3.78749	-3.8144	-3.87276	-3.91048	-3.89062	-3.84265	-3.79116	-3.71627	-3.56964	-3.4555	-3.33078	-3.32723	-4.83663	-4.85658	-5.22374	-5.09926	-4.60508	-3.93577	-3.56056	-3.48336	-3.59708	-3.65159	-3.78043	-3.9041
-4.03891	-3.95548	-3.8748	-3.839	-3.81707	-3.83787	-3.85116	-3.83315	-3.80883	-3.77298	-3.75801	-3.76712	-3.78271	-3.81268	-3.86334	-3.88662	-4.00902	-4.02528	-3.91691	-3.82657	-3.7973	-3.72969	-3.74226	-3.72866	-3.75625	-3.7925	-3.82735	-3.88123	-3.91974	-3.90423	-3.88793	-3.9277	-3.79989	-3.62305	-3.56369	-3.4147	-3.36313	-3.553	-4.33549	-4.63067	-4.19514	-4.0514	-3.92682	-3.78137	-3.25398	-3.37785	-3.52086	-3.73013	-3.74636	-3.78204
-4.00803	-3.98115	-3.91435	-3.87386	-3.85368	-3.85803	-3.86696	-3.82653	-3.79825	-3.79163	-3.79219	-3.79681	-3.79475	-3.8556	-3.87069	-3.99121	-4.00438	-3.97525	-3.95432	-3.86726	-3.8292	-3.81152	-3.80182	-3.82228	-3.80304	-3.84213	-3.89688	-3.92638	-3.91982	-3.93367	-3.95413	-3.86807	-3.78596	-3.75454	-3.6308	-3.58071	-3.47683	-3.79142	-4.21634	-3.81304	-3.8513	-3.71398	-3.62155	-3.59068	-3.39997	-3.45426	-3.66661	-3.73274	-3.69827	-3.71879
-4.03941	-3.98363	-3.94492	-3.89389	-3.88025	-3.88913	-3.88486	-3.86128	-3.85356	-3.84421	-3.87766	-3.92738	-4.05612	-4.00378	-4.00751	-3.99201	-4.00812	-3.97232	-3.9471	-3.90753	-3.84573	-3.87809	-3.87622	-3.89625	-3.8695	-3.91312	-3.93923	-3.94654	-3.94807	-3.97981	-3.89352	-3.85332	-3.86556	-3.77776	-3.69725	-3.6603	-3.22291	-3.46852	-3.91321	-3.66565	-3.66059	-3.5846	-3.58304	-3.60256	-3.68442	-3.73261	-3.78403	-3.74185	-3.74263	-3.70132
-4.02765	-3.99682	-3.94964	-3.91441	-3.89181	-3.88088	-3.89022	-3.9094	-3.89481	-3.89687	-3.96578	-4.06895	-4.06145	-4.04929	-4.01887	-3.99065	-3.99606	-3.94302	-3.92767	-3.89336	-3.85481	-3.90595	-3.95688	-3.96219	-3.95519	-3.93412	-3.94199	-3.94936	-3.96238	-3.93939	-3.88104	-3.86885	-3.83538	-3.78096	-3.80868	-3.86204	-4.00191	-4.08212	-3.80966	-3.67696	-3.76915	-3.58047	-3.64728	-3.68106	-3.81973	-3.83243	-3.80046	-3.84014	-3.83065	-3.81942
-4.05656	-4.01405	-3.97173	-3.95056	-3.92203	-3.91072	-3.93385	-3.94228	-3.94779	-3.97551	-4.01148	-3.97573	-3.98563	-4.01674	-3.98108	-3.96361	-3.95189	-3.91159	-3.8871	-3.87405	-3.83312	-3.92602	-4.02345	-4.03578	-4.04318	-3.95565	-3.95648	-3.96071	-3.95573	-3.91999	-3.87156	-3.86025	-3.85365	-3.87635	-3.98151	-4.03803	-4.10375	-3.91981	-3.80954	-3.80461	-3.76674	-3.67744	-3.75743	-3.87744	-3.85884	-3.86802	-3.88592	-3.90554	-3.90766	-3.90764
-4.05041	-4.01749	-3.99847	-3.98158	-3.95522	-3.92296	-3.95672	-3.97737	-3.99206	-4.02589	-3.99691	-3.98102	-3.97216	-4.00107	-3.96743	-3.93616	-3.94293	-3.89131	-3.86352	-3.86511	-3.85419	-3.92128	-4.00791	-4.0505	-4.01188	-3.96532	-3.97306	-3.97942	-3.96555	-3.94283	-3.92634	-3.91363	-3.96562	-4.04891	-4.10054	-4.15111	-4.15061	-3.92246	-3.83854	-3.82882	-3.80626	-3.75948	-3.82004	-3.94182	-3.91014	-3.98195	-3.99436	-3.97674	-3.97432	-3.97069
-4.05596	-4.01957	-4.02983	-3.97893	-3.99612	-3.96418	-3.9772	-4.0055	-4.02131	-4.01478	-3.99802	-3.98403	-3.96739	-3.98346	-3.95105	-3.91702	-3.91256	-3.90532	-3.9214	-3.88699	-3.89251	-3.92585	-4.01403	-4.07054	-4.0377	-4.01811	-4.04424	-4.06119	-4.03589	-4.01462	-3.99264	-3.96966	-4.0946	-4.15742	-4.17926	-4.1679	-4.07419	-3.96549	-3.89747	-3.91873	-3.86295	-3.82296	-3.91247	-4.00162	-4.03492	-4.03876	-4.05429	-4.0431	-4.03931	-4.03516
-4.1026	-4.0493	-4.0816	-4.05786	-4.07012	-4.01081	-3.98869	-4.0066	-4.02301	-4.01962	-4.00396	-3.98622	-3.96404	-3.96127	-3.93441	-3.91314	-3.94029	-3.94199	-3.89386	-3.89839	-3.93167	-3.9706	-3.97971	-4.0503	-4.03853	-4.05974	-4.08466	-4.07002	-4.05407	-4.0543	-4.03025	-4.07355	-4.1838	-4.21937	-4.20619	-4.18233	-4.06703	-4.02415	-3.96445	-3.99961	-3.9497	-3.89398	-3.96019	-4.0779	-4.09982	-4.12193	-4.11821	-4.10176	-4.10209	-4.09859
-4.09727	-4.12818	-4.10545	-4.07445	-4.05359	-4.03988	-4.0368	-4.01084	-4.02134	-4.03715	-4.02327	-4.01238	-3.99586	-3.95235	-3.91455	-3.96842	-3.96052	-3.92544	-3.90135	-3.93749	-3.92204	-3.95799	-3.96726	-4.06327	-4.03093	-4.04726	-4.09067	-4.0987	-4.09387	-4.09843	-4.09167	-4.22069	-4.22947	-4.21596	-4.18902	-4.13099	-4.13521	-4.10197	-4.04277	-4.05782	-4.03767	-4.00014	-4.01619	-4.14993	-4.14467	-4.20734	-4.18036	-4.16847	-4.16492	-4.16152
-4.18053	-4.14844	-4.11184	-4.08719	-4.06722	-4.0638	-4.07032	-4.05218	-4.03881	-4.03942	-4.0518	-4.03666	-4.01604	-3.99934	-3.99108	-3.98023	-3.94166	-3.91104	-3.91741	-3.92291	-3.93827	-3.9604	-4.01403	-4.0762	-4.09879	-4.14555	-4.17406	-4.14955	-4.14157	-4.13713	-4.21417	-4.24896	-4.24505	-4.17498	-4.13261	-4.1386	-4.17253	-4.14953	-4.10307	-4.0974	-4.12492	-4.13509	-4.08249	-4.21321	-4.21966	-4.25843	-4.25152	-4.22857	-4.23309	-4.22762
-4.19361	-4.16066	-4.12373	-4.11552	-4.1049	-4.09621	-4.11591	-4.10133	-4.08972	-4.08755	-4.07302	-4.08611	-4.07046	-4.0169	-4.01742	-3.9942	-3.92106	-3.9294	-3.93859	-4.00572	-3.99818	-3.97541	-3.98195	-4.05933	-4.02388	-4.10247	-4.17582	-4.15673	-4.1866	-4.19247	-4.19908	-4.24102	-4.21929	-4.14815	-4.1285	-4.16438	-4.20057	-4.16556	-4.13644	-4.15118	-4.19098	-4.2342	-4.19915	-4.24603	-4.31334	-4.30379	-4.32503	-4.30391	-4.29781	-4.2457
-4.20226	-4.16232	-4.15007	-4.16249	-4.16346	-4.15659	-4.16791	-4.16748	-4.15248	-4.15746	-4.14675	-4.14833	-4.14811	-4.0708	-4.04659	-4.00752	-3.98477	-3.99033	-4.03794	-4.05274	-4.04657	-4.03267	-3.98998	-4.04324	-4.06298	-4.12048	-4.15068	-4.2072	-4.19841	-4.18779	-4.19662	-4.21298	-4.18117	-4.18065	-4.15622	-4.19139	-4.22703	-4.20772	-4.16874	-4.20646	-4.24771	-4.30236	-4.3288	-4.32796	-4.40198	-4.37433	-4.32375	-4.21843	-4.21845	-4.20748
-4.20573	-4.17939	-4.19392	-4.20675	-4.22785	-4.22259	-4.22777	-4.22372	-4.21421	-4.22354	-4.23441	-4.23448	-4.24555	-4.18568	-4.09811	-4.07109	-4.03337	-4.03886	-4.09396	-4.08665	-4.06329	-4.0316	-4.06883	-4.15973	-4.12492	-4.12936	-4.17768	-4.22543	-4.27482	-4.20117	-4.2006	-4.24809	-4.20908	-4.22796	-4.19731	-4.22137	-4.25974	-4.26439	-4.21979	-4.22078	-4.3291	-4.41362	-4.4497	-4.33973	-4.36469	-4.31794	-4.26553	-4.17258	-4.19361	-4.2158
-4.21935	-4.21044	-4.23279	-4.25059	-4.28162	-4.29926	-4.29272	-4.27764	-4.26902	-4.27671	-4.28946	-4.31074	-4.33017	-4.19135	-4.18041	-4.10163	-4.06472	-4.10758	-4.11746	-4.12066	-4.07577	-4.03444	-4.09331	-4.10923	-4.14243	-4.15377	-4.16005	-4.25404	-4.30192	-4.26852	-4.22846	-4.28301	-4.25387	-4.25559	-4.26599	-4.25605	-4.30308	-4.33792	-4.30078	-4.28958	-4.40224	-4.47759	-4.29507	-4.23727	-4.26411	-4.2756	-4.22523	-4.20226	-4.25829	-4.28447
-4.24161	-4.25028	-4.27029	-4.29551	-4.33183	-4.35303	-4.36487	-4.36307	-4.34709	-4.33059	-4.34422	-4.38463	-4.34178	-4.22344	-4.24092	-4.16921	-4.15379	-4.18156	-4.16632	-4.12548	-4.07057	-4.0549	-4.13259	-4.16849	-4.20762	-4.18548	-4.20745	-4.2693	-4.33578	-4.35356	-4.3023	-4.32964	-4.31881	-4.2981	-4.30716	-4.3022	-4.35938	-4.44257	-4.42112	-4.41963	-4.34083	-4.10851	-4.20199	-4.24324	-4.30609	-4.28592	-4.27572	-4.25879	-4.31696	-4.33785
-4.27887	-4.28698	-4.32597	-4.35202	-4.38997	-4.41381	-4.44606	-4.46665	-4.46191	-4.4466	-4.44776	-4.5114	-4.38577	-4.29187	-4.31458	-4.25466	-4.23132	-4.22113	-4.21118	-4.12046	-4.10305	-4.2081	-4.17921	-4.21447	-4.24508	-4.23673	-4.24295	-4.30711	-4.36196	-4.4151	-4.36349	-4.38569	-4.37746	-4.37292	-4.36704	-4.29873	-4.33087	-4.42626	-4.48043	-4.29976	-4.00419	-4.00852	-4.26356	-4.28802	-4.33041	-4.30349	-4.24392	-4.24551	-4.32857	-4.35178
-4.3241	-4.34067	-4.37452	-4.41526	-4.44211	-4.46469	-4.48205	-4.50284	-4.54839	-4.58254	-4.59138	-4.6056	-4.44887	-4.39955	-4.39621	-4.33776	-4.29863	-4.26682	-4.20642	-4.19427	-4.22435	-4.20554	-4.23291	-4.26314	-4.29285	-4.2869	-4.29094	-4.32131	-4.40057	-4.44093	-4.44563	-4.41647	-4.41306	-4.43602	-4.38187	-4.31124	-4.28558	-4.29604	-4.39648	-4.38531	-4.125	-4.24903	-4.33313	-4.32946	-4.27395	-4.26572	-4.1614	-4.18422	-4.25658	-4.26156
-4.3412	-4.37697	-4.44107	-4.46379	-4.49215	-4.51795	-4.54071	-4.56468	-4.6073	-4.66532	-4.69957	-4.74728	-4.54735	-4.47415	-4.48175	-4.3921	-4.34308	-4.29854	-4.26639	-4.23407	-4.23614	-4.26344	-4.296	-4.32542	-4.34987	-4.35454	-4.34848	-4.35367	-4.42866	-4.47146	-4.51729	-4.4781	-4.47217	-4.46018	-4.46446	-4.19692	-4.08223	-4.22596	-4.32835	-4.22297	-4.14514	-4.36736	-4.34133	-4.37101	-4.26934	-4.31621	-4.23428	-4.2523	-4.2991	-4.29248
-4.35058	-4.41647	-4.47912	-4.5166	-4.54089	-4.5664	-4.58634	-4.61574	-4.66404	-4.67558	-4.68151	-4.64899	-4.54132	-4.53435	-4.5258	-4.40173	-4.38876	-4.36027	-4.21744	-4.25883	-4.29907	-4.32732	-4.35539	-4.38915	-4.41315	-4.42059	-4.39571	-4.41089	-4.42576	-4.53032	-4.53786	-4.54304	-4.52073	-4.4589	-4.35684	-3.82574	-3.99649	-4.20071	-4.33243	-4.27747	-4.25934	-4.31842	-4.3749	-4.34903	-4.3134	-4.23857	-4.16098	-4.20142	-4.16232	-4.26167
-4.20615	-4.34451	-4.50293	-4.55548	-4.57201	-4.59404	-4.60498	-4.64084	-4.64261	-4.67898	-4.6236	-4.60288	-4.57773	-4.55668	-4.55253	-4.43203	-4.45343	-4.4153	-4.25676	-4.34352	-4.36988	-4.39842	-4.42391	-4.44311	-4.4749	-4.46955	-4.45946	-4.44478	-4.42159	-4.48563	-4.57207	-4.52041	-4.55445	-4.57401	-4.476	-4.11384	-4.15997	-4.23375	-4.27932	-4.26226	-4.31391	-4.34108	-4.37071	-4.35713	-4.37953	-4.24646	-4.06523	-4.05148	-4.14596	-4.22988
-4.111	-4.16446	-4.48339	-4.57331	-4.57176	-4.57064	-4.59102	-4.61832	-4.65493	-4.64644	-4.64169	-4.63261	-4.6329	-4.63912	-4.55933	-4.51566	-4.51512	-4.32135	-4.35149	-4.38189	-4.42944	-4.45823	-4.47899	-4.51079	-4.51556	-4.52793	-4.49413	-4.43593	-4.41071	-4.42765	-4.48643	-4.49527	-4.51838	-4.48696	-4.42896	-4.34812	-4.33187	-4.32048	-4.34439	-4.31764	-4.35053	-4.38746	-4.37834	-4.353	-4.29106	-4.33436	-4.21557	-4.13046	-4.23513	-4.24229
-4.30397	-4.24572	-4.45778	-4.49655	-4.52931	-4.56101	-4.60285	-4.63765	-4.64625	-4.64748	-4.65125	-4.66159	-4.62852	-4.67517	-4.61808	-4.57923	-4.56883	-4.39031	-4.41998	-4.42557	-4.43944	-4.48254	-4.51424	-4.53957	-4.55037	-4.55277	-4.54563	-4.52396	-4.46037	-4.42953	-4.44335	-4.43154	-4.49314	-4.45077	-4.41964	-4.40556	-4.36455	-4.37102	-4.36458	-4.32373	-4.38785	-4.4293	-4.43198	-4.32233	-4.22186	-4.25774	-4.26466	-4.30125	-4.28558	-4.34516
-4.43425	-4.4739	-4.49959	-4.51558	-4.55165	-4.58925	-4.62422	-4.64669	-4.65795	-4.66387	-4.67067	-4.66813	-4.64366	-4.6738	-4.67588	-4.63132	-4.54607	-4.45582	-4.46326	-4.50338	-4.50128	-4.52926	-4.53665	-4.56631	-4.57936	-4.5884	-4.61294	-4.5936	-4.5747	-4.50281	-4.44435	-4.38373	-4.45852	-4.4513	-4.48188	-4.45897	-4.37933	-4.34043	-4.36616	-4.36159	-4.42809	-4.41277	-4.42244	-4.29343	-4.27972	-4.29574	-4.30426	-4.33587	-4.38143	-4.44001
-4.59732	-4.58159	-4.63373	-4.64673	-4.65392	-4.63443	-4.64369	-4.66928	-4.69532	-4.70127	-4.69276	-4.6691	-4.65847	-4.70798	-4.71131	-4.7148	-4.54791	-4.49852	-4.50699	-4.54346	-4.56694	-4.58609	-4.59979	-4.60447	-4.61118	-4.63159	-4.63025	-4.61341	-4.5991	-4.58698	-4.5094	-4.48754	-4.44009	-4.49268	-4.42206	-4.32052	-4.24054	-4.27181	-4.38817	-4.34613	-4.48118	-4.44307	-4.3768	-4.29777	-4.32923	-4.33929	-4.35727	-4.4123	-4.48267	-4.5081
-4.62974	-4.73918	-4.72816	-4.70176	-4.74083	-4.73518	-4.70183	-4.70316	-4.72552	-4.71712	-4.70479	-4.70011	-4.703	-4.7629	-4.76505	-4.71472	-4.63253	-4.61231	-4.5956	-4.60561	-4.60731	-4.61507	-4.63795	-4.64983	-4.67608	-4.65941	-4.64493	-4.65583	-4.61397	-4.60544	-4.54515	-4.53928	-4.57242	-4.57786	-4.55303	-4.41437	-4.36105	-4.36251	-4.32341	-4.43716	-4.40914	-4.37556	-4.38066	-4.36595	-4.36357	-4.41156	-4.44743	-4.52059	-4.55718	-4.58438
-4.66907	-4.80358	-4.7941	-4.79581	-4.77978	-4.79228	-4.76621	-4.74868	-4.76071	-4.73665	-4.75094	-4.73748	-4.73906	-4.788	-4.77579	-4.70092	-4.69088	-4.66975	-4.68924	-4.68377	-4.66764	-4.67447	-4.66244	-4.68896	-4.69927	-4.68097	-4.6791	-4.68016	-4.66137	-4.64911	-4.64411	-4.61883	-4.59321	-4.61939	-4.59149	-4.44809	-4.3922	-4.35474	-4.38313	-4.47428	-4.38359	-4.39963	-4.42567	-4.43726	-4.45851	-4.47313	-4.53145	-4.58947	-4.61249	-4.65312
-4.88396	-4.80231	-4.81225	-4.81944	-4.83055	-4.81209	-4.79519	-4.77651	-4.78106	-4.7807	-4.78151	-4.77157	-4.76914	-4.78227	-4.74068	-4.68326	-4.73795	-4.7257	-4.72702	-4.7289	-4.71115	-4.70574	-4.70363	-4.73764	-4.72495	-4.71596	-4.71525	-4.72004	-4.73057	-4.70109	-4.70696	-4.65541	-4.63457	-4.63506	-4.60357	-4.4905	-4.4333	-4.41779	-4.45185	-4.54078	-4.42798	-4.47011	-4.48015	-4.5157	-4.55033	-4.55595	-4.57755	-4.63737	-4.65902	-4.70901
-4.9507	-4.77523	-4.8212	-4.8378	-4.8398	-4.82335	-4.81411	-4.8083	-4.81223	-4.81467	-4.79104	-4.78459	-4.78862	-4.77544	-4.72436	-4.70333	-4.75061	-4.76188	-4.75858	-4.73074	-4.72994	-4.73082	-4.73472	-4.75701	-4.72578	-4.75174	-4.7586	-4.75676	-4.76559	-4.74138	-4.7061	-4.70126	-4.69795	-4.69529	-4.64666	-4.56923	-4.54271	-4.53332	-4.53579	-4.6298	-4.54528	-4.53863	-4.53447	-4.58459	-4.6167	-4.67533	-4.66095	-4.71137	-4.7172	-4.75028
-4.85218	-4.82909	-4.84671	-4.85865	-4.87102	-4.86168	-4.85964	-4.84806	-4.85267	-4.84598	-4.82788	-4.81516	-4.79607	-4.7623	-4.73883	-4.73415	-4.77502	-4.79029	-4.7887	-4.75221	-4.74006	-4.76014	-4.77124	-4.78737	-4.74753	-4.77894	-4.77635	-4.75864	-4.773	-4.77933	-4.74008	-4.7416	-4.73506	-4.7315	-4.71084	-4.66176	-4.61928	-4.62228	-4.61325	-4.68479	-4.63452	-4.61427	-4.60471	-4.64219	-4.69805	-4.72907	-4.79801	-4.77813	-4.80138	-4.81381
-4.99427	-4.89683	-4.87885	-4.87432	-4.88181	-4.88198	-4.88272	-4.88697	-4.89062	-4.87656	-4.85798	-4.83232	-4.78828	-4.77943	-4.78579	-4.78391	-4.79685	-4.79496	-4.80497	-4.77993	-4.77615	-4.80114	-4.79922	-4.79878	-4.77706	-4.79558	-4.80288	-4.80111	-4.80607	-4.80291	-4.76977	-4.78039	-4.78876	-4.78218	-4.74184	-4.74034	-4.6679	-4.68726	-4.67788	-4.70643	-4.69313	-4.66738	-4.66959	-4.68222	-4.76945	-4.79012	-4.8083	-4.90883	-4.89582	-4.89886
-5.06533	-4.91523	-4.89646	-4.87503	-4.87277	-4.87387	-4.87378	-4.89133	-4.88285	-4.87414	-4.85266	-4.82454	-4.82599	-4.82827	-4.82806	-4.81836	-4.83218	-4.80749	-4.79766	-4.79683	-4.79581	-4.84284	-4.82066	-4.80822	-4.78687	-4.81186	-4.82131	-4.82015	-4.83414	-4.8218	-4.80986	-4.82018	-4.79586	-4.77571	-4.77771	-4.76999	-4.73993	-4.73139	-4.73485	-4.73827	-4.72305	-4.72364	-4.7383	-4.73551	-4.78695	-4.86865	-4.85081	-4.88007	-5.04888	-5.03173
-5.07682	-5.00824	-4.93582	-4.9289	-4.91382	-4.89013	-4.88255	-4.90736	-4.88369	-4.87769	-4.87431	-4.86898	-4.86839	-4.86254	-4.86503	-4.85905	-4.86216	-4.83262	-4.81957	-4.82534	-4.82638	-4.86035	-4.85548	-4.83709	-4.81173	-4.83968	-4.84459	-4.84443	-4.85528	-4.84541	-4.85341	-4.85956	-4.84031	-4.78453	-4.76577	-4.78534	-4.80098	-4.78753	-4.77821	-4.78554	-4.77797	-4.77628	-4.79646	-4.80392	-4.8413	-4.8866	-4.90745	-4.89341	-4.93827	-5.10218
-5.07749	-4.99226	-4.97147	-4.95883	-4.95067	-4.93605	-4.92002	-4.92577	-4.91485	-4.91889	-4.91731	-4.90572	-4.91037	-4.90329	-4.89213	-4.89337	-4.89562	-4.86345	-4.85493	-4.85403	-4.88641	-4.89499	-4.89259	-4.87901	-4.85295	-4.88723	-4.87385	-4.87223	-4.86779	-4.87314	-4.90087	-4.88757	-4.87627	-4.82056	-4.77159	-4.77624	-4.82379	-4.84173	-4.83221	-4.83644	-4.83634	-4.84814	-4.85677	-4.86125	-4.88463	-4.9039	-4.95542	-4.97172	-4.92418	-5.00565
-5.02345	-5.02145	-5.01015	-4.98478	-4.97524	-4.9761	-4.96349	-4.96459	-4.94648	-4.95106	-4.94781	-4.94715	-4.94811	-4.94178	-4.93653	-4.93328	-4.94745	-4.92743	-4.92035	-4.91984	-4.94326	-4.94628	-4.91893	-4.92828	-4.90936	-4.92476	-4.92475	-4.92315	-4.8921	-4.87522	-4.93756	-4.92334	-4.90634	-4.87923	-4.78489	-4.78488	-4.81356	-4.88864	-4.88927	-4.88972	-4.91501	-4.92042	-4.92853	-4.91227	-4.9295	-4.91707	-4.9716	-4.96811	-4.93668	-5.04558
-5.01324	-5.03034	-5.01842	-5.01989	-5.01623	-5.00721	-5.00099	-5.00405	-4.98969	-4.99175	-4.98492	-4.99175	-4.9931	-4.98995	-4.99477	-4.97257	-4.98193	-5.00876	-5.02603	-5.04046	-5.03288	-5.00975	-4.97211	-4.97857	-4.97165	-4.95066	-4.96607	-4.98327	-4.94003	-4.8868	-4.9901	-4.96805	-4.94638	-4.89015	-4.80288	-4.80672	-4.79915	-4.89176	-4.91009	-4.93133	-4.96087	-4.94873	-4.95317	-4.96129	-4.8819	-4.83719	-4.96601	-5.01769	-5.01899	-4.96113
-5.05991	-5.06466	-5.06434	-5.05683	-5.05681	-5.05614	-5.03681	-5.03652	-5.0385	-5.04937	-5.03415	-5.04085	-5.03641	-5.04357	-5.01578	-5.02947	-5.0572	-5.06342	-5.07315	-5.06899	-5.06568	-5.04271	-5.00326	-5.02223	-5.02524	-5.00971	-4.98601	-5.00962	-5.00015	-4.95204	-4.99862	-4.99592	-4.97667	-4.9079	-4.82082	-4.8164	-4.77984	-4.93093	-4.93887	-4.96022	-4.98715	-5.0156	-5.02424	-4.95062	-4.92459	-4.90998	-4.98596	-5.19246	-5.33686	-5.18371
-5.11416	-5.118	-5.11814	-5.11277	-5.09933	-5.09108	-5.08627	-5.08106	-5.08471	-5.09405	-5.10088	-5.10265	-5.07891	-5.05288	-5.08409	-5.08766	-5.1059	-5.10566	-5.08475	-5.07792	-5.06765	-5.06002	-5.02593	-5.0328	-5.05501	-5.07972	-5.06213	-5.03847	-5.03653	-4.98541	-5.01972	-4.9966	-4.99767	-4.9451	-4.85114	-4.8348	-4.78315	-4.96572	-4.96857	-5.00163	-5.05597	-5.06345	-5.01597	-5.07012	-5.05106	-5.11941	-5.23418	-5.27879	-5.29097	-5.26425
-5.17813	-5.17375	-5.16814	-5.15582	-5.14018	-5.13281	-5.12584	-5.1157	-5.10804	-5.1298	-5.13449	-5.13927	-5.1228	-5.10411	-5.13296	-5.13456	-5.13087	-5.1264	-5.1078	-5.10602	-5.0908	-5.09484	-5.06053	-5.06729	-5.07148	-5.08902	-5.11115	-5.08516	-5.05718	-5.04846	-5.06939	-5.0752	-5.07317	-5.03002	-4.88968	-4.8195	-4.80921	-5.08051	-5.02692	-5.06154	-5.14414	-5.08626	-5.12641	-5.16426	-5.21725	-5.22897	-5.29614	-5.43417	-5.50055	-5.2898
-5.24066	-5.22835	-5.21238	-5.20402	-5.18867	-5.17361	-5.16396	-5.153	-5.16302	-5.16854	-5.15912	-5.15866	-5.13821	-5.15789	-5.16892	-5.1636	-5.1539	-5.16608	-5.16466	-5.1498	-5.1459	-5.13179	-5.08548	-5.09104	-5.10917	-5.09963	-5.11885	-5.11334	-5.10494	-5.09164	-5.05924	-5.08971	-5.0697	-5.06422	-5.05659	-5.02483	-4.90837	-5.01898	-4.98629	-5.16178	-5.16439	-5.15853	-5.24585	-5.27598	-5.28996	-5.29684	-5.37784	-5.44734	-5.47257	-5.30949
-5.31385	-5.28296	-5.26323	-5.25092	-5.23853	-5.21725	-5.1999	-5.19586	-5.21397	-5.21948	-5.19764	-5.16807	-5.16854	-5.20564	-5.18241	-5.18005	-5.18053	-5.18606	-5.17819	-5.17871	-5.1823	-5.18696	-5.14211	-5.10634	-5.11054	-5.11905	-5.11944	-5.13914	-5.10055	-5.09159	-5.09033	-5.15921	-5.17566	-5.16865	-5.25589	-5.22645	-5.31565	-5.15013	-4.93179	-5.32325	-5.24405	-5.29638	-5.2975	-5.2737	-5.24824	-5.29821	-5.35884	-5.40639	-5.32844	-5.31172
-5.37823	-5.32979	-5.30696	-5.28924	-5.27675	-5.26201	-5.24853	-5.24653	-5.27446	-5.26434	-5.24281	-5.22862	-5.22015	-5.25429	-5.19782	-5.20338	-5.20464	-5.20204	-5.18829	-5.20857	-5.23088	-5.2312	-5.19131	-5.14197	-5.11362	-5.14532	-5.15796	-5.12815	-5.12542	-5.18251	-5.23423	-5.33952	-5.36332	-5.3447	-5.41211	-5.43446	-5.46725	-5.45878	-5.34592	-5.32613	-5.36731	-5.27801	-5.22829	-5.18057	-5.24584	-5.29708	-5.35684	-5.34247	-5.31943	-5.37295
-5.44525	-5.39085	-5.38245	-5.34951	-5.31789	-5.31581	-5.30654	-5.29389	-5.31057	-5.30354	-5.25739	-5.24989	-5.2813	-5.27613	-5.24153	-5.266	-5.23662	-5.19955	-5.19936	-5.21152	-5.2651	-5.24869	-5.23229	-5.20211	-5.18039	-5.20052	-5.18891	-5.18049	-5.22026	-5.27982	-5.33775	-5.37782	-5.49228	-5.47146	-5.41218	-5.49407	-5.47187	-5.44568	-5.48502	-5.45583	-5.26883	-5.1657	-5.14181	-5.1688	-5.27399	-5.34336	-5.42998	-5.5037	-5.54174	-5.63185
-5.46911	-5.42654	-5.40463	-5.39767	-5.39109	-5.36735	-5.34599	-5.33114	-5.3316	-5.32747	-5.28144	-5.28056	-5.2986	-5.2933	-5.27797	-5.3027	-5.26751	-5.19677	-5.19502	-5.20685	-5.25278	-5.26512	-5.27756	-5.28259	-5.25545	-5.2432	-5.21087	-5.23002	-5.34815	-5.42664	-5.42652	-5.46739	-5.53699	-5.56264	-5.54829	-5.50016	-5.52113	-5.73931	-5.421	-5.48009	-5.4312	-5.15962	-5.08726	-5.21878	-5.33477	-5.44906	-5.59797	-5.61201	-5.66639	-5.66048
-5.51744	-5.46432	-5.43977	-5.4197	-5.40973	-5.41092	-5.38993	-5.35084	-5.33427	-5.36201	-5.33682	-5.32493	-5.34562	-5.32758	-5.32345	-5.33531	-5.31633	-5.22701	-5.17504	-5.19703	-5.24029	-5.30334	-5.31638	-5.31029	-5.31824	-5.2976	-5.25347	-5.32881	-5.41794	-5.39988	-5.39307	-5.36965	-5.39592	-5.51097	-5.93381	-6.00336	-5.71761	-5.68858	-5.46708	-5.57975	-5.5638	-5.36584	-5.1461	-5.38642	-5.54587	-5.67753	-5.75225	-5.72728	-5.70067	-5.66308
-5.54893	-5.50069	-5.46849	-5.45361	-5.4459	-5.43997	-5.42688	-5.39731	-5.38324	-5.41839	-5.38377	-5.3817	-5.3862	-5.36095	-5.36769	-5.36718	-5.3469	-5.31938	-5.21784	-5.19544	-5.30612	-5.35852	-5.3457	-5.3577	-5.35009	-5.33178	-5.35435	-5.46159	-5.48232	-5.46296	-5.44007	-5.48593	-5.69821	-5.88956	-6.18999	-6.52716	-6.97284	-5.58024	-5.56416	-5.60384	-5.85799	-5.80076	-5.36658	-5.71185	-5.73093	-5.67655	-5.70412	-5.6742	-5.652	-5.63507
-5.59427	-5.54795	-5.54894	-5.50655	-5.49502	-5.46584	-5.43493	-5.44587	-5.44342	-5.45577	-5.43157	-5.43999	-5.45547	-5.42706	-5.42283	-5.39866	-5.38441	-5.35942	-5.32638	-5.23864	-5.36779	-5.39813	-5.40186	-5.40701	-5.38485	-5.38978	-5.42465	-5.5148	-5.56071	-5.5747	-5.65056	-5.70742	-5.77757	-5.89391	-6.08329	-6.41345	-7.00747	-5.77498	-5.69017	-5.76836	-5.93896	-6.00302	-5.48713	-5.69666	-5.6323	-5.64369	-5.66027	-5.64002	-5.62025	-5.60277
-5.72986	-5.68702	-5.661	-5.61889	-5.58079	-5.51676	-5.4966	-5.49064	-5.4803	-5.50145	-5.47477	-5.49651	-5.51403	-5.47304	-5.47765	-5.45891	-5.39205	-5.35419	-5.3558	-5.38704	-5.42796	-5.45667	-5.46041	-5.4563	-5.42878	-5.46181	-5.47995	-5.56055	-5.60287	-5.63302	-5.6059	-5.65821	-5.71997	-5.81262	-5.92339	-6.19771	-6.79111	-5.7562	-5.67068	-5.75946	-5.90979	-5.93751	-5.59267	-5.61822	-5.58921	-5.61436	-5.6305	-5.60912	-5.58639	-5.56712
-5.90735	-5.8346	-5.7788	-5.72358	-5.66336	-5.61055	-5.57799	-5.54772	-5.52974	-5.54622	-5.52726	-5.53138	-5.58599	-5.5375	-5.51868	-5.50829	-5.46982	-5.35042	-5.34876	-5.4795	-5.47362	-5.52389	-5.50772	-5.4924	-5.48653	-5.51416	-5.52924	-5.61208	-5.62028	-5.63083	-5.65707	-5.68992	-5.73349	-5.80437	-5.89785	-6.13131	-6.48563	-5.68929	-5.65281	-5.73249	-5.87508	-5.9004	-5.79408	-5.54839	-5.5599	-5.58231	-5.60124	-5.57621	-5.5325	-5.52125
-5.9625	-5.88951	-5.8201	-5.76796	-5.7193	-5.70267	-5.66792	-5.6248	-5.58942	-5.59016	-5.61112	-5.55768	-5.59122	-5.59885	-5.54976	-5.53422	-5.51995	-5.36652	-5.44586	-5.55197	-5.54018	-5.57737	-5.54058	-5.5401	-5.56252	-5.55905	-5.5497	-5.61835	-5.64446	-5.64543	-5.67647	-5.70626	-5.73768	-5.78597	-5.88507	-6.06483	-6.40271	-5.68748	-5.68657	-5.68784	-5.86689	-5.79136	-5.65492	-5.46421	-5.52709	-5.54073	-5.56373	-5.50965	-5.4864	-5.46786
-5.96749	-5.92346	-5.87267	-5.81414	-5.77293	-5.74953	-5.72412	-5.68827	-5.6439	-5.61829	-5.62248	-5.61823	-5.58765	-5.5945	-5.53198	-5.54241	-5.59118	-5.59538	-5.63392	-5.62674	-5.6296	-5.71139	-5.64161	-5.64315	-5.64776	-5.61471	-5.65291	-5.63718	-5.61002	-5.64107	-5.67653	-5.71043	-5.74472	-5.78886	-5.88208	-6.03528	-6.29845	-5.68829	-5.65834	-5.70411	-5.84432	-5.76322	-5.49846	-5.43964	-5.49179	-5.47084	-5.49357	-5.46867	-5.46358	-5.45825
-6.01054	-5.99998	-5.94371	-5.86848	-5.82862	-5.80934	-5.77086	-5.7399	-5.70216	-5.65675	-5.6578	-5.67665	-5.68758	-5.67595	-5.62032	-5.54945	-5.59072	-5.6594	-5.70852	-5.6527	-5.66299	-5.69913	-5.7519	-5.74442	-5.7237	-5.71089	-5.78346	-5.5777	-5.60732	-5.64362	-5.67873	-5.71286	-5.74571	-5.78259	-5.87312	-6.05164	-6.28716	-5.71291	-5.62862	-5.62233	-5.69553	-5.74846	-5.79827	-5.32686	-5.4131	-5.39175	-5.436	-5.46418	-5.47012	-5.47112
-6.04469	-6.06247	-6.00559	-5.93176	-5.8955	-5.85709	-5.81185	-5.78706	-5.74781	-5.69735	-5.68952	-5.69304	-5.72886	-5.76276	-5.7512	-5.73199	-5.61933	-5.37902	-5.57892	-5.58415	-5.56178	-5.4349	-5.53502	-5.6146	-5.73069	-5.67506	-5.67364	-5.58973	-5.60821	-5.64568	-5.68124	-5.71579	-5.75124	-5.78353	-5.84489	-6.03737	-6.28775	-6.96901	-5.54181	-5.49504	-5.58481	-5.711	-5.60933	-5.12672	-5.31975	-5.32001	-5.39006	-5.47836	-5.49529	-5.50996
-6.08864	-6.09842	-6.04822	-5.98121	-5.93413	-5.88147	-5.85385	-5.8236	-5.78517	-5.74146	-5.7205	-5.72612	-5.73393	-5.74842	-5.74367	-5.66342	-5.63253	-5.5312	-5.61681	-5.63977	-5.52855	-5.48335	-5.41352	-5.4957	-5.65535	-5.72197	-5.59501	-5.59136	-5.59878	-5.64371	-5.68513	-5.72296	-5.75328	-5.75244	-5.84377	-6.02712	-6.29009	-6.65922	-5.23989	-5.34106	-5.42935	-5.60975	-5.67044	-4.93892	-5.14906	-5.30162	-5.41975	-5.47015	-5.53101	-5.61753
-6.0605	-6.09062	-6.06296	-6.01186	-5.9603	-5.93172	-5.89859	-5.86194	-5.81887	-5.78386	-5.75261	-5.7546	-5.74369	-5.69899	-5.5739	-5.57153	-5.62911	-5.65193	-5.70431	-5.69149	-5.60111	-5.595	-5.58348	-5.56194	-5.58399	-5.64359	-5.68161	-5.61666	-5.59824	-5.62219	-5.66885	-5.70495	-5.71784	-5.73623	-5.86007	-6.03759	-6.09625	-6.43686	-7.02262	-5.37736	-5.23944	-5.58475	-5.41445	-4.83238	-4.97619	-5.38245	-5.52352	-5.55826	-5.60726	-5.75662
-6.01407	-6.0369	-6.02803	-6.02058	-5.97865	-5.95437	-5.92101	-5.88265	-5.84538	-5.82327	-5.78836	-5.77761	-5.73381	-5.62323	-5.61137	-5.63631	-5.66921	-5.663	-5.7107	-5.72123	-5.6355	-5.64132	-5.66517	-5.68236	-5.65813	-5.62487	-5.67618	-5.68631	-5.62637	-5.61164	-5.5851	-5.58956	-5.61244	-5.66475	-5.76813	-5.92197	-5.944	-6.71797	-7.6757	-7.26924	0	-5.44723	-4.52716	-5.57434	-5.02473	-5.49688	-5.71865	-5.74004	-5.94198	-5.81461
-6.06099	-6.05202	-6.03849	-6.01292	-5.97951	-5.96411	-5.93836	-5.90674	-5.87909	-5.85836	-5.81651	-5.78249	-5.70912	-5.69234	-5.66333	-5.68204	-5.69319	-5.70692	-5.6975	-5.75665	-5.59712	-5.66784	-5.72066	-5.76005	-5.73416	-5.69837	-5.70476	-5.73105	-5.69918	-5.66477	-5.64742	-5.65214	-5.69128	-5.64844	-5.74003	-5.76002	-5.96712	-6.70307	-8.86781	-6.81577	-5.87217	-5.87645	-5.99441	-5.90042	-5.83315	-5.80769	-5.87167	-6.01026	-6.01013	-5.82824
-6.09156	-6.06023	-6.05289	-6.02228	-5.99189	-5.97271	-5.96132	-5.94988	-5.93339	-5.9003	-5.83494	-5.79606	-5.74535	-5.74327	-5.73432	-5.74281	-5.74253	-5.74825	-5.70232	-5.81174	-5.67518	-5.69767	-5.75415	-5.77123	-5.79139	-5.77237	-5.7315	-5.75814	-5.80007	-5.77199	-5.79972	-5.77553	-5.78037	-5.76309	-5.90256	-5.77061	-6.06227	-7.39102	-7.95314	-6.43177	-5.60554	-5.86058	-6.30564	-6.06946	-5.92408	-5.87194	-5.84496	-5.91157	-5.94775	-5.93551
-6.08998	-6.06597	-6.05799	-6.04299	-6.01444	-5.99839	-5.99022	-5.99793	-5.9821	-5.93123	-5.87977	-5.85104	-5.81965	-5.80602	-5.80513	-5.78537	-5.78423	-5.7613	-5.74961	-5.77952	-5.76536	-5.74644	-5.76921	-5.79101	-5.80997	-5.81974	-5.79944	-5.84098	-5.87396	-5.87905	-5.86666	-5.84438	-5.8446	-5.88859	-5.91628	-5.86086	-6.22445	-6.02937	-6.19863	-6.17853	-6.27936	-5.43757	-5.78531	-5.83159	-5.87463	-5.95587	-5.93407	-5.87777	-5.8652	-5.94601
-6.08083	-6.08352	-6.04798	-6.04558	-6.04027	-6.0467	-6.03145	-6.02915	-6.02396	-5.95417	-5.92168	-5.89789	-5.85226	-5.84342	-5.82585	-5.80083	-5.80073	-5.77777	-5.80077	-5.71676	-5.74605	-5.76305	-5.81729	-5.82756	-5.80827	-5.84228	-5.87438	-5.86483	-5.90695	-5.90656	-5.91033	-5.90061	-5.91365	-5.96919	-5.96093	-5.99253	-5.71204	-5.92792	-6.21397	-6.42818	-6.30306	-5.44126	-4.7953	-5.34885	-5.76606	-5.98318	-6.01118	-6.00243	-5.98288	-5.92463
-6.15237	-6.12337	-6.0915	-6.08277	-6.05626	-6.05108	-6.05523	-6.04278	-6.02209	-5.96963	-5.95455	-5.92373	-5.88039	-5.87812	-5.86371	-5.84147	-5.83936	-5.85138	-5.80672	-5.74348	-5.70173	-5.73389	-5.8082	-5.87128	-5.87168	-5.8606	-5.90422	-5.91415	-5.958	-5.95104	-5.95993	-5.95924	-5.97943	-5.99929	-5.97896	-5.96612	-5.91489	-6.14648	-6.33454	-6.24809	-5.65414	-4.91458	-5.12525	-5.79501	-5.99954	-6.18761	-6.20686	-6.16329	-6.11746	-6.05647
-6.26413	-6.18568	-6.13431	-6.11976	-6.09319	-6.0836	-6.05835	-6.03286	-6.02468	-5.99704	-5.98591	-5.96115	-5.92215	-5.9201	-5.91793	-5.9061	-5.90738	-5.87249	-5.82972	-5.80728	-5.7649	-5.73568	-5.78417	-5.8435	-5.87553	-5.90809	-5.89241	-5.96161	-5.98992	-6.00884	-6.01639	-6.03729	-6.0228	-6.09889	-6.07869	-6.0007	-6.12527	-6.20818	-6.23474	-6.41262	-4.91276	-5.1556	-5.92947	-6.56193	-6.70197	-6.40938	-6.39506	-6.40493	-6.29052	-6.15834
-6.24186	-6.21326	-6.1845	-6.14498	-6.11906	-6.08821	-6.05714	-6.04343	-6.04345	-6.03262	-6.02899	-5.99976	-5.96482	-5.95256	-5.95697	-5.952	-5.9369	-5.90271	-5.8866	-5.86581	-5.82087	-5.78748	-5.81564	-5.84223	-5.8849	-5.91424	-5.90983	-5.97229	-6.00607	-5.9961	-6.00928	-6.0322	-6.0898	-5.99356	-5.95557	-6.02167	-6.13008	-6.21093	-6.3374	-6.43478	-5.71342	-6.21665	-6.56708	-6.61809	-6.58586	-6.56623	-6.2986	-6.42488	-6.38577	-6.28984
-6.14553	-6.13387	-6.14408	-6.10444	-6.1081	-6.08816	-6.07202	-6.066	-6.05342	-6.05013	-6.03685	-6.04682	-6.00071	-5.99734	-5.98014	-5.9991	-5.98642	-5.9727	-5.95424	-5.91894	-5.89505	-5.87158	-5.90318	-5.9329	-5.97878	-5.9436	-5.96327	-5.99387	-6.00873	-6.01603	-6.02425	-6.04216	-6.07873	-6.045	-5.97044	-6.07348	-6.23913	-6.35062	-6.36106	-6.45986	-6.31982	-6.35147	-6.49455	-6.46321	-6.47093	-6.46884	-6.34252	-6.37847	-6.36085	-6.30586
-6.11565	-6.10408	-6.1197	-6.09894	-6.10702	-6.10747	-6.11027	-6.10211	-6.08018	-6.07715	-6.07106	-6.09016	-6.05541	-6.03969	-6.04003	-6.05302	-6.06201	-6.04951	-6.01824	-5.98928	-5.95106	-5.96158	-6.0114	-6.0318	-6.01695	-6.00352	-6.05733	-6.06097	-6.07647	-6.05809	-6.06366	-6.05166	-6.10733	-6.07648	-6.12813	-6.13011	-6.23977	-6.30702	-6.30839	-6.38386	-6.37902	-6.3384	-6.37257	-6.31602	-6.26825	-6.25633	-6.22932	-6.30356	-6.38723	-6.31814
-6.15569	-6.13985	-6.14045	-6.13839	-6.14866	-6.15091	-6.14506	-6.14595	-6.13484	-6.11303	-6.12636	-6.11783	-6.12884	-6.12552	-6.12424	-6.1188	-6.1382	-6.11995	-6.0745	-6.04648	-6.045	-6.0716	-6.09359	-6.08387	-6.08619	-6.11239	-6.12201	-6.13113	-6.10883	-6.09516	-6.09899	-6.10633	-6.08354	-6.1464	-6.22577	-6.32617	-6.24283	-6.26986	-6.33284	-6.39784	-6.37632	-6.37389	-6.31184	-6.29187	-6.29024	-6.29527	-6.28848	-6.31958	-6.37355	-6.32316
-6.17743	-6.15826	-6.15136	-6.17388	-6.18495	-6.19327	-6.2005	-6.19058	-6.18131	-6.09013	-6.15826	-6.16273	-6.18611	-6.18607	-6.18308	-6.19696	-6.23094	-6.22835	-6.15384	-6.13417	-6.14907	-6.15549	-6.15345	-6.14538	-6.16725	-6.1786	-6.16499	-6.15871	-6.17161	-6.17322	-6.17802	-6.15067	-6.12492	-6.13426	-6.2026	-6.32244	-6.23881	-6.28283	-6.33012	-6.36245	-6.3485	-6.32059	-6.30099	-6.31084	-6.31947	-6.33642	-6.3374	-6.30944	-6.15859	-6.30638
-6.1774	-6.18306	-6.17587	-6.15833	-6.1911	-6.2267	-6.22174	-6.19015	-6.18469	-6.17534	-6.18114	-6.17512	-6.19309	-6.21075	-6.23543	-6.23139	-6.24092	-6.24692	-6.15875	-6.12358	-6.13296	-6.14566	-6.17095	-6.20083	-6.22089	-6.23563	-6.20448	-6.2106	-6.21608	-6.22516	-6.21886	-6.20871	-6.17218	-6.15561	-6.223	-6.30732	-6.25686	-6.26165	-6.30244	-6.33415	-6.3489	-6.32831	-6.31452	-6.32139	-6.32992	-6.34	-6.32078	-6.29954	-6.24669	-6.16999
-6.23203	-6.22515	-6.22279	-6.2168	-6.22843	-6.23771	-6.20663	-6.21733	-6.20221	-6.17253	-6.099	-6.05778	-6.04358	-6.08763	-6.10165	-6.12628	-6.16719	-6.16809	-6.14949	-6.12763	-6.14614	-6.1704	-6.19328	-6.21796	-6.24025	-6.26658	-6.23795	-6.25339	-6.24508	-6.25468	-6.24594	-6.24635	-6.21926	-6.20662	-6.26238	-6.30456	-6.29288	-6.2706	-6.30954	-6.30255	-6.34474	-6.32301	-6.31969	-6.32434	-6.33195	-6.33239	-6.29892	-6.26943	-6.27446	-6.24906
-6.29336	-6.28451	-6.27454	-6.25224	-6.25083	-6.24337	-6.2559	-6.2632	-6.18493	-6.11614	-6.06232	-6.02845	-6.03524	-6.03945	-6.03622	-6.05628	-6.11876	-6.14481	-6.17962	-6.15115	-6.1592	-6.19193	-6.21147	-6.24885	-6.27469	-6.27011	-6.26596	-6.28083	-6.27076	-6.28331	-6.26461	-6.26762	-6.25002	-6.24335	-6.29054	-6.30923	-6.31747	-6.2914	-6.27376	-6.2872	-6.33002	-6.32235	-6.32772	-6.32736	-6.33037	-6.30906	-6.27824	-6.25735	-6.26824	-6.21023
-6.3215	-6.31338	-6.29986	-6.29694	-6.27992	-6.29388	-6.30397	-6.23187	-6.16491	-6.14602	-6.15552	-6.13991	-6.12535	-6.14405	-6.10799	-6.11349	-6.11872	-6.11156	-6.13299	-6.20136	-6.17867	-6.21812	-6.24898	-6.29142	-6.30994	-6.31889	-6.33009	-6.30153	-6.30776	-6.29334	-6.2867	-6.29093	-6.27995	-6.27674	-6.30759	-6.30649	-6.31437	-6.31415	-6.2499	-6.28587	-6.31599	-6.31823	-6.32901	-6.33099	-6.32194	-6.30105	-6.2755	-6.26831	-6.26081	-6.24058
-6.33731	-6.31411	-6.32183	-6.3154	-6.32476	-6.33777	-6.26975	-6.22218	-6.2151	-6.21715	-6.23033	-6.2369	-6.19851	-6.18443	-6.19457	-6.17441	-6.15571	-6.14203	-6.0657	-6.16549	-6.22439	-6.25671	-6.2954	-6.31486	-6.33936	-6.33651	-6.34324	-6.34431	-6.34348	-6.33468	-6.30953	-6.30609	-6.32152	-6.30106	-6.31548	-6.32617	-6.3426	-6.32189	-6.22633	-6.27765	-6.295	-6.31815	-6.33164	-6.33324	-6.31288	-6.29186	-6.28064	-6.27678	-6.26955	-6.28412
-6.37947	-6.36749	-6.36215	-6.36668	-6.36434	-6.35234	-6.28087	-6.27953	-6.28231	-6.27692	-6.24665	-6.27056	-6.24937	-6.22587	-6.23624	-6.23319	-6.1976	-6.17646	-6.19219	-6.22484	-6.33511	-6.33168	-6.36279	-6.36718	-6.36124	-6.35193	-6.36489	-6.38132	-6.37238	-6.36292	-6.36032	-6.34103	-6.33791	-6.35261	-6.36255	-6.35311	-6.38049	-6.3588	-6.3116	-6.30748	-6.28475	-6.30615	-6.31777	-6.3357	-6.29573	-6.28307	-6.28545	-6.30394	-6.31793	-6.3134
-6.36521	-6.36339	-6.37361	-6.37697	-6.38651	-6.3331	-6.26432	-6.22221	-6.27038	-6.25944	-6.21485	-6.22862	-6.2623	-6.28366	-6.26218	-6.24256	-6.2192	-6.25466	-6.29547	-6.31665	-6.37661	-6.41329	-6.41578	-6.41973	-6.40493	-6.371	-6.39838	-6.42185	-6.40588	-6.40386	-6.39706	-6.38984	-6.38862	-6.39858	-6.42169	-6.39982	-6.4441	-6.42348	-6.40233	-6.42545	-6.4439	-6.45165	-6.38892	-6.33815	-6.29462	-6.29	-6.34715	-6.35278	-6.36674	-6.33064
-6.37985	-6.42196	-6.43739	-6.43434	-6.4476	-6.29362	-6.19276	-6.22591	-6.26141	-6.19007	-6.16008	-6.20492	-6.16226	-6.23114	-6.23755	-6.26907	-6.30896	-6.31249	-6.36843	-6.39441	-6.4285	-6.47566	-6.4709	-6.45698	-6.45334	-6.42313	-6.43257	-6.46321	-6.43049	-6.43758	-6.44233	-6.4326	-6.44151	-6.45086	-6.41828	-6.40383	-6.45934	-6.4453	-6.43679	-6.47162	-6.50394	-6.55139	-6.58494	-6.44326	-6.36077	-6.38406	-6.41696	-6.40154	-6.40262	-6.36445
-6.44058	-6.49784	-6.49522	-6.50963	-6.46961	-6.29083	-6.24458	-6.26279	-6.24503	-6.18251	-6.18983	-6.15689	-6.1091	-6.15295	-6.23142	-6.30177	-6.32913	-6.36214	-6.39383	-6.42968	-6.44801	-6.49908	-6.49623	-6.48374	-6.48675	-6.49472	-6.47533	-6.46179	-6.47092	-6.46597	-6.47038	-6.45628	-6.44977	-6.42511	-6.42492	-6.45709	-6.49874	-6.51255	-6.48845	-6.51831	-6.58821	-6.63074	-6.65022	-6.62561	-6.43341	-6.47379	-6.47519	-6.49032	-6.46937	-6.42651
-6.4777	-6.52702	-6.53228	-6.51709	-6.44143	-6.31606	-6.32435	-6.31255	-6.26053	-6.23384	-6.24321	-6.22747	-6.19651	-6.23487	-6.26463	-6.31487	-6.32975	-6.32862	-6.36295	-6.40957	-6.44111	-6.51142	-6.53796	-6.558	-6.54637	-6.54252	-6.52328	-6.50089	-6.45898	-6.4679	-6.49612	-6.48573	-6.47994	-6.45789	-6.47033	-6.48802	-6.52786	-6.53264	-6.53457	-6.57105	-6.60775	-6.64077	-6.68413	-6.73776	-6.63343	-6.48977	-6.53183	-6.51611	-6.50137	-6.47027
-6.49775	-6.5301	-6.54889	-6.52658	-6.47089	-6.36885	-6.39072	-6.37707	-6.34378	-6.32013	-6.32557	-6.32388	-6.29853	-6.32631	-6.34462	-6.37522	-6.39585	-6.35744	-6.37921	-6.42013	-6.45413	-6.53262	-6.55104	-6.5904	-6.60828	-6.59353	-6.57245	-6.50918	-6.47429	-6.49868	-6.51807	-6.50891	-6.50665	-6.49866	-6.48448	-6.4734	-6.50671	-6.56924	-6.5415	-6.58197	-6.61933	-6.66099	-6.68712	-6.70055	-6.67033	-6.67838	-6.53471	-6.52969	-6.5649	-6.5234
-6.59364	-6.59502	-6.59619	-6.5565	-6.51548	-6.42718	-6.46007	-6.44308	-6.41086	-6.39582	-6.40978	-6.40839	-6.3938	-6.41482	-6.42128	-6.44632	-6.45362	-6.41997	-6.44815	-6.49634	-6.51582	-6.56321	-6.57879	-6.58421	-6.64497	-6.6351	-6.59772	-6.54557	-6.53958	-6.54118	-6.54244	-6.5163	-6.50537	-6.49414	-6.49611	-6.49768	-6.52315	-6.58866	-6.64032	-6.62723	-6.62898	-6.67942	-6.77436	-6.73673	-6.74022	-6.83239	-6.53188	-6.51765	-6.53085	-6.55836
-6.62764	-6.63059	-6.63821	-6.61402	-6.57234	-6.51761	-6.52146	-6.5059	-6.46613	-6.47927	-6.48594	-6.50402	-6.48476	-6.49263	-6.50802	-6.52316	-6.51537	-6.47946	-6.51586	-6.56109	-6.60952	-6.6157	-6.59758	-6.58867	-6.59533	-6.62182	-6.57402	-6.55268	-6.56637	-6.56809	-6.56198	-6.54301	-6.55363	-6.53691	-6.54451	-6.587	-6.62343	-6.66569	-6.67033	-6.62594	-6.63256	-6.64533	-6.74123	-6.88032	-6.81259	-6.88734	-6.76043	-6.63435	-6.50981	-6.5599
-6.63358	-6.65775	-6.68232	-6.66477	-6.62763	-6.59713	-6.57795	-6.56031	-6.53409	-6.5469	-6.56472	-6.58078	-6.56743	-6.57719	-6.58701	-6.60021	-6.57352	-6.52787	-6.56176	-6.61631	-6.66857	-6.65633	-6.63559	-6.62183	-6.59528	-6.59592	-6.5947	-6.56976	-6.58391	-6.61087	-6.59118	-6.59857	-6.59113	-6.57734	-6.60968	-6.65926	-6.72633	-6.80163	-6.76291	-6.74085	-6.6266	-6.57961	-6.6847	-6.81486	-7.02617	-6.92875	-6.92418	-6.79708	-6.66761	-6.53649
-6.65107	-6.71051	-6.72581	-6.70653	-6.68092	-6.65797	-6.64934	-6.61827	-6.59392	-6.59898	-6.63266	-6.64442	-6.62913	-6.65844	-6.6617	-6.68262	-6.63833	-6.58828	-6.626	-6.67618	-6.71369	-6.71181	-6.69611	-6.67908	-6.63789	-6.63207	-6.61761	-6.60675	-6.62923	-6.60766	-6.59908	-6.61171	-6.60993	-6.57173	-6.61406	-6.6827	-6.7554	-6.80806	-6.84743	-6.87727	-6.83051	-6.70403	-6.62733	-6.7746	-7.07233	-7.00918	-6.89749	-6.79088	-6.80599	-6.8864
-6.68124	-6.73847	-6.78287	-6.74948	-6.73998	-6.70263	-6.72547	-6.72249	-6.6781	-6.69591	-6.70217	-6.72435	-6.6949	-6.7085	-6.71531	-6.73147	-6.69976	-6.67712	-6.71499	-6.74874	-6.76553	-6.75324	-6.73702	-6.72425	-6.71555	-6.71343	-6.66418	-6.66178	-6.6627	-6.59952	-6.60297	-6.60155	-6.60778	-6.59445	-6.65379	-6.71642	-6.76068	-6.81161	-6.8724	-6.98018	-7.01376	-7.05228	-6.76436	-7.25207	-7.17452	-7.08986	-6.95675	-6.79344	-7.20658	-7.34249
-6.70465	-6.75316	-6.84403	-6.81163	-6.7866	-6.77642	-6.77638	-6.7838	-6.75221	-6.76748	-6.77613	-6.7805	-6.78761	-6.78801	-6.76931	-6.75222	-6.77993	-6.77888	-6.79214	-6.82493	-6.81483	-6.79443	-6.78538	-6.77394	-6.77961	-6.75872	-6.7083	-6.72307	-6.70283	-6.6492	-6.62489	-6.66597	-6.66976	-6.66844	-6.67727	-6.72178	-6.76752	-6.81269	-6.85297	-6.94604	-7.07306	-7.23053	-7.27172	-8.63617	-9.07623	-7.31702	-6.72828	-6.73826	-6.9841	-7.3713
-6.73266	-6.81337	-6.85223	-6.84062	-6.85169	-6.83611	-6.81725	-6.81687	-6.81822	-6.81746	-6.82939	-6.83531	-6.83528	-6.88409	-6.85218	-6.82785	-6.8303	-6.84409	-6.85182	-6.87142	-6.84754	-6.84448	-6.84541	-6.82573	-6.83035	-6.78083	-6.74288	-6.74647	-6.72581	-6.67041	-6.67861	-6.68621	-6.68305	-6.69505	-6.6935	-6.7315	-6.77658	-6.82292	-6.86707	-6.92101	-7.07839	-7.30553	-7.17546	-8.37217	-9.22908	-7.37451	-6.24729	-6.70717	-6.78702	-7.25951
-6.86681	-6.80211	-6.87774	-6.91702	-6.90691	-6.8939	-6.87534	-6.85596	-6.8624	-6.86415	-6.87615	-6.87857	-6.89222	-6.90065	-6.94074	-6.91261	-6.88464	-6.90464	-6.90141	-6.86303	-6.82643	-6.86616	-6.84907	-6.84197	-6.85206	-6.79935	-6.78391	-6.79302	-6.75872	-6.72443	-6.71191	-6.70415	-6.73667	-6.73582	-6.71376	-6.74131	-6.78571	-6.83154	-6.87717	-6.92205	-7.09564	-7.16406	-7.17836	-7.90081	-8.45195	-8.22405	-7.48183	-6.95342	-7.03852	-6.98275
-6.90107	-6.8888	-6.89874	-6.94615	-6.94094	-6.93987	-6.91763	-6.93855	-6.90834	-6.88996	-6.90007	-6.92041	-6.93623	-6.94473	-6.95954	-6.99058	-6.95	-6.94146	-6.891	-6.8487	-6.85566	-6.90137	-6.89254	-6.87901	-6.86825	-6.8441	-6.82009	-6.81922	-6.80968	-6.7958	-6.7447	-6.7387	-6.77295	-6.79513	-6.75237	-6.75185	-6.79767	-6.84402	-6.88896	-6.93112	-7.02559	-7.14186	-7.21688	-7.47719	-7.72933	-8.3202	-6.554	-6.98747	-7.1077	-7.21172
-6.94319	-6.91834	-6.85263	-6.94985	-6.97891	-6.96267	-6.97274	-6.97448	-6.99504	-6.97712	-6.9883	-6.99274	-7.01005	-7.00677	-7.0163	-7.02443	-6.98546	-6.93675	-6.91294	-6.86199	-6.93954	-6.94348	-6.93061	-6.91597	-6.91418	-6.88819	-6.85368	-6.83507	-6.83044	-6.80621	-6.76856	-6.78156	-6.79559	-6.82426	-6.81435	-6.74359	-6.79178	-6.84036	-6.89864	-6.90551	-6.91152	-7.01127	-7.07022	-7.27773	-7.77941	-8.03673	-7.29493	-7.12307	-7.1919	-7.11169
-7.07684	-6.77451	-6.81849	-6.93291	-6.98328	-7.03342	-7.06601	-7.0695	-7.04141	-7.00584	-7.04157	-7.11425	-7.07524	-7.04721	-7.0533	-7.03803	-7.04163	-6.95663	-6.9484	-6.98116	-7.04591	-7.01596	-6.98465	-6.96262	-6.95974	-6.93278	-6.90668	-6.84518	-6.85051	-6.83428	-6.78839	-6.79401	-6.80103	-6.81261	-6.83274	-6.82691	-6.82715	-6.84817	-6.84993	-6.92751	-6.96455	-6.99535	-7.11855	-7.40035	-7.53069	-7.55851	-7.2695	-7.8106	-7.60613	-7.17228
-7.2396	-6.96991	-6.9687	-7.01581	-7.06871	-7.08593	-7.09737	-7.08287	-7.06037	-7.05572	-7.08972	-7.13159	-7.14208	-7.09573	-7.05896	-7.04119	-7.0343	-7.00516	-7.03447	-7.14959	-7.09837	-7.06208	-7.03768	-7.01451	-7.00942	-6.96612	-6.93678	-6.89946	-6.87342	-6.8658	-6.80406	-6.80266	-6.80109	-6.80458	-6.75852	-6.78436	-6.89326	-6.87489	-6.8676	-6.89183	-6.91847	-7.00726	-7.14305	-7.31103	-7.30293	-7.20291	-7.08661	-7.79732	-8.29515	-7.68527
-7.28924	-7.0561	-7.06821	-7.1015	-7.11405	-7.11793	-7.13013	-7.10412	-7.12225	-7.107	-7.15235	-7.17422	-7.18501	-7.11171	-7.08983	-7.07525	-7.08929	-7.09783	-7.09567	-7.18701	-7.14132	-7.11679	-7.09824	-7.07443	-7.03863	-7.02093	-6.97398	-6.93885	-6.88667	-6.89845	-6.84032	-6.80316	-6.77444	-6.79559	-6.81774	-6.73922	-6.74709	-6.82319	-6.94764	-6.88111	-6.91579	-7.00527	-7.13297	-7.20072	-7.15686	-7.06764	-7.33914	-7.66725	-7.56857	-7.37274
-7.21809	-7.09197	-7.11031	-7.14375	-7.15504	-7.1734	-7.16725	-7.14506	-7.14284	-7.16253	-7.18595	-7.20642	-7.22203	-7.16075	-7.13946	-7.14129	-7.17313	-7.14454	-7.12557	-7.16627	-7.15133	-7.18792	-7.15543	-7.13507	-7.09095	-7.04449	-7.00394	-6.9523	-6.93362	-6.92904	-6.9056	-6.84327	-6.82244	-6.78189	-6.80631	-6.80303	-6.80686	-6.92066	-6.91041	-6.88985	-6.93286	-7.03807	-7.12166	-7.1178	-7.07707	-7.09495	-7.25888	-7.20748	-7.22098	-7.12587
-7.22832	-7.14467	-7.16709	-7.19141	-7.20512	-7.18437	-7.20694	-7.21766	-7.21564	-7.21321	-7.22332	-7.23985	-7.27301	-7.18714	-7.18597	-7.20728	-7.23598	-7.20309	-7.17425	-7.1862	-7.15289	-7.17803	-7.17271	-7.18278	-7.13302	-7.08167	-7.03052	-6.99377	-6.96861	-6.97779	-6.97141	-6.91796	-6.88741	-6.8409	-6.79341	-6.80127	-6.90512	-6.90316	-6.9152	-6.99256	-6.99757	-7.04691	-7.07538	-7.09553	-7.00515	-7.24748	-7.30643	-7.2731	-7.06457	-6.98772
-7.26612	-7.20106	-7.22539	-7.18551	-7.22468	-7.26331	-7.23874	-7.24108	-7.24676	-7.25344	-7.27339	-7.29604	-7.32445	-7.23017	-7.23376	-7.27744	-7.24323	-7.22536	-7.22959	-7.2308	-7.21121	-7.19546	-7.20591	-7.18731	-7.16416	-7.11543	-7.05336	-7.02854	-7.00253	-7.00943	-7.00886	-6.98032	-6.92638	-6.87987	-6.84434	-6.8456	-6.97884	-6.93939	-7.01469	-7.02006	-7.02987	-6.97541	-7.00019	-7.06985	-7.19807	-7.31347	-7.26375	-7.18274	-7.12948	-7.01412
-7.1665	-7.1143	-7.24654	-7.26172	-7.26889	-7.26993	-7.26571	-7.26262	-7.26878	-7.27669	-7.29289	-7.31346	-7.3264	-7.28328	-7.28419	-7.31804	-7.26702	-7.24919	-7.2625	-7.25083	-7.21564	-7.22933	-7.22807	-7.1977	-7.1772	-7.1485	-7.1026	-7.06511	-7.05972	-7.05202	-7.02137	-7.03163	-6.99982	-6.9517	-6.90924	-6.85932	-6.95152	-6.91994	-6.99267	-7.03638	-7.05995	-6.9373	-6.88226	-7.14964	-7.21468	-7.1805	-7.16701	-7.14351	-7.16035	-7.01816
-7.25152	-7.31958	-7.24966	-7.29278	-7.29579	-7.29472	-7.2921	-7.29183	-7.29325	-7.29995	-7.30775	-7.32831	-7.34087	-7.36246	-7.32984	-7.32148	-7.30697	-7.29747	-7.29754	-7.30859	-7.28594	-7.27973	-7.24941	-7.23346	-7.21054	-7.17932	-7.14112	-7.12891	-7.10479	-7.0826	-7.05213	-7.01785	-7.02068	-6.997	-6.95197	-6.92019	-7.00566	-6.96545	-7.02161	-7.05198	-7.11995	-7.12558	-6.85836	-7.13764	-7.15996	-7.12593	-7.1275	-7.13968	-7.15987	-7.04416
-7.41038	-7.3665	-7.34376	-7.29131	-7.32529	-7.32583	-7.32142	-7.32756	-7.32555	-7.3257	-7.33854	-7.35552	-7.37107	-7.40441	-7.35013	-7.32971	-7.34331	-7.33057	-7.34526	-7.35518	-7.33296	-7.33085	-7.29357	-7.25723	-7.21771	-7.19824	-7.19909	-7.17172	-7.14045	-7.11109	-7.07213	-7.06313	-7.00459	-6.95033	-6.98043	-6.90868	-7.05258	-6.98256	-7.06543	-7.06296	-7.13438	-7.20008	-6.97115	-7.13854	-7.13536	-7.11863	-7.12926	-7.14777	-7.16247	-7.10085
-7.45673	-7.41592	-7.38021	-7.35243	-7.34694	-7.35022	-7.35097	-7.35633	-7.35919	-7.36292	-7.36855	-7.37867	-7.38385	-7.37086	-7.36634	-7.38542	-7.38506	-7.36827	-7.36883	-7.36985	-7.3669	-7.34962	-7.32079	-7.29726	-7.24759	-7.23738	-7.23811	-7.1981	-7.18894	-7.14702	-7.10121	-7.05837	-7.04603	-7.0359	-6.92036	-6.92102	-7.0889	-7.0185	-7.06334	-7.08833	-7.16429	-7.20404	-7.06137	-7.1567	-7.14475	-7.13687	-7.14663	-7.16234	-7.17709	-7.15036
-7.4767	-7.44166	-7.42093	-7.39569	-7.37889	-7.37606	-7.38579	-7.39485	-7.38865	-7.38174	-7.37926	-7.37207	-7.36419	-7.38893	-7.40084	-7.41917	-7.44844	-7.41294	-7.41016	-7.37995	-7.36759	-7.36533	-7.34904	-7.32256	-7.3109	-7.25915	-7.2645	-7.26418	-7.22837	-7.19185	-7.13089	-7.10149	-7.05718	-7.00145	-6.92725	-6.81612	-7.09385	-7.04344	-7.11801	-7.13148	-7.14965	-7.20462	-7.10308	-7.14754	-7.15288	-7.15901	-7.16189	-7.17758	-7.19329	-7.19959
-7.49568	-7.46425	-7.43785	-7.42542	-7.41181	-7.41295	-7.41298	-7.42573	-7.41812	-7.41642	-7.40425	-7.3901	-7.40522	-7.419	-7.43174	-7.44664	-7.498	-7.4779	-7.45633	-7.4043	-7.39	-7.37589	-7.3664	-7.3575	-7.34649	-7.30291	-7.30085	-7.31388	-7.27367	-7.21423	-7.15202	-7.11607	-7.08215	-7.06579	-7.01717	-6.89761	-7.16151	-7.10044	-7.14784	-7.14001	-7.17255	-7.19476	-7.13797	-7.1149	-7.17496	-7.17322	-7.17738	-7.19273	-7.20845	-7.22685
-7.53563	-7.51081	-7.47699	-7.45189	-7.43883	-7.44281	-7.44566	-7.45498	-7.44424	-7.45097	-7.44272	-7.43993	-7.44493	-7.45091	-7.46314	-7.47407	-7.5082	-7.55869	-7.54301	-7.43716	-7.42161	-7.39884	-7.39235	-7.38793	-7.38949	-7.35205	-7.31862	-7.35179	-7.28842	-7.22094	-7.17134	-7.14174	-7.12145	-7.1214	-7.10327	-7.13373	-7.21846	-7.18383	-7.19335	-7.17209	-7.22249	-7.20121	-7.07585	-7.09527	-7.1726	-7.18773	-7.19566	-7.20901	-7.22777	-7.24656
-7.56913	-7.53832	-7.51028	-7.48852	-7.46795	-7.4737	-7.48191	-7.47644	-7.47739	-7.48478	-7.47628	-7.48822	-7.47848	-7.48491	-7.49811	-7.51442	-7.52237	-7.53531	-7.59035	-7.48587	-7.46787	-7.4341	-7.43823	-7.42974	-7.39938	-7.37364	-7.34912	-7.3605	-7.29127	-7.2348	-7.20986	-7.20131	-7.20085	-7.196	-7.19363	-7.18968	-7.23001	-7.2808	-7.15584	-7.2388	-7.23637	-7.21676	-7.15773	-7.06098	-7.15629	-7.19403	-7.2164	-7.21803	-7.24378	-7.27092
-7.60093	-7.57196	-7.54217	-7.51847	-7.49999	-7.51235	-7.52403	-7.50916	-7.51959	-7.51148	-7.50604	-7.51712	-7.52138	-7.52038	-7.53307	-7.54964	-7.54505	-7.54614	-7.56744	-7.48319	-7.4694	-7.43022	-7.4623	-7.4481	-7.41395	-7.38143	-7.36409	-7.35958	-7.30308	-7.28271	-7.28532	-7.28378	-7.28197	-7.26103	-7.24742	-7.21028	-7.31824	-7.32837	-7.19516	-7.3172	-7.2981	-7.27749	-7.26518	-7.21377	-7.21694	-7.21045	-7.22799	-7.27052	-7.29979	-7.29464
-7.62005	-7.60084	-7.57449	-7.55107	-7.53944	-7.55427	-7.56437	-7.54904	-7.54163	-7.54539	-7.53923	-7.55819	-7.55474	-7.55058	-7.57036	-7.56834	-7.56546	-7.56597	-7.5759	-7.49474	-7.48289	-7.45433	-7.47376	-7.46313	-7.4433	-7.41544	-7.40314	-7.3619	-7.34175	-7.36142	-7.38167	-7.35963	-7.32743	-7.3217	-7.31145	-7.26894	-7.38474	-7.36738	-7.29609	-7.32245	-7.33702	-7.31323	-7.31135	-7.27824	-7.28164	-7.30331	-7.30184	-7.29076	-7.27728	-7.28229
-7.63556	-7.6172	-7.60052	-7.59946	-7.59716	-7.60077	-7.5971	-7.58324	-7.59225	-7.591	-7.59865	-7.60189	-7.60674	-7.59465	-7.59574	-7.59915	-7.58562	-7.58766	-7.61785	-7.55546	-7.51177	-7.5105	-7.52395	-7.51306	-7.49116	-7.45956	-7.46351	-7.42845	-7.42159	-7.44135	-7.42229	-7.37056	-7.34067	-7.30646	-7.31778	-7.33736	-7.43019	-7.43803	-7.39473	-7.39523	-7.38554	-7.41161	-7.39974	-7.36862	-7.35154	-7.32628	-7.31877	-7.29873	-7.31911	-7.32429
-7.67205	-7.64518	-7.65589	-7.64432	-7.63975	-7.63477	-7.64004	-7.61913	-7.63016	-7.62533	-7.62685	-7.63494	-7.63723	-7.64419	-7.62636	-7.63371	-7.64123	-7.62212	-7.64237	-7.60224	-7.57173	-7.57883	-7.58994	-7.59046	-7.57689	-7.5262	-7.51441	-7.4976	-7.50783	-7.46546	-7.39259	-7.38484	-7.3429	-7.33686	-7.41162	-7.45204	-7.48755	-7.51871	-7.44056	-7.39139	-7.40295	-7.36971	-7.40595	-7.41743	-7.39539	-7.39223	-7.37214	-7.37556	-7.37351	-7.38583
-7.71504	-7.70166	-7.69616	-7.68062	-7.66724	-7.67044	-7.67546	-7.65339	-7.65357	-7.65696	-7.65346	-7.65934	-7.66277	-7.67289	-7.66936	-7.65712	-7.68339	-7.71305	-7.70614	-7.70282	-7.65794	-7.65003	-7.63426	-7.69413	-7.64391	-7.59055	-7.5735	-7.50907	-7.53926	-7.45145	-7.39729	-7.36217	-7.33098	-7.42712	-7.47366	-7.51491	-7.54283	-7.55941	-7.51095	-7.41132	-7.37895	-7.4356	-7.39815	-7.41658	-7.43346	-7.42288	-7.44216	-7.41314	-7.42003	-7.42737
-7.71648	-7.75448	-7.74037	-7.71782	-7.71171	-7.71101	-7.71193	-7.71099	-7.6913	-7.70459	-7.69049	-7.69454	-7.70686	-7.70023	-7.70171	-7.70766	-7.71348	-7.74103	-7.81376	-7.80787	-7.76545	-7.75468	-7.67885	-7.66891	-7.61407	-7.56648	-7.4672	-7.57739	-7.4635	-7.45199	-7.45055	-7.34681	-7.41191	-7.46993	-7.49409	-7.52809	-7.57075	-7.54843	-7.60313	-7.46445	-7.44337	-7.46856	-7.54421	-7.48604	-7.49096	-7.50286	-7.48298	-7.47859	-7.46553	-7.47736
-7.70543	-7.77247	-7.77105	-7.76609	-7.75054	-7.74097	-7.7569	-7.75216	-7.74935	-7.76399	-7.75737	-7.75353	-7.77027	-7.77262	-7.76074	-7.75849	-7.76377	-7.77619	-7.79762	-7.80779	-7.78342	-7.78097	-7.64914	-7.62983	-7.68125	-7.65502	-7.57238	-7.57654	-7.54544	-7.50961	-7.43214	-7.41434	-7.50602	-7.49373	-7.50628	-7.55683	-7.57226	-7.56059	-7.57799	-7.59581	-7.52918	-7.53815	-7.59216	-7.64663	-7.601	-7.58363	-7.55479	-7.54442	-7.52828	-7.52691
-7.839	-7.77191	-7.79692	-7.79569	-7.79377	-7.78023	-7.78084	-7.80219	-7.80312	-7.81361	-7.80515	-7.79809	-7.7926	-7.79989	-7.82564	-7.83847	-7.83632	-7.81802	-7.78514	-7.79705	-7.81958	-7.75302	-7.7777	-7.7906	-7.78594	-7.67352	-7.68253	-7.65385	-7.59576	-7.50633	-7.4923	-7.55195	-7.55692	-7.53448	-7.53002	-7.51858	-7.51396	-7.56714	-7.62119	-7.62943	-7.72226	-7.61462	-7.63838	-7.67277	-7.66111	-7.6653	-7.64148	-7.59507	-7.57449	-7.57657
-7.86417	-7.83225	-7.85026	-7.86141	-7.84233	-7.82633	-7.82646	-7.8443	-7.86214	-7.88377	-7.86212	-7.85854	-7.85398	-7.85688	-7.86651	-7.86023	-7.88162	-7.92755	-7.80596	-7.867	-7.87222	-7.83872	-7.88029	-7.88248	-7.77956	-7.82903	-7.78287	-7.73767	-7.65195	-7.58575	-7.54117	-7.58727	-7.5828	-7.56935	-7.51799	-7.51451	-7.56196	-7.60558	-7.59493	-7.64264	-7.71784	-7.70895	-7.709	-7.70692	-7.72775	-7.68622	-7.68113	-7.63807	-7.59482	-7.58806
-7.87733	-7.877	-7.89569	-7.89727	-7.88635	-7.87891	-7.88243	-7.89727	-7.92015	-7.9192	-7.91318	-7.91508	-7.8979	-7.89274	-7.8798	-7.90863	-7.85635	-7.90586	-7.86815	-7.91443	-7.85682	-7.91635	-7.90739	-7.91493	-8.01475	-7.93195	-7.78764	-7.77396	-7.72465	-7.66594	-7.61692	-7.59751	-7.59298	-7.62885	-7.55638	-7.5562	-7.58204	-7.60622	-7.60862	-7.67472	-7.71471	-7.70393	-7.72461	-7.74839	-7.74094	-7.70414	-7.68677	-7.65779	-7.6621	-7.63185
-7.91558	-7.90645	-7.92821	-7.93512	-7.92793	-7.9341	-7.93998	-7.94742	-7.93639	-7.9422	-7.94447	-7.93929	-7.96082	-7.98444	-7.91786	-7.89193	-7.799	-7.84829	-7.88792	-7.84316	-7.94928	-7.9347	-7.83438	-8.11853	-8.16687	-7.89368	-7.79564	-7.77729	-7.70158	-7.66595	-7.63317	-7.66311	-7.65306	-7.65122	-7.69022	-7.55864	-7.59856	-7.61429	-7.65808	-7.68135	-7.71501	-7.69385	-7.71249	-7.74786	-7.77451	-7.7323	-7.71339	-7.67056	-7.70123	-7.67696
-7.95539	-7.957	-7.96262	-7.95404	-7.95438	-7.96017	-7.96699	-7.96869	-7.96171	-7.95304	-7.97513	-7.97587	-7.9683	-7.95439	-7.92487	-7.90016	-7.86332	-7.90324	-7.93104	-7.90701	-7.95847	-7.76882	-7.72564	-8.19608	-8.25549	-8.08453	-7.89328	-7.80929	-7.84248	-7.78186	-7.71518	-7.78683	-7.72804	-7.66327	-7.71599	-7.61973	-7.59861	-7.65895	-7.69628	-7.71367	-7.73721	-7.72666	-7.71502	-7.75084	-7.76509	-7.75453	-7.72501	-7.68224	-7.733	-7.72467
-8.00578	-8.02447	-8.0192	-8.00524	-7.99796	-7.99914	-7.99661	-8.00022	-7.993	-7.9886	-8.01415	-7.99916	-7.95424	-7.95137	-7.92229	-7.87895	-7.9113	-7.94593	-7.96255	-7.94166	-8.00268	-7.68759	-7.68417	-7.86642	-8.1335	-8.07996	-7.98638	-7.85451	-7.82934	-7.81159	-7.76675	-7.82381	-7.79035	-7.71065	-7.74419	-7.7025	-7.65902	-7.69718	-7.7342	-7.75417	-7.77298	-7.77987	-7.73296	-7.75626	-7.77451	-7.79026	-7.72679	-7.69652	-7.73066	-7.7424
-8.18264	-8.08244	-8.05649	-8.06298	-8.04128	-8.03897	-8.03399	-8.04617	-8.03187	-8.03819	-8.01378	-7.994	-7.99415	-7.97688	-7.94903	-7.8793	-7.92678	-7.94737	-7.94262	-8.01239	-7.97879	-7.84358	-7.68515	-7.79348	-8.02037	-8.13241	-8.00683	-7.89786	-7.85434	-7.8303	-7.8238	-7.81115	-7.8421	-7.75479	-7.78066	-7.76633	-7.71229	-7.7424	-7.77182	-7.7944	-7.81349	-7.83021	-7.77499	-7.76904	-7.78328	-7.81013	-7.74678	-7.71458	-7.72138	-7.75804
-8.19963	-8.17153	-8.13235	-8.12629	-8.10617	-8.09591	-8.08686	-8.06932	-8.07297	-8.06206	-8.02232	-8.01105	-8.00969	-8.01025	-8.04264	-8.02284	-7.95631	-7.99728	-8.0148	-7.98903	-7.98445	-7.93479	-7.86244	-7.84259	-8.0099	-8.09806	-8.05558	-7.9605	-7.88121	-7.85436	-7.87043	-7.85552	-7.85621	-7.82819	-7.80316	-7.7887	-7.7669	-7.78094	-7.81427	-7.8342	-7.85937	-7.85209	-7.81174	-7.78126	-7.79811	-7.80695	-7.76878	-7.73059	-7.68996	-7.76681
-8.22461	-8.18584	-8.16124	-8.12382	-8.12426	-8.1225	-8.11455	-8.09954	-8.10406	-8.07656	-8.04706	-8.0388	-8.03512	-8.08388	-8.10304	-8.081	-8.02946	-8.04414	-8.09363	-8.06511	-8.05221	-7.99652	-8.02854	-7.91725	-7.98046	-8.06862	-8.06989	-7.9859	-7.93457	-7.88596	-7.87238	-7.91248	-7.87764	-7.84922	-7.83823	-7.81745	-7.82525	-7.83549	-7.86753	-7.88388	-7.91199	-7.90998	-7.84138	-7.81048	-7.79633	-7.79963	-7.77584	-7.74649	-7.70839	-7.78963
-8.23789	-8.20909	-8.1891	-8.17184	-8.14267	-8.14324	-8.13221	-8.13274	-8.13202	-8.09952	-8.0765	-8.06406	-8.0927	-8.11592	-8.1089	-8.09184	-8.06999	-8.09551	-8.14285	-8.06888	-8.10397	-8.06353	-8.12139	-8.00211	-8.01335	-8.07502	-8.0662	-8.01687	-7.96714	-7.9396	-7.89782	-7.93896	-7.91236	-7.88563	-7.8527	-7.84133	-7.8481	-7.88337	-7.90466	-7.92237	-7.92048	-7.93543	-7.8509	-7.85479	-7.82549	-7.84722	-7.80479	-7.76878	-7.73384	-7.80243
-8.26369	-8.23569	-8.21176	-8.19717	-8.18304	-8.16916	-8.16014	-8.16381	-8.15255	-8.12403	-8.10589	-8.10979	-8.13034	-8.12788	-8.13352	-8.13234	-8.11548	-8.13486	-8.1659	-8.12035	-8.10664	-8.12568	-8.16363	-8.05453	-8.07737	-8.10978	-8.0574	-8.0483	-8.00482	-7.9758	-7.95725	-7.97646	-7.96234	-7.92955	-7.87925	-7.87887	-7.91238	-7.94347	-7.94036	-7.95962	-7.95476	-7.91891	-7.91167	-7.90988	-7.8865	-7.89462	-7.8964	-7.86746	-7.82726	-7.80939
-8.27678	-8.2586	-8.24111	-8.22297	-8.20662	-8.19736	-8.18831	-8.18944	-8.18044	-8.15886	-8.14834	-8.16303	-8.15872	-8.16025	-8.17306	-8.17384	-8.16877	-8.16985	-8.17562	-8.1696	-8.11388	-8.20371	-8.20205	-8.11457	-8.10837	-8.16004	-8.08158	-8.04584	-8.05922	-8.02246	-7.99564	-8.00545	-8.00282	-8.0099	-7.92863	-7.9324	-7.95873	-7.95482	-7.96007	-7.98223	-7.97355	-7.97049	-7.92526	-7.94762	-7.92419	-7.91726	-7.89448	-7.91339	-7.8971	-7.86926
-8.29476	-8.2758	-8.25881	-8.24141	-8.22309	-8.2353	-8.22317	-8.21936	-8.22926	-8.19897	-8.17859	-8.19398	-8.18963	-8.19002	-8.19432	-8.19919	-8.20362	-8.1966	-8.19142	-8.16933	-8.19522	-8.18603	-8.24445	-8.15652	-8.15189	-8.19166	-8.09291	-8.04341	-8.07531	-8.09237	-8.08112	-8.0631	-8.06971	-8.07607	-8.0505	-8.00239	-7.96651	-7.98937	-8.01716	-8.01153	-7.99839	-7.94113	-7.93075	-7.9453	-7.90379	-7.90532	-7.91696	-7.91364	-7.88091	-7.87302
-8.30564	-8.29315	-8.27334	-8.25229	-8.23602	-8.25215	-8.25048	-8.25211	-8.24775	-8.21871	-8.20544	-8.22922	-8.21762	-8.2029	-8.21746	-8.2258	-8.24437	-8.235	-8.21594	-8.21877	-8.23878	-8.24002	-8.23795	-8.19857	-8.19259	-8.18766	-8.1342	-8.06722	-8.15445	-8.1713	-8.13689	-8.13373	-8.09823	-8.1045	-8.05209	-8.014	-7.99242	-7.95717	-7.99113	-8.06512	-8.01092	-7.99073	-7.95647	-7.9249	-7.93326	-7.95989	-7.93631	-7.91899	-7.95298	-7.93353
-8.30889	-8.30837	-8.2916	-8.2688	-8.2539	-8.26706	-8.2793	-8.25915	-8.25491	-8.24858	-8.25659	-8.25712	-8.24402	-8.2288	-8.24021	-8.24467	-8.27915	-8.26943	-8.2496	-8.26353	-8.28723	-8.2845	-8.25491	-8.22507	-8.22233	-8.19963	-8.19331	-8.18217	-8.14514	-8.19044	-8.13525	-8.12482	-8.09	-8.09968	-8.07324	-8.06151	-8.04064	-8.02543	-8.03155	-8.07718	-8.05759	-8.0258	-7.97411	-7.99351	-8.0039	-8.00389	-7.98393	-7.96079	-7.96186	-7.96688
-8.30426	-8.31669	-8.30866	-8.28972	-8.28106	-8.29937	-8.29723	-8.28333	-8.26361	-8.27069	-8.28449	-8.29739	-8.28603	-8.26577	-8.27452	-8.27934	-8.30987	-8.31262	-8.29869	-8.28883	-8.294	-8.32039	-8.28319	-8.26021	-8.26804	-8.27784	-8.22987	-8.15666	-8.11468	-8.10196	-8.09652	-8.06817	-8.04684	-8.0661	-8.09714	-8.11072	-8.11824	-8.13614	-8.15214	-8.11689	-8.07958	-8.06793	-8.0666	-8.02688	-8.01068	-8.00268	-7.98187	-8.01235	-7.99225	-7.96814
-8.31048	-8.30816	-8.31962	-8.31194	-8.30482	-8.34333	-8.32816	-8.31116	-8.30756	-8.30127	-8.29528	-8.34052	-8.29431	-8.29068	-8.30121	-8.31156	-8.32369	-8.35952	-8.32701	-8.31357	-8.31926	-8.29715	-8.30611	-8.31695	-8.33111	-8.28688	-8.25449	-8.1877	-8.12223	-8.07899	-8.0909	-8.09567	-8.09387	-8.12	-8.15431	-8.15162	-8.18427	-8.19182	-8.23214	-8.17647	-8.13418	-8.10886	-8.08688	-8.07056	-8.03454	-7.99882	-8.08089	-8.01462	-8.02447	-8.0064
-8.33481	-8.34415	-8.33764	-8.34593	-8.34282	-8.38172	-8.37047	-8.34503	-8.34358	-8.35136	-8.35066	-8.35605	-8.28659	-8.31105	-8.32758	-8.34248	-8.33104	-8.35682	-8.36466	-8.36867	-8.34693	-8.32852	-8.37082	-8.38562	-8.34189	-8.31637	-8.28881	-8.26482	-8.2038	-8.16788	-8.11923	-8.12838	-8.19014	-8.19587	-8.18496	-8.20706	-8.24746	-8.26226	-8.25043	-8.20822	-8.15759	-8.11414	-8.10582	-8.08425	-8.09827	-8.14613	-8.1282	-8.12204	-8.07736	-8.07995
-8.35731	-8.34551	-8.3363	-8.3525	-8.38048	-8.39607	-8.40798	-8.37183	-8.37976	-8.36502	-8.37191	-8.38816	-8.27096	-8.30287	-8.36333	-8.33199	-8.36238	-8.40913	-8.42722	-8.40172	-8.41557	-8.41139	-8.43534	-8.42573	-8.3813	-8.33243	-8.33532	-8.31404	-8.27433	-8.21528	-8.18602	-8.2103	-8.28005	-8.24567	-8.23198	-8.21745	-8.25303	-8.29071	-8.30804	-8.25081	-8.18625	-8.16637	-8.18581	-8.2019	-8.16814	-8.1451	-8.13113	-8.11317	-8.10737	-8.11794
-8.41235	-8.43196	-8.42432	-8.42323	-8.34204	-8.3864	-8.38657	-8.36183	-8.36377	-8.34593	-8.39697	-8.38711	-8.3684	-8.33436	-8.35695	-8.33482	-8.42489	-8.46394	-8.47167	-8.47563	-8.49799	-8.48642	-8.50688	-8.47001	-8.43009	-8.39888	-8.38603	-8.3459	-8.30153	-8.24896	-8.26231	-8.31553	-8.31939	-8.24682	-8.20741	-8.17981	-8.27877	-8.25046	-8.30268	-8.31214	-8.24751	-8.20774	-8.23167	-8.2241	-8.18001	-8.17161	-8.17023	-8.1759	-8.17369	-8.16399
-8.43555	-8.44292	-8.38089	-8.38921	-8.40895	-8.40471	-8.40726	-8.42207	-8.4203	-8.39075	-8.39835	-8.39351	-8.42707	-8.43382	-8.39345	-8.38056	-8.48172	-8.51676	-8.53975	-8.52707	-8.54284	-8.53542	-8.53845	-8.4713	-8.43837	-8.43795	-8.421	-8.36137	-8.29039	-8.28371	-8.34553	-8.35419	-8.33061	-8.25124	-8.22687	-8.20719	-8.24457	-8.26346	-8.3199	-8.33755	-8.29644	-8.24423	-8.28011	-8.26667	-8.2416	-8.21006	-8.21701	-8.22265	-8.24077	-8.23906
-8.4396	-8.35357	-8.41219	-8.46618	-8.48639	-8.48919	-8.47877	-8.46496	-8.46774	-8.46212	-8.46001	-8.43508	-8.42902	-8.45126	-8.45154	-8.47145	-8.52316	-8.54689	-8.57291	-8.57603	-8.56218	-8.54591	-8.51049	-8.45093	-8.45372	-8.41834	-8.40744	-8.36142	-8.32114	-8.35905	-8.3892	-8.38327	-8.34855	-8.31071	-8.29609	-8.25172	-8.29545	-8.30225	-8.33922	-8.36824	-8.3329	-8.2927	-8.30711	-8.30597	-8.2865	-8.23959	-8.23814	-8.24089	-8.26036	-8.28345
-8.40542	-8.40782	-8.49298	-8.51782	-8.51415	-8.51168	-8.50282	-8.49304	-8.48792	-8.51651	-8.51475	-8.50277	-8.4955	-8.49066	-8.49262	-8.51679	-8.55686	-8.56834	-8.58736	-8.6199	-8.58731	-8.54938	-8.52062	-8.51328	-8.47327	-8.44426	-8.44673	-8.42245	-8.39832	-8.43174	-8.4337	-8.43277	-8.41416	-8.36075	-8.36289	-8.32276	-8.32528	-8.34071	-8.35253	-8.37701	-8.36141	-8.3291	-8.34341	-8.33589	-8.32375	-8.26657	-8.26395	-8.2629	-8.26635	-8.29007
-8.46464	-8.52498	-8.53129	-8.53086	-8.55302	-8.54216	-8.5497	-8.54853	-8.56845	-8.57724	-8.55036	-8.55383	-8.5648	-8.55903	-8.56732	-8.57131	-8.58228	-8.62234	-8.6809	-8.664	-8.64642	-8.63699	-8.62042	-8.55076	-8.51089	-8.49321	-8.48301	-8.4534	-8.4241	-8.47501	-8.45488	-8.45934	-8.45173	-8.42259	-8.41556	-8.38749	-8.3628	-8.37315	-8.39671	-8.38204	-8.37397	-8.37416	-8.37607	-8.36198	-8.34856	-8.29509	-8.29089	-8.28959	-8.28525	-8.2765
-8.52454	-8.54138	-8.56784	-8.57754	-8.58183	-8.56541	-8.55398	-8.53101	-8.63848	-8.60614	-8.58102	-8.57131	-8.58002	-8.60817	-8.62168	-8.63821	-8.64554	-8.63863	-8.66557	-8.70335	-8.69659	-8.70157	-8.67278	-8.61118	-8.55728	-8.53166	-8.52868	-8.50449	-8.48102	-8.52735	-8.50645	-8.50855	-8.50455	-8.47866	-8.46449	-8.44687	-8.42931	-8.39867	-8.4291	-8.39062	-8.38516	-8.3965	-8.40034	-8.38892	-8.3695	-8.32739	-8.31733	-8.31459	-8.30356	-8.29883
-8.55831	-8.57694	-8.59327	-8.62033	-8.58406	-8.5745	-8.49664	-8.42985	-8.55174	-8.66116	-8.64604	-8.61116	-8.59812	-8.66284	-8.64591	-8.67085	-8.66347	-8.65608	-8.64936	-8.70022	-8.74115	-8.74144	-8.72635	-8.67213	-8.63681	-8.595	-8.5884	-8.57077	-8.539	-8.58326	-8.57138	-8.55903	-8.56096	-8.52588	-8.51581	-8.50076	-8.49406	-8.46528	-8.44717	-8.42807	-8.40738	-8.41119	-8.42589	-8.41055	-8.38826	-8.35049	-8.34671	-8.3442	-8.31913	-8.36438
-8.64065	-8.58023	-8.57172	-8.56715	-8.512	-8.53923	-8.57066	-8.61504	-8.77894	-8.74485	-8.70161	-8.65717	-8.62919	-8.70265	-8.66476	-8.67079	-8.67747	-8.68343	-8.71676	-8.73889	-8.76897	-8.79231	-8.77142	-8.76154	-8.72315	-8.67413	-8.6502	-8.6202	-8.59585	-8.62094	-8.63544	-8.61249	-8.6146	-8.5769	-8.56489	-8.54672	-8.54889	-8.54707	-8.49316	-8.46139	-8.43993	-8.43123	-8.43978	-8.41844	-8.41898	-8.38395	-8.37679	-8.35703	-8.38327	-8.40556
-8.5804	-8.53128	-8.55327	-8.58403	-8.58677	-8.65363	-8.67932	-8.69316	-8.80782	-8.80088	-8.69089	-8.68082	-8.68321	-8.77268	-8.70316	-8.71174	-8.72012	-8.73684	-8.74163	-8.76349	-8.84405	-8.80773	-8.78606	-8.79957	-8.81154	-8.76461	-8.71651	-8.69334	-8.65292	-8.66802	-8.6851	-8.6675	-8.66594	-8.63051	-8.61505	-8.61501	-8.62035	-8.5923	-8.53021	-8.46235	-8.48413	-8.45996	-8.46487	-8.41405	-8.44518	-8.40193	-8.37703	-8.40227	-8.40865	-8.38847
-8.60247	-8.61297	-8.6462	-8.67281	-8.69477	-8.70819	-8.72021	-8.73857	-8.84437	-8.77203	-8.71162	-8.69483	-8.68501	-8.75661	-8.77478	-8.76919	-8.76636	-8.78063	-8.79003	-8.79129	-8.85918	-8.85565	-8.82853	-8.82126	-8.85608	-8.86609	-8.82092	-8.77944	-8.73567	-8.713	-8.74282	-8.72461	-8.72784	-8.738	-8.69758	-8.67434	-8.64444	-8.59105	-8.507	-8.47409	-8.46375	-8.45283	-8.48385	-8.45109	-8.42538	-8.40165	-8.41425	-8.38503	-8.38373	-8.39796
-8.67856	-8.69784	-8.73632	-8.7514	-8.76545	-8.77278	-8.7669	-8.80165	-8.85252	-8.77679	-8.7536	-8.73848	-8.74668	-8.79499	-8.81765	-8.83768	-8.82041	-8.8239	-8.83482	-8.84258	-8.88646	-8.88089	-8.87008	-8.84487	-8.84705	-8.88901	-8.89345	-8.86505	-8.82895	-8.8315	-8.83436	-8.81071	-8.81561	-8.82431	-8.7054	-8.64422	-8.5976	-8.54896	-8.46759	-8.43587	-8.42375	-8.42848	-8.43582	-8.41413	-8.40808	-8.36529	-8.42537	-8.42167	-8.40824	-8.40683
-8.74724	-8.79192	-8.80557	-8.80556	-8.81904	-8.82254	-8.82778	-8.8331	-8.84455	-8.81573	-8.8042	-8.79429	-8.81001	-8.82305	-8.84414	-8.87608	-8.89383	-8.88462	-8.88362	-8.88384	-8.89971	-8.91732	-8.91953	-8.90394	-8.88596	-8.8924	-8.87243	-8.91357	-8.88066	-8.87403	-8.8955	-8.86393	-8.82698	-8.83416	-8.62252	-8.54434	-8.48952	-8.49602	-8.36726	-8.37451	-8.38246	-8.40149	-8.40273	-8.39289	-8.27764	-8.36125	-8.38884	-8.37887	-8.35212	-8.37869
-8.81374	-8.83859	-8.86605	-8.87523	-8.86327	-8.86484	-8.86705	-8.86707	-8.87932	-8.8646	-8.85812	-8.85752	-8.86187	-8.85881	-8.87187	-8.8967	-8.92951	-8.94931	-8.95594	-8.94381	-8.94433	-8.93075	-8.96246	-8.97727	-8.97122	-8.94332	-8.89576	-8.85988	-8.91083	-8.86732	-8.88025	-8.86769	-8.8362	-8.82251	-8.67951	-8.50673	-8.47831	-8.45695	-8.42834	-8.2402	-8.35839	-8.2762	-8.34968	-8.39365	-8.37507	-8.36026	-8.26578	-8.25736	-8.26641	-8.33251
-8.87239	-8.87637	-8.90737	-8.92974	-8.91102	-8.90211	-8.89669	-8.9189	-8.91498	-8.91966	-8.918	-8.91708	-8.91305	-8.91272	-8.92182	-8.91454	-8.96435	-8.99675	-9.01726	-9.02018	-9.00627	-8.98954	-8.99141	-8.99492	-9.00282	-9.00694	-8.95685	-8.89997	-8.87477	-8.90216	-8.96916	-8.94015	-8.91235	-8.82094	-8.75006	-8.54071	-8.40321	-8.34176	-8.34858	-8.26348	-8.58237	-8.37966	-7.97711	-8.07472	-8.43185	-8.21004	-8.21921	-8.18965	-8.24388	-8.32086
-8.94161	-8.95037	-8.95657	-8.97628	-8.96714	-8.93505	-8.94037	-8.9504	-8.95696	-8.97767	-8.98079	-8.9749	-8.9649	-8.95169	-8.95558	-8.94487	-8.97176	-9.00252	-9.03669	-9.05637	-9.04821	-9.02643	-9.02913	-9.03473	-9.0334	-9.02694	-9.00652	-9.03741	-8.99293	-8.99342	-9.12478	-9.00917	-8.83423	-8.82611	-8.65653	-8.58862	-8.48476	-8.56675	-8.69106	-8.68233	-8.52699	-8.56827	-8.38794	-8.53173	-8.44487	-8.36604	-8.38317	-8.23324	-8.44002	-8.30707
-8.97546	-8.98701	-9.00213	-9.00449	-8.98774	-8.98982	-8.97232	-8.98799	-9.01159	-9.03662	-9.024	-9.00533	-8.98707	-8.96719	-8.98836	-8.99787	-8.98888	-8.99873	-9.03615	-9.06188	-9.06392	-9.03849	-9.02294	-9.03383	-9.06893	-9.093	-9.07944	-9.07128	-9.11905	-9.07556	-9.3543	-9.26534	-8.97618	-8.94348	-8.90557	-8.74269	-8.85348	-8.68534	-8.77501	-8.73258	-8.66136	-8.61488	-8.58842	-8.61226	-8.62279	-8.58764	-8.56979	-8.52989	-8.49533	-8.44824
-8.96909	-8.99259	-8.99803	-9.02816	-9.02261	-9.01356	-9.00236	-9.00633	-9.07858	-9.08192	-9.04834	-9.01689	-9.00495	-9.01819	-9.04632	-9.03927	-9.03157	-9.04088	-9.04468	-9.05742	-9.05532	-9.04288	-9.02583	-8.99562	-9.03147	-9.06914	-9.13155	-9.10389	-9.20423	-9.14845	-9.10425	-8.90279	-8.78101	-8.75479	-8.75833	-8.82211	-8.77743	-8.72859	-8.78495	-8.75263	-8.85878	-8.71994	-8.49851	-8.56968	-8.62318	-8.61775	-8.59352	-8.58246	-8.57208	-8.47233
-9.02031	-9.06139	-9.04294	-9.019	-9.03766	-9.02876	-9.01889	-9.03279	-9.05949	-9.05399	-9.05051	-9.03448	-9.04763	-9.08062	-9.08505	-9.06971	-9.07445	-9.07788	-9.08776	-9.09198	-9.08848	-9.06919	-9.05678	-9.03798	-9.0414	-8.97253	-9.00035	-9.12369	-9.20205	-9.08268	-8.95743	-8.90112	-8.87437	-8.86761	-8.84602	-8.80013	-8.82114	-8.84919	-8.77604	-8.78484	-9.09689	-9.22767	-8.82406	-8.62096	-8.42058	-8.48012	-8.49917	-8.56141	-8.58744	-8.48645
-9.08805	-9.11451	-9.11091	-9.09511	-9.07105	-9.06029	-9.05722	-9.08905	-9.08768	-9.06697	-9.06981	-9.07002	-9.09527	-9.10796	-9.09279	-9.10161	-9.10758	-9.11784	-9.14321	-9.14145	-9.12612	-9.11829	-9.10323	-9.02412	-8.97246	-8.86977	-9.0625	-9.20504	-9.14041	-8.88316	-8.91275	-8.76838	-8.83673	-8.93538	-8.93123	-8.95334	-8.95246	-8.93947	-8.79298	-8.73391	-8.52865	-8.68231	-9.17305	-8.56918	-8.2926	-8.33157	-8.38985	-8.55088	-8.45347	-8.5534
-9.15505	-9.13788	-9.14113	-9.15511	-9.13528	-9.12485	-9.09433	-9.12644	-9.07543	-9.07726	-9.07894	-9.09678	-9.09994	-9.11218	-9.11915	-9.13691	-9.14021	-9.16598	-9.18563	-9.18822	-9.1837	-9.12739	-9.09002	-9.02627	-8.92161	-8.98878	-9.13392	-9.33473	-9.18859	-9.1067	-8.676	-8.96007	-8.97777	-9.06499	-8.98645	-8.88743	-8.65097	-8.58557	-8.60849	-8.71588	-8.56656	-8.48281	-8.80384	-9.00672	-8.53814	-8.52463	-8.50483	-8.60374	-8.58379	-8.59904
-9.1889	-9.19287	-9.20557	-9.18568	-9.18623	-9.18295	-9.12475	-9.11699	-9.05539	-9.05576	-9.05502	-9.07648	-9.09768	-9.10729	-9.12928	-9.16222	-9.1951	-9.22487	-9.20795	-9.20156	-9.15382	-9.12417	-9.07499	-8.98159	-9.02285	-9.10154	-9.16774	-9.24419	-9.13404	-9.48017	-9.23922	-9.50683	-9.32017	-9.2751	-8.90319	-8.98058	-9.03561	-8.89082	-8.82286	-8.87095	-8.7091	-8.67332	-8.88512	-9.14121	-8.65812	-8.55684	-8.55387	-8.5738	-8.64044	-8.64053
-9.23377	-9.26888	-9.27187	-9.22885	-9.1962	-9.16257	-9.13178	-9.14339	-9.11398	-9.1063	-9.09441	-9.11514	-9.11934	-9.11739	-9.16958	-9.18003	-9.24088	-9.23068	-9.22422	-9.19309	-9.15778	-9.09609	-9.03513	-8.9784	-9.10657	-9.16025	-9.20473	-9.19002	-9.18807	-9.29894	-9.20895	-8.90328	-8.95209	-8.86972	-8.80278	-8.89369	-8.95598	-8.92706	-8.9189	-8.95178	-8.9715	-8.91474	-8.90445	-9.08654	-8.81745	-8.6732	-8.66285	-8.64637	-8.68859	-8.69884
-9.27398	-9.31594	-9.29992	-9.25339	-9.20588	-9.18044	-9.17373	-9.1738	-9.15102	-9.15467	-9.15166	-9.16273	-9.16841	-9.15257	-9.18529	-9.23301	-9.2279	-9.23423	-9.23	-9.19786	-9.135	-9.0858	-9.07239	-9.12087	-9.11016	-9.16674	-9.18931	-9.20588	-9.16328	-9.11603	-8.98304	-8.97924	-8.95324	-8.91508	-9.04251	-9.06928	-9.00692	-8.95808	-8.98139	-9.06557	-9.07252	-8.964	-8.91397	-9.0952	-8.98944	-8.76935	-8.72294	-8.70065	-8.70657	-8.72025
-9.33238	-9.3281	-9.29526	-9.25067	-9.21998	-9.20817	-9.19351	-9.20531	-9.19255	-9.2022	-9.18508	-9.20764	-9.21596	-9.18519	-9.19204	-9.23395	-9.26954	-9.23098	-9.24149	-9.21462	-9.16517	-9.1505	-9.1306	-9.16149	-9.14507	-9.1769	-9.16798	-9.18496	-9.11016	-9.05181	-8.97193	-8.998	-9.04349	-9.06465	-9.10069	-9.06779	-9.06116	-9.02966	-9.02492	-9.06998	-9.07612	-9.07772	-9.02644	-9.0604	-9.04765	-8.88961	-8.76871	-8.76299	-8.74644	-8.70837
-9.35848	-9.40969	-9.34545	-9.27789	-9.22283	-9.21569	-9.21823	-9.22317	-9.23083	-9.22488	-9.23031	-9.2413	-9.25182	-9.21521	-9.22364	-9.22121	-9.26127	-9.25486	-9.25761	-9.26382	-9.22007	-9.2009	-9.186	-9.19685	-9.17916	-9.1912	-9.19622	-9.17186	-9.06041	-9.04456	-8.98923	-9.0285	-9.06467	-9.06534	-9.07825	-9.0954	-9.09332	-9.05677	-9.01185	-9.03182	-9.01645	-9.02035	-8.99872	-9.05399	-9.02221	-8.93087	-8.82983	-8.78556	-8.8005	-8.77371
-9.50328	-9.56753	-9.43665	-9.34906	-9.30191	-9.26403	-9.22545	-9.22576	-9.19071	-9.20286	-9.21771	-9.24491	-9.27987	-9.27178	-9.24524	-9.21312	-9.2387	-9.28749	-9.27214	-9.3569	-9.32019	-9.27006	-9.24556	-9.26838	-9.24067	-9.24871	-9.20577	-9.16482	-9.09725	-9.09415	-9.0595	-9.07313	-9.09349	-9.06836	-9.08736	-9.1163	-9.09986	-9.05886	-9.00065	-8.98125	-8.98457	-8.99486	-8.98212	-9.02476	-9.00764	-8.95905	-8.86219	-8.82037	-8.81437	-8.81884
-9.44707	-9.5419	-9.46445	-9.41781	-9.39483	-9.35875	-9.32163	-9.25887	-9.23898	-9.20048	-9.24046	-9.2528	-9.26998	-9.26441	-9.28998	-9.21487	-9.25495	-9.31697	-9.30833	-9.37054	-9.3436	-9.30861	-9.29557	-9.31527	-9.30697	-9.25768	-9.23576	-9.2081	-9.12216	-9.15803	-9.11388	-9.13412	-9.12151	-9.11267	-9.10651	-9.10766	-9.09135	-9.05006	-9.00854	-8.96215	-8.96947	-8.98565	-8.9834	-8.99712	-8.99186	-8.969	-8.91749	-8.83832	-8.80686	-8.82109
-9.48626	-9.56489	-9.49552	-9.45611	-9.4031	-9.38184	-9.35766	-9.31966	-9.27002	-9.258	-9.25867	-9.29244	-9.30367	-9.30054	-9.32039	-9.23185	-9.29746	-9.35735	-9.33151	-9.33334	-9.37331	-9.3716	-9.37882	-9.39246	-9.34842	-9.30102	-9.29069	-9.2825	-9.21934	-9.22205	-9.16403	-9.19168	-9.16533	-9.18898	-9.11316	-9.09789	-9.08708	-9.05065	-9.01721	-8.97363	-8.95152	-8.98124	-8.97585	-8.96952	-8.96586	-8.96297	-8.93478	-8.89254	-8.81862	-8.79802
-9.52957	-9.57278	-9.51988	-9.47987	-9.43662	-9.40523	-9.36177	-9.37825	-9.32459	-9.30183	-9.31314	-9.31327	-9.33504	-9.34338	-9.35063	-9.29756	-9.34306	-9.40381	-9.34839	-9.36068	-9.47667	-9.52278	-9.49704	-9.44907	-9.39506	-9.36353	-9.34194	-9.32553	-9.3402	-9.32089	-9.28597	-9.28645	-9.2238	-9.23171	-9.13345	-9.09243	-9.11704	-9.05758	-9.02885	-8.98636	-8.92727	-8.94648	-8.96476	-8.95585	-8.95534	-8.96127	-8.94145	-8.93375	-8.88165	-8.7584
-9.60352	-9.59404	-9.54032	-9.48399	-9.4482	-9.4115	-9.41352	-9.40252	-9.38807	-9.35193	-9.33904	-9.35519	-9.38661	-9.40813	-9.38007	-9.36747	-9.38785	-9.42332	-9.39523	-9.44936	-9.6993	-9.64915	-9.58051	-9.49565	-9.46651	-9.44973	-9.39962	-9.39874	-9.41907	-9.40384	-9.39076	-9.39344	-9.31905	-9.27773	-9.20268	-9.1031	-9.12439	-9.06377	-9.05687	-9.01069	-8.94693	-8.96216	-9.00049	-8.9925	-8.96181	-8.96576	-8.96287	-8.94431	-8.94505	-8.93928
-9.66262	-9.57117	-9.54602	-9.48722	-9.45629	-9.46288	-9.44726	-9.42991	-9.41671	-9.40773	-9.37086	-9.33558	-9.39708	-9.42153	-9.40622	-9.41494	-9.41043	-9.43669	-9.45776	-9.56456	-9.78146	-9.73749	-9.64956	-9.59099	-9.54686	-9.52571	-9.52239	-9.46701	-9.46708	-9.45401	-9.47155	-9.42283	-9.39706	-9.34068	-9.23581	-9.15482	-9.15063	-9.11575	-9.09962	-9.10318	-9.05472	-9.0876	-9.10536	-9.07771	-9.0618	-9.02254	-9.04978	-9.03799	-9.00306	-9.00941
-9.66863	-9.58624	-9.53083	-9.52066	-9.49385	-9.49318	-9.47938	-9.45905	-9.44853	-9.43254	-9.3943	-9.35965	-9.33256	-9.4081	-9.4296	-9.4457	-9.4574	-9.45198	-9.51843	-9.63743	-9.86039	-9.78898	-9.73099	-9.68114	-9.65128	-9.63455	-9.60152	-9.59079	-9.51526	-9.46036	-9.46832	-9.47889	-9.44984	-9.3845	-9.2793	-9.20026	-9.24146	-9.17058	-9.17016	-9.15851	-9.13275	-9.15767	-9.14216	-9.11548	-9.0952	-9.04405	-9.0513	-9.05263	-9.13023	-9.15676
-9.65969	-9.68675	-9.6298	-9.54328	-9.53657	-9.52053	-9.50345	-9.49653	-9.48513	-9.47583	-9.44382	-9.40048	-9.36425	-9.35924	-9.43187	-9.46652	-9.46708	-9.51139	-9.57692	-9.6555	-9.82854	-9.86671	-9.82575	-9.8001	-9.77099	-9.73766	-9.70598	-9.65929	-9.53988	-9.49353	-9.47671	-9.45557	-9.4727	-9.41047	-9.30731	-9.2202	-9.26581	-9.24968	-9.24105	-9.22755	-9.21528	-9.19156	-9.14908	-9.12463	-9.09839	-9.07567	-9.06385	-9.04888	-9.0838	-9.21647
-9.71526	-9.70814	-9.69992	-9.60967	-9.56898	-9.56484	-9.55251	-9.5336	-9.52066	-9.50611	-9.48531	-9.43917	-9.40374	-9.38851	-9.46867	-9.50577	-9.5188	-9.58226	-9.60633	-9.68079	-9.80903	-9.93909	-9.93564	-9.9466	-9.92387	-9.88853	-9.74176	-9.66977	-9.62061	-9.57911	-9.48394	-9.46749	-9.46768	-9.43189	-9.37321	-9.34666	-9.37375	-9.32859	-9.30175	-9.27061	-9.21513	-9.17058	-9.13559	-9.14011	-9.11498	-9.10685	-9.08834	-9.08186	-9.16213	-9.10658
-9.76972	-9.71932	-9.71337	-9.66551	-9.63517	-9.61123	-9.60122	-9.58143	-9.56523	-9.55151	-9.53066	-9.50431	-9.47873	-9.47052	-9.52864	-9.55931	-9.59515	-9.63105	-9.71646	-9.62097	-9.84535	-10.1257	-10.1351	-10.1636	-10.1558	-9.94256	-9.78836	-9.71868	-9.68446	-9.63422	-9.57465	-9.53766	-9.41317	-9.40402	-9.37914	-9.34333	-9.33324	-9.37948	-9.34276	-9.26275	-9.17429	-9.16106	-9.15867	-9.13818	-9.1086	-9.10464	-9.10334	-9.1188	-9.21097	-9.17594
-9.80119	-9.7521	-9.72468	-9.68263	-9.6744	-9.66404	-9.6467	-9.63636	-9.62308	-9.61405	-9.60286	-9.58228	-9.56021	-9.51864	-9.58139	-9.60508	-9.66311	-9.7108	-9.73771	-9.74609	-9.82617	-10.039	-10.2683	-10.2858	-10.2317	-9.95863	-9.88934	-9.78297	-9.7261	-9.67299	-9.66185	-9.61364	-9.50368	-9.50268	-9.43442	-9.41532	-9.381	-9.36936	-9.32326	-9.30593	-9.23408	-9.18906	-9.18633	-9.1618	-9.13741	-9.10561	-9.11375	-9.1495	-9.27507	-9.21007
-9.80363	-9.78733	-9.74505	-9.71363	-9.70736	-9.6984	-9.68234	-9.66615	-9.65565	-9.65145	-9.64188	-9.62756	-9.58411	-9.56353	-9.60526	-9.65421	-9.71659	-9.76753	-9.7937	-9.84644	-9.88756	-10.0122	-10.1971	-10.2984	-10.0724	-9.99847	-9.89839	-9.89564	-9.79714	-9.75447	-9.72054	-9.65751	-9.60607	-9.57339	-9.47829	-9.45388	-9.40997	-9.35903	-9.33634	-9.32162	-9.32371	-9.25218	-9.20156	-9.20678	-9.17898	-9.17074	-9.12809	-9.14054	-9.23269	-9.13237
-9.80761	-9.80582	-9.78288	-9.75225	-9.74069	-9.73798	-9.71917	-9.70658	-9.69423	-9.68528	-9.67403	-9.66431	-9.63702	-9.62939	-9.65083	-9.65304	-9.75602	-9.81613	-9.84729	-9.96188	-10.0054	-9.99155	-10.2377	-10.1968	-9.94483	-9.98791	-9.91455	-9.90657	-9.87015	-9.84639	-9.76725	-9.73567	-9.66912	-9.6071	-9.51422	-9.44808	-9.42269	-9.41028	-9.38678	-9.36258	-9.35954	-9.29757	-9.23021	-9.26869	-9.26771	-9.29832	-9.27339	-9.21991	-9.23317	-9.19018
-9.83755	-9.82381	-9.81293	-9.79278	-9.78373	-9.774	-9.75526	-9.74414	-9.73904	-9.7293	-9.72226	-9.70413	-9.68694	-9.66685	-9.65322	-9.67353	-9.70272	-9.79916	-9.89632	-9.97367	-10.0916	-10.1438	-10.207	-10.4051	-10.0196	-9.97705	-9.92973	-9.94618	-9.91169	-9.87864	-9.88608	-9.75615	-9.66489	-9.54229	-9.52442	-9.52891	-9.54976	-9.51792	-9.50684	-9.44625	-9.41027	-9.42522	-9.33779	-9.38359	-9.36844	-9.39947	-9.33776	-9.28117	-9.28819	-9.27548
-9.90701	-9.86199	-9.84565	-9.83068	-9.81685	-9.79956	-9.78481	-9.78018	-9.77645	-9.76555	-9.75234	-9.74182	-9.72133	-9.72563	-9.71423	-9.68515	-9.66181	-9.75282	-9.86093	-10.0076	-10.106	-10.177	-10.0763	-10.1109	-10.058	-10.124	-10.0152	-9.98935	-9.95172	-9.98	-9.93292	-9.92652	-9.76057	-9.6102	-9.61372	-9.62786	-9.59889	-9.57743	-9.52346	-9.49506	-9.4692	-9.4518	-9.37597	-9.40546	-9.41544	-9.4134	-9.38155	-9.31994	-9.29891	-9.32247
-9.95569	-9.91963	-9.88539	-9.86485	-9.85587	-9.83015	-9.81477	-9.81136	-9.80115	-9.78123	-9.76728	-9.76256	-9.75003	-9.73462	-9.73668	-9.71572	-9.71073	-9.74962	-9.84129	-9.90155	-10.0245	-10.1072	-10.0716	-10.0304	-9.97367	-10.0145	-10.032	-9.96908	-10.1451	-10.0704	-10.1005	-9.95255	-9.67651	-9.62923	-9.6289	-9.62479	-9.61042	-9.58241	-9.56083	-9.52906	-9.50328	-9.50874	-9.43126	-9.46343	-9.46619	-9.4381	-9.40479	-9.35481	-9.34987	-9.34352
-9.96686	-9.92311	-9.92171	-9.90693	-9.88805	-9.86809	-9.86336	-9.85147	-9.83413	-9.81956	-9.81466	-9.81198	-9.79992	-9.78315	-9.76537	-9.77316	-9.79112	-9.80656	-9.90151	-9.88046	-9.89318	-9.9843	-10.0662	-10.1437	-9.96316	-9.9392	-10.0158	-10.1952	-10.3454	-10.1777	-9.93005	-9.85286	-9.73867	-9.64327	-9.63218	-9.62264	-9.61462	-9.58707	-9.59529	-9.56778	-9.52467	-9.53587	-9.48806	-9.50416	-9.49398	-9.46963	-9.44214	-9.38744	-9.3653	-9.35389
-9.99269	-9.95792	-9.9535	-9.93874	-9.92293	-9.91795	-9.90642	-9.892	-9.87951	-9.87027	-9.86348	-9.85508	-9.84277	-9.82706	-9.81455	-9.83404	-9.83876	-9.86602	-9.87725	-9.90726	-9.90673	-9.96518	-9.97992	-10.0691	-10.0409	-10.0043	-10.0499	-9.9925	-10.1936	-10.2016	-9.90708	-9.83599	-9.78381	-9.67375	-9.64154	-9.62711	-9.60772	-9.63442	-9.62067	-9.58959	-9.56165	-9.59186	-9.52622	-9.5415	-9.52494	-9.49216	-9.4671	-9.43134	-9.40073	-9.36672
-10.0251	-9.9784	-9.98442	-9.97051	-9.95601	-9.95342	-9.93702	-9.93045	-9.9209	-9.90458	-9.89598	-9.8906	-9.87937	-9.86765	-9.87308	-9.87086	-9.87874	-9.88272	-9.92655	-9.94197	-9.94087	-9.8323	-9.84254	-9.9853	-10.057	-9.97439	-9.92041	-9.91426	-9.80292	-9.86268	-10.0169	-9.93197	-9.82226	-9.73905	-9.66382	-9.64119	-9.63907	-9.67391	-9.63852	-9.62661	-9.6115	-9.6064	-9.57418	-9.56544	-9.56365	-9.52958	-9.49461	-9.45472	-9.4285	-9.41494
-10.054	-9.99318	-9.99051	-9.98605	-9.97913	-9.97853	-9.97127	-9.96921	-9.95636	-9.94148	-9.93184	-9.92311	-9.9125	-9.91302	-9.91472	-9.91869	-9.90578	-9.9377	-9.96775	-9.95185	-9.95125	-9.91842	-9.78721	-9.50169	-10.0361	-9.9364	-9.85006	-9.97127	-9.92406	-9.81025	-9.85656	-9.89766	-9.85176	-9.7125	-9.66136	-9.63648	-9.67499	-9.68616	-9.66563	-9.64212	-9.64216	-9.61723	-9.60841	-9.59619	-9.60055	-9.54087	-9.51157	-9.49303	-9.47178	-9.44491
-10.076	-10.0036	-10.0152	-10.0107	-10.011	-10.0105	-9.99953	-10.0047	-9.99634	-9.9776	-9.97244	-9.96421	-9.95653	-9.96362	-9.95707	-9.96391	-9.9655	-9.97091	-9.99085	-9.9886	-9.95698	-9.91422	-9.85929	-9.77063	-10.0559	-10.0094	-9.95179	-9.94861	-10.0019	-9.87597	-9.83039	-9.75219	-9.7361	-9.70345	-9.62628	-9.64065	-9.62711	-9.65525	-9.6596	-9.65651	-9.65632	-9.63254	-9.62227	-9.62222	-9.61547	-9.55301	-9.53283	-9.52961	-9.51718	-9.50702
-10.0473	-10.0352	-10.0314	-10.0354	-10.0378	-10.0397	-10.0328	-10.0317	-10.0285	-10.0135	-10.0104	-10.0064	-10.003	-10.0072	-10.0123	-10.0142	-10.0182	-10.0117	-10.0195	-10.0112	-10.0188	-10.0285	-9.98285	-9.99764	-10.0748	-10.0916	-9.99436	-10.0201	-10.0083	-9.96334	-9.86733	-9.84609	-9.79892	-9.79372	-9.72094	-9.66785	-9.66289	-9.68186	-9.66849	-9.65149	-9.65262	-9.64717	-9.6343	-9.66117	-9.63131	-9.58639	-9.56741	-9.57073	-9.57535	-9.56065
-10.0495	-10.0459	-10.0573	-10.0585	-10.0618	-10.0661	-10.0593	-10.057	-10.0552	-10.0525	-10.0517	-10.0484	-10.0528	-10.0528	-10.0501	-10.0567	-10.0626	-10.0541	-10.0412	-10.057	-10.0485	-10.0666	-10.0857	-10.1233	-10.0553	-10.1335	-10.034	-10.0201	-10.005	-10.011	-9.94494	-9.91851	-9.88841	-9.83979	-9.78512	-9.70849	-9.72492	-9.71976	-9.70749	-9.71379	-9.70345	-9.65856	-9.62853	-9.6138	-9.65564	-9.62826	-9.61491	-9.64116	-9.62885	-9.6154
-10.07	-10.061	-10.088	-10.0912	-10.0865	-10.0916	-10.0894	-10.0852	-10.0741	-10.079	-10.0899	-10.0886	-10.096	-10.0993	-10.0914	-10.1127	-10.1014	-10.096	-10.0906	-10.085	-10.0642	-10.0886	-10.1198	-10.1134	-10.098	-10.0584	-10.1044	-10.0028	-10.068	-10.016	-9.93849	-9.94706	-9.93312	-9.92246	-9.87395	-9.77579	-9.76302	-9.74188	-9.71738	-9.70317	-9.7071	-9.71547	-9.66814	-9.66154	-9.634	-9.68186	-9.69657	-9.69003	-9.67911	-9.66434
-10.0836	-10.1167	-10.1289	-10.1232	-10.1211	-10.121	-10.1175	-10.1095	-10.1081	-10.1107	-10.1222	-10.1229	-10.1375	-10.1201	-10.1294	-10.1561	-10.1493	-10.1382	-10.1338	-10.1132	-10.0996	-10.1307	-10.1135	-10.0769	-10.0532	-10.0625	-10.1116	-10.0911	-10.0824	-10.0634	-9.99919	-9.94844	-9.92393	-9.91216	-9.89208	-9.80774	-9.8084	-9.79477	-9.76012	-9.73603	-9.74274	-9.70901	-9.72506	-9.72222	-9.66038	-9.69691	-9.76736	-9.74316	-9.72944	-9.72616
-10.1594	-10.1614	-10.1566	-10.1451	-10.1512	-10.1608	-10.1446	-10.135	-10.1369	-10.1456	-10.1532	-10.1619	-10.1695	-10.1662	-10.1706	-10.1961	-10.1855	-10.1799	-10.1609	-10.1399	-10.1486	-10.1952	-10.1609	-10.1288	-10.0872	-10.0818	-10.0957	-10.1171	-10.02	-10.0861	-10.0326	-9.97942	-9.97402	-9.97214	-9.97699	-9.91364	-9.86661	-9.84705	-9.81292	-9.77531	-9.75693	-9.73202	-9.74983	-9.75444	-9.73896	-9.71734	-9.82558	-9.83381	-9.804	-9.79061
-10.1826	-10.1935	-10.1954	-10.1882	-10.1876	-10.1884	-10.1892	-10.1724	-10.1761	-10.1814	-10.1908	-10.1843	-10.1914	-10.2024	-10.2206	-10.2325	-10.2381	-10.224	-10.185	-10.1943	-10.2492	-10.2393	-10.2026	-10.1658	-10.1509	-10.1488	-10.143	-10.1061	-10.1072	-10.048	-10.0356	-10.001	-9.98414	-9.98108	-9.99363	-9.95482	-9.88849	-9.87821	-9.86066	-9.81258	-9.76573	-9.76584	-9.76844	-9.77302	-9.76709	-9.77634	-9.78098	-9.91019	-9.90734	-9.85687
-10.2454	-10.2447	-10.2228	-10.2223	-10.215	-10.2186	-10.2259	-10.2193	-10.2162	-10.2105	-10.2049	-10.1986	-10.2225	-10.2263	-10.2393	-10.2659	-10.2666	-10.2571	-10.2271	-10.2849	-10.3158	-10.2804	-10.2436	-10.2065	-10.1949	-10.2159	-10.1946	-10.1434	-10.1564	-10.1101	-10.0026	-9.98969	-9.99457	-9.96193	-9.9743	-9.90465	-9.88177	-9.89439	-9.87294	-9.86343	-9.84884	-9.80448	-9.79264	-9.79786	-9.79088	-9.7959	-9.80157	-9.9244	-9.96245	-9.88733
-10.2521	-10.236	-10.226	-10.22	-10.2379	-10.2485	-10.2572	-10.2641	-10.2651	-10.2589	-10.2386	-10.2145	-10.2447	-10.26	-10.2686	-10.2864	-10.296	-10.3008	-10.285	-10.313	-10.3214	-10.321	-10.2849	-10.2461	-10.246	-10.263	-10.2266	-10.2101	-10.1667	-10.1455	-10.0993	-10.0634	-9.99202	-9.95932	-9.94067	-9.87971	-9.81891	-9.82265	-9.92459	-9.93812	-9.89227	-9.85513	-9.8196	-9.80262	-9.79918	-9.80848	-9.81927	-9.87011	-9.94527	-9.87751
-10.2597	-10.2404	-10.2243	-10.2321	-10.2492	-10.2654	-10.2813	-10.2875	-10.2968	-10.2982	-10.2933	-10.2762	-10.2905	-10.3171	-10.3024	-10.3201	-10.335	-10.3427	-10.3339	-10.3266	-10.3274	-10.3345	-10.3258	-10.2848	-10.3002	-10.2965	-10.2542	-10.2371	-10.2093	-10.1785	-10.1398	-10.105	-10.0751	-10.0689	-10.0971	-10.041	-9.98804	-9.93148	-9.92455	-9.88504	-9.92657	-9.89017	-9.87978	-9.82066	-9.80685	-9.82737	-9.84235	-9.90723	-9.90219	-9.90314
-10.2644	-10.2509	-10.2414	-10.2528	-10.265	-10.2743	-10.2883	-10.31	-10.3142	-10.3177	-10.3264	-10.339	-10.3459	-10.3433	-10.3361	-10.337	-10.365	-10.3825	-10.361	-10.3641	-10.3484	-10.3496	-10.3536	-10.3302	-10.3467	-10.326	-10.3039	-10.2733	-10.2335	-10.2165	-10.1813	-10.1601	-10.1196	-10.1055	-10.1274	-10.0729	-10.0195	-9.9644	-9.90971	-9.83845	-9.87122	-9.85964	-9.90585	-9.86755	-9.84296	-9.87533	-9.91297	-9.92942	-10.0059	-9.977
-10.282	-10.265	-10.2642	-10.2714	-10.2855	-10.293	-10.301	-10.3155	-10.3129	-10.3229	-10.3419	-10.3546	-10.3547	-10.3645	-10.3547	-10.3759	-10.3937	-10.4151	-10.4018	-10.3981	-10.3798	-10.3671	-10.3649	-10.3717	-10.3816	-10.3515	-10.3453	-10.2959	-10.256	-10.2552	-10.236	-10.2167	-10.1568	-10.1602	-10.1603	-10.106	-10.0533	-9.99976	-9.94495	-9.88066	-9.85511	-9.76214	-9.91363	-9.91594	-9.87004	-9.91616	-10.0031	-9.99529	-10.1011	-10.0683
-10.3016	-10.2942	-10.2904	-10.2923	-10.3006	-10.3099	-10.3102	-10.323	-10.3331	-10.3484	-10.3678	-10.3773	-10.3836	-10.4159	-10.3921	-10.4025	-10.4116	-10.4314	-10.4289	-10.4313	-10.4357	-10.4122	-10.3713	-10.3878	-10.4049	-10.391	-10.3524	-10.3236	-10.2992	-10.2863	-10.2923	-10.2571	-10.1949	-10.2162	-10.1932	-10.1393	-10.0863	-10.0333	-9.9794	-9.92089	-9.87669	-9.84832	-9.79473	-9.95492	-9.86559	-9.95215	-10.0501	-10.0592	-10.0984	-10.1779
-10.316	-10.314	-10.3181	-10.3125	-10.307	-10.3125	-10.3287	-10.3372	-10.3523	-10.3775	-10.3939	-10.4127	-10.4256	-10.4471	-10.4436	-10.4392	-10.4378	-10.4409	-10.4422	-10.4462	-10.464	-10.4554	-10.4366	-10.3399	-10.4448	-10.432	-10.3718	-10.3396	-10.3323	-10.32	-10.3514	-10.2883	-10.2522	-10.2744	-10.2252	-10.172	-10.1192	-10.066	-10.0113	-9.95915	-9.90681	-9.77506	-9.46377	-9.9205	-9.92085	-9.95697	-9.96944	-10.0676	-10.1083	-10.1904
-10.3605	-10.3441	-10.3427	-10.3443	-10.3238	-10.3312	-10.3435	-10.3474	-10.3853	-10.408	-10.4288	-10.444	-10.4603	-10.4817	-10.472	-10.4722	-10.4657	-10.4729	-10.4795	-10.4765	-10.4819	-10.4784	-10.4736	-10.4379	-10.5141	-10.5067	-10.3928	-10.3378	-10.3557	-10.4028	-10.3635	-10.3227	-10.3212	-10.3169	-10.2623	-10.2044	-10.1532	-10.0956	-10.0386	-9.98791	-9.89855	-9.7318	-9.66711	-9.84085	-9.87182	-9.97596	-9.91524	-10.0051	-9.99546	-10.0547
-10.3466	-10.375	-10.3711	-10.3527	-10.3471	-10.3479	-10.3671	-10.3687	-10.3963	-10.4296	-10.4478	-10.4661	-10.4793	-10.4928	-10.5028	-10.4992	-10.5017	-10.5121	-10.5123	-10.5237	-10.5219	-10.5254	-10.5481	-10.5225	-10.5143	-10.5634	-10.4173	-10.3188	-10.3178	-10.4139	-10.4286	-10.3693	-10.3821	-10.321	-10.2716	-10.2251	-10.1595	-10.1071	-10.0458	-9.99029	-9.87816	-9.91365	-9.77682	-9.76041	-9.90882	-9.94058	-9.9868	-9.99015	-9.9841	-9.9853
-10.435	-10.4535	-10.4544	-10.444	-10.408	-10.3875	-10.3746	-10.3699	-10.4428	-10.4596	-10.4691	-10.487	-10.4951	-10.5069	-10.5247	-10.5453	-10.5538	-10.5626	-10.5606	-10.5831	-10.5703	-10.5643	-10.5454	-10.389	-10.5661	-10.6141	-10.4314	-10.2892	-10.2815	-10.4099	-10.3969	-10.4525	-10.5071	-10.3999	-10.2992	-10.2028	-10.1718	-10.1117	-10.0032	-10.0014	-10.0351	-9.97792	-9.86548	-9.83108	-9.92206	-9.98224	-9.99875	-10.0192	-10.0475	-10.0513
-10.5097	-10.5164	-10.5363	-10.5408	-10.4958	-10.4489	-10.4127	-10.4156	-10.4787	-10.4761	-10.5008	-10.5182	-10.5245	-10.531	-10.5512	-10.5491	-10.5886	-10.6222	-10.6403	-10.6259	-10.6072	-10.5841	-10.5211	-10.3567	-10.4135	-10.462	-10.3342	-10.235	-10.354	-10.2568	-10.3506	-10.4681	-10.5325	-10.4789	-10.4142	-10.3078	-10.2071	-10.1364	-10.1183	-10.1415	-10.0871	-10.0559	-9.98527	-9.94609	-9.92738	-9.97442	-9.99369	-10.037	-10.0442	-10.1033
-10.5423	-10.5431	-10.5706	-10.5803	-10.5305	-10.5123	-10.5109	-10.4882	-10.502	-10.5218	-10.5398	-10.541	-10.5504	-10.5588	-10.5614	-10.5728	-10.6096	-10.656	-10.6947	-10.7172	-10.6619	-10.6631	-10.5573	-10.4735	-10.571	-10.3651	-10.1191	-10.0409	-10.3552	-10.2804	-10.2474	-10.3006	-10.4123	-10.4168	-10.3867	-10.2805	-10.2139	-10.2377	-10.2517	-10.221	-10.1704	-10.115	-10.0282	-9.9844	-9.98839	-10.0173	-9.99722	-9.92624	-9.94008	-10.0816
-10.5551	-10.5554	-10.5624	-10.5989	-10.5552	-10.5513	-10.5475	-10.6116	-10.5961	-10.5693	-10.5671	-10.5764	-10.5833	-10.5954	-10.6027	-10.6281	-10.6437	-10.6794	-10.725	-10.7807	-10.7984	-10.7924	-10.833	-10.7761	-10.8386	-10.8557	-10.6294	-10.4239	-10.3495	-10.2708	-9.31939	-10.0385	-10.3202	-10.3937	-10.4196	-10.4199	-10.3972	-10.3717	-10.3349	-10.2706	-10.2238	-10.1635	-10.0979	-10.0536	-10.0209	-10.0083	-9.91624	-9.82004	-9.71324	-9.81264
-10.6368	-10.5973	-10.6128	-10.6202	-10.6018	-10.6044	-10.6024	-10.613	-10.634	-10.5995	-10.6082	-10.6152	-10.6234	-10.6276	-10.6542	-10.7013	-10.7299	-10.7439	-10.7484	-10.8923	-10.8102	-10.6089	-10.6714	-10.6324	-10.6345	-10.8213	-10.8409	-10.6484	-10.5617	-10.5249	-10.2184	-9.60513	-10.1787	-10.4044	-10.4767	-10.5376	-10.4611	-10.4779	-10.3895	-10.3615	-10.3174	-10.2333	-10.1442	-10.0908	-10.0757	-10.0354	-10.0014	-9.89374	-9.87097	-9.8725
-10.6074	-10.6137	-10.6506	-10.694	-10.6245	-10.6386	-10.6518	-10.6416	-10.6751	-10.6802	-10.6394	-10.647	-10.6482	-10.6803	-10.7405	-10.7684	-10.8043	-10.8304	-10.7666	-10.7482	-10.7001	-10.6211	-10.6465	-10.6732	-10.9875	-11.5145	-11.4487	-10.8265	-10.6725	-10.5519	-10.5063	-11.6638	-10.0288	-10.2092	-10.4246	-10.4872	-10.5352	-10.4617	-10.4667	-10.4683	-10.3707	-10.2515	-10.1737	-10.1325	-10.1358	-10.0711	-10.0499	-10.0509	-10.072	-10.0361
-10.6885	-10.657	-10.5693	-10.8089	-10.7154	-10.7183	-10.673	-10.6665	-10.6914	-10.6308	-10.6549	-10.6602	-10.6739	-10.7771	-10.8011	-10.8274	-10.8258	-10.7601	-10.8104	-10.8178	-10.736	-10.7115	-10.6573	-10.7075	-10.7805	-11.5407	-12.1916	-12.189	-10.6537	-10.7003	-10.5979	-10.5956	-10.3241	-10.4317	-10.7015	-9.38775	-10.5606	-10.5896	-10.5416	-10.4527	-10.3742	-10.2664	-10.1869	-10.1843	-10.0771	-10.0501	-10.0774	-10.1084	-10.1409	-10.1452
-10.7267	-10.777	-10.8141	-10.983	-10.7918	-10.7488	-10.6972	-10.6976	-10.7066	-10.6891	-10.7124	-10.7853	-10.8038	-10.8289	-10.8751	-10.8752	-10.8823	-10.8181	-10.7944	-10.7586	-10.7665	-10.7449	-10.7488	-10.7475	-10.8208	-10.8685	-11.5281	-11.4576	-11.2556	-10.7238	-10.676	-10.6692	-10.8508	-8.08971	-11.1991	-11.081	-10.9273	-10.646	-10.4327	-10.4677	-10.385	-10.2602	-10.2743	-10.1154	-10.0891	-10.129	-10.1655	-10.1764	-10.1893	-10.2089
-10.7465	-10.7823	-10.8011	-10.6709	-10.84	-10.8003	-10.7683	-10.7429	-10.7534	-10.7351	-10.7472	-10.8336	-10.848	-10.8944	-11.0131	-10.9175	-10.7982	-10.7801	-10.7819	-10.7707	-10.778	-10.7986	-10.8189	-10.8608	-10.8485	-10.7871	-10.6452	-11.0013	-11.5535	-11.562	-10.7163	-10.7268	-10.855	-9.29803	-8.56393	-11.8985	-11.0288	-10.5695	-10.3026	-10.6552	-10.5133	-10.3302	-10.1816	-10.122	-10.1496	-10.172	-10.1868	-10.1946	-10.208	-10.2221
-10.9488	-10.8581	-10.7705	-10.6968	-10.7836	-10.8182	-10.7972	-10.7897	-10.8218	-10.7987	-11.0079	-11.1114	-11.0888	-11.1606	-10.9711	-10.7992	-10.7706	-10.7983	-10.787	-10.8163	-10.8299	-10.8356	-10.8231	-10.8416	-10.622	-10.7412	-10.7398	-10.6783	-10.9524	-11.5972	-10.6477	-10.671	-11.0327	-11.3279	-8.44789	-11.1151	-10.9283	-10.4349	-9.82739	-10.76	-10.4869	-10.2874	-10.2051	-10.181	-10.2082	-10.2182	-10.227	-10.2351	-10.2434	-10.2503
-10.9709	-10.9224	-10.878	-10.8182	-10.8429	-10.8231	-10.8257	-10.8108	-10.8349	-10.8281	-10.8358	-11.5214	-11.2132	-11.3723	-10.8438	-10.8292	-10.8178	-10.8439	-10.842	-10.8518	-10.8613	-10.8595	-10.8026	-10.735	-10.7014	-10.7092	-10.7985	-10.8086	-10.947	-11.4872	-10.584	-9.47907	-9.97548	-10.8548	-9.37708	-13.5684	-13.1857	-10.4966	-9.92712	-10.676	-10.479	-10.3274	-10.2609	-10.2405	-10.2493	-10.2575	-10.2657	-10.274	-10.2826	-10.2912
-10.9907	-10.9487	-10.9081	-10.8673	-10.8656	-10.8813	-10.8415	-10.8369	-10.8226	-10.8849	-10.9687	-12.1956	-11.3978	-10.9643	-10.871	-10.9228	-10.8855	-10.872	-10.8806	-10.8725	-10.8912	-10.8547	-10.842	-10.7734	-10.7781	-10.7744	-10.7529	-10.8502	-10.8183	-11.1955	-11.2755	-9.91521	-8.84078	-10.1994	-10.5337	-10.6745	-11.9625	-10.7475	-9.921	-10.5538	-10.5981	-10.3846	-10.2983	-10.2796	-10.2879	-10.2958	-10.3041	-10.3126	-10.3215	-10.3304
-11.016	-10.9732	-10.9306	-10.8878	-10.8323	-10.9663	-10.8597	-10.8273	-10.8542	-10.8802	-11.1971	-10.9544	-10.8945	-10.8698	-10.8673	-10.8916	-10.8874	-10.9132	-10.9148	-10.9434	-10.9123	-10.9084	-10.8378	-10.8455	-10.8557	-10.8712	-10.8603	-10.8562	-10.8525	-11.1254	-11.2765	-11.2953	-11.2873	-10.4602	-10.413	0	0	-12.1	-10.1246	-10.4367	-10.7321	-10.5139	-10.3505	-10.3058	-10.3273	-10.3345	-10.3426	-10.3513	-10.361	-10.3684
-11.0413	-10.9982	-10.9564	-10.917	-10.8658	-10.7874	-10.9771	-10.8662	-10.8681	-10.8506	-11.0286	0	-10.7872	-10.8517	-10.9101	-10.9341	-10.9469	-10.9508	-10.9517	-10.9711	-10.911	-10.8733	-10.9059	-10.907	-10.923	-10.9357	-10.9389	-10.9182	-10.9102	-10.973	-11.0979	-11.3005	-12.0661	-9.5427	0	0	0	-11.9263	-10.1484	-10.4113	-10.6926	-10.6659	-10.4077	-10.3167	-10.3603	-10.3752	-10.3815	-10.3897	-10.3977	-10.4108
-11.0657	-11.0256	-10.9783	-10.9381	-10.9544	-10.944	-10.9491	-11.1096	-11.0057	-10.9688	-10.9718	-10.8869	-10.8364	-10.905	-10.9594	-11.0055	-10.9789	-10.983	-10.9941	-10.9169	-10.9151	-10.9392	-10.9531	-10.9753	-10.9795	-10.9935	-11.0084	-11.0091	-10.9783	-10.9278	-10.9821	-11.3229	-11.4455	-10.9645	-11.0573	-11.5644	-11.7307	-11.0494	-10.7851	-10.4228	-10.6637	-10.8309	-10.5333	-10.343	-10.3554	-10.3929	-10.4147	-10.4207	-10.433	-10.4421
-11.1067	-11.0668	-11.0269	-11.0199	-11.0147	-11.0215	-11.0051	-10.9949	-10.9863	-10.9758	-10.8893	-10.914	-11.0203	-10.9435	-10.9406	-10.9886	-10.9928	-10.8918	-10.9441	-10.9304	-10.9537	-10.9865	-11.0099	-11.0234	-11.036	-11.0503	-11.0647	-11.0794	-11.0799	-11.0032	-11.0289	-10.9605	-11.164	-11.1549	-11.1248	-11.5358	-12.3357	-10.8883	-10.9237	-10.8816	-10.7399	-10.84	-10.7088	-10.4849	-10.3639	-10.3928	-10.422	-10.4333	-10.4521	-10.4893
-11.1516	-11.119	-11.0962	-11.0874	-11.0654	-11.0465	-11.0293	-11.0061	-10.9761	-10.9129	-10.8789	-10.9685	-11.5476	-11.0866	-11.0577	-10.9337	-10.9311	-10.9204	-10.9482	-10.9527	-11.0044	-11.02	-11.052	-11.0736	-11.0915	-11.1066	-11.1217	-11.1273	-11.0965	-11.061	-10.9517	-10.9695	-11.2004	-11.2694	-11.41	-11.7975	-10.9969	-10.8421	-10.8272	-10.8055	-10.8012	-10.742	-10.9625	-10.6416	-10.447	-10.3762	-10.3976	-10.4379	-10.4755	-10.5505
-11.1853	-11.1632	-11.1551	-11.14	-11.1253	-11.1278	-11.1087	-11.0595	-10.9774	-10.933	-10.785	-10.7634	-11.1043	-11.0642	-10.9682	-10.9269	-10.9215	-10.959	-10.9689	-10.9957	-11.0181	-11.0597	-11.0927	-11.1178	-11.1342	-11.169	-11.1736	-11.1741	-11.1353	-11.033	-11.0393	-11.0571	-11.2071	-11.2296	-11.1684	-11.3633	-11.5841	-10.7587	-10.7755	-10.8177	-10.7692	-10.7043	-10.5949	-10.7954	-10.7886	-10.435	-10.3448	-10.3926	-10.3787	-10.4252
-11.216	-11.2178	-11.2121	-11.1965	-11.1915	-11.2101	-11.1539	-11.0857	-10.9797	-10.9324	-10.8645	-10.8004	-10.9214	-11.0775	-11.0813	-10.9949	-10.9664	-10.9754	-11.0052	-11.0246	-11.0536	-11.0876	-11.1383	-11.1576	-11.1749	-11.2139	-11.2521	-11.1714	-11.1239	-11.0859	-11.1079	-11.1414	-11.1366	-11.0997	-11.0387	-11.2713	-11.3804	-10.8821	-10.8108	-10.7998	-10.8194	-10.7951	-10.6191	-10.5312	-10.7776	-10.607	-10.4987	-10.4196	-10.4234	-10.5107
-11.2728	-11.2564	-11.2587	-11.2447	-11.2523	-11.266	-11.2101	-11.1323	-11.0342	-10.9708	-10.9823	-10.9968	-11.1181	-11.15	-11.1323	-11.0969	-11.0534	-11.0563	-11.0674	-11.0828	-11.0998	-11.1469	-11.1904	-11.2035	-11.2309	-11.2699	-11.218	-11.1611	-11.158	-11.1599	-11.1704	-11.129	-11.0931	-11.1092	-11.1483	-11.2435	-11.3289	-11.2431	-10.9712	-10.8731	-10.8109	-10.8132	-10.771	-10.6271	-10.5717	-10.5614	-10.4891	-10.4631	-10.4826	-10.4776
-11.2938	-11.2882	-11.2752	-11.2723	-11.2784	-11.2739	-11.2239	-11.1565	-11.086	-11.0552	-11.1327	-11.1024	-11.1501	-11.1188	-11.1281	-11.1258	-11.1246	-11.1048	-11.1185	-11.1236	-11.1346	-11.1623	-11.2417	-11.2787	-11.2766	-11.2921	-11.2426	-11.2218	-11.212	-11.2166	-11.1697	-11.1723	-11.1505	-11.1641	-11.2078	-11.1263	-11.0554	-11.1317	-11.1918	-11.0432	-10.9048	-10.7973	-10.7788	-10.6953	-10.6544	-10.6021	-10.5695	-10.5716	-10.5278	-10.5606
-11.2937	-11.3004	-11.287	-11.2974	-11.302	-11.2958	-11.2745	-11.2173	-11.1661	-11.2059	-11.1943	-11.1865	-11.173	-11.152	-11.1482	-11.1564	-11.1656	-11.1671	-11.1838	-11.172	-11.1923	-11.1966	-11.2504	-11.3337	-11.3553	-11.2897	-11.2781	-11.2614	-11.2544	-11.2373	-11.2185	-11.1842	-11.1954	-11.2208	-11.269	-11.1792	-11.0895	-10.9831	-11.011	-11.2012	-11.0628	-10.9039	-10.8717	-10.7486	-10.7217	-10.6985	-10.6531	-10.631	-10.6208	-10.6082
-11.2967	-11.3315	-11.3377	-11.3562	-11.348	-11.3415	-11.3252	-11.2729	-11.2546	-11.2482	-11.2467	-11.2359	-11.2275	-11.1967	-11.1782	-11.1872	-11.1999	-11.2113	-11.2335	-11.2327	-11.2421	-11.2753	-11.2814	-11.3453	-11.3743	-11.3167	-11.2838	-11.2757	-11.2587	-11.259	-11.2519	-11.2225	-11.2288	-11.2221	-11.2357	-11.2369	-11.1906	-11.1546	-11.0169	-11.131	-11.0877	-11.0825	-10.9277	-10.8602	-10.7989	-10.7745	-10.6968	-10.6711	-10.6868	-10.6226
-11.35	-11.3897	-11.3914	-11.4042	-11.3869	-11.379	-11.3459	-11.3132	-11.3169	-11.2992	-11.277	-11.2751	-11.2657	-11.2361	-11.2157	-11.2142	-11.2207	-11.2339	-11.2653	-11.3056	-11.2894	-11.2934	-11.3299	-11.3508	-11.368	-11.3304	-11.2752	-11.29	-11.2832	-11.2945	-11.2783	-11.2788	-11.2257	-11.229	-11.2435	-11.2255	-11.226	-11.2153	-11.1315	-10.9715	-11.1114	-11.0659	-11.1331	-10.9112	-10.8456	-10.825	-10.8138	-10.7416	-10.6851	-10.5802
-11.4107	-11.4338	-11.4203	-11.4214	-11.402	-11.3837	-11.394	-11.399	-11.3623	-11.3159	-11.3162	-11.3143	-11.3163	-11.2788	-11.2572	-11.2527	-11.2476	-11.2467	-11.2941	-11.3062	-11.3216	-11.332	-11.3607	-11.3814	-11.362	-11.334	-11.3051	-11.3188	-11.3197	-11.3061	-11.3061	-11.2845	-11.2719	-11.2669	-11.235	-11.2	-11.2218	-11.2005	-11.1834	-11.0467	-11.0546	-11.0439	-11.0187	-10.9317	-10.8323	-10.774	-10.7019	-10.6009	-10.5966	-10.5914
-11.4009	-11.442	-11.4261	-11.4472	-11.4162	-11.473	-11.4539	-11.4295	-11.4014	-11.3496	-11.3463	-11.3458	-11.3483	-11.3111	-11.2961	-11.2924	-11.2818	-11.2895	-11.3	-11.3171	-11.3475	-11.3603	-11.3596	-11.3659	-11.3515	-11.3447	-11.3336	-11.3521	-11.3373	-11.3267	-11.2999	-11.3011	-11.3154	-11.2875	-11.2438	-11.2084	-11.1744	-11.2083	-11.1681	-11.0675	-11.0704	-10.9956	-10.9548	-10.9459	-10.8797	-10.8494	-10.7905	-10.8064	-10.8078	-10.7924
-11.359	-11.3662	-11.4569	-11.489	-11.4762	-11.4978	-11.4857	-11.4672	-11.4331	-11.3804	-11.3694	-11.3775	-11.3741	-11.3397	-11.3265	-11.3308	-11.3165	-11.3469	-11.334	-11.352	-11.334	-11.3586	-11.3401	-11.3545	-11.3693	-11.3587	-11.3535	-11.3626	-11.3717	-11.3548	-11.3534	-11.3327	-11.3124	-11.2944	-11.2532	-11.2195	-11.1787	-11.1663	-11.1986	-11.0816	-11.073	-11.0072	-10.9798	-10.9687	-10.9262	-10.9006	-10.9025	-10.8643	-10.7908	-10.7476
-11.397	-11.4216	-11.5072	-11.5084	-11.4969	-11.5123	-11.5028	-11.5003	-11.4828	-11.4189	-11.4057	-11.4058	-11.3944	-11.3645	-11.3532	-11.3486	-11.3623	-11.3808	-11.3902	-11.3524	-11.3308	-11.3637	-11.3773	-11.368	-11.4107	-11.4109	-11.4044	-11.4051	-11.3784	-11.3721	-11.3804	-11.3454	-11.3243	-11.2977	-11.2619	-11.2266	-11.1949	-11.1666	-11.1615	-11.0976	-11.0815	-11.0682	-11.0222	-10.9902	-10.9853	-10.9266	-10.9131	-10.8588	-10.8331	-10.7842
-11.4138	-11.5003	-11.553	-11.5488	-11.5223	-11.5225	-11.5187	-11.5235	-11.5219	-11.4635	-11.4455	-11.427	-11.4274	-11.3973	-11.3858	-11.3645	-11.4472	-11.4636	-11.4233	-11.3549	-11.3637	-11.386	-11.4005	-11.3608	-11.4206	-11.488	-11.4486	-11.4119	-11.3904	-11.3893	-11.3794	-11.3732	-11.3493	-11.3225	-11.2852	-11.2392	-11.2077	-11.1782	-11.0914	-11.1337	-11.1064	-11.1042	-11.0569	-11.0312	-11.005	-10.9543	-10.9753	-10.9073	-10.8701	-10.8362
-11.4668	-11.5475	-11.5633	-11.5761	-11.5712	-11.5337	-11.5225	-11.5426	-11.5489	-11.5074	-11.4688	-11.4533	-11.4537	-11.4342	-11.3985	-11.4367	-11.5051	-11.507	-11.4226	-11.4057	-11.4046	-11.441	-11.4057	-11.4048	-11.4904	-11.4841	-11.4902	-11.4486	-11.4169	-11.4061	-11.3852	-11.3737	-11.3604	-11.3324	-11.3028	-11.2603	-11.2221	-11.1945	-11.1562	-11.1745	-11.1477	-11.1181	-11.1057	-11.0643	-11.0276	-10.9838	-10.9732	-10.9341	-10.8983	-10.8621
-11.5408	-11.5879	-11.575	-11.5782	-11.5843	-11.5619	-11.5368	-11.5495	-11.5573	-11.5381	-11.4704	-11.4741	-11.4352	-11.4178	-11.4292	-11.4468	-11.5073	-11.4832	-11.4586	-11.4256	-11.4697	-11.4758	-11.4395	-11.4457	-11.5563	-11.4955	-11.5037	-11.4779	-11.4532	-11.4287	-11.4068	-11.3894	-11.3733	-11.3463	-11.3106	-11.2732	-11.2418	-11.2359	-11.2407	-11.1967	-11.1655	-11.1606	-11.1264	-11.1138	-11.033	-10.9965	-11.0005	-10.9587	-10.9214	-10.885
-11.5636	-11.6368	-11.6245	-11.6146	-11.5879	-11.582	-11.5358	-11.5245	-11.5323	-11.5373	-11.4839	-11.4127	-11.4385	-11.4439	-11.4243	-11.4338	-11.5241	-11.4608	-11.4804	-11.456	-11.5234	-11.4691	-11.4197	-11.4774	-11.5725	-11.5094	-11.5055	-11.4953	-11.4806	-11.4693	-11.4405	-11.4108	-11.4023	-11.369	-11.3322	-11.2937	-11.2898	-11.2448	-11.29	-11.1928	-11.2164	-11.1752	-11.1654	-11.1503	-11.0284	-11.027	-11.017	-10.9813	-10.9449	-10.9081
-11.5524	-11.6404	-11.6367	-11.6281	-11.6142	-11.5758	-11.5428	-11.5237	-11.5475	-11.5483	-11.5646	-11.5199	-11.4941	-11.5132	-11.5206	-11.5373	-11.5653	-11.5199	-11.5177	-11.5233	-11.5046	-11.4339	-11.4649	-11.5326	-11.5354	-11.5326	-11.517	-11.5089	-11.4999	-11.4881	-11.479	-11.4205	-11.4351	-11.3996	-11.351	-11.3242	-11.3336	-11.3415	-11.3511	-11.1955	-11.2327	-11.1559	-11.2281	-11.1326	-11.063	-11.0499	-11.0192	-11.0044	-10.968	-10.9313
-11.5974	-11.6469	-11.6522	-11.6425	-11.6386	-11.6233	-11.5924	-11.5642	-11.6167	-11.6239	-11.6233	-11.6193	-11.5808	-11.5301	-11.5334	-11.5516	-11.5686	-11.5449	-11.5483	-11.5757	-11.4778	-11.4156	-11.5184	-11.5409	-11.5204	-11.5232	-11.5363	-11.529	-11.5178	-11.5129	-11.5121	-11.4512	-11.4619	-11.4471	-11.3947	-11.3981	-11.4731	-11.5193	-11.4257	-11.2251	-11.2067	-11.1652	-11.2271	-11.1544	-11.1137	-11.0676	-11.0593	-11.015	-10.991	-10.9538
-11.6154	-11.6373	-11.6565	-11.6508	-11.653	-11.6434	-11.6315	-11.6086	-11.6538	-11.6406	-11.6334	-11.6198	-11.6127	-11.6018	-11.5824	-11.5811	-11.5917	-11.5802	-11.5942	-11.5317	-11.4555	-11.5178	-11.5465	-11.4916	-11.509	-11.5175	-11.5287	-11.5459	-11.5449	-11.5322	-11.5329	-11.5381	-11.472	-11.5208	-11.4699	-11.5004	-11.4997	-11.1535	-11.2378	-11.1516	-10.9608	-10.9756	-11.1772	-11.138	-11.1341	-11.0805	-11.0937	-11.0326	-11.0036	-10.9723
-11.6479	-11.6714	-11.6623	-11.6619	-11.6562	-11.6585	-11.6574	-11.6626	-11.7067	-11.6878	-11.6489	-11.6439	-11.6573	-11.6602	-11.6555	-11.6739	-11.641	-11.6097	-11.6053	-11.6082	-11.5658	-11.5424	-11.5001	-11.483	-11.4957	-11.5152	-11.5142	-11.5299	-11.5596	-11.5586	-11.5727	-11.6606	-11.6147	-11.5678	-11.5654	-11.3757	-11.3851	-11.309	-11.3377	-11.1396	-11.1246	-11.0945	-11.0332	-11.0966	-11.1689	-11.1648	-11.1001	-11.0764	-11.0276	-10.9764
-11.673	-11.6933	-11.6929	-11.7151	-11.699	-11.6941	-11.695	-11.7243	-11.7412	-11.7071	-11.6906	-11.6817	-11.6494	-11.6536	-11.6531	-11.638	-11.6533	-11.5771	-11.6323	-11.6488	-11.6257	-11.5651	-11.5293	-11.4926	-11.5092	-11.518	-11.5375	-11.5459	-11.561	-11.6187	-11.6436	-11.7168	-11.7954	-11.8118	-11.6178	-11.5282	-11.5014	-11.3826	-11.3361	-11.3333	-11.2282	-11.1473	-11.0405	-11.0855	-11.0662	-11.1317	-11.1186	-11.0544	-11.0341	-10.9411
-11.7107	-11.7206	-11.73	-11.7169	-11.7036	-11.7163	-11.7489	-11.7519	-11.7338	-11.7189	-11.7306	-11.7235	-11.7178	-11.6856	-11.6642	-11.6441	-11.6677	-11.6193	-11.5941	-11.6511	-11.6567	-11.6563	-11.6164	-11.5314	-11.5352	-11.5313	-11.5226	-11.5546	-11.5896	-11.6364	-11.702	-11.8666	-11.8831	-11.779	-11.7065	-11.5802	-11.4779	-11.4175	-11.3968	-11.4169	-11.3241	-11.3019	-11.2743	-11.1293	-11.0251	-11.0565	-11.0131	-10.9189	-10.9179	-10.9369
-11.7398	-11.7512	-11.7585	-11.7702	-11.7551	-11.7589	-11.7576	-11.7502	-11.7371	-11.7376	-11.7469	-11.7182	-11.7243	-11.7249	-11.7285	-11.7128	-11.6348	-11.7151	-11.6046	-11.6132	-11.6213	-11.6699	-11.6641	-11.6311	-11.6579	-11.6128	-11.6147	-11.5896	-11.5947	-11.6561	-11.8177	-11.9013	-11.7761	-11.7164	-11.6118	-11.5749	-11.5072	-11.4638	-11.4657	-11.6084	-11.7115	-11.5567	-11.2975	-11.1988	-11.1049	-11.0199	-11.0377	-10.9518	-10.9851	-10.9098
-11.7671	-11.7783	-11.7913	-11.8029	-11.803	-11.7946	-11.7789	-11.7589	-11.7695	-11.7646	-11.7336	-11.7485	-11.7689	-11.7833	-11.7438	-11.721	-11.7198	-11.751	-11.7144	-11.6335	-11.5996	-11.6553	-11.7114	-11.7068	-11.6916	-11.7041	-11.7108	-11.6924	-11.7149	-11.6748	-11.8261	-11.848	-11.78	-11.7027	-11.6407	-11.5403	-11.3864	-11.4038	-11.5213	-11.3279	-11.2552	-11.467	-11.3323	-11.1967	-11.1016	-11.0596	-11.0318	-11.0536	-10.5298	-10.7848
-11.7914	-11.8212	-11.8292	-11.8561	-11.8365	-11.8354	-11.8217	-11.8224	-11.8306	-11.7942	-11.8111	-11.8194	-11.7985	-11.7799	-11.7799	-11.7823	-11.7658	-11.7735	-11.776	-11.7337	-11.6699	-11.6438	-11.6742	-11.6917	-11.6907	-11.7054	-11.7513	-11.7718	-11.7521	-11.7281	-11.8033	-11.8215	-11.7629	-11.7375	-11.7271	-11.5691	-11.4724	-11.667	-11.5131	-11.3747	-11.2516	-11.1945	-11.2513	-11.1993	-11.1023	-11.0645	-11.0912	-11.0301	-11.2436	-10.5624
-11.8305	-11.8451	-11.8575	-11.8565	-11.8507	-11.8413	-11.8292	-11.8579	-11.8301	-11.8121	-11.806	-11.804	-11.814	-11.8226	-11.8251	-11.8247	-11.8291	-11.8277	-11.8323	-11.808	-11.7602	-11.7415	-11.697	-11.7112	-11.7275	-11.7489	-11.7628	-11.7915	-11.7913	-11.7798	-11.8055	-11.8274	-11.8364	-11.8438	-11.7311	-11.5762	-11.6925	-11.6016	-11.5144	-11.4134	-11.3147	-11.2177	-11.1303	-11.0933	-11.0169	-11.0196	-11.0051	-11.1347	-10.9847	-10.9331
-11.837	-11.8889	-11.9239	-11.878	-11.856	-11.8403	-11.8507	-11.8555	-11.836	-11.8407	-11.8411	-11.8443	-11.844	-11.8458	-11.8481	-11.8525	-11.8531	-11.8485	-11.8426	-11.8516	-11.8075	-11.7654	-11.7633	-11.7756	-11.7606	-11.7588	-11.7832	-11.8058	-11.7849	-11.7721	-11.8328	-11.8982	-11.8519	-11.8428	-11.7335	-11.7313	-11.7863	-11.6304	-11.5191	-11.4074	-11.2942	-11.1967	-11.0228	-10.9755	-10.9889	-10.9589	-10.8742	-11.0894	-11.0808	-11.9637
-11.8616	-11.905	-11.9201	-11.8861	-11.8713	-11.8754	-11.8837	-11.8917	-11.8723	-11.8782	-11.8919	-11.8748	-11.8725	-11.8738	-11.8752	-11.8752	-11.8647	-11.8627	-11.8549	-11.8569	-11.8794	-11.8456	-11.7828	-11.7962	-11.8126	-11.8274	-11.835	-11.8022	-11.789	-11.752	-11.8122	-11.8919	-11.8587	-11.823	-11.9023	-11.9186	-11.7275	-11.6814	-11.5819	-11.4922	-11.3887	-11.2982	-11.012	-10.6544	-10.8716	-10.8482	-10.8265	-11.0936	-11.138	-11.1124
-11.8884	-11.9094	-11.9196	-11.9091	-11.9162	-11.9076	-11.9198	-11.9269	-11.9254	-11.9201	-11.9241	-11.9014	-11.9006	-11.902	-11.9026	-11.9055	-11.8871	-11.8864	-11.8886	-11.8865	-11.8802	-11.8872	-11.835	-11.8206	-11.8068	-11.8492	-11.8967	-11.8547	-11.8173	-11.801	-11.8539	-12.0393	-11.9591	-11.813	-11.8334	-11.8352	-11.8144	-11.721	-11.6247	-11.5132	-11.4204	-11.3266	-11.2209	-10.5953	-10.4835	-10.7197	-11.0206	-11.102	-11.1986	-11.1809
-11.9369	-11.9568	-11.9653	-11.9472	-11.9489	-11.9426	-11.9565	-11.9538	-11.9684	-11.9608	-11.9503	-11.9407	-11.9279	-11.9291	-11.9294	-11.919	-11.9224	-11.9217	-11.915	-11.9161	-11.903	-11.8999	-11.8806	-11.8795	-11.8511	-11.7245	-11.8035	-11.8151	-11.8663	-11.8781	-11.8137	-11.9968	-12.0054	-11.8769	-11.7995	-11.7963	-11.813	-11.717	-11.619	-11.5212	-11.4219	-11.3246	-11.2397	-10.9981	-10.2403	-10.7545	-11.3794	-11.2895	-11.1431	-10.8318
-11.9717	-11.9875	-11.9775	-11.9758	-11.9894	-11.9824	-11.9892	-11.9854	-11.9955	-11.9929	-11.9825	-11.9704	-11.9561	-11.9568	-11.9559	-11.9578	-11.9586	-11.9552	-11.9543	-11.9425	-11.943	-11.9407	-11.9359	-11.9221	-11.9033	-11.8924	-11.8944	-11.9008	-11.9125	-11.885	-11.8429	-11.9845	-11.9788	-11.8902	-11.8182	-11.775	-11.7811	-11.71	-11.6122	-11.5142	-11.4166	-11.3185	-11.2258	-11.053	-11.1265	-11.4188	-11.1438	-11.2705	-11.1866	-11.2274
-12.012	-12.0291	-12.0274	-12.0154	-12.0348	-12.0293	-12.021	-12.0245	-12.0246	-12.0208	-12.0105	-12.003	-11.9857	-11.9828	-11.9919	-11.9953	-11.9912	-11.9925	-11.9873	-11.9865	-11.9879	-11.9766	-11.9717	-11.956	-11.9316	-11.9276	-11.928	-11.9201	-11.9162	-11.9123	-11.8911	-11.8803	-11.9625	-11.9924	-11.8015	-11.7643	-11.7568	-11.7027	-11.605	-11.5074	-11.4098	-11.3124	-11.2166	-11.1898	-11.4366	-11.4707	-11.2407	-11.3049	-11.3489	-11.3909
-12.0647	-12.0695	-12.0696	-12.0695	-12.0773	-12.0703	-12.0642	-12.0628	-12.0533	-12.0505	-12.0373	-12.0255	-12.0078	-12.008	-12.0323	-12.0286	-12.0335	-12.0322	-12.0171	-12.0198	-12.0142	-12.009	-12.0066	-11.9979	-11.9896	-11.9826	-11.9684	-11.9287	-11.9248	-11.9197	-11.9186	-11.8775	-11.9423	-11.8977	-11.8139	-11.7441	-11.733	-11.6962	-11.5986	-11.5007	-11.4033	-11.3087	-11.2093	-11.3615	-11.4568	-11.4116	-11.3838	-11.3031	-11.411	-11.5637
-12.113	-12.1155	-12.1172	-12.1173	-12.1105	-12.1071	-12.1094	-12.0995	-12.0854	-12.0793	-12.0692	-12.0453	-12.0442	-12.0491	-12.0591	-12.0719	-12.0682	-12.0623	-12.0496	-12.0453	-12.0312	-12.0359	-12.0292	-12.0239	-12.0151	-12.0039	-11.9997	-11.975	-11.9463	-11.9378	-11.9312	-11.9074	-11.8902	-11.8953	-11.7854	-11.7229	-11.6959	-11.6905	-11.5947	-11.5032	-11.4064	-11.309	-11.3459	-11.4352	-11.4072	-11.3964	-11.4274	-11.4455	-11.5107	-11.5135
-12.1605	-12.163	-12.1654	-12.1644	-12.1494	-12.1406	-12.1376	-12.1456	-12.1216	-12.1047	-12.1008	-12.0777	-12.0664	-12.0557	-12.0641	-12.0924	-12.0936	-12.0926	-12.0559	-12.0578	-12.0634	-12.0483	-12.0406	-12.0447	-12.0425	-12.0324	-12.0231	-12.0094	-11.9681	-11.9541	-11.9485	-11.9129	-11.9049	-11.8272	-11.7798	-11.6963	-11.6412	-11.6679	-11.5838	-11.491	-11.3974	-11.2693	-11.4494	-11.4448	-11.3883	-11.4162	-11.4817	-11.5118	-11.5694	-11.4186
-12.2086	-12.2107	-12.2124	-12.2121	-12.1919	-12.18	-12.1713	-12.171	-12.161	-12.1226	-12.1128	-12.1035	-12.0901	-12.0997	-12.1108	-12.1106	-12.1144	-12.0928	-12.0763	-12.0905	-12.0838	-12.0724	-12.0749	-12.0722	-12.0639	-12.0521	-12.0397	-12.0239	-12.0098	-11.9716	-11.9675	-11.9261	-11.8898	-11.8099	-11.7343	-11.6773	-11.6087	-11.6194	-11.5637	-11.4998	-11.4396	-11.4844	-11.5976	-11.4605	-11.4256	-11.4626	-11.5127	-11.5776	-11.5583	-11.4604
-12.2654	-12.267	-12.2663	-12.2623	-12.2346	-12.218	-12.2082	-12.1961	-12.1625	-12.1347	-12.1257	-12.1258	-12.126	-12.1481	-12.1513	-12.1707	-12.1622	-12.1278	-12.125	-12.1184	-12.1143	-12.0985	-12.0958	-12.0926	-12.0854	-12.0727	-12.0594	-12.0387	-12.0297	-11.9984	-11.9854	-11.9426	-11.911	-11.792	-11.7334	-11.7226	-11.7541	-11.754	-11.6904	-11.6036	-11.5405	-11.5449	-11.58	-11.4695	-11.4627	-11.4762	-11.5347	-11.5968	-11.5729	-11.516
-12.332	-12.3206	-12.3206	-12.3242	-12.2684	-12.2572	-12.2242	-12.2073	-12.1913	-12.1824	-12.1698	-12.168	-12.1745	-12.1881	-12.1971	-12.201	-12.1878	-12.1717	-12.1709	-12.1715	-12.1454	-12.122	-12.118	-12.1169	-12.1064	-12.0935	-12.0799	-12.0655	-12.0468	-12.0193	-12.0058	-11.9932	-11.9009	-11.9074	-11.8828	-11.8577	-11.8656	-11.8585	-11.8096	-11.7247	-11.6466	-11.6658	-11.6063	-11.5323	-11.4843	-11.4929	-11.5597	-11.567	-11.5702	-11.6125
-12.3908	-12.3916	-12.3794	-12.3733	-12.3162	-12.2675	-12.2543	-12.2373	-12.2289	-12.2221	-12.2112	-12.1973	-12.1977	-12.2136	-12.2281	-12.2267	-12.2191	-12.2031	-12.2079	-12.1986	-12.1893	-12.1753	-12.1543	-12.1391	-12.1273	-12.118	-12.1016	-12.0936	-12.0847	-12.0405	-12.0312	-12.0328	-12.0246	-12.0213	-11.9675	-11.9106	-11.8886	-11.8795	-11.8158	-11.7515	-11.689	-11.7075	-11.6512	-11.5582	-11.5317	-11.5493	-11.5658	-11.5473	-11.5533	-11.6735
-12.4771	-12.4546	-12.4511	-12.4229	-12.2816	-12.2931	-12.2741	-12.2576	-12.2505	-12.2513	-12.2413	-12.2322	-12.2234	-12.2332	-12.2479	-12.2511	-12.2416	-12.2326	-12.2474	-12.2282	-12.2296	-12.2376	-12.2055	-12.1744	-12.1617	-12.1743	-12.1659	-12.1552	-12.137	-12.1091	-12.1281	-12.1142	-12.1106	-12.0779	-12.0254	-11.9564	-11.9129	-11.8956	-11.8334	-11.756	-11.6976	-11.7226	-11.6428	-11.5856	-11.5557	-11.6093	-11.5951	-11.5492	-11.6116	-11.7014
-12.5171	-12.5093	-12.4988	-12.4392	-12.3118	-12.3067	-12.2784	-12.277	-12.2724	-12.2805	-12.2763	-12.2549	-12.253	-12.2613	-12.2617	-12.2709	-12.2777	-12.2702	-12.2772	-12.2959	-12.2796	-12.2586	-12.2457	-12.2271	-12.2099	-12.1891	-12.1927	-12.1888	-12.1959	-12.1993	-12.1643	-12.1733	-12.1596	-12.1098	-12.0435	-11.9798	-11.9634	-11.9194	-11.8439	-11.7767	-11.7009	-11.7188	-11.6578	-11.6027	-11.634	-11.6417	-11.641	-11.6455	-11.6231	-11.7176
-12.5449	-12.566	-12.5597	-12.3851	-12.3325	-12.3134	-12.3038	-12.3031	-12.3135	-12.317	-12.3099	-12.2439	-12.2776	-12.2991	-12.306	-12.3056	-12.329	-12.3222	-12.311	-12.3221	-12.3105	-12.293	-12.2603	-12.2265	-12.208	-12.194	-12.1945	-12.1827	-12.1955	-12.2671	-12.1964	-12.2023	-12.1798	-12.1379	-12.0772	-12.0303	-12.0229	-11.9685	-11.8932	-11.8	-11.6951	-11.7342	-11.6806	-11.681	-11.6573	-11.7067	-11.715	-11.7	-11.6758	-11.6979
-12.6172	-12.625	-12.5684	-12.3264	-12.3317	-12.3404	-12.3306	-12.3309	-12.3356	-12.345	-12.3125	-12.2535	-12.3075	-12.3083	-12.2999	-12.3475	-12.3445	-12.3463	-12.3494	-12.3392	-12.3304	-12.3123	-12.303	-12.273	-12.2399	-12.2192	-12.2118	-12.2078	-12.2272	-12.231	-12.2166	-12.2175	-12.1926	-12.178	-12.1446	-12.1244	-12.1222	-12.0255	-11.9168	-11.768	-11.6663	-11.7539	-11.8097	-11.7726	-11.7758	-11.7198	-11.7711	-11.7469	-11.7102	-11.679
-12.5805	-12.6254	-12.8762	-12.3399	-12.3569	-12.3662	-12.3475	-12.3498	-12.3573	-12.3199	-12.2092	-12.2552	-12.2877	-12.317	-12.3037	-12.3866	-12.3915	-12.3769	-12.3599	-12.3558	-12.3387	-12.3383	-12.3129	-12.2899	-12.2501	-12.2414	-12.2287	-12.2126	-12.242	-12.2105	-12.2085	-12.2288	-12.1943	-12.2011	-12.1867	-12.2253	-12.249	-12.1383	-11.9883	-11.8939	-11.8095	-11.8873	-11.924	-11.8287	-11.772	-11.747	-11.7599	-11.7702	-11.701	-11.6664
-12.6235	-12.6284	-13.0748	-12.4358	-12.3853	-12.364	-12.3677	-12.4154	-12.3587	-12.2392	-12.2688	-12.3015	-12.3369	-12.3687	-12.3877	-12.4132	-12.4236	-12.425	-12.3906	-12.3618	-12.3624	-12.3495	-12.3192	-12.3123	-12.2647	-12.2528	-12.2442	-12.2533	-12.279	-12.212	-12.2243	-12.2558	-12.255	-12.2669	-12.2833	-12.2548	-12.242	-12.2636	-12.1881	-12.0999	-12.0283	-12.0075	-11.9591	-11.8524	-11.7775	-11.7154	-11.7247	-11.7683	-11.7149	-11.6407
-12.855	-13.0695	0	-12.5658	-12.3851	-12.3815	-12.4295	-12.3809	-12.2533	-12.2805	-12.3225	-12.3543	-12.3868	-12.4196	-12.451	-12.4827	-12.475	-12.4467	-12.4104	-12.3764	-12.385	-12.3826	-12.3519	-12.3307	-12.2898	-12.2856	-12.2885	-12.2892	-12.3013	-12.2691	-12.2829	-12.2845	-12.2707	-12.3703	-12.2412	-12.2566	-12.2749	-12.2501	-12.1716	-12.0895	-12.0172	-11.9451	-11.9228	-11.8607	-11.7811	-11.7224	-11.7282	-11.7429	-11.7179	-11.6446
-12.9782	0	-13.1246	-12.6382	-12.4508	-12.4457	-12.3823	-12.187	-12.2757	-12.3456	-12.3762	-12.4071	-12.4387	-12.4713	-12.5041	-12.5324	-12.5417	-12.4723	-12.412	-12.4239	-12.4094	-12.3875	-12.3813	-12.3664	-12.3197	-12.3038	-12.3237	-12.322	-12.3377	-12.3127	-12.31	-12.3117	-12.3108	-12.3669	-12.2569	-12.2445	-12.2274	-12.2506	-12.1849	-12.1046	-12.0279	-11.9501	-11.9215	-11.8342	-11.7908	-11.7509	-11.7282	-11.7435	-11.6845	-11.6555
-11.8522	-11.7145	-16.4961	-17.0915	-12.5871	-12.3426	-11.809	-12.0171	-12.3476	-12.3972	-12.4267	-12.4574	-12.4895	-12.5224	-12.5549	-12.5874	-12.606	-12.5134	-12.4372	-12.4517	-12.4242	-12.4149	-12.4115	-12.3994	-12.3421	-12.325	-12.332	-12.3341	-12.3598	-12.3302	-12.3506	-12.3536	-12.3154	-12.3903	-12.2954	-12.2614	-12.2142	-12.2193	-12.1755	-12.1019	-12.0231	-11.9466	-11.8862	-11.8436	-11.7797	-11.7618	-11.7462	-11.7379	-11.6936	-11.5735
-12.4295	-11.3396	-19.1352	-15.3178	-12.9307	-11.6727	-11.7987	-12.114	-12.4097	-12.4489	-12.4775	-12.5083	-12.5406	-12.5733	-12.6064	-12.6389	-12.6636	-12.527	-12.4428	-12.4747	-12.4532	-12.4528	-12.4429	-12.4138	-12.3515	-12.3476	-12.3563	-12.3655	-12.3903	-12.3755	-12.3932	-12.3868	-12.3585	-12.3837	-12.3194	-12.2578	-12.2246	-12.1968	-12.1649	-12.0973	-12.0183	-11.9402	-11.8643	-11.8368	-11.7919	-11.7454	-11.7334	-11.7338	-11.7748	-11.5836
-16.359	-13.2357	0	-12.283	-12.2829	-11.8815	-12.0666	-12.1754	-12.4365	-12.5101	-12.5288	-12.5589	-12.5916	-12.6244	-12.6585	-12.6923	-12.7188	-12.5423	-12.4872	-12.5076	-12.5124	-12.4987	-12.4622	-12.4469	-12.3765	-12.3843	-12.3837	-12.3872	-12.3963	-12.4124	-12.4323	-12.4293	-12.4012	-12.4072	-12.3654	-12.2827	-12.2186	-12.1968	-12.1568	-12.0933	-12.014	-11.9353	-11.856	-11.8028	-11.8134	-11.7354	-11.7003	-11.6781	-11.7584	-11.6482
0	0	-12.6665	-12.4286	-12.1959	-12.2222	-12.3403	-12.4189	-12.4984	-12.5636	-12.5952	-12.6185	-12.6466	-12.682	-12.7109	-12.7474	-12.7538	-12.533	-12.5063	-12.5343	-12.5644	-12.5492	-12.517	-12.4899	-12.4098	-12.4242	-12.4293	-12.4373	-12.4271	-12.4676	-12.4687	-12.457	-12.4492	-12.4149	-12.3925	-12.2927	-12.2296	-12.2116	-12.1579	-12.0915	-12.0161	-11.9309	-11.8609	-11.7821	-11.6667	-11.867	-11.748	-11.7358	-11.7919	-11.7625
-12.8114	-12.6716	-11.4578	-12.3498	-12.2751	-12.3314	-12.4109	-12.4984	-12.5622	-12.666	-12.659	-12.6777	-12.6905	-12.7331	-12.7616	-12.799	-12.8127	-12.5643	-12.531	-12.5514	-12.6727	-12.5947	-12.5683	-12.5172	-12.4554	-12.4763	-12.4817	-12.4897	-12.482	-12.5158	-12.518	-12.4819	-12.483	-12.434	-12.4068	-12.3473	-12.2366	-12.2146	-12.1618	-12.0889	-12.0164	-11.9316	-11.8447	-11.8182	-11.8429	-11.9667	-12.0431	-11.861	-11.8907	-11.8771
-11.4056	-11.2814	-11.5066	-12.3046	-12.314	-12.3832	-12.4809	-12.5851	-12.6288	-12.6504	-12.674	-12.6818	-12.7046	-12.7347	-12.7641	-12.7805	-12.759	-12.6145	-12.5497	-12.6181	-12.7181	-12.6721	-12.6402	-12.5644	-12.5278	-12.5197	-12.5327	-12.5386	-12.5367	-12.5654	-12.5694	-12.54	-12.5357	-12.4633	-12.4241	-12.3669	-12.2522	-12.2245	-12.1691	-12.0856	-12.0081	-11.9592	-12.0117	-12.0113	-12.0416	-12.0798	-12.1471	-12.0165	-11.98	-11.896
-11.455	-11.6948	-12.1282	-12.5736	-12.5316	-12.5447	-12.5493	-12.6445	-12.7019	-12.7029	-12.6703	-12.6946	-12.7108	-12.738	-12.7685	-12.789	-12.7391	-12.6522	-12.6105	-12.606	-12.6457	-12.5993	-12.5472	-12.5257	-12.476	-12.5051	-12.5381	-12.5719	-12.5871	-12.614	-12.6229	-12.5878	-12.5792	-12.4868	-12.44	-12.3949	-12.2869	-12.2458	-12.1964	-12.1482	-12.0822	-12.148	-12.1808	-12.1881	-12.1451	-12.0852	-12.0326	-11.9685	-11.8051	-11.8509
-11.781	-12.3679	-12.5252	-12.471	-12.621	-12.6758	-12.6793	-12.6921	-12.7316	-12.7505	-12.7295	-12.7058	-12.7341	-12.7571	-12.7829	-12.8049	-12.7794	-12.6754	-12.6311	-12.6088	-12.6214	-12.5532	-12.5305	-12.4838	-12.5107	-12.5292	-12.5596	-12.5872	-12.6164	-12.6711	-12.6887	-12.6683	-12.6597	-12.4689	-12.4387	-12.4073	-12.2899	-12.2669	-12.182	-12.2087	-12.2767	-12.3309	-12.2702	-12.1686	-12.0878	-12.0678	-12.0579	-12.0143	-11.9745	-11.9276
-13.4656	-13.5342	-13.7101	-13.5814	-12.8456	-12.7269	-12.7414	-12.7635	-12.7542	-12.7818	-12.7737	-12.7718	-12.7662	-12.7805	-12.789	-12.8	-12.7663	-12.6768	-12.6695	-12.6145	-12.6459	-12.667	-12.5246	-12.5624	-12.5495	-12.5979	-12.6084	-12.6317	-12.654	-12.6645	-12.6694	-12.6805	-12.6277	-12.5255	-12.4661	-12.3891	-12.2709	-12.2545	-12.1597	-12.4117	-12.4278	-12.3151	-12.2114	-12.1155	-12.0674	-12.0445	-12.06	-12.107	-12.1522	-12.0172
-12.6865	-12.8508	-12.849	-13.0832	-12.7549	-12.8794	-12.7792	-12.7963	-12.801	-12.8233	-12.8139	-12.8196	-12.8133	-12.8246	-12.8266	-12.8242	-12.813	-12.7238	-12.7044	-12.6573	-12.673	-12.7102	-12.6116	-12.5796	-12.6258	-12.6423	-12.6546	-12.6555	-12.6685	-12.6532	-12.66	-12.6697	-12.6258	-12.5971	-12.5569	-12.5237	-12.4361	-12.3685	-12.3251	-12.4316	-12.3297	-12.2513	-12.1415	-12.071	-12.0758	-12.0734	-12.1306	-12.1818	-12.1743	-11.9328
-12.6399	-12.8026	-12.7851	-12.7437	-12.7881	-12.8511	-12.8378	-12.8387	-12.8318	-12.8619	-12.8627	-12.8646	-12.8753	-12.8721	-12.8729	-12.9235	-12.8925	-12.8048	-12.7277	-12.7206	-12.6554	-12.6715	-12.6911	-12.6431	-12.6581	-12.6626	-12.6624	-12.6742	-12.6621	-12.6416	-12.6724	-12.7032	-12.7395	-12.727	-12.6592	-12.6192	-12.6381	-12.5737	-12.4758	-12.4298	-12.2427	-12.1732	-12.1046	-12.1051	-12.0848	-12.1088	-12.1576	-12.1498	-12.1898	-12.0947
-12.8294	-12.8275	-12.9268	-12.8153	-12.8484	-12.8588	-12.8739	-12.8745	-12.8687	-12.8839	-12.8873	-12.88	-12.8873	-12.9021	-12.8701	-12.9104	-12.8948	-12.8266	-12.7532	-12.7296	-12.6919	-12.6787	-12.7716	-12.7719	-12.7421	-12.7301	-12.7228	-12.6971	-12.7009	-12.6919	-12.7193	-12.7453	-12.7273	-12.694	-12.6653	-12.587	-12.5877	-12.5261	-12.5119	-12.5213	-12.3459	-12.1816	-12.1242	-12.0845	-12.1108	-12.1412	-12.1386	-12.2169	-12.2667	-12.1899
-12.8863	-12.9129	-12.914	-12.8422	-12.884	-12.892	-12.8964	-12.9044	-12.9011	-12.917	-12.9226	-12.9052	-12.9136	-12.939	-12.9211	-12.8919	-12.8777	-12.8429	-12.8244	-12.7565	-12.7219	-12.7012	-12.7404	-12.8155	-12.8164	-12.7849	-12.7756	-12.7471	-12.7384	-12.7502	-12.7242	-12.6871	-12.6616	-12.6468	-12.6575	-12.6337	-12.6045	-12.5023	-12.4673	-12.4797	-12.5141	-12.3351	-12.1208	-12.1186	-12.1821	-12.1715	-12.217	-12.2436	-12.2873	-12.2516
-12.8928	-12.9038	-12.9012	-12.879	-12.9088	-12.9206	-12.9272	-12.9334	-12.9219	-12.9438	-12.9342	-12.9266	-12.9152	-12.9388	-12.9197	-12.8688	-12.8677	-12.8477	-12.8548	-12.856	-12.8217	-12.7317	-12.7181	-12.7425	-12.8116	-12.8276	-12.8205	-12.7904	-12.7786	-12.7536	-12.716	-12.6764	-12.6597	-12.6621	-12.7333	-12.6279	-12.52	-12.5033	-12.46	-12.5482	-12.5452	-12.4923	-12.2608	-12.1812	-12.2561	-12.2562	-12.2076	-12.2723	-12.2955	-12.2805
-12.9067	-12.9195	-12.9154	-12.9175	-12.9385	-12.9483	-12.9545	-12.9592	-12.9571	-12.9643	-12.9592	-12.9606	-12.9449	-12.9451	-12.9368	-12.9118	-12.8916	-12.8869	-12.887	-12.8921	-12.8667	-12.8375	-12.8188	-12.8237	-12.7653	-12.8058	-12.777	-12.7808	-12.7646	-12.7325	-12.7451	-12.6979	-12.6401	-12.5817	-12.7458	-12.9898	-13.1359	-12.5734	-12.6012	-12.7417	-12.7181	-12.689	-12.5028	-12.2369	-12.2467	-12.2691	-12.2632	-12.2968	-12.2895	-12.2868
-12.9123	-12.9258	-12.9293	-12.9537	-12.9658	-12.9667	-12.9742	-12.9872	-12.9824	-12.9865	-12.9867	-12.985	-12.9802	-12.9736	-12.9725	-12.9485	-12.9343	-12.901	-12.894	-12.8946	-12.8644	-12.8567	-12.8511	-12.8356	-12.8326	-12.8285	-12.7856	-12.7945	-12.7688	-12.7343	-12.7113	-12.663	-12.6346	-12.6344	-12.599	-12.5898	-12.7257	-12.5153	-12.4757	-12.6518	-12.6227	-12.6323	-12.6161	-12.4182	-12.2869	-12.2947	-12.2776	-12.2798	-12.2785	-12.2776
-12.9204	-12.9382	-12.9584	-12.9869	-12.9846	-12.9904	-13.0046	-13.0129	-13.0172	-13.0155	-13.0183	-13.0101	-13.0109	-13.0203	-13	-12.9795	-12.9611	-12.9319	-12.9155	-12.8945	-12.8836	-12.8822	-12.865	-12.8692	-12.8665	-12.8363	-12.8099	-12.8362	-12.8166	-12.772	-12.7101	-12.6927	-12.6354	-12.5721	-12.5443	-12.4241	-12.5207	-12.438	-12.3651	-12.5042	-12.5817	-12.5637	-12.5123	-12.4891	-12.3388	-12.2941	-12.2645	-12.2686	-12.2675	-12.2663
-12.9306	-12.9359	-12.9613	-13.0113	-13.0093	-13.0213	-13.0329	-13.046	-13.0495	-13.0462	-13.0452	-13.0415	-13.0463	-13.0481	-13.0241	-13.004	-12.9873	-12.9571	-12.9379	-12.9163	-12.9133	-12.9073	-12.8851	-12.891	-12.8765	-12.8519	-12.8429	-12.8517	-12.829	-12.7665	-12.7891	-12.742	-12.6795	-12.6086	-12.54	-12.4781	-12.4662	-12.4842	-12.4027	-12.4204	-12.5685	-12.5368	-12.4548	-12.4768	-12.3857	-12.321	-12.2557	-12.2579	-12.2563	-12.2552
-12.9338	-12.9599	-12.989	-13.03	-13.0452	-13.0522	-13.0588	-13.0878	-13.0835	-13.0715	-13.0741	-13.0741	-13.0889	-13.0716	-13.0387	-13.0352	-13.0174	-12.988	-12.9551	-12.9446	-12.9294	-12.9238	-12.9122	-12.9092	-12.8926	-12.8753	-12.8694	-12.8706	-12.8403	-12.7864	-12.8156	-12.7832	-12.7393	-12.6625	-12.6019	-12.5124	-12.5026	-12.5287	-12.4709	-12.4334	-12.5585	-12.5422	-12.4441	-12.392	-12.4097	-12.3021	-12.2584	-12.2507	-12.2468	-12.244
-13.0045	-12.9425	-13.0079	-13.0462	-13.0668	-13.0847	-13.0961	-13.115	-13.1165	-13.1029	-13.1082	-13.111	-13.1249	-13.0883	-13.0713	-13.0668	-13.0425	-13.0183	-12.9862	-12.9506	-12.9516	-12.9452	-12.9347	-12.9276	-12.9157	-12.9026	-12.8892	-12.8921	-12.8357	-12.8431	-12.8339	-12.8122	-12.7785	-12.727	-12.6543	-12.5793	-12.5498	-12.5745	-12.5579	-12.5031	-12.5623	-12.5552	-12.4734	-12.3515	-12.3743	-12.3123	-12.2752	-12.2317	-12.2311	-12.2277
-12.9755	-13.0011	-12.9941	-13.057	-13.0956	-13.118	-13.138	-13.1552	-13.152	-13.1606	-13.1594	-13.1458	-13.1502	-13.1042	-13.11	-13.0894	-13.0598	-13.0378	-13.0099	-12.9839	-12.9747	-12.9799	-12.9555	-12.9507	-12.9359	-12.9257	-12.9197	-12.9238	-12.8638	-12.8794	-12.8484	-12.831	-12.8072	-12.777	-12.7173	-12.6459	-12.6098	-12.6349	-12.6388	-12.589	-12.599	-12.5709	-12.5104	-12.3666	-12.373	-12.2776	-12.2515	-12.2364	-12.195	-12.2098
-12.9475	-12.9475	-13.0577	-13.0689	-13.112	-13.1511	-13.1782	-13.1964	-13.1942	-13.2003	-13.189	-13.1934	-13.1953	-13.1732	-13.1511	-13.1317	-13.0962	-13.0545	-13.0108	-12.9965	-12.9994	-13.0141	-12.9726	-12.9719	-12.9615	-12.9536	-12.9474	-12.9311	-12.8993	-12.8923	-12.8642	-12.8523	-12.8357	-12.8137	-12.7714	-12.7197	-12.6751	-12.6429	-12.6826	-12.6674	-12.5998	-12.583	-12.5267	-12.4703	-12.3716	-12.3193	-12.3417	-12.322	-12.2776	-12.2016
-12.6592	-12.9393	-13.1238	-13.0822	-13.08	-13.133	-13.1654	-13.2192	-13.1814	-13.2304	-13.2453	-13.2184	-13.2347	-13.1932	-13.1706	-13.1453	-13.1162	-13.074	-13.0573	-13.0049	-13.0003	-13.0181	-13.0037	-12.9811	-12.9795	-12.9771	-12.9699	-12.9524	-12.9336	-12.909	-12.8861	-12.8764	-12.8675	-12.8467	-12.8223	-12.7853	-12.7591	-12.6748	-12.6721	-12.6443	-12.6022	-12.5629	-12.5036	-12.4571	-12.3767	-12.3239	-12.2926	-12.3052	-12.323	-12.291
-13.1102	-13.0992	-13.1399	-13.1832	-13.1817	-13.1345	-13.1085	-13.1089	-13.2389	-13.2499	-13.2526	-13.2453	-13.2499	-13.2235	-13.1893	-13.1617	-13.12	-13.097	-13.0746	-13.0322	-13.0167	-13.0323	-13.0105	-12.984	-12.9897	-13.0081	-12.9919	-12.9883	-12.9634	-12.9406	-12.9115	-12.9164	-12.8977	-12.8741	-12.8821	-12.8652	-12.741	-12.6283	-12.6086	-12.6398	-12.5915	-12.5325	-12.5354	-12.5173	-12.4538	-12.3979	-12.372	-12.3526	-12.3433	-12.2577
-13.123	-13.1783	-13.2034	-13.2341	-13.2372	-13.2681	-13.26	-13.2302	-13.2158	-13.2716	-13.2576	-13.3057	-13.2806	-13.2546	-13.2092	-13.1878	-13.1634	-13.1411	-13.1153	-13.0803	-13.0638	-13.0615	-13.047	-13.007	-12.9892	-13.0396	-13.0338	-13.0405	-13.0394	-13.0115	-12.9808	-12.9659	-12.9308	-12.9338	-12.9323	-12.8363	-12.7163	-12.6665	-12.6166	-12.6516	-12.6141	-12.6048	-12.6074	-12.5709	-12.4926	-12.4576	-12.4666	-12.436	-12.4182	-12.3739
-13.0901	-13.1553	-13.2234	-13.3177	-13.2848	-13.3016	-13.2812	-13.2939	-13.2559	-13.2357	-13.3064	-13.321	-13.2904	-13.2543	-13.233	-13.2305	-13.202	-13.1758	-13.1482	-13.1009	-13.0891	-13.0962	-13.0937	-13.0772	-13.0161	-13.0065	-13.0841	-13.0928	-13.1141	-13.0635	-13.0766	-13.0691	-13.0677	-13.055	-12.9607	-12.8298	-12.7781	-12.6865	-12.5946	-12.5967	-12.6521	-12.6897	-12.6862	-12.6415	-12.5596	-12.4806	-12.4276	-12.422	-12.3941	-12.4397
-13.0838	-13.1756	-13.2305	-13.2721	-13.3366	-13.3147	-13.3	-13.2912	-13.3154	-13.3343	-13.3093	-13.2777	-13.2682	-13.259	-13.2524	-13.2329	-13.2225	-13.203	-13.1675	-13.1137	-13.0903	-13.1	-13.1257	-13.1161	-13.1314	-13.043	-13.1132	-13.1184	-13.1804	-13.1518	-13.1999	-13.2477	-13.2516	-13.1727	-12.9795	-12.9455	-12.8329	-12.7986	-12.731	-12.7068	-12.6807	-12.6917	-12.7032	-12.6942	-12.6221	-12.5819	-12.477	-12.4275	-12.3775	-12.4588
-13.2311	-13.216	-13.2682	-13.287	-13.3452	-13.3489	-13.3092	-13.3183	-13.3491	-13.3579	-13.349	-13.2841	-13.2842	-13.294	-13.2907	-13.2695	-13.2784	-13.2288	-13.1994	-13.1608	-13.1137	-13.1094	-13.1468	-13.1637	-13.1889	-13.2141	-13.0124	-13.0707	-12.9992	-13.024	-13.1047	-13.1311	-13.2956	-12.9919	-13.0869	-13.0241	-12.9278	-12.9178	-12.8597	-12.8327	-12.741	-12.7144	-12.6765	-12.6276	-12.6219	-12.569	-12.5423	-12.4533	-12.4575	-12.4751
-13.2514	-13.3184	-13.3784	-13.3692	-13.3301	-13.436	-13.4237	-13.4338	-13.3634	-13.3724	-13.3755	-13.3894	-13.3443	-13.3272	-13.3395	-13.3285	-13.2808	-13.2688	-13.2196	-13.1929	-13.1532	-13.1261	-13.1761	-13.2014	-13.2226	-13.2192	-13.0996	-13.0054	-12.838	-12.7944	-12.8746	-13.017	-13.4019	-13.0297	-13.1412	-12.9773	-12.9092	-12.8747	-12.8571	-12.8337	-12.8148	-12.8463	-12.7608	-12.6177	-12.5602	-12.5459	-12.5108	-12.462	-12.5385	-12.4275
-13.5545	-13.4564	-13.4466	-13.4958	-13.4461	-13.3592	-13.41	-13.4353	-13.4145	-13.3898	-13.351	-13.3884	-13.3763	-13.3631	-13.3654	-13.3393	-13.309	-13.2809	-13.2794	-13.2641	-13.2233	-13.1681	-13.1718	-13.2368	-13.2308	-13.287	-13.3094	-12.9546	-12.7535	-12.593	-12.6334	-12.6952	-13.245	-13.0274	-12.951	-12.9538	-13.0138	-13.0058	-12.9631	-12.9372	-12.9068	-12.9009	-12.7219	-12.7047	-12.5715	-12.4402	-12.4629	-12.4153	-12.5768	-12.4683
-13.5812	-13.4671	-13.4377	-13.4207	-13.33	-13.3514	-13.3663	-13.418	-13.4412	-13.4077	-13.3696	-13.3542	-13.3697	-13.3339	-13.3393	-13.3646	-13.3579	-13.3265	-13.3125	-13.314	-13.3043	-13.2624	-13.269	-13.227	-13.2878	-13.3166	-13.4182	-13.2527	-13.2969	-13.327	-13.2362	-13.1326	-13.0244	-12.9493	-13.0258	-13.1124	-13.1129	-13.1446	-13.0527	-12.9982	-12.9275	-12.7812	-12.7352	-12.7277	-12.7148	-12.6016	-12.4416	-12.3088	-12.589	-12.532
-13.5182	-13.4954	-13.4826	-13.4657	-13.3865	-13.4218	-13.397	-13.418	-13.4523	-13.4146	-13.4	-13.3825	-13.3971	-13.3738	-13.3743	-13.3791	-13.3967	-13.4084	-13.3813	-13.3657	-13.3443	-13.3584	-13.3874	-13.3973	-13.5101	-13.4819	-13.3849	-13.36	-13.3089	-13.3041	-13.1929	-13.2626	-13.1677	-13.1608	-13.1482	-13.1163	-13.1962	-13.1972	-13.0601	-12.9692	-12.8884	-12.8431	-12.8137	-12.7798	-12.7623	-12.7214	-12.6125	-12.4411	-12.6453	-12.5928
-13.5232	-13.505	-13.488	-13.4613	-13.4523	-13.4618	-13.4216	-13.427	-13.4582	-13.4714	-13.4258	-13.4174	-13.417	-13.4129	-13.407	-13.4108	-13.4146	-13.4181	-13.4412	-13.412	-13.4094	-13.4687	-13.44	-13.4597	-13.3827	-13.3672	-13.4062	-13.4299	-13.3668	-13.3153	-13.3207	-13.2698	-13.2444	-13.0922	-13.0754	-13.1569	-13.1165	-13.0673	-13.0549	-12.9546	-12.9017	-12.8714	-12.8453	-12.8185	-12.7911	-12.7859	-12.7172	-12.6031	-12.6859	-12.6602
-13.5235	-13.517	-13.5034	-13.4885	-13.4875	-13.4959	-13.4747	-13.4743	-13.4729	-13.4854	-13.4754	-13.4565	-13.4562	-13.4543	-13.439	-13.4425	-13.446	-13.4504	-13.4545	-13.4597	-13.4665	-13.4829	-13.46	-13.4239	-13.4522	-13.2637	-13.4302	-13.5539	-13.7279	-13.5082	-13.548	-13.4783	-13.3776	-12.9009	-12.7411	-12.9763	-13.1566	-13.0883	-12.9793	-12.9384	-12.9153	-12.8896	-12.863	-12.8356	-12.8076	-12.7815	-12.7846	-12.7109	-12.7662	-12.7171
-13.5613	-13.5509	-13.5377	-13.5266	-13.5221	-13.5136	-13.5215	-13.5056	-13.501	-13.5012	-13.5038	-13.488	-13.4894	-13.4901	-13.4714	-13.4742	-13.4777	-13.4815	-13.4869	-13.4938	-13.4898	-13.5034	-13.4652	-13.5294	-13.4756	-13.4201	-13.1489	-13.2308	-13.4103	-13.3786	-13.3655	-13.2389	-13.1946	-13.1161	-12.9845	-13.0586	-13.1348	-13.1523	-13.0209	-12.9648	-12.9339	-12.9074	-12.8799	-12.8524	-12.8244	-12.7961	-12.7757	-12.7519	-12.791	-12.7891
-13.5986	-13.5896	-13.5779	-13.5658	-13.5535	-13.551	-13.5496	-13.5457	-13.5293	-13.5334	-13.5244	-13.5232	-13.5256	-13.5014	-13.5036	-13.5101	-13.5107	-13.521	-13.5381	-13.5302	-13.5123	-13.4924	-13.4995	-13.5279	-13.5278	-13.4168	-13.3541	-13.4469	-13.5177	-13.1347	-13.1014	-13.2032	-13.2656	-13.4019	-13.2688	-13.1716	-13.1318	-13.1348	-13.0967	-13.0256	-12.9584	-12.9241	-12.897	-12.8692	-12.8415	-12.8138	-12.7828	-12.6904	-12.8595	-12.8675
-13.6377	-13.6273	-13.6157	-13.6026	-13.5891	-13.5872	-13.5725	-13.5773	-13.5731	-13.5741	-13.5455	-13.5561	-13.5436	-13.5498	-13.5361	-13.5497	-13.5632	-13.5929	-13.5741	-13.5692	-13.5408	-13.5335	-13.5561	-13.571	-13.4746	-13.4467	-13.367	-13.5364	-13.4565	-13.423	-13.3848	-13.2245	-13.2198	-13.2952	-13.3725	-13.2825	-13.1932	-13.1385	-13.1398	-13.0958	-13.0278	-12.9401	-12.9145	-12.8859	-12.8571	-12.8227	-12.7242	-12.6922	-12.8683	-12.8856
-13.6752	-13.6632	-13.6454	-13.6254	-13.6126	-13.6269	-13.6065	-13.5923	-13.6059	-13.6154	-13.5853	-13.5963	-13.5912	-13.5976	-13.5942	-13.6172	-13.6481	-13.6266	-13.6377	-13.5807	-13.5625	-13.5595	-13.6131	-13.5901	-13.5022	-13.4673	-13.457	-13.5525	-13.544	-13.5066	-13.4635	-13.2939	-13.3075	-13.3128	-13.3743	-13.3791	-13.288	-13.2131	-13.1808	-13.1431	-13.0982	-12.9566	-12.9129	-12.8788	-12.8256	-12.7561	-12.6468	-12.7852	-12.8823	-12.8424
-13.7129	-13.6855	-13.667	-13.6576	-13.6433	-13.6512	-13.6498	-13.618	-13.6352	-13.6526	-13.6314	-13.6242	-13.6297	-13.6283	-13.6346	-13.6341	-13.6509	-13.6665	-13.6222	-13.6053	-13.605	-13.6111	-13.6543	-13.5847	-13.5387	-13.4925	-13.6101	-13.5963	-13.5293	-13.5205	-13.566	-13.4211	-13.4219	-13.3875	-13.3588	-13.4182	-13.3516	-13.2674	-13.2345	-13.2232	-13.1529	-13.0261	-12.8728	-12.7978	-12.7268	-12.6689	-12.5997	-12.8393	-12.9299	-12.9311
-13.7372	-13.7208	-13.7014	-13.6886	-13.6745	-13.6704	-13.6774	-13.6656	-13.6641	-13.6956	-13.6831	-13.7211	-13.7174	-13.6879	-13.6797	-13.7081	-13.6929	-13.6781	-13.6433	-13.6386	-13.6213	-13.6455	-13.6713	-13.6151	-13.5423	-13.5537	-13.6469	-13.5896	-13.5561	-13.5747	-13.6014	-13.5431	-13.4613	-13.4422	-13.372	-13.3748	-13.3754	-13.3042	-13.262	-13.2545	-13.2191	-13.1022	-12.9982	-12.869	-12.9053	-12.7493	-12.8041	-12.8981	-12.9338	-12.9425
-13.7714	-13.754	-13.7399	-13.7261	-13.71	-13.694	-13.7076	-13.718	-13.7108	-13.7134	-13.7097	-13.737	-13.8187	-13.6192	-13.8324	-13.7114	-13.6756	-13.696	-13.6933	-13.6688	-13.6539	-13.6697	-13.7186	-13.6072	-13.5871	-13.687	-13.6623	-13.6333	-13.6263	-13.6191	-13.6041	-13.617	-13.5371	-13.4892	-13.397	-13.3895	-13.3522	-13.3527	-13.3094	-13.2963	-13.2608	-13.1975	-13.0395	-12.9626	-12.89	-12.7984	-12.8701	-12.9432	-12.9559	-13.0031
-13.811	-13.7986	-13.7786	-13.7593	-13.7376	-13.7179	-13.7118	-13.742	-13.75	-13.7584	-13.738	-13.698	-13.69	-13.6561	-13.6779	-13.716	-13.7278	-13.7566	-13.7377	-13.6986	-13.7047	-13.7039	-13.6835	-13.6518	-13.6629	-13.7248	-13.6761	-13.683	-13.6782	-13.6657	-13.6458	-13.6323	-13.6222	-13.5712	-13.4586	-13.4139	-13.4057	-13.3769	-13.3563	-13.358	-13.2742	-13.1872	-13.0993	-13.0009	-12.9501	-12.9159	-12.9597	-12.9641	-12.9272	-12.9786
-13.8369	-13.8289	-13.8076	-13.7842	-13.7595	-13.7415	-13.7222	-13.7216	-13.7342	-13.7564	-13.7704	-13.7585	-13.7422	-13.7358	-13.7464	-13.7578	-13.7794	-13.7835	-13.7473	-13.7318	-13.7177	-13.7095	-13.7129	-13.7404	-13.7734	-13.739	-13.7246	-13.7211	-13.7069	-13.6916	-13.6761	-13.6543	-13.6476	-13.6643	-13.6072	-13.5094	-13.4499	-13.4174	-13.3907	-13.3445	-13.291	-13.236	-13.1867	-13.1218	-13.071	-13.0544	-13.0448	-12.9452	-12.9376	-12.9559
-13.8741	-13.8405	-13.8265	-13.8071	-13.7934	-13.7746	-13.7632	-13.7637	-13.7686	-13.7597	-13.7801	-13.8029	-13.801	-13.7859	-13.7583	-13.7713	-13.7851	-13.7775	-13.7882	-13.7596	-13.7304	-13.7277	-13.7854	-13.8352	-13.8197	-13.7711	-13.7567	-13.7531	-13.7359	-13.7207	-13.7083	-13.6826	-13.6783	-13.7039	-13.7086	-13.6482	-13.572	-13.5146	-13.3985	-13.3529	-13.331	-13.3111	-13.2511	-13.125	-13.0387	-13.0832	-13.0061	-12.9113	-12.9391	-12.9928
-13.8641	-13.8484	-13.8367	-13.8237	-13.8134	-13.7958	-13.7817	-13.768	-13.743	-13.7539	-13.7983	-13.8596	-13.8701	-13.8178	-13.7922	-13.7754	-13.816	-13.8136	-13.8059	-13.8203	-13.8251	-13.8133	-13.8129	-13.8648	-13.8489	-13.7969	-13.7814	-13.7841	-13.7683	-13.7515	-13.7369	-13.7185	-13.7281	-13.73	-13.7403	-13.7154	-13.6588	-13.5325	-13.4413	-13.4022	-13.3249	-13.2396	-13.1826	-13.0763	-13.0039	-13.02	-12.9561	-12.9103	-12.9623	-12.9964
-13.8738	-13.8709	-13.8626	-13.8552	-13.845	-13.822	-13.8118	-13.7886	-13.7776	-13.7809	-13.8421	-13.9598	-13.9219	-13.9123	-13.8388	-13.8147	-13.8779	-13.9012	-13.8789	-13.8554	-13.8487	-13.8596	-13.8801	-13.884	-13.8755	-13.8297	-13.7973	-13.8096	-13.7996	-13.7844	-13.7699	-13.7525	-13.7664	-13.7708	-13.7608	-13.7517	-13.6651	-13.5011	-13.4842	-13.3985	-13.286	-13.1659	-13.0941	-13.0261	-13.0146	-13.0128	-12.9384	-12.9371	-12.9705	-12.9693
-13.8965	-13.8985	-13.8901	-13.88	-13.866	-13.8581	-13.8365	-13.8289	-13.8373	-13.8296	-13.9078	-13.9238	-13.9252	-13.9405	-13.9681	-13.8836	-13.9087	-13.922	-13.9193	-13.8892	-13.9128	-13.9116	-13.8994	-13.9014	-13.8955	-13.8677	-13.8321	-13.8279	-13.8302	-13.8186	-13.8054	-13.8079	-13.8134	-13.8018	-13.7805	-13.7483	-13.6965	-13.5954	-13.5263	-13.4166	-13.302	-13.1856	-13.085	-12.9728	-13.0488	-13.0705	-13.0386	-12.9511	-12.9147	-12.9547
-13.9255	-13.9244	-13.9205	-13.9123	-13.8962	-13.883	-13.8721	-13.8661	-13.8683	-13.9038	-13.9325	-13.9223	-13.9181	-13.9232	-13.9919	-13.8916	-13.9107	-13.9287	-13.9261	-13.9497	-13.9484	-13.957	-13.9408	-13.9178	-13.914	-13.894	-13.8625	-13.846	-13.8549	-13.8469	-13.8462	-13.8643	-13.8451	-13.8226	-13.7943	-13.7889	-13.7503	-13.6995	-13.6036	-13.5069	-13.4009	-13.2867	-13.2046	-13.0636	-13.2036	-13.1769	-13.1091	-12.9714	-12.9106	-12.9493
-13.9386	-13.9491	-13.946	-13.9406	-13.9146	-13.9142	-13.9039	-13.8992	-13.9008	-13.9337	-13.9308	-13.9199	-13.9127	-13.9168	-13.9731	-13.9371	-13.9101	-13.9281	-13.9449	-13.9584	-13.9912	-13.9879	-13.9837	-13.9489	-13.9557	-13.9173	-13.9045	-13.8661	-13.8667	-13.8547	-13.8608	-13.9	-13.8596	-13.8479	-13.8452	-13.8252	-13.7916	-13.7331	-13.6211	-13.5411	-13.4627	-13.3952	-13.3597	-13.2729	-13.395	-13.2305	-13.1598	-13.0155	-12.9509	-12.9312
-13.9856	-13.9712	-13.9745	-13.9635	-13.942	-13.9424	-13.9382	-13.9321	-13.9355	-13.9459	-13.9389	-13.9289	-13.9192	-13.9319	-13.9508	-13.9676	-13.9276	-13.932	-13.9564	-13.9699	-13.9837	-13.9894	-14.007	-13.9773	-13.9749	-13.9664	-13.9163	-13.9007	-13.8845	-13.8742	-13.9019	-13.9001	-13.9002	-13.8771	-13.8665	-13.8303	-13.7963	-13.7428	-13.6441	-13.5764	-13.4902	-13.4365	-13.3974	-13.3011	-13.3443	-13.2255	-13.1575	-13.0518	-12.9965	-12.936
-14.0156	-14.0092	-14.0009	-13.9887	-13.972	-13.9729	-13.965	-13.9605	-13.9803	-13.9729	-13.9624	-13.9482	-13.9455	-13.9571	-13.9613	-14.0128	-13.959	-13.9432	-13.9549	-13.9778	-13.9882	-13.9793	-13.9962	-14.0134	-14.0103	-13.9912	-13.9499	-13.9383	-13.9323	-13.8801	-13.9051	-13.9322	-13.9174	-13.8768	-13.8882	-13.8128	-13.7698	-13.7563	-13.6667	-13.6018	-13.5273	-13.4889	-13.4055	-13.2931	-13.2796	-13.23	-13.156	-13.0676	-13.0504	-12.9961
-14.0407	-14.0293	-14.0206	-14.0144	-14.0068	-14.0034	-13.995	-13.9909	-13.9926	-13.9977	-13.9821	-13.9725	-13.9718	-13.9741	-13.9801	-14.0067	-13.9918	-13.9726	-13.9643	-13.9748	-13.9893	-13.9909	-13.9807	-14.0117	-14.0334	-14.0957	-14.0616	-14.0319	-14.0116	-13.8706	-13.943	-13.9577	-13.9098	-13.9201	-13.8555	-13.7954	-13.791	-13.7803	-13.7058	-13.6488	-13.6162	-13.5301	-13.4212	-13.3157	-13.2388	-13.2491	-13.1705	-13.081	-13.0726	-13.0393
-14.0655	-14.049	-14.041	-14.0393	-14.0417	-14.0338	-14.0224	-14.0163	-14.0221	-14.017	-14.0049	-13.9967	-13.9957	-13.9965	-14.0004	-14.0054	-14.0095	-14.0178	-13.9988	-13.9707	-13.9873	-14.0058	-13.9726	-14.0096	-14.1084	-14.0528	-14.0346	-13.9744	-13.9352	-13.9158	-13.9211	-13.9383	-13.9167	-13.9295	-13.8004	-13.8132	-13.8322	-13.8244	-13.7706	-13.7334	-13.6559	-13.5483	-13.4395	-13.3365	-13.2496	-13.2579	-13.1743	-13.1062	-13.0785	-13.0588
-14.0836	-14.07	-14.0602	-14.0705	-14.0735	-14.0606	-14.0523	-14.0475	-14.0453	-14.0382	-14.0265	-14.0221	-14.0219	-14.0202	-14.02	-14.0087	-14.0101	-14.0327	-14.0332	-14.0109	-13.9919	-13.9943	-13.977	-13.9882	-14.0214	-14.0463	-14.0306	-14.022	-14.0225	-13.9971	-13.9882	-13.9856	-13.9578	-13.9279	-13.859	-13.8451	-13.8806	-13.8882	-13.865	-13.7784	-13.6661	-13.5582	-13.4535	-13.3491	-13.2671	-13.2423	-13.1756	-13.12	-13.1024	-13.0826
-14.0998	-14.0906	-14.0774	-14.1061	-14.1006	-14.093	-14.0842	-14.0758	-14.0674	-14.0609	-14.0538	-14.0488	-14.0467	-14.0436	-14.0381	-14.023	-14.0157	-14.0379	-14.0616	-14.043	-14.0013	-13.9879	-13.9855	-14.012	-14.0466	-14.099	-14.1157	-14.0943	-14.0609	-14.0046	-13.9829	-13.9646	-13.9655	-13.9214	-13.8907	-13.8557	-13.8379	-13.8634	-13.8359	-13.7661	-13.6737	-13.5743	-13.4698	-13.3749	-13.3002	-13.2652	-13.2043	-13.1545	-13.1213	-13.121
-14.0826	-14.095	-14.0936	-14.1345	-14.1248	-14.1251	-14.1226	-14.1144	-14.0908	-14.0833	-14.0802	-14.0723	-14.0717	-14.0713	-14.0646	-14.0847	-14.108	-14.1132	-14.1269	-14.199	-14.2012	-14.1647	-14.0955	-14.0779	-14.0883	-14.1658	-14.2033	-14.1657	-14.0967	-14.0003	-13.9653	-13.9712	-13.9662	-13.9506	-13.9516	-13.9477	-13.8593	-13.8042	-13.7825	-13.7036	-13.6648	-13.5836	-13.4991	-13.4037	-13.3427	-13.2931	-13.2378	-13.1852	-13.1506	-13.1606
-14.1134	-14.1064	-14.1077	-14.1542	-14.1574	-14.1644	-14.1645	-14.1541	-14.1334	-14.1151	-14.1046	-14.1004	-14.1012	-14.1102	-14.1302	-14.1411	-14.1508	-14.153	-14.1531	-14.2538	-14.3601	-14.2914	-14.1621	-14.1723	-14.1878	-14.2856	-14.2689	-14.1965	-14.09	-14.0135	-13.957	-14.0009	-14.0544	-14.0249	-13.9933	-13.9548	-13.9177	-13.802	-13.7198	-13.6568	-13.682	-13.5977	-13.5181	-13.4322	-13.3767	-13.3382	-13.296	-13.2365	-13.1928	-13.1779
-14.1406	-14.1525	-14.1401	-14.1816	-14.1873	-14.1975	-14.2002	-14.1938	-14.1843	-14.1601	-14.1525	-14.1414	-14.1468	-14.1612	-14.1654	-14.171	-14.1746	-14.1721	-14.1625	-14.2378	-14.3094	-14.124	-14.147	-14.1713	-14.1673	-14.3331	-14.2485	-14.1432	-14.0296	-13.9518	-13.9388	-14.0905	-14.0984	-14.0525	-13.9683	-13.9479	-13.9054	-13.8336	-13.763	-13.6562	-13.6377	-13.6178	-13.5221	-13.4395	-13.398	-13.3411	-13.2954	-13.2747	-13.2275	-13.2221
-14.1687	-14.1695	-14.1641	-14.2117	-14.2072	-14.221	-14.2409	-14.2267	-14.2128	-14.2008	-14.1988	-14.1891	-14.1909	-14.1883	-14.1877	-14.1854	-14.196	-14.191	-14.1837	-14.2185	-14.2527	-14.1474	-14.0624	-14.1095	-14.1877	-14.5291	-14.2884	-13.9892	-13.8754	-13.8881	-13.8479	-13.8692	-14.0644	-14.1055	-13.9942	-13.959	-13.9206	-13.8458	-13.7705	-13.7297	-13.6244	-13.6254	-13.5419	-13.4581	-13.3835	-13.3356	-13.3269	-13.3049	-13.3043	-13.3016
-14.1718	-14.2023	-14.179	-14.2153	-14.2311	-14.2582	-14.2682	-14.2568	-14.2393	-14.2117	-14.2285	-14.2344	-14.2257	-14.2121	-14.2092	-14.2116	-14.2165	-14.222	-14.2143	-14.25	-14.2066	-14.1457	-14.1218	-14.2325	-14.345	-14.36	-14.1622	-13.9508	-13.9044	-13.912	-13.8968	-13.8685	-14.0345	-14.1605	-14.0174	-13.9816	-13.936	-13.8697	-13.7862	-13.7615	-13.6604	-13.6275	-13.5331	-13.4311	-13.4008	-13.3836	-13.3718	-13.3419	-13.3548	-13.3559
-14.1351	-14.1161	-14.2085	-14.1979	-14.1821	-14.2353	-14.2358	-14.2421	-14.2331	-14.2426	-14.2634	-14.2414	-14.2098	-14.2119	-14.2131	-14.2209	-14.2258	-14.2241	-14.2225	-14.1955	-14.2212	-14.1688	-14.1863	-14.3513	-14.318	-14.2118	-14.1953	-14.0409	-14.0157	-13.9839	-13.9743	-13.9626	-13.922	-14.1292	-14.1484	-13.9672	-13.9374	-13.8676	-13.7961	-13.7701	-13.7022	-13.5735	-13.4866	-13.451	-13.4242	-13.4063	-13.3952	-13.3667	-13.3709	-13.3675
-14.1083	-14.0777	-14.0404	-14.2311	-14.2149	-14.1669	-14.2108	-14.1622	-14.2219	-14.297	-14.2222	-14.1756	-14.2197	-14.2317	-14.2363	-14.2432	-14.2407	-14.2431	-14.2547	-14.2626	-14.2454	-14.185	-14.2076	-14.355	-14.3151	-14.2322	-14.1847	-14.1773	-14.1147	-14.0772	-14.0321	-13.9941	-13.9685	-13.9894	-14.1537	-14.0966	-13.9403	-13.8708	-13.821	-13.7811	-13.7278	-13.609	-13.5176	-13.464	-13.4449	-13.4255	-13.3898	-13.3876	-13.3874	-13.3764
-14.1978	-13.9739	-14.9723	-14.0231	-14.2542	-14.2143	-14.157	-14.2197	-14.2881	-14.1945	-14.2148	-14.2211	-14.2475	-14.2583	-14.264	-14.269	-14.2677	-14.2751	-14.2966	-14.2977	-14.2354	-14.2104	-14.2103	-14.3527	-14.3034	-14.2376	-14.2271	-14.2321	-14.1728	-14.1445	-14.1144	-14.0832	-14.0549	-14.032	-14.0582	-14.1741	-13.9843	-13.8948	-13.8412	-13.8219	-13.7426	-13.6594	-13.5366	-13.527	-13.4695	-13.4213	-13.4167	-13.4224	-13.4142	-13.4088
-15.1021	-14.3756	-14.4356	-14.4946	-14.7442	-14.2657	-13.8794	-14.2999	-14.211	-14.1552	-14.2605	-14.2184	-14.2453	-14.2594	-14.2689	-14.2747	-14.2833	-14.3036	-14.3288	-14.3182	-14.2835	-14.2543	-14.2526	-14.3534	-14.3308	-14.2624	-14.2792	-14.2742	-14.2459	-14.2205	-14.1908	-14.1603	-14.1293	-14.1012	-14.0742	-14.0652	-14.0053	-13.9504	-13.8856	-13.8425	-13.7568	-13.7116	-13.6469	-13.5016	-13.4716	-13.4689	-13.4664	-13.4606	-13.4624	-13.444
-14.4706	-14.4109	-14.3645	-14.3732	-14.4098	-14.4723	-14.3062	-14.0084	-14.1328	-14.1071	-14.1653	-14.1609	-14.2137	-14.2521	-14.2766	-14.2998	-14.3176	-14.3426	-14.3648	-14.3558	-14.3375	-14.3137	-14.3093	-14.3589	-14.3646	-14.3028	-14.2981	-14.304	-14.3135	-14.2982	-14.2678	-14.2373	-14.2065	-14.1758	-14.1457	-14.0914	-13.9993	-13.95	-13.9143	-13.876	-13.7821	-13.7702	-13.6851	-13.4984	-13.4897	-13.5057	-13.5172	-13.503	-13.5089	-13.521
-14.0935	-14.184	-14.5314	-13.9214	-14.1785	-14.7001	-14.5159	-14.6409	-14.4	-13.8762	-14.1165	-14.0585	-14.1688	-14.2793	-14.2997	-14.3273	-14.3468	-14.371	-14.3894	-14.4227	-14.3736	-14.3494	-14.3618	-14.3978	-14.3985	-14.34	-14.3205	-14.3264	-14.3498	-14.3764	-14.3451	-14.3145	-14.2837	-14.2533	-14.2231	-14.1671	-14.0341	-14.0105	-13.9415	-13.9	-13.7743	-13.8373	-13.7651	-13.6412	-13.4961	-13.5378	-13.5376	-13.5557	-13.5997	-13.5623
-14.432	-14.6105	-14.262	-14.1301	-14.0265	-14.7025	-14.5991	-14.5139	-14.5677	-14.4519	-14.1288	-14.075	-14.1676	-14.293	-14.319	-14.342	-14.3657	-14.3997	-14.4276	-14.4499	-14.3852	-14.3906	-14.3984	-14.4606	-14.425	-14.3889	-14.3462	-14.3481	-14.3952	-14.4532	-14.4227	-14.3911	-14.3615	-14.3341	-14.3032	-14.236	-14.0966	-14.067	-13.9676	-13.8595	-13.7984	-13.9502	-13.8107	-13.7571	-13.7047	-13.6233	-13.6032	-13.6469	-13.6307	-13.6003
-14.2343	-14.143	-14.0832	-14.1073	-14.0798	-14.7418	-14.3275	-14.4986	-14.4433	-14.3744	-14.2427	-13.9982	-14.1835	-14.3052	-14.3374	-14.3618	-14.3888	-14.4151	-14.4417	-14.4683	-14.424	-14.4183	-14.4383	-14.4846	-14.4889	-14.4355	-14.3712	-14.3713	-14.4564	-14.533	-14.4967	-14.4674	-14.4379	-14.4056	-14.3788	-14.3291	-14.2219	-14.0854	-14.0318	-13.8389	-13.7368	-13.8518	-13.6798	-13.5391	-13.7062	-13.7619	-13.7383	-13.716	-13.6812	-13.6521
-14.3776	-14.1481	-14.1923	-14.0885	-14.0663	-14.3614	-13.6661	-14.4989	-14.4482	-14.4497	-14.3968	-14.077	-14.1917	-14.3413	-14.3501	-14.3642	-14.3984	-14.4271	-14.4538	-14.4857	-14.4704	-14.4526	-14.467	-14.469	-14.5156	-14.4835	-14.4475	-14.4038	-14.4645	-14.6461	-14.5986	-14.5729	-14.5339	-14.535	-14.4913	-14.2263	-14.1205	-14.1102	-13.998	-13.8943	-13.8269	-13.8431	-13.6611	-13.6325	-13.6684	-13.6637	-13.707	-13.7774	-13.7401	-13.6945
-14.476	-14.2989	-14.3557	-14.3216	-14.3166	-14.4274	-14.4564	-14.4385	-14.4598	-14.4921	-14.4319	-14.4165	-14.3261	-14.3862	-14.4155	-14.4375	-14.4457	-14.4608	-14.4742	-14.4489	-14.4462	-14.4617	-14.4505	-14.4281	-14.4471	-14.4224	-14.4128	-14.4047	-14.5419	-14.7017	-14.6778	-14.6923	-14.6503	-14.4619	-14.2778	-14.236	-14.1674	-14.0917	-14.1112	-13.9786	-13.8941	-13.8665	-13.7533	-13.6846	-13.6736	-13.6953	-13.6994	-13.735	-13.8134	-13.7539
-14.5938	-14.5271	-14.4947	-14.4383	-14.4102	-14.5383	-14.5534	-14.458	-14.4721	-14.4561	-14.4509	-14.4606	-14.4105	-14.4354	-14.4371	-14.4541	-14.469	-14.4636	-14.4186	-14.382	-14.3711	-14.4244	-14.449	-14.4042	-14.4038	-14.4198	-14.386	-14.3602	-14.4194	-14.7286	-14.7029	-14.669	-14.486	-14.344	-14.3113	-14.2696	-14.1853	-14.1747	-14.0873	-14.0475	-13.9655	-13.8683	-13.7797	-13.7469	-13.7161	-13.697	-13.7411	-13.747	-13.73	-13.841
-14.7266	-14.6355	-14.5852	-14.5197	-14.557	-14.535	-14.5368	-14.4957	-14.4862	-14.4702	-14.4673	-14.458	-14.4912	-14.4911	-14.4841	-14.4886	-14.4599	-14.414	-14.3987	-14.3772	-14.3785	-14.3937	-14.4713	-14.4691	-14.4284	-14.4177	-14.4009	-14.397	-14.425	-14.4174	-14.564	-14.5846	-14.3998	-14.3765	-14.354	-14.3076	-14.2454	-14.1432	-14.0816	-13.9992	-14.0851	-13.9852	-13.853	-13.7599	-13.7842	-13.7576	-13.7421	-13.787	-13.7561	-13.7502
-14.672	-14.6258	-14.6111	-14.5979	-14.5714	-14.5672	-14.5354	-14.5474	-14.5338	-14.5002	-14.485	-14.473	-14.4996	-14.5242	-14.5271	-14.5026	-14.4661	-14.4528	-14.4386	-14.4264	-14.4182	-14.4237	-14.51	-14.5378	-14.5335	-14.4976	-14.421	-14.4318	-14.4738	-14.4634	-14.4288	-14.4718	-14.45	-14.4574	-14.4201	-14.3603	-14.2613	-14.1724	-14.0905	-14.0143	-13.9548	-14.1479	-14.0665	-13.8721	-13.8009	-13.7937	-13.8043	-13.7984	-13.8082	-13.7917
-14.6405	-14.6443	-14.6286	-14.6395	-14.6192	-14.6085	-14.5916	-14.5808	-14.5678	-14.5439	-14.5127	-14.5133	-14.5218	-14.5341	-14.5396	-14.511	-14.4914	-14.4901	-14.4835	-14.4718	-14.4872	-14.5063	-14.4965	-14.5474	-14.5404	-14.5352	-14.5007	-14.4602	-14.4415	-14.4825	-14.5482	-14.482	-14.5584	-14.5554	-14.4766	-14.36	-14.2997	-14.2254	-14.1522	-14.0357	-13.8715	-13.9052	-14.0263	-14.1331	-13.8193	-13.751	-13.8259	-13.7952	-13.7898	-13.8461
-14.6778	-14.6555	-14.6383	-14.6758	-14.6713	-14.6556	-14.6486	-14.6229	-14.5973	-14.5851	-14.568	-14.5587	-14.5631	-14.5697	-14.558	-14.5375	-14.5269	-14.5101	-14.4999	-14.5142	-14.5435	-14.5097	-14.4807	-14.4593	-14.4986	-14.527	-14.5664	-14.5895	-14.5721	-14.5954	-14.5908	-14.5673	-14.5146	-14.5779	-14.4768	-14.4362	-14.3619	-14.2667	-14.1694	-14.0088	-14.0019	-13.9321	-13.8756	-13.886	-13.8983	-13.6924	-13.7807	-13.7841	-13.7475	-13.795
-14.6844	-14.6705	-14.6853	-14.6958	-14.6875	-14.6802	-14.6792	-14.6648	-14.6384	-14.6197	-14.6221	-14.609	-14.6148	-14.622	-14.6097	-14.5841	-14.57	-14.5595	-14.5647	-14.5937	-14.5774	-14.5529	-14.5168	-14.447	-14.3891	-14.4393	-14.5442	-14.6248	-14.6532	-14.7177	-14.5973	-14.5281	-14.489	-14.5358	-14.5278	-14.4608	-14.4091	-14.2796	-14.1934	-14.16	-14.1087	-14.0304	-13.9534	-13.8863	-13.8441	-13.9481	-13.9255	-13.8373	-13.7978	-13.8179
-14.7286	-14.715	-14.7133	-14.7166	-14.7033	-14.705	-14.7053	-14.6884	-14.6677	-14.6619	-14.6541	-14.6608	-14.655	-14.6614	-14.6572	-14.6368	-14.6178	-14.6128	-14.624	-14.6094	-14.5958	-14.5684	-14.5293	-14.4917	-14.4127	-14.3209	-14.3091	-14.4471	-14.62	-14.6327	-14.5388	-14.4872	-14.4818	-14.5244	-14.6239	-14.5476	-14.4318	-14.3678	-14.2688	-14.249	-14.1657	-14.0782	-13.9916	-13.9043	-13.8361	-13.8315	-14.0013	-13.9214	-13.8915	-13.8819
-14.7716	-14.7582	-14.7409	-14.7309	-14.7264	-14.7291	-14.7246	-14.7118	-14.7055	-14.6982	-14.6875	-14.6851	-14.6831	-14.6645	-14.6671	-14.6557	-14.6575	-14.645	-14.6483	-14.6264	-14.6186	-14.5935	-14.5816	-14.5164	-14.4511	-14.4368	-14.4422	-14.4606	-14.3977	-14.435	-14.5474	-14.4807	-14.4534	-14.4121	-14.6312	-14.5164	-14.4872	-14.3971	-14.3262	-14.255	-14.198	-14.1198	-14.0143	-13.9217	-13.8528	-13.8226	-13.9621	-13.947	-13.8928	-13.8999
-14.8128	-14.8013	-14.7878	-14.751	-14.7565	-14.7476	-14.7425	-14.7354	-14.7257	-14.7234	-14.7228	-14.7153	-14.7158	-14.6967	-14.6601	-14.6494	-14.6736	-14.6615	-14.6598	-14.6499	-14.64	-14.6161	-14.5704	-14.5245	-14.5021	-14.5588	-14.5426	-14.5306	-14.457	-14.5228	-14.6469	-14.5661	-14.5149	-14.506	-14.5604	-14.4986	-14.4946	-14.4408	-14.3729	-14.282	-14.2157	-14.1508	-14.0633	-13.9818	-13.9179	-13.8475	-13.9492	-13.9408	-13.907	-13.9337
-14.8558	-14.8443	-14.7787	-14.7857	-14.7789	-14.768	-14.7655	-14.7552	-14.744	-14.7546	-14.7565	-14.7501	-14.7464	-14.7265	-14.6858	-14.6727	-14.6698	-14.6666	-14.6598	-14.6588	-14.6439	-14.6136	-14.5996	-14.5868	-14.6054	-14.6311	-14.6335	-14.5957	-14.5343	-14.5734	-14.7077	-14.6104	-14.5671	-14.5395	-14.5564	-14.5639	-14.5292	-14.4761	-14.4117	-14.3226	-14.2416	-14.1743	-14.1102	-14.0385	-13.9477	-13.893	-13.9255	-13.9339	-13.9503	-13.9266
-14.9074	-14.9028	-14.7879	-14.8179	-14.7959	-14.789	-14.7811	-14.768	-14.7741	-14.7853	-14.7827	-14.7745	-14.7765	-14.7606	-14.7249	-14.7132	-14.7092	-14.703	-14.6835	-14.6787	-14.6732	-14.6697	-14.6677	-14.6559	-14.6833	-14.6826	-14.6834	-14.6567	-14.6269	-14.6232	-14.7452	-14.6614	-14.615	-14.5833	-14.601	-14.6114	-14.5487	-14.4892	-14.4346	-14.3504	-14.2659	-14.21	-14.1465	-14.07	-13.9901	-13.9346	-13.9295	-13.9549	-13.9645	-13.9367
-14.9582	-14.9569	-14.8736	-14.828	-14.8078	-14.8037	-14.7929	-14.793	-14.799	-14.8109	-14.809	-14.8077	-14.8103	-14.7944	-14.7615	-14.7553	-14.7447	-14.7406	-14.7282	-14.7283	-14.7203	-14.7243	-14.7335	-14.7282	-14.7408	-14.7357	-14.73	-14.6977	-14.6799	-14.733	-14.7519	-14.7129	-14.6589	-14.6224	-14.6565	-14.6316	-14.5568	-14.5016	-14.4492	-14.3813	-14.3038	-14.2347	-14.1732	-14.1142	-14.0564	-13.9947	-13.9746	-13.9427	-13.93	-13.9342
-15.0946	-14.939	-14.9334	-14.8363	-14.8372	-14.8269	-14.8206	-14.8238	-14.8306	-14.8296	-14.8362	-14.8386	-14.8366	-14.8207	-14.7996	-14.7993	-14.7832	-14.7834	-14.7801	-14.7702	-14.7755	-14.7768	-14.7909	-14.7968	-14.8052	-14.7804	-14.7674	-14.7499	-14.751	-14.7736	-14.7748	-14.7355	-14.6987	-14.6607	-14.6896	-14.6505	-14.5731	-14.5138	-14.469	-14.4227	-14.3357	-14.2738	-14.2168	-14.172	-14.1065	-14.0298	-13.9903	-13.9489	-13.9294	-13.9532
-14.8358	-14.7853	-14.8938	-14.8296	-14.8407	-14.8396	-14.8534	-14.8434	-14.8608	-14.8774	-14.8706	-14.8579	-14.8534	-14.8485	-14.8305	-14.8489	-14.8349	-14.8302	-14.8247	-14.8066	-14.8243	-14.828	-14.836	-14.8742	-14.8449	-14.8141	-14.8081	-14.8086	-14.7978	-14.7893	-14.7932	-14.769	-14.7292	-14.6981	-14.73	-14.6905	-14.6133	-14.5202	-14.4802	-14.4649	-14.3768	-14.3138	-14.2689	-14.1982	-14.1257	-14.0644	-14.0003	-13.9747	-13.9728	-13.9926
-14.8283	-14.8457	-14.8588	-14.859	-14.8688	-14.8647	-14.8691	-14.8711	-14.8841	-14.8975	-14.8907	-14.8746	-14.8727	-14.8674	-14.8499	-14.8857	-14.8864	-14.88	-14.8735	-14.8622	-14.8211	-14.8423	-14.8804	-14.9918	-14.8851	-14.8535	-14.8653	-14.8195	-14.7971	-14.7861	-14.8181	-14.7871	-14.7517	-14.7518	-14.766	-14.7194	-14.6601	-14.5589	-14.4869	-14.4695	-14.4343	-14.3577	-14.2895	-14.2189	-14.147	-14.0953	-14.0358	-14.0201	-14.0084	-14.0374
-14.8334	-14.8474	-14.8739	-14.904	-14.9157	-14.9232	-14.9126	-14.9151	-14.9064	-14.9314	-14.9364	-14.8923	-14.9354	-14.8776	-14.8695	-14.8914	-14.9165	-14.9132	-14.9071	-14.8877	-14.8358	-14.8135	-14.835	-15.0086	-14.8662	-14.8763	-14.8492	-14.8062	-14.8009	-14.8087	-14.8372	-14.8035	-14.7775	-14.8017	-14.7887	-14.7406	-14.6776	-14.6027	-14.5206	-14.4815	-14.4367	-14.4185	-14.3243	-14.2534	-14.1909	-14.1396	-14.0772	-14.0591	-14.0451	-14.0606
-14.8994	-14.8944	-14.892	-14.9346	-14.9382	-14.9325	-14.9303	-14.9337	-14.9335	-14.9288	-14.9512	-14.9567	-14.956	-14.975	-14.8824	-14.8693	-14.9152	-14.9093	-14.9085	-14.8516	-14.7928	-14.8249	-14.7551	-14.9969	-14.864	-14.8511	-14.7845	-14.7704	-14.8021	-14.8594	-14.857	-14.828	-14.8224	-14.8284	-14.799	-14.7505	-14.6903	-14.6175	-14.57	-14.5111	-14.457	-14.4359	-14.3534	-14.2869	-14.2407	-14.1735	-14.1107	-14.0851	-14.0734	-14.0873
-14.9673	-14.9454	-14.9161	-14.9444	-14.9375	-14.9481	-14.9548	-14.9474	-14.9523	-14.954	-14.9647	-14.9678	-14.9758	-14.9985	-14.8853	-14.8488	-14.8842	-14.9169	-14.9068	-14.8457	-14.7843	-14.7661	-14.7085	-15.0216	-14.9836	-14.8715	-14.7498	-14.7599	-14.8322	-14.8779	-14.8823	-14.8776	-14.8712	-14.8446	-14.8167	-14.7646	-14.704	-14.6428	-14.5818	-14.5328	-14.4996	-14.449	-14.4101	-14.3349	-14.2692	-14.2035	-14.1316	-14.1216	-14.092	-14.1064
-14.9905	-14.9666	-14.965	-14.9501	-14.9681	-14.9695	-14.9735	-14.9794	-14.9904	-14.9967	-14.9834	-14.9889	-14.9868	-14.9989	-14.9025	-14.8356	-14.8396	-14.8568	-14.8955	-14.7982	-14.6651	-14.6157	-14.7262	-15.0658	-15.0078	-14.9632	-14.8025	-14.7543	-14.8189	-14.914	-14.92	-14.9132	-14.921	-14.8684	-14.8355	-14.7972	-14.7431	-14.6938	-14.602	-14.5667	-14.5334	-14.4864	-14.4669	-14.3803	-14.2966	-14.2113	-14.1729	-14.1358	-14.1266	-14.1342
-14.9896	-15.0009	-14.9587	-14.9635	-14.9865	-15.0005	-15.017	-15.0174	-15.0054	-15.014	-15.0231	-15.0257	-15.0152	-15.0027	-14.9985	-14.8751	-14.8115	-14.787	-14.7539	-14.5226	-14.5969	-14.7305	-14.8631	-14.9407	-14.9625	-14.94	-14.8541	-14.8629	-14.9566	-14.9672	-14.9633	-14.9605	-14.9445	-14.8846	-14.8436	-14.8309	-14.7915	-14.7296	-14.6266	-14.6037	-14.5743	-14.5327	-14.5118	-14.4109	-14.3123	-14.2465	-14.199	-14.147	-14.1589	-14.1633
-15.163	-15.073	-15.0697	-15.0901	-15.126	-15.0697	-15.0671	-15.0456	-15.0373	-15.027	-15.0307	-15.0452	-15.0498	-15.0482	-15.0169	-15.0129	-14.7015	-14.6238	-14.6527	-14.7533	-14.8088	-14.7672	-14.8744	-14.9336	-14.9668	-14.9787	-14.92	-14.9451	-14.9502	-15.0346	-15.0274	-14.9845	-14.9934	-14.9404	-14.8672	-14.8487	-14.8491	-14.7991	-14.5968	-14.6252	-14.5976	-14.5598	-14.5345	-14.4503	-14.3461	-14.2939	-14.1891	-14.1877	-14.1937	-14.1986
-15.2541	-15.1795	-15.1161	-15.169	-15.1874	-15.1463	-15.1093	-15.0785	-15.0726	-15.0692	-15.0505	-15.0461	-15.0307	-15.0971	-15.1447	-15.001	-15.0784	-14.8928	-15.0098	-14.9515	-14.9548	-14.9678	-14.9894	-15.0051	-15.0291	-15.0008	-14.9477	-14.9765	-15.005	-14.9894	-15.0068	-15.0564	-14.9018	-14.8861	-14.8353	-14.8192	-14.8053	-14.8055	-14.6487	-14.6065	-14.6355	-14.5693	-14.5823	-14.4483	-14.3823	-14.3191	-14.2133	-14.2194	-14.2266	-14.2379
-15.2223	-15.1583	-15.1529	-15.1479	-15.1552	-15.166	-15.156	-15.1378	-15.095	-15.105	-15.0832	-15.1015	-15.1004	-15.0101	-14.8374	-14.7633	-14.713	-14.8911	-14.9264	-14.9374	-15.0397	-14.9849	-15.0001	-15.0272	-15.0792	-15.1006	-15.0834	-15.1177	-15.0626	-15.0399	-15.0088	-15.0394	-15.128	-14.9616	-14.911	-14.8119	-14.8007	-14.7806	-14.5975	-14.643	-14.6587	-14.6142	-14.5961	-14.4548	-14.3899	-14.2435	-14.2181	-14.2432	-14.2663	-14.2777
-15.1547	-15.1394	-15.1722	-15.1698	-15.1852	-15.1692	-15.1739	-15.1603	-15.1505	-15.1442	-15.1752	-15.1652	-15.0483	-14.9846	-14.9092	-14.8631	-14.9258	-14.9207	-14.771	-14.7416	-14.8017	-14.9874	-14.9642	-15.0927	-15.0537	-15.1735	-15.1214	-15.1034	-15.0831	-15.0906	-15.0719	-15.0951	-15.0666	-15.0065	-15.5179	-15.0599	-15.0313	-14.8347	-14.5336	-14.6863	-14.6873	-14.5536	-14.4416	-14.3822	-14.3752	-14.1924	-14.1867	-14.2278	-14.2639	-14.336
-15.1941	-15.1829	-15.1754	-15.1745	-15.1761	-15.1779	-15.1802	-15.1769	-15.1543	-15.1851	-15.1652	-15.0634	-14.9974	-14.9743	-14.9274	-14.8936	-15.1039	-15.2298	-14.9855	-14.791	-14.8371	-14.9235	-14.9293	-14.9826	-15.0593	-15.2963	-15.2318	-15.1728	-15.1476	-15.1164	-15.1015	-15.0848	-15.103	-15.0094	-14.9435	-15.1609	-15.2585	-15.1103	-15.1593	-14.797	-14.7106	-14.6559	-14.5354	-14.5421	-14.346	-14.2323	-14.2402	-14.2585	-14.276	-14.2988
-15.1933	-15.184	-15.1847	-15.1862	-15.1876	-15.188	-15.188	-15.1674	-15.1867	-15.1872	-15.1069	-15.0147	-14.9386	-14.9106	-14.8118	-14.9696	-15.1489	-15.0563	-15.0123	-14.9174	-14.8171	-14.8549	-14.9834	-14.9992	-15.0881	-15.1607	-15.2062	-15.1627	-15.1834	-15.1335	-15.1231	-15.0735	-15.0683	-15.0609	-14.9933	-14.9423	-15.0429	-15.0033	-14.9052	-14.7797	-14.7395	-14.7009	-14.6341	-14.6321	-14.4593	-14.324	-14.2618	-14.2749	-14.2975	-14.3461
-15.2028	-15.1947	-15.195	-15.1951	-15.1956	-15.1957	-15.1932	-15.2096	-15.199	-15.1606	-15.1254	-15.0729	-14.9442	-14.8971	-14.9277	-15.1356	-15.1894	-15.0791	-15.0535	-15.0149	-14.9565	-14.9257	-14.9981	-15.1403	-15.135	-15.1865	-15.1911	-15.1808	-15.1608	-15.1778	-15.1391	-15.117	-15.087	-15.0647	-15.0441	-15.0102	-14.979	-14.9356	-14.929	-14.9023	-14.8371	-14.733	-14.6778	-14.5588	-14.4857	-14.364	-14.339	-14.2951	-14.328	-14.3671
-15.2269	-15.209	-15.2085	-15.2045	-15.2041	-15.204	-15.2305	-15.2296	-15.2167	-15.1664	-15.1314	-15.0888	-15.0454	-15.0144	-15.0762	-15.1745	-15.1756	-15.1203	-15.1303	-15.1233	-15.0556	-15.0318	-15.0774	-15.1627	-15.1441	-15.1547	-15.1324	-15.0934	-15.11	-15.1278	-15.1935	-15.0977	-15.1261	-15.1438	-15.1295	-15.06	-15.0472	-15.0844	-15.0183	-15.0044	-14.8743	-14.828	-14.6804	-14.5767	-14.4969	-14.4397	-14.3697	-14.3573	-14.3727	-14.4369
-15.2433	-15.2256	-15.2153	-15.2221	-15.2156	-15.2251	-15.2431	-15.2556	-15.2495	-15.1846	-15.1494	-15.1352	-15.1248	-15.1141	-15.1839	-15.2314	-15.1994	-15.1545	-15.178	-15.1621	-15.1282	-15.1273	-15.1417	-15.222	-15.205	-15.2038	-15.1876	-15.1399	-15.0906	-15.0413	-15.0559	-15.0954	-15.1866	-15.2315	-15.1299	-15.2119	-15.0975	-15.0649	-15.0565	-14.966	-14.8834	-14.9199	-14.8066	-14.6451	-14.5536	-14.4676	-14.416	-14.3656	-14.3809	-14.4089
-15.2244	-15.211	-15.2098	-15.231	-15.2091	-15.2096	-15.2817	-15.2878	-15.2744	-15.2184	-15.1987	-15.175	-15.1785	-15.2069	-15.2374	-15.2628	-15.2022	-15.1925	-15.1972	-15.1977	-15.2083	-15.1868	-15.2176	-15.2591	-15.2739	-15.261	-15.2417	-15.2283	-15.1667	-15.0809	-15.0213	-14.9788	-15.1975	-15.2372	-15.2026	-15.2417	-14.9527	-14.8804	-14.8492	-14.8645	-14.6599	-14.7974	-14.8033	-14.7155	-14.6054	-14.5208	-14.4512	-14.4317	-14.4099	-14.424
-15.2506	-15.2056	-15.2136	-15.2095	-15.2045	-15.27	-15.308	-15.3152	-15.2998	-15.2571	-15.243	-15.2369	-15.2433	-15.2672	-15.2699	-15.2646	-15.2163	-15.2156	-15.2403	-15.2466	-15.2672	-15.2586	-15.2702	-15.3239	-15.3162	-15.3013	-15.2825	-15.2785	-15.253	-15.199	-15.1297	-15.113	-15.2168	-15.204	-15.1774	-15.1261	-14.936	-14.8874	-14.8748	-14.8093	-14.6458	-14.6703	-14.7348	-14.6711	-14.5942	-14.5402	-14.5017	-14.4635	-14.452	-14.4561
-15.2757	-15.2527	-15.2302	-15.1956	-15.2411	-15.3277	-15.3426	-15.3468	-15.3397	-15.3127	-15.3001	-15.2961	-15.2923	-15.3099	-15.328	-15.2559	-15.2617	-15.2802	-15.3069	-15.3043	-15.3255	-15.3111	-15.3281	-15.3662	-15.3512	-15.3343	-15.3245	-15.3206	-15.3014	-15.2727	-15.2214	-15.2355	-15.2624	-15.2159	-15.1841	-15.1582	-15.001	-14.9653	-14.9082	-14.8437	-14.7437	-14.7317	-14.622	-14.5722	-14.5648	-14.5272	-14.5212	-14.4958	-14.4545	-14.4627
-15.3258	-15.2394	-15.2463	-15.1874	-15.2573	-15.3292	-15.3688	-15.362	-15.3832	-15.3685	-15.3481	-15.3402	-15.3472	-15.3669	-15.3646	-15.2919	-15.314	-15.33	-15.3502	-15.3563	-15.3747	-15.3712	-15.3754	-15.3959	-15.3885	-15.368	-15.3624	-15.3534	-15.336	-15.3106	-15.2793	-15.2857	-15.3126	-15.2708	-15.2235	-15.1854	-15.0568	-15.0161	-14.9736	-14.9171	-14.8118	-14.77	-14.6441	-14.5215	-14.5578	-14.5433	-14.5373	-14.5174	-14.4411	-14.4105
-15.2838	-15.219	-15.1931	-15.2216	-15.2874	-15.3635	-15.3962	-15.3964	-15.4109	-15.4174	-15.3968	-15.3889	-15.4032	-15.3913	-15.3723	-15.3496	-15.3584	-15.3654	-15.3953	-15.4054	-15.4243	-15.4073	-15.4206	-15.4249	-15.4257	-15.4076	-15.3958	-15.3908	-15.3603	-15.3582	-15.3197	-15.3358	-15.3437	-15.296	-15.2692	-15.2079	-15.1398	-15.0916	-15.0278	-14.9611	-14.8786	-14.8071	-14.7286	-14.6809	-14.6286	-14.5701	-14.5685	-14.4984	-14.4111	-14.4118
-15.3577	-15.3158	-15.2824	-15.2665	-15.3808	-15.4284	-15.4515	-15.4389	-15.4541	-15.468	-15.4482	-15.4113	-15.4312	-15.4268	-15.3929	-15.4	-15.4023	-15.4094	-15.4312	-15.4531	-15.4439	-15.4424	-15.4576	-15.4572	-15.4565	-15.4443	-15.4176	-15.4147	-15.3955	-15.3894	-15.3598	-15.3855	-15.368	-15.3345	-15.3025	-15.2435	-15.2096	-15.1575	-15.088	-15.0073	-14.9383	-14.8774	-14.8272	-14.7671	-14.6928	-14.6446	-14.6382	-14.5469	-14.4588	-14.4595
-15.2485	-15.0055	-15.2655	-15.3509	-15.4446	-15.4737	-15.4666	-15.4981	-15.4956	-15.4763	-15.4783	-15.4802	-15.4752	-15.4762	-15.4456	-15.4436	-15.4439	-15.453	-15.479	-15.4995	-15.4543	-15.4712	-15.4862	-15.4843	-15.4902	-15.472	-15.4409	-15.4484	-15.4304	-15.4242	-15.4026	-15.4189	-15.3832	-15.3539	-15.3191	-15.2969	-15.2631	-15.2098	-15.1647	-15.0459	-14.9816	-14.933	-14.9213	-14.8432	-14.7636	-14.7207	-14.696	-14.5997	-14.5166	-14.497
-14.9177	-14.9489	-15.1425	-15.2788	-15.3748	-15.4259	-15.4485	-15.4776	-15.4828	-15.4904	-15.514	-15.5353	-15.5259	-15.4865	-15.4931	-15.4888	-15.4849	-15.5001	-15.5229	-15.5518	-15.4975	-15.4915	-15.513	-15.5167	-15.5167	-15.4901	-15.4702	-15.4808	-15.4691	-15.4593	-15.434	-15.4399	-15.3931	-15.37	-15.3523	-15.3452	-15.3189	-15.2745	-15.2283	-15.0885	-15.0271	-14.9745	-15.0033	-14.9173	-14.8445	-14.7945	-14.7317	-14.6405	-14.5621	-14.5376
-15.8303	-15.3079	-15.3974	-15.3856	-15.4348	-15.4629	-15.4817	-15.4885	-15.4698	-15.4956	-15.5356	-15.5501	-15.5641	-15.5399	-15.541	-15.5385	-15.5308	-15.5488	-15.561	-15.5915	-15.548	-15.5219	-15.5427	-15.5433	-15.5311	-15.5032	-15.4982	-15.5112	-15.501	-15.483	-15.4524	-15.4517	-15.4245	-15.3976	-15.3836	-15.3946	-15.3498	-15.3225	-15.2423	-15.1414	-15.0635	-15.0223	-15.085	-14.9921	-14.9395	-14.8415	-14.7685	-14.6805	-14.6178	-14.5818
-15.5993	-15.4788	-15.3892	-15.4151	-15.4512	-15.4869	-15.5092	-15.5194	-15.54	-15.558	-15.5566	-15.5587	-15.5825	-15.5654	-15.5829	-15.5801	-15.5707	-15.5851	-15.5873	-15.6233	-15.5931	-15.579	-15.562	-15.5553	-15.5285	-15.5166	-15.5394	-15.5639	-15.5479	-15.5184	-15.4932	-15.4836	-15.4624	-15.4298	-15.4181	-15.4253	-15.4044	-15.3428	-15.2683	-15.192	-15.1022	-15.0575	-15.1477	-15.0778	-15.0123	-14.9038	-14.8009	-14.7345	-14.6718	-14.62
-16.2216	-15.9143	-15.5994	-15.5127	-15.4343	-15.4934	-15.5556	-15.5594	-15.5425	-15.5678	-15.5924	-15.6089	-15.6124	-15.5917	-15.5886	-15.6028	-15.6071	-15.6014	-15.6372	-15.6798	-15.6216	-15.6106	-15.5754	-15.5515	-15.5348	-15.5279	-15.5485	-15.5912	-15.5816	-15.5548	-15.5356	-15.5174	-15.4835	-15.4799	-15.4748	-15.46	-15.4447	-15.3814	-15.2682	-15.2019	-15.1153	-15.089	-15.2723	-15.186	-15.0826	-14.9467	-14.8553	-14.7729	-14.7094	-14.6695
-15.7774	-15.7143	-15.7877	-15.8777	-15.8332	-15.6496	-15.618	-15.6144	-15.6227	-15.615	-15.5996	-15.6234	-15.641	-15.6563	-15.6016	-15.6286	-15.6449	-15.6279	-15.6588	-15.688	-15.6466	-15.6348	-15.5752	-15.559	-15.5381	-15.5043	-15.5522	-15.6114	-15.5973	-15.5728	-15.5705	-15.5377	-15.5594	-15.5349	-15.5082	-15.5048	-15.4822	-15.3883	-15.2656	-15.2234	-15.1314	-15.1083	-15.4139	-15.3151	-15.1502	-14.9872	-14.9308	-14.8376	-14.7597	-14.7013
-15.6302	-15.6991	-15.7113	-15.7671	-15.8486	-15.7208	-15.6603	-15.6417	-15.6392	-15.632	-15.6305	-15.6358	-15.6726	-15.6757	-15.572	-15.6	-15.6526	-15.6499	-15.6526	-15.7187	-15.689	-15.6448	-15.5488	-15.4792	-15.4702	-15.4279	-15.4939	-15.5669	-15.5605	-15.5404	-15.5159	-15.6569	-15.6017	-15.5739	-15.5261	-15.5247	-15.4891	-15.4439	-15.2812	-15.231	-15.1669	-15.2424	-15.4845	-15.362	-15.3196	-15.0834	-14.9725	-14.8936	-14.8338	-14.7181
-15.6331	-15.6732	-15.7532	-15.7946	-15.7928	-15.8047	-15.6769	-15.6574	-15.6617	-15.6452	-15.6286	-15.6238	-15.6647	-15.7166	-15.6857	-15.4542	-15.5999	-15.6768	-15.6562	-15.6366	-15.7912	-15.6694	-15.4714	-15.3762	-15.4382	-15.4056	-15.3646	-15.4592	-15.5388	-15.5594	-15.7745	-15.8866	-15.8288	-15.5929	-15.5465	-15.5071	-15.4638	-15.4756	-15.3572	-15.3217	-15.2989	-15.3716	-15.572	-15.4885	-15.3594	-15.2632	-15.0442	-14.924	-14.8751	-14.7578
-15.6627	-15.7565	-15.77	-15.7114	-15.7427	-15.7802	-15.6861	-15.6709	-15.6826	-15.6705	-15.6502	-15.6337	-15.6277	-15.6661	-15.8163	-15.4036	-15.4062	-15.5444	-15.553	-15.5113	-15.5183	-15.7298	-15.5088	-15.3246	-15.5132	-15.5334	-15.4478	-15.5762	-15.6799	-15.6755	-15.8831	-15.9185	-15.6963	-15.5661	-15.4754	-15.481	-15.5135	-15.5112	-15.4438	-15.3456	-15.3288	-15.3549	-15.256	-15.2004	-15.4418	-15.3821	-15.3249	-15.0378	-14.891	-14.7942
-15.7192	-15.745	-15.7212	-15.7067	-15.6875	-15.6944	-15.6751	-15.6773	-15.7009	-15.6917	-15.6712	-15.6461	-15.631	-15.6062	-15.7149	-15.3165	-15.1333	-15.0604	-15.1554	-15.2134	-14.8955	-15.5005	-15.5287	-15.656	-15.608	-15.6129	-15.6168	-15.64	-15.597	-15.6439	-15.6618	-15.6961	-15.6195	-15.564	-15.5603	-15.5275	-15.5106	-15.5151	-15.5099	-15.4303	-15.3985	-15.3584	-15.3185	-15.2304	-15.1398	-15.4301	-15.2777	-15.2486	-15.1579	-15.0163
-15.7796	-15.7616	-15.7471	-15.7283	-15.7116	-15.6998	-15.7177	-15.6747	-15.7005	-15.7245	-15.6975	-15.6537	-15.635	-15.6052	-15.5657	-15.585	-14.8321	-14.4638	-13.8806	-14.3236	-14.1542	-15.5506	-15.4897	-15.6745	-15.6377	-15.678	-15.6607	-15.6297	-15.6371	-15.6482	-15.6655	-15.6667	-15.6536	-15.6293	-15.5775	-15.5357	-15.5567	-15.5838	-15.5662	-15.4695	-15.4224	-15.3657	-15.3249	-15.2278	-15.0356	-15.2495	-15.3289	-15.1725	-15.1339	-15.0723
-15.8025	-15.7746	-15.767	-15.7543	-15.7418	-15.7293	-15.7178	-15.7197	-15.7076	-15.7269	-15.7395	-15.6461	-15.6313	-15.6246	-15.5933	-15.2626	-14.628	-14.0933	-13.7289	-15.0638	-15.5692	-15.5238	-15.5444	-15.8218	-15.7675	-15.7641	-15.7246	-15.6289	-15.6803	-15.69	-15.6934	-15.6698	-15.6286	-15.6006	-15.5674	-15.594	-15.5419	-15.551	-15.5707	-15.5214	-15.4903	-15.416	-15.412	-15.3988	-15.1989	-15.1849	-15.2704	-15.4188	-15.4787	-15.1384
-15.8052	-15.7907	-15.7817	-15.7719	-15.7636	-15.7531	-15.7404	-15.7281	-15.7399	-15.7094	-15.7258	-15.7207	-15.684	-15.687	-15.7035	-15.752	-15.949	-16.3244	-15.3849	-15.5393	-15.5017	-15.3493	-15.038	-15.7848	-15.8598	-15.7948	-15.7179	-15.6689	-15.66	-15.6677	-15.6586	-15.6055	-15.5653	-15.5808	-15.6172	-15.6191	-15.7051	-15.6111	-15.625	-15.6142	-15.5362	-15.5374	-15.522	-15.4695	-15.3431	-15.049	-15.2521	-15.3365	-15.9462	-15.2733
-15.8185	-15.8113	-15.7987	-15.7912	-15.7826	-15.7735	-15.7605	-15.7496	-15.7467	-15.7349	-15.7045	-15.7659	-15.7967	-15.8143	-15.7256	-15.7132	-15.6123	-15.0085	-15.5179	-15.4774	-15.4801	-15.4583	-15.1242	-15.067	-15.406	-15.6652	-15.7054	-15.6836	-15.695	-15.6203	-15.5949	-15.5982	-15.6435	-15.6048	-15.689	-15.7492	-15.6266	-15.6541	-15.6063	-15.4951	-15.5682	-15.6298	-15.5892	-15.5574	-15.5666	-15.0999	-15.2919	-15.2435	-15.1952	-15.8582
-15.8475	-15.8367	-15.8225	-15.8138	-15.8042	-15.7923	-15.785	-15.7786	-15.7749	-15.7865	-15.7923	-15.7549	-15.7144	-15.7501	-15.5651	-15.3559	-21.4984	-16.1113	-16.0903	-15.9384	-15.6812	-15.8501	-15.3774	-15.3412	-15.368	-15.4848	-15.7049	-15.7275	-15.7642	-15.7322	-15.6728	-15.6923	-15.7287	-15.7063	-15.7086	-15.6961	-15.6759	-15.6346	-15.6434	-15.6143	-15.5576	-15.5571	-15.6602	-15.9798	-16.0892	-15.3238	-14.8561	-15.2473	-15.2358	-15.0346
-15.8744	-15.8614	-15.8468	-15.8379	-15.8258	-15.8158	-15.8077	-15.8051	-15.8124	-15.8184	-15.8022	-15.777	-15.7618	-15.7349	-15.6587	-15.6377	-15.782	-15.8037	-15.7523	-15.8354	-15.7221	-15.8568	-15.6252	-15.5646	-15.5805	-15.6152	-15.7453	-15.6806	-15.6849	-15.692	-15.6607	-15.6569	-15.6973	-15.6948	-15.7157	-15.7091	-15.7044	-15.6276	-15.6456	-15.6542	-15.6404	-15.614	-15.7351	-15.719	-15.5382	-15.2884	-15.2879	-15.4705	-15.1886	-15.1726
-15.9022	-15.8829	-15.8701	-15.8644	-15.8574	-15.859	-15.8461	-15.8296	-15.827	-15.8101	-15.8004	-15.7959	-15.7842	-15.7362	-15.6543	-15.7596	-15.7676	-15.813	-15.7486	-15.8141	-15.7288	-15.7722	-15.7394	-15.5571	-15.6256	-15.7291	-15.7085	-15.7043	-15.721	-15.701	-15.7055	-15.6833	-15.7172	-15.7178	-15.7217	-15.7229	-15.7148	-15.694	-15.6649	-15.6595	-15.6689	-15.6479	-15.5927	-15.5868	-15.5172	-15.2225	-15.2354	-15.2316	-15.5789	-15.2826
-15.9004	-15.8918	-15.8872	-15.8921	-15.8882	-15.8779	-15.8618	-15.8523	-15.8428	-15.8148	-15.8123	-15.7928	-15.7908	-15.803	-15.7911	-15.9043	-15.8059	-15.8085	-15.8005	-15.7665	-15.792	-15.7572	-15.7119	-15.6636	-15.7603	-15.7524	-15.7701	-15.7717	-15.7873	-15.7593	-15.7374	-15.7287	-15.7509	-15.7385	-15.7357	-15.735	-15.72	-15.6817	-15.6431	-15.6398	-15.6476	-15.5759	-15.5666	-15.539	-15.5264	-15.3029	-15.2982	-15.2488	-15.3285	-15.5969
-15.8854	-15.9059	-15.9114	-15.9116	-15.9063	-15.8927	-15.8828	-15.8838	-15.8621	-15.8412	-15.8236	-15.8176	-15.8302	-15.8471	-15.9398	-15.9185	-15.8462	-15.8753	-15.8503	-15.8288	-15.7869	-15.7788	-15.7904	-15.7607	-15.7886	-15.8082	-15.8282	-15.7967	-15.8182	-15.7866	-15.7747	-15.7581	-15.7611	-15.7679	-15.767	-15.7697	-15.757	-15.7245	-15.7039	-15.695	-15.643	-15.623	-15.5594	-15.524	-15.5523	-15.3961	-15.4337	-15.4353	-15.296	-15.3549
-15.9395	-15.9454	-15.9432	-15.9402	-15.9319	-15.9215	-15.9109	-15.91	-15.8917	-15.8822	-15.8815	-15.8624	-15.8425	-15.8442	-15.8901	-15.9276	-15.8917	-15.9093	-15.8955	-15.8661	-15.8451	-15.8222	-15.8298	-15.8101	-15.8133	-15.8309	-15.8478	-15.8376	-15.8456	-15.8194	-15.8047	-15.7958	-15.7921	-15.7998	-15.8046	-15.8027	-15.797	-15.7746	-15.7587	-15.743	-15.68	-15.6252	-15.5802	-15.519	-15.5013	-15.4494	-15.4647	-15.3792	-15.2613	-15.3005
-15.9617	-15.9704	-15.9709	-15.9691	-15.9617	-15.9481	-15.9412	-15.9395	-15.9207	-15.9189	-15.8993	-15.8652	-15.8403	-15.8624	-15.8703	-15.9077	-15.8884	-15.894	-15.886	-15.9022	-15.899	-15.847	-15.8473	-15.8525	-15.8389	-15.8561	-15.8575	-15.8691	-15.8695	-15.8479	-15.8382	-15.833	-15.8324	-15.8269	-15.8384	-15.8345	-15.8307	-15.8257	-15.8147	-15.767	-15.7006	-15.6398	-15.6027	-15.5459	-15.4912	-15.443	-15.4096	-15.3213	-15.2788	-15.2505
-15.9779	-15.9882	-16.0001	-15.9938	-15.989	-15.9774	-15.9715	-15.9694	-15.9535	-15.9416	-15.9216	-15.901	-15.8584	-15.8562	-15.9047	-15.9184	-15.8984	-15.8984	-15.8938	-15.9006	-15.9221	-15.8947	-15.8673	-15.8818	-15.8706	-15.8841	-15.888	-15.8933	-15.8963	-15.8813	-15.8738	-15.8721	-15.8778	-15.8609	-15.863	-15.8653	-15.8638	-15.8694	-15.8644	-15.7745	-15.7118	-15.6639	-15.6274	-15.5599	-15.491	-15.4745	-15.3977	-15.3356	-15.2806	-15.2461
-15.9959	-16.0077	-16.0198	-16.0154	-16.0109	-16.0066	-15.993	-15.9963	-15.9761	-15.9639	-15.9464	-15.9281	-15.9061	-15.8888	-15.8903	-15.9411	-15.9126	-15.9129	-15.9139	-15.9183	-15.9199	-15.9254	-15.9134	-15.9022	-15.9045	-15.9101	-15.917	-15.9125	-15.9199	-15.9212	-15.8998	-15.9134	-15.9206	-15.9053	-15.8965	-15.8974	-15.8992	-15.9097	-15.8767	-15.7889	-15.7286	-15.6829	-15.641	-15.5677	-15.5137	-15.4607	-15.4082	-15.3668	-15.3375	-15.2914
-16.0148	-16.0329	-16.047	-16.0383	-16.0327	-16.0252	-16.0112	-16.0157	-15.9941	-15.9839	-15.9688	-15.9562	-15.9436	-15.9218	-15.9318	-15.953	-15.9386	-15.9276	-15.9291	-15.9331	-15.9384	-15.942	-15.9539	-15.9414	-15.9271	-15.9365	-15.9448	-15.9365	-15.9437	-15.9523	-15.9373	-15.9499	-15.9584	-15.9474	-15.9407	-15.9389	-15.9366	-15.9469	-15.8725	-15.8035	-15.7483	-15.6972	-15.6386	-15.5829	-15.5224	-15.4662	-15.4228	-15.3862	-15.3629	-15.3303
-16.0249	-16.0525	-16.0669	-16.0691	-16.0597	-16.0462	-16.0402	-16.0308	-16.0214	-16.0079	-15.9956	-15.9841	-15.9716	-15.9488	-15.954	-15.9636	-15.96	-15.9474	-15.9457	-15.9391	-15.9502	-15.9569	-15.9639	-15.9713	-15.9592	-15.9684	-15.973	-15.9596	-15.9671	-15.9763	-15.9702	-15.9785	-15.9961	-15.9921	-15.9727	-15.9815	-15.9675	-15.9917	-15.8383	-15.814	-15.7568	-15.6983	-15.6529	-15.5798	-15.5129	-15.4784	-15.4542	-15.4059	-15.353	-15.2881
-16.0156	-16.034	-16.0652	-16.0917	-16.0838	-16.0708	-16.0736	-16.0581	-16.0392	-16.0345	-16.021	-16.0066	-15.9964	-15.9771	-15.9679	-15.9737	-15.985	-15.9683	-15.97	-15.9591	-15.9662	-15.9779	-15.9839	-15.9977	-15.9897	-15.9993	-16.0156	-15.9838	-15.9992	-16.0044	-16.004	-16.0233	-16.0279	-16.0466	-16.0133	-16.0328	-16.0265	-16.0262	-15.8811	-15.8384	-15.7634	-15.7143	-15.6409	-15.557	-15.5475	-15.5129	-15.4585	-15.4035	-15.3499	-15.2588
-16.011	-16.0374	-16.0649	-16.1113	-16.0981	-16.0953	-16.097	-16.0739	-16.0624	-16.0566	-16.0451	-16.0299	-16.0201	-16.0004	-15.9826	-15.9931	-15.9986	-15.9978	-15.9921	-15.9851	-15.9894	-15.9909	-15.9925	-16.0241	-16.0254	-16.0194	-16.0419	-16.0056	-16.0233	-16.0347	-16.0365	-16.0558	-16.0662	-16.0698	-16.0486	-16.0749	-16.0752	-16.1037	-15.894	-15.8371	-15.7769	-15.7011	-15.6305	-15.5897	-15.588	-15.5112	-15.4657	-15.3985	-15.337	-15.237
-15.9932	-16.0197	-16.0372	-16.1058	-16.0989	-16.1067	-16.103	-16.0911	-16.0792	-16.0822	-16.0659	-16.0517	-16.0402	-16.0058	-15.9977	-16.003	-16.0194	-16.0206	-16.0122	-16.0055	-16.0251	-16.008	-16.0076	-16.0326	-16.0481	-16.024	-16.0388	-16.0583	-16.0358	-16.0566	-16.0452	-16.0868	-16.105	-16.1037	-16.1104	-16.0904	-16.1188	-16.1762	-15.8643	-15.7831	-15.7466	-15.6565	-15.65	-15.6052	-15.5934	-15.5304	-15.4777	-15.3885	-15.3107	-15.2452
-15.9681	-15.9827	-15.9975	-16.0536	-16.0923	-16.0892	-16.1029	-16.0942	-16.0983	-16.0955	-16.0802	-16.0677	-16.0482	-16.0145	-16.021	-16.017	-16.0423	-16.0443	-16.0443	-16.0479	-16.033	-16.0273	-16.012	-16.0459	-16.0719	-16.0004	-16.0103	-16.0246	-16.0775	-16.0455	-16.0237	-16.0428	-16.1234	-16.1254	-16.1817	-16.1254	-16.1075	-16.1033	-15.8712	-15.816	-15.8113	-15.7985	-15.7717	-15.7014	-15.6432	-15.587	-15.5013	-15.3856	-15.2973	-15.2565
-15.8503	-15.9017	-15.935	-15.9986	-16.0575	-16.0874	-16.0955	-16.1022	-16.0968	-16.0952	-16.0895	-16.0662	-16.0624	-16.0773	-16.0528	-16.042	-16.056	-16.0629	-16.0663	-16.0747	-16.0626	-16.0848	-16.064	-16.0688	-16.0784	-16.0216	-16.0307	-16.0703	-16.1045	-16.0518	-16.0235	-16.053	-16.1458	-16.1904	-16.198	-16.1551	-16.1722	-16.3043	-16.1858	-16.1316	-15.983	-15.8957	-15.8313	-15.7483	-15.7083	-15.6348	-15.5113	-15.4016	-15.3034	-15.2642
-16.0773	-15.8078	-15.9156	-16.0602	-16.0863	-16.0774	-16.096	-16.1067	-16.0992	-16.0813	-16.1028	-16.0779	-16.1232	-16.0934	-16.112	-16.0779	-16.0422	-16.0649	-16.0873	-16.0991	-16.0962	-16.1563	-16.1477	-16.0527	-16.0561	-16.0946	-16.0968	-16.0926	-16.0932	-16.0988	-16.0937	-16.1257	-16.1254	-16.2529	-16.459	-16.5518	-16.3934	-16.3016	-16.3139	-16.1706	-16.0625	-15.9997	-15.9189	-15.8752	-15.7803	-15.6425	-15.488	-15.4394	-15.3623	-15.3132
-16.185	-16.1771	-16.1719	-16.1857	-16.1608	-16.1347	-16.1085	-16.0762	-16.0901	-16.093	-16.1046	-16.117	-16.2273	-16.1602	-16.1196	-16.0848	-16.0416	-16.0658	-16.125	-16.1666	-16.26	-16.1987	-16.1318	-16.1128	-16.1071	-16.1248	-16.1289	-16.1039	-16.0917	-16.1038	-16.1355	-16.1086	-16.1711	-16.1726	-16.3387	-16.0999	-16.1014	-16.1004	-16.1246	-16.1609	-16.0758	-16.0214	-16.0012	-16.0082	-15.8975	-15.6621	-15.5259	-15.46	-15.4353	-15.4016
-16.2069	-16.2191	-16.2117	-16.2048	-16.1977	-16.1863	-16.1862	-16.1728	-16.1048	-16.0292	-16.0202	-16.2226	-16.2684	-16.2264	-16.2087	-16.1486	-16.0914	-16.1248	-16.2616	-16.2444	-16.1454	-16.1436	-16.1544	-16.1634	-16.1789	-16.1416	-16.125	-16.1132	-16.1012	-16.1033	-16.0857	-16.1057	-16.0174	-16.1514	-16.2087	-16.2584	-15.9847	-16.005	-16.0643	-16.0875	-16.0585	-16.0996	-16.0982	-16.0722	-15.9056	-15.779	-15.6438	-15.5454	-15.4993	-15.4775
-16.1612	-16.2038	-16.2061	-16.2103	-16.2114	-16.1924	-16.1799	-16.1752	-16.1833	-16.0394	-16.0981	-16.2369	-16.2989	-16.2386	-16.2627	-16.2683	-16.2684	-16.3709	-16.231	-16.1744	-16.1784	-16.1864	-16.2159	-16.2496	-16.2248	-16.2007	-16.1712	-16.1479	-16.1245	-16.1156	-16.1662	-16.0234	-16.1034	-16.2748	-16.0399	-16.0475	-16.0382	-16.0219	-15.9772	-15.8132	-15.96	-16.0782	-16.0651	-16.0071	-15.9286	-15.7887	-15.7112	-15.6267	-15.5566	-15.5219
-16.2885	-16.2498	-16.2505	-16.2413	-16.2619	-16.2014	-16.2024	-16.1777	-16.1877	-16.2169	-16.332	-16.385	-16.2183	-16.2333	-16.3272	-16.3824	-16.5314	-16.4024	-16.1884	-16.2183	-16.2357	-16.2403	-16.254	-16.2084	-16.2279	-16.2386	-16.2181	-16.2211	-16.1993	-16.1188	-16.114	-16.103	-16.0107	-16.0138	-16.1696	-16.0964	-16.3491	-15.4166	-15.9598	-15.8143	-15.8701	-15.9629	-15.9835	-15.962	-15.9162	-15.8056	-15.7266	-15.6669	-15.6003	-15.5438
-16.3616	-16.2677	-16.2355	-16.2415	-16.2806	-16.2284	-16.167	-16.1995	-16.2241	-16.2142	-16.3307	-16.8685	-16.691	-16.2029	-16.3079	-16.4119	-16.1625	-16.1948	-16.2708	-16.2586	-16.2407	-16.2145	-15.9922	-16.1846	-16.1857	-16.1915	-16.2035	-16.2016	-16.2336	-16.1874	-16.1366	-16.0096	-16.0116	-16.0201	-16.0764	-16.1017	-16.2846	-16.0748	-15.8609	-16.1865	-16.1389	-15.8445	-15.8999	-15.8939	-15.8585	-15.7939	-15.7113	-15.6612	-15.6091	-15.5715
-16.4383	-16.3769	-16.3888	-16.3857	-16.3674	-16.1443	-16.2214	-16.2474	-16.2081	-16.225	-16.2046	-16.1693	-16.2319	-16.3678	-17.038	-16.3921	-15.9546	-16.2786	-16.2652	-16.2574	-16.274	-16.2833	-15.8681	-15.9806	-15.8642	-15.8915	-15.9337	-15.982	-16.1453	-16.1765	-16.1072	-16.1974	-16.1654	-16.136	-16.1254	-16.0397	-16.182	-16.1837	-16.1047	-16.2389	-16.212	-16.0333	-15.9201	-15.8908	-15.8454	-15.8073	-15.7392	-15.6576	-15.5973	-15.5489
-16.3712	-16.3947	-16.3802	-16.3774	-16.3542	-16.319	-16.2504	-16.2612	-16.298	-16.2454	-16.2851	-16.2201	-16.2292	-16.2185	-16.2586	-16.3752	-16.2908	-16.2843	-16.2601	-16.2758	-16.0252	-15.7456	-15.948	-16.0057	-16.0376	-16.0649	-16.1439	-16.1176	-16.0715	-16.1164	-16.2142	-16.242	-16.2206	-16.1626	-16.2143	-16.1488	-16.3213	-16.2169	-16.1797	-16.2586	-16.2162	-16.154	-16.0004	-15.9302	-15.8756	-15.8566	-15.7962	-15.7106	-15.6304	-15.5689
-16.3344	-16.3618	-16.3825	-16.3471	-16.341	-16.3508	-16.3231	-16.2649	-16.2258	-16.2646	-16.2227	-16.2929	-16.3177	-16.2268	-16.2364	-16.1758	-16.291	-16.4479	-16.2439	-15.6951	-15.6227	-15.8002	-15.9776	-16.0653	-16.1337	-16.1938	-16.1855	-16.1819	-16.1794	-16.1203	-16.2495	-16.2686	-16.2406	-16.2144	-16.2235	-16.236	-16.3235	-16.2723	-16.2497	-16.3214	-16.2435	-16.1706	-16.1122	-16.009	-15.9485	-15.8958	-15.8384	-15.755	-15.6812	-15.6174
-16.3514	-16.3618	-16.3412	-16.3456	-16.3554	-16.3688	-16.3659	-16.2816	-16.2622	-16.2002	-16.2457	-16.2391	-16.1961	-16.1176	-16.243	-16.5106	-16.1302	-16.4459	-15.8852	-15.3046	-15.6943	-15.916	-16.123	-16.2147	-16.2645	-16.2679	-16.2533	-16.232	-16.2217	-16.2038	-16.266	-16.299	-16.2889	-16.2645	-16.2582	-16.2938	-16.3293	-16.2834	-16.2676	-16.2835	-16.2288	-16.1876	-16.1168	-16.0483	-16.0144	-15.9464	-15.8906	-15.8139	-15.7576	-15.6964
-16.37	-16.3641	-16.3682	-16.3744	-16.3736	-16.3705	-16.3601	-16.3511	-16.3332	-16.2778	-16.2662	-16.1904	-16.0674	-15.7933	-16.0454	-16.2566	-16.118	-16.296	-16.0672	-15.6075	-15.8691	-16.0365	-16.1766	-16.2733	-16.2985	-16.2901	-16.2913	-16.2944	-16.2979	-16.2885	-16.2913	-16.3342	-16.3292	-16.3122	-16.2975	-16.298	-16.3158	-16.2833	-16.2736	-16.3225	-16.2535	-16.182	-16.1077	-16.0344	-15.9943	-15.9514	-15.882	-15.8293	-15.7791	-15.7353
-16.3996	-16.396	-16.3991	-16.401	-16.3982	-16.3865	-16.3738	-16.3752	-16.3694	-16.3606	-16.2896	-16.2694	-16.1764	-16.1279	-15.9793	-16.3551	-16.2492	-16.1676	-16.1904	-16.2841	-15.9014	-15.9999	-16.218	-16.3474	-16.3418	-16.3455	-16.3509	-16.3568	-16.3628	-16.3662	-16.3639	-16.3731	-16.381	-16.3488	-16.3373	-16.3299	-16.3233	-16.2933	-16.2646	-16.3213	-16.2494	-16.1745	-16.1001	-16.0261	-15.9779	-15.9435	-15.8695	-15.7878	-15.7301	-15.7222
-16.4182	-16.4285	-16.4305	-16.4305	-16.4262	-16.4088	-16.4013	-16.3975	-16.389	-16.3901	-16.3539	-16.3123	-16.2292	-16.2362	-16.1953	-16.3561	-16.2832	-16.1993	-16.2786	-16.2774	-15.9066	-16.0195	-16.268	-16.4006	-16.4033	-16.4081	-16.4138	-16.4196	-16.4257	-16.4298	-16.4072	-16.4175	-16.4326	-16.3834	-16.3663	-16.3428	-16.3345	-16.2897	-16.2483	-16.2796	-16.2382	-16.1682	-16.0929	-16.0188	-15.9604	-15.9337	-15.8834	-15.7695	-15.7137	-15.6986
-16.4489	-16.4581	-16.4609	-16.4606	-16.4521	-16.4416	-16.433	-16.4279	-16.4199	-16.4227	-16.4042	-16.3806	-16.3508	-16.2668	-16.2921	-16.4129	-16.3204	-16.3108	-16.2737	-16.3365	-15.9297	-16.1226	-16.3536	-16.4523	-16.4652	-16.4706	-16.4768	-16.4833	-16.4909	-16.4937	-16.4349	-16.4613	-16.4653	-16.4101	-16.3919	-16.3487	-16.3149	-16.2931	-16.2317	-16.2664	-16.2168	-16.1582	-16.0863	-16.0129	-15.947	-15.9234	-15.8855	-15.7569	-15.7129	-15.6895
-16.4824	-16.4877	-16.4904	-16.4883	-16.48	-16.4675	-16.4625	-16.4601	-16.4553	-16.4568	-16.4468	-16.4406	-16.4566	-16.3898	-16.3128	-16.4329	-16.3718	-16.3744	-16.3628	-16.3447	-16.3923	-16.1404	-16.4122	-16.5076	-16.5229	-16.5321	-16.5409	-16.5497	-16.5292	-16.5127	-16.488	-16.4691	-16.4779	-16.4342	-16.4144	-16.3764	-16.2832	-16.2806	-16.2115	-16.2427	-16.1909	-16.1405	-16.082	-16.0122	-15.9442	-15.907	-15.8758	-15.8124	-15.7114	-15.6879
-16.5118	-16.5147	-16.5141	-16.5096	-16.5051	-16.4917	-16.4894	-16.4868	-16.4844	-16.4755	-16.4749	-16.4684	-16.4789	-16.4395	-16.4412	-16.2733	-16.4085	-16.4129	-16.4266	-16.4469	-16.4397	-16.1366	-16.461	-16.5677	-16.5726	-16.5516	-16.5201	-16.502	-16.4923	-16.4939	-16.4828	-16.4649	-16.4826	-16.4502	-16.4084	-16.372	-16.2991	-16.2668	-16.1825	-16.2137	-16.1628	-16.1168	-16.0651	-16.0046	-15.9333	-15.8754	-15.8864	-15.8651	-15.7785	-15.7667
-16.5428	-16.5366	-16.5338	-16.5338	-16.5255	-16.5158	-16.509	-16.5082	-16.5111	-16.5046	-16.5067	-16.5103	-16.5268	-16.5194	-16.4866	-16.4758	-16.4528	-16.4598	-16.4908	-16.5082	-16.54	-16.1254	-16.4899	-16.5935	-16.5276	-16.5248	-16.5095	-16.5002	-16.5013	-16.4875	-16.4504	-16.4383	-16.458	-16.4259	-16.3909	-16.3722	-16.3099	-16.2686	-16.2142	-16.2735	-16.1499	-16.0571	-16.014	-15.9754	-15.9522	-15.9183	-15.8898	-15.8238	-15.7422	-15.7348
-16.5592	-16.5541	-16.5476	-16.5446	-16.5418	-16.5317	-16.5276	-16.534	-16.5395	-16.5406	-16.5456	-16.5479	-16.5809	-16.5731	-16.562	-16.5716	-16.4498	-16.5082	-16.5544	-16.5679	-16.6052	-16.5148	-16.4248	-16.5538	-16.5434	-16.5161	-16.5185	-16.5139	-16.4981	-16.4913	-16.4591	-16.4194	-16.4457	-16.4167	-16.4065	-16.3607	-16.3167	-16.2283	-16.3065	-16.3442	-16.2463	-16.1317	-16.0638	-16.0363	-16.0055	-15.9225	-15.8541	-15.8224	-15.7714	-15.77
-16.5754	-16.5431	-16.5556	-16.5618	-16.5537	-16.5507	-16.5604	-16.5705	-16.5727	-16.5721	-16.5654	-16.5619	-16.5873	-16.5884	-16.5719	-16.5619	-16.5355	-16.5168	-16.6038	-16.6423	-16.66	-16.6536	-16.5794	-16.5179	-16.5395	-16.5328	-16.516	-16.51	-16.5018	-16.4968	-16.4851	-16.4355	-16.4379	-16.411	-16.394	-16.3757	-16.3337	-16.2522	-16.2138	-16.3986	-16.4099	-16.2934	-16.2178	-16.1368	-16.0239	-15.9546	-15.9028	-15.8679	-15.7822	-15.8146
-16.5755	-16.5318	-16.5715	-16.5671	-16.5731	-16.5815	-16.6018	-16.6067	-16.6014	-16.5955	-16.5888	-16.5854	-16.5906	-16.5843	-16.587	-16.624	-16.7155	-16.5355	-16.5735	-16.6775	-16.7135	-16.772	-16.3311	-16.5507	-16.568	-16.5568	-16.5392	-16.5272	-16.5269	-16.513	-16.4799	-16.4579	-16.4376	-16.4251	-16.4193	-16.3821	-16.3268	-16.2321	-16.1996	-16.363	-16.4048	-16.3249	-16.2418	-16.1353	-16.0586	-15.9904	-15.931	-15.8861	-15.8552	-15.8265
-16.5708	-16.5532	-16.5783	-16.5912	-16.5988	-16.6279	-16.638	-16.6347	-16.6232	-16.6188	-16.6119	-16.6012	-16.5969	-16.593	-16.5887	-16.655	-16.738	-16.5581	-16.5836	-16.6419	-16.8228	-16.703	-16.3852	-16.484	-16.5644	-16.5546	-16.5534	-16.5473	-16.5381	-16.5221	-16.5064	-16.4743	-16.4413	-16.4599	-16.4313	-16.4333	-16.3894	-16.3142	-16.2783	-16.337	-16.4218	-16.3741	-16.2974	-16.1874	-16.1105	-16.0493	-15.9929	-15.9483	-15.9125	-15.892
-16.6187	-16.6075	-16.6273	-16.6355	-16.646	-16.6513	-16.6522	-16.662	-16.6528	-16.6441	-16.6297	-16.6045	-16.6075	-16.6047	-16.61	-16.6645	-16.7515	-16.6503	-16.5267	-16.5432	-16.6186	-16.5583	-16.3061	-16.4261	-16.5508	-16.551	-16.5565	-16.5554	-16.5404	-16.5302	-16.5341	-16.5003	-16.4631	-16.4884	-16.4657	-16.4756	-16.4615	-16.3568	-16.3394	-16.3484	-16.3863	-16.4238	-16.3294	-16.2401	-16.1829	-16.1292	-16.0714	-16.0136	-15.9343	-15.8794
-16.6076	-16.5518	-16.6462	-16.6519	-16.6881	-16.6749	-16.6643	-16.6626	-16.6684	-16.6648	-16.6301	-16.6266	-16.6214	-16.6156	-16.6439	-16.6724	-16.8323	-17.0135	-16.4603	-16.6211	-16.5419	-16.5134	-16.3376	-16.4231	-16.5197	-16.5449	-16.5579	-16.5578	-16.5518	-16.5596	-16.5781	-16.5686	-16.5447	-16.5721	-16.5615	-16.4941	-16.486	-16.4143	-16.3447	-16.3571	-16.3662	-16.433	-16.3762	-16.295	-16.2364	-16.1692	-16.1027	-16.0102	-15.9368	-15.8824
-16.6395	-16.5777	-16.6011	-16.619	-16.6444	-16.6645	-16.6796	-16.6904	-16.6801	-16.6365	-16.5923	-16.5939	-16.6334	-16.6218	-16.6608	-16.6778	-16.9595	-17.137	-16.4908	-16.5562	-16.5134	-16.4601	-16.4382	-16.4869	-16.5484	-16.5602	-16.5675	-16.5657	-16.5737	-16.5953	-16.6157	-16.6195	-16.5731	-16.5685	-16.4131	-16.5553	-16.5343	-16.4768	-16.4516	-16.392	-16.3504	-16.4062	-16.3829	-16.3204	-16.2393	-16.1594	-16.0678	-15.9869	-15.9463	-15.9855
-16.7554	-16.6843	-16.7151	-16.7092	-16.7049	-16.6905	-16.6739	-16.6879	-16.6732	-16.6561	-16.6599	-16.6831	-16.6939	-16.7179	-16.7355	-16.7967	-17.3125	-17.0116	-16.5899	-16.6046	-16.5109	-16.453	-16.4233	-16.4913	-16.5236	-16.547	-16.5341	-16.5556	-16.5696	-16.5928	-16.5632	-16.4724	-16.4534	-16.4389	-16.3837	-16.3354	-16.5014	-16.4953	-16.4869	-16.4998	-16.4402	-16.4376	-16.4291	-16.3324	-16.1655	-16.0514	-16.0459	-16.0081	-16.0239	-15.9374
-16.7897	-16.7257	-16.7412	-16.7507	-16.745	-16.7369	-16.7496	-16.7079	-16.6979	-16.6807	-16.6853	-16.6994	-16.7147	-16.7421	-16.7695	-16.7613	-17.0536	-17.0392	-16.613	-16.5787	-16.5273	-16.3216	-16.5808	-16.7833	-16.5774	-16.5722	-16.5171	-16.5006	-16.4818	-16.4348	-16.4533	-16.4732	-16.4754	-16.4975	-16.5019	-16.5838	-16.5215	-16.4528	-16.4334	-16.4515	-16.4742	-16.5013	-16.5081	-16.2221	-16.1871	-16.1401	-16.1393	-16.0923	-16.0552	-16.0215
-16.5781	-16.5696	-16.6623	-16.8222	-16.7686	-16.7414	-16.7162	-16.7169	-16.717	-16.73	-16.7331	-16.7338	-16.7465	-16.76	-16.7951	-16.8247	-16.9062	-16.5576	-16.6246	-16.534	-16.5275	-16.7743	-16.4299	-16.7643	-16.6552	-16.5097	-16.4649	-16.4666	-16.4651	-16.4747	-16.4806	-16.4974	-16.5097	-16.5282	-16.5577	-16.6183	-16.5613	-16.4835	-16.4436	-16.4589	-16.4815	-16.471	-16.4288	-16.314	-16.2894	-16.257	-16.2238	-16.1989	-16.1564	-16.108
-17.374	-16.7037	-16.7352	-16.75	-16.7965	-16.7633	-16.7448	-16.736	-16.7454	-16.735	-16.7578	-16.762	-16.7786	-16.8067	-16.8399	-16.9373	-16.8358	-16.6284	-16.6625	-16.5685	-16.6045	-16.5176	-16.792	-16.7341	-16.5204	-16.4677	-16.5271	-16.5312	-16.5472	-16.5664	-16.5842	-16.6005	-16.5973	-16.6002	-16.584	-16.6562	-16.5885	-16.5415	-16.5259	-16.5364	-16.5395	-16.5209	-16.5225	-16.4341	-16.4005	-16.3616	-16.3196	-16.2762	-16.2339	-16.1875
-17.2607	-16.75	-16.7666	-16.8112	-16.8324	-16.7909	-16.7719	-16.7659	-16.7679	-16.7569	-16.7614	-16.7701	-16.7805	-16.8054	-16.8055	-16.795	-16.7715	-16.6363	-16.7334	-16.6414	-16.6726	-16.5652	-16.7385	-16.4553	-16.4773	-16.5085	-16.5712	-16.5923	-16.6126	-16.6318	-16.6503	-16.6681	-16.6848	-16.6896	-16.7001	-16.7018	-16.6246	-16.608	-16.6131	-16.604	-16.601	-16.5785	-16.5773	-16.5428	-16.4821	-16.4296	-16.3818	-16.3359	-16.2899	-16.2466
-16.9765	-16.7673	-16.8448	-16.8661	-16.8471	-16.8303	-16.8204	-16.7984	-16.7916	-16.7935	-16.8001	-16.7931	-16.7816	-16.7693	-16.7609	-16.7524	-16.7289	-16.5832	-16.8063	-16.8588	-16.6731	-16.7092	-16.581	-16.3727	-16.4878	-16.5738	-16.6212	-16.6509	-16.6755	-16.6965	-16.7164	-16.7357	-16.7531	-16.7579	-16.7626	-16.7533	-16.6907	-16.6696	-16.6857	-16.6604	-16.6583	-16.6429	-16.6691	-16.6158	-16.5479	-16.4923	-16.4459	-16.4006	-16.3523	-16.2979
-16.8287	-17.008	-16.8992	-16.911	-16.8701	-16.8529	-16.8442	-16.8325	-16.8275	-16.8316	-16.822	-16.8143	-16.8122	-16.7999	-16.766	-16.7366	-16.7304	-16.6577	-16.7175	-16.8254	-16.6727	-16.7206	-16.6485	-16.4176	-16.4659	-16.6523	-16.6915	-16.7188	-16.7419	-16.7633	-16.7836	-16.8031	-16.8255	-16.8408	-16.8787	-16.8023	-16.7531	-16.7405	-16.7192	-16.7261	-16.7118	-16.6924	-16.7167	-16.6729	-16.611	-16.5565	-16.5107	-16.4622	-16.4008	-16.3341
-17.069	-16.9884	-16.9482	-16.8983	-16.8839	-16.864	-16.8749	-16.858	-16.8585	-16.8678	-16.8587	-16.8508	-16.8293	-16.7923	-16.7721	-16.7933	-16.9084	-16.5518	-16.6911	-16.7811	-16.7323	-16.6817	-16.5938	-16.5613	-16.5808	-16.6584	-16.7604	-16.7882	-16.8144	-16.8409	-16.8637	-16.8886	-16.9162	-16.9191	-16.9855	-16.8417	-16.816	-16.8157	-16.7642	-16.8057	-16.7612	-16.7421	-16.774	-16.7069	-16.6594	-16.6093	-16.5613	-16.5133	-16.442	-16.3721
-16.974	-16.9459	-16.9554	-16.9131	-16.8908	-16.8912	-16.8827	-16.8782	-16.8872	-16.8649	-16.8537	-16.8414	-16.8272	-16.8065	-16.7936	-16.8177	-16.8613	-16.7388	-16.6869	-16.7574	-16.7551	-16.6998	-16.6875	-16.6708	-16.7053	-16.7233	-16.7699	-16.8559	-16.8845	-16.921	-16.9478	-16.971	-16.984	-16.9951	-17.1227	-16.8559	-16.8682	-16.8527	-16.7983	-16.8957	-16.8335	-16.7533	-16.8134	-16.7509	-16.6629	-16.5647	-16.5428	-16.4951	-16.4489	-16.3888
-17.019	-16.9928	-16.9763	-16.9351	-16.9151	-16.9135	-16.9113	-16.9034	-16.8901	-16.8659	-16.8599	-16.8602	-16.8419	-16.8224	-16.8002	-16.7894	-16.8147	-16.8776	-16.842	-16.7416	-16.7228	-16.7356	-16.7599	-16.709	-16.7507	-16.7801	-16.79	-16.9025	-16.9519	-16.9793	-16.9994	-17.025	-17.0413	-17.05	-17.1659	-16.8905	-16.8482	-16.8886	-16.8621	-16.9213	-16.9008	-16.842	-16.8603	-16.639	-16.568	-16.5319	-16.5064	-16.4717	-16.4286	-16.3667
-17.0557	-17.0061	-16.9776	-16.9512	-16.9397	-16.9364	-16.9326	-16.924	-16.9113	-16.8979	-16.8856	-16.8745	-16.8636	-16.8534	-16.8459	-16.829	-16.8369	-16.8336	-16.8511	-16.8187	-16.7521	-16.7241	-16.8009	-16.7599	-16.7775	-16.8079	-16.8313	-16.8656	-17.0625	-17.0264	-17.0502	-17.0864	-17.0653	-17.2013	-17.1266	-16.9134	-16.7096	-16.9183	-16.9388	-17.0373	-17.0018	-16.8948	-16.6836	-16.5716	-16.5748	-16.5371	-16.5135	-16.4788	-16.4258	-16.3919
-17.0657	-17.0209	-16.9876	-16.9707	-16.9619	-16.9543	-16.9507	-16.9448	-16.9327	-16.9136	-16.9028	-16.8962	-16.8894	-16.8824	-16.8696	-16.8695	-16.8673	-16.8696	-16.8475	-16.8458	-16.8031	-16.7272	-16.8056	-16.7847	-16.7824	-16.7823	-16.8278	-16.8822	-16.9762	-17.1184	-17.1298	-17.1309	-17.0638	-17.2525	-17.2166	-17.1531	-16.8881	-16.9928	-17.0531	-17.1371	-17.0787	-17.1448	-16.6765	-16.5699	-16.5436	-16.5037	-16.4975	-16.4609	-16.437	-16.4114
-17.076	-17.0191	-17.0017	-16.9929	-16.9822	-16.976	-16.968	-16.9656	-16.9551	-16.9319	-16.9272	-16.9223	-16.9166	-16.9148	-16.9057	-16.9036	-16.8966	-16.9049	-16.8864	-16.831	-16.7702	-16.7559	-16.7964	-16.8068	-16.8019	-16.7855	-16.7869	-16.8365	-16.9252	-17.132	-17.0863	-17.0579	-17.2854	-17.4315	-17.8087	-17.4636	-16.7022	-16.7943	-17.0961	-17.4811	-17.3108	-17.1807	-16.9089	-16.6752	-16.5924	-16.5628	-16.5446	-16.4899	-16.443	-16.4293
-17.0867	-17.0292	-17.0267	-17.0105	-17.0089	-16.9966	-16.9883	-16.9823	-16.9698	-16.9549	-16.9544	-16.951	-16.9475	-16.9499	-16.9376	-16.9294	-16.9209	-16.9252	-16.8819	-16.8272	-16.7832	-16.7563	-16.7673	-16.8439	-16.8486	-16.8327	-16.8118	-16.8409	-16.9128	-17.0347	-17.0238	-16.9969	-17.1234	-16.8249	-17.2635	-16.3407	-16.4511	0	-17.1315	-18.377	-17.7078	-17.2466	-17.0498	-16.8992	-16.7366	-16.6755	-16.6198	-16.5544	-16.5104	-16.452
-17.1177	-17.077	-17.0378	-17.0337	-17.0304	-17.0175	-17.0087	-16.9998	-16.9896	-16.9856	-16.981	-16.9776	-16.9791	-16.9711	-16.966	-16.9606	-16.948	-16.9123	-16.894	-16.8375	-16.7811	-16.7737	-16.7478	-16.8294	-16.9341	-16.9411	-16.9206	-16.8753	-16.864	-16.9148	-16.9538	-16.9834	-16.9471	-16.9168	-16.5617	-15.2849	-16.2922	-17.1132	-17.2542	-18.4365	-17.7389	-17.3571	-17.2064	-16.9688	-16.799	-16.7281	-16.6915	-16.6214	-16.5656	-16.4762
-17.1578	-17.0963	-16.9974	-17.0613	-17.0464	-17.0435	-17.0318	-17.0292	-17.0156	-17.0125	-17.0033	-17.0092	-17.0085	-17.0043	-17.0002	-16.9941	-16.9583	-16.932	-16.8996	-16.8649	-16.8447	-16.8128	-16.7546	-16.7721	-16.8839	-16.9691	-16.9447	-16.9227	-16.8763	-16.8967	-16.8981	-16.874	-16.8284	-16.691	-16.4105	-16.4737	-16.2904	-16.9977	-17.9545	-19.0835	-17.8831	-17.5219	-17.4062	-17.0097	-16.9091	-16.8136	-16.7388	-16.6464	-16.5771	-16.4968
-17.1729	-17.1268	-17.0483	-17.0836	-17.0788	-17.0668	-17.0554	-17.0445	-17.0415	-17.0337	-17.026	-17.0272	-17.0232	-17.0254	-17.0228	-17.0135	-16.9856	-16.9498	-16.932	-16.9082	-16.8845	-16.8559	-16.8461	-16.8756	-16.857	-16.9156	-16.9479	-17.0161	-17.029	-17.0607	-16.9525	-16.9089	-16.8431	-16.8154	-16.6819	-16.7449	-17.7279	-17.0855	-18.1025	-18.5547	-18.0166	-17.6384	-17.4968	-17.0858	-16.953	-16.8494	-16.736	-16.6637	-16.5788	-16.4993
-17.156	-17.1235	-17.1161	-17.1047	-17.109	-17.1037	-17.0919	-17.075	-17.0739	-17.0634	-17.0543	-17.0369	-17.0396	-17.0389	-17.0413	-17.0243	-16.9944	-16.9868	-16.9686	-16.9473	-16.9212	-16.9188	-16.9318	-16.9244	-16.9384	-16.9065	-16.9231	-16.9943	-17.0285	-17.0361	-17.087	-16.9887	-17.0374	-17.0914	-17.39	-16.2805	-17.1977	-16.8822	0	-18.234	-17.3674	-17.5294	-17.4042	-17.058	-16.9112	-16.7991	-16.7239	-16.6484	-16.5645	-16.5105
-17.1751	-17.1599	-17.1393	-17.1282	-17.1254	-17.119	-17.1136	-17.1001	-17.0886	-17.0735	-17.0654	-17.0562	-17.0528	-17.0538	-17.048	-17.0288	-17.0236	-17.0125	-17.0026	-16.9836	-16.9766	-16.9661	-16.9655	-16.9655	-16.9521	-16.9204	-16.9338	-16.9382	-16.8736	-16.8803	-16.8607	-16.7947	-16.5362	-16.7302	-17.0747	-15.9596	-17.1026	-16.8394	-16.5067	-16.5493	-17.361	-17.2968	-17.2446	-16.8454	-16.8321	-16.7737	-16.7079	-16.6507	-16.5775	-16.5324
-17.1806	-17.1517	-17.1449	-17.1361	-17.1297	-17.1262	-17.1172	-17.0987	-17.1043	-17.0879	-17.0819	-17.0852	-17.0812	-17.0789	-17.063	-17.0481	-17.0489	-17.0362	-17.0328	-17.0249	-17.0171	-17.0082	-16.9974	-17.0002	-16.9492	-16.9675	-16.9631	-16.9496	-16.9302	-16.8723	-16.8344	-16.6959	-16.7155	-16.5355	-16.7215	-16.6491	-17.11	-16.9599	-16.6657	-16.619	-16.958	-17.3671	-17.2661	-16.8313	-16.8749	-16.7992	-16.7341	-16.7002	-16.6585	-16.611
-17.1842	-17.1652	-17.1581	-17.1513	-17.1414	-17.1317	-17.1181	-17.1062	-17.1257	-17.1103	-17.1011	-17.1016	-17.0996	-17.0937	-17.0908	-17.072	-17.0691	-17.0616	-17.0522	-17.0521	-17.051	-17.046	-17.0321	-17.0108	-16.9789	-16.9882	-16.9868	-16.9753	-16.9716	-16.9284	-16.8829	-16.8077	-16.843	-16.7747	-16.7685	-16.5327	-17.0568	-16.9637	-16.7852	-16.7299	-16.8126	-17.5911	-17.285	-16.9386	-16.9388	-16.8696	-16.8096	-16.7623	-16.708	-16.6618
-17.1721	-17.1764	-17.1694	-17.1576	-17.1529	-17.1484	-17.1316	-17.127	-17.1279	-17.1271	-17.1221	-17.1282	-17.126	-17.1257	-17.1229	-17.0923	-17.0825	-17.0744	-17.0704	-17.0717	-17.0734	-17.0777	-17.0685	-17.047	-17.0269	-17.0325	-17.0019	-17.0081	-16.982	-16.9651	-16.8958	-16.8987	-16.8626	-16.8702	-16.7474	-16.68	-17.1117	-16.9866	-16.9015	-16.8635	-16.9025	-17.1836	-17.2877	-17.0897	-17.0278	-16.9312	-16.8681	-16.8174	-16.7647	-16.7117
-17.1734	-17.1733	-17.175	-17.1726	-17.1744	-17.1726	-17.1615	-17.1412	-17.1371	-17.1332	-17.1495	-17.1586	-17.1513	-17.1478	-17.145	-17.13	-17.1056	-17.0852	-17.0766	-17.0945	-17.0887	-17.1249	-17.1124	-17.0956	-17.0954	-17.065	-17.0367	-17.0333	-17.0318	-17.0028	-16.9387	-16.9317	-16.9113	-16.8992	-16.7883	-16.8114	-17.1136	-17.0019	-17.0294	-16.9656	-16.9855	-17.1666	-17.2807	-17.2263	-17.1152	-17.0175	-16.9374	-16.8735	-16.8187	-16.7689
-17.1889	-17.1837	-17.1957	-17.185	-17.1947	-17.1944	-17.1761	-17.1667	-17.1626	-17.173	-17.1718	-17.178	-17.177	-17.1714	-17.1641	-17.1523	-17.1258	-17.1074	-17.1019	-17.1037	-17.1203	-17.1596	-17.1627	-17.1325	-17.1176	-17.0928	-17.0774	-17.075	-17.0586	-17.0221	-17.0304	-16.9852	-16.9689	-16.9606	-16.8778	-16.8584	-17.1799	-17.0645	-17.1111	-17.0556	-17.0522	-17.1266	-17.3847	-17.2941	-17.2301	-17.0882	-17.0356	-16.9578	-16.9005	-16.8394
-17.2086	-17.2371	-17.2073	-17.2158	-17.2177	-17.2214	-17.1939	-17.2021	-17.2138	-17.2033	-17.197	-17.1943	-17.1955	-17.1947	-17.1817	-17.1718	-17.142	-17.1152	-17.1226	-17.1321	-17.1561	-17.187	-17.1994	-17.1728	-17.154	-17.1428	-17.1244	-17.1083	-17.0871	-17.0853	-17.1	-17.0885	-17.0802	-17.0534	-17.0177	-16.9744	-17.1998	-17.1767	-17.1473	-17.1449	-17.1011	-17.1223	-17.3794	-17.3871	-17.3101	-17.1798	-17.0862	-17.0298	-16.9645	-16.8826
-17.3198	-17.2433	-17.2381	-17.2154	-17.2371	-17.2364	-17.2242	-17.2184	-17.232	-17.2196	-17.2187	-17.2097	-17.2071	-17.2083	-17.1965	-17.1785	-17.1549	-17.1282	-17.1385	-17.1772	-17.1862	-17.2076	-17.2534	-17.214	-17.2084	-17.1883	-17.162	-17.1386	-17.1446	-17.1611	-17.1621	-17.1489	-17.1468	-17.1193	-17.062	-17.0334	-17.2036	-17.288	-17.2413	-17.1761	-17.1399	-17.1256	-17.5646	-17.6395	-17.4011	-17.2133	-17.0784	-16.9757	-16.8924	-16.8066
-17.3145	-17.2721	-17.2832	-17.273	-17.2707	-17.2653	-17.2531	-17.2431	-17.243	-17.2461	-17.2399	-17.2308	-17.2248	-17.224	-17.2079	-17.1956	-17.1712	-17.1537	-17.2111	-17.2153	-17.2029	-17.2474	-17.3169	-17.2686	-17.2404	-17.2223	-17.2002	-17.196	-17.2	-17.2102	-17.2064	-17.1932	-17.1786	-17.165	-17.127	-17.1109	-17.2308	-17.3761	-17.33	-17.3326	-17.1265	-17.0661	-17.1529	-17.4734	-17.3046	-17.1607	-17.0828	-16.9787	-16.8856	-16.8195
-17.3183	-17.3217	-17.3036	-17.3009	-17.2971	-17.2816	-17.2726	-17.2671	-17.2663	-17.2646	-17.2588	-17.2506	-17.2443	-17.2388	-17.2263	-17.209	-17.1843	-17.1706	-17.237	-17.2282	-17.2596	-17.2956	-17.3685	-17.3211	-17.2866	-17.2735	-17.2574	-17.2504	-17.2561	-17.2501	-17.2402	-17.2174	-17.1959	-17.175	-17.1553	-17.1791	-17.247	-17.3763	-17.3455	-17.3142	-17.2614	-17.0364	-17.1811	-17.4168	-17.1985	-17.1915	-17.1162	-17.0234	-16.9546	-16.8619
-17.3391	-17.3388	-17.3317	-17.3271	-17.3182	-17.3066	-17.2981	-17.2892	-17.2869	-17.2779	-17.2785	-17.2721	-17.2711	-17.2544	-17.2374	-17.2188	-17.2207	-17.1835	-17.2566	-17.2471	-17.2719	-17.301	-17.3181	-17.3362	-17.3288	-17.3165	-17.2971	-17.28	-17.2822	-17.2663	-17.2477	-17.2359	-17.215	-17.1977	-17.172	-17.1713	-17.2261	-16.9291	-17.3222	-17.324	-17.2479	-17.1868	-17.329	-17.4642	-17.1339	-17.057	-17.0719	-17.0172	-16.9602	-16.8965
-17.364	-17.3572	-17.3558	-17.3547	-17.3458	-17.3352	-17.3268	-17.3137	-17.3101	-17.298	-17.2922	-17.2951	-17.2907	-17.2751	-17.2787	-17.2596	-17.237	-17.2617	-17.2914	-17.2947	-17.3256	-17.3345	-17.3558	-17.348	-17.3512	-17.3354	-17.3266	-17.3141	-17.3074	-17.285	-17.2779	-17.2564	-17.2282	-17.224	-17.2272	-17.2127	-17.2317	-17.2665	-17.4159	-17.3371	-17.2605	-17.2031	-17.3847	-17.3679	-17.1707	-17.0807	-17.0562	-17.029	-16.991	-16.943
-17.3956	-17.3873	-17.3814	-17.3798	-17.3738	-17.3596	-17.3579	-17.3451	-17.3357	-17.3291	-17.3229	-17.3276	-17.319	-17.3179	-17.3141	-17.2687	-17.3009	-17.3001	-17.3318	-17.3364	-17.3488	-17.3606	-17.3613	-17.3531	-17.3515	-17.3456	-17.3482	-17.343	-17.3203	-17.3043	-17.2901	-17.2705	-17.2679	-17.2659	-17.267	-17.2692	-17.2514	-17.2846	-17.2837	-17.3339	-17.2529	-17.2382	-17.2472	-17.2652	-17.1998	-17.2386	-17.1601	-17.0839	-17.0151	-16.9495
-17.4012	-17.4141	-17.4104	-17.4045	-17.4008	-17.3883	-17.3854	-17.3779	-17.3656	-17.3691	-17.3716	-17.3585	-17.3891	-17.4044	-17.319	-17.3177	-17.3287	-17.3477	-17.371	-17.3712	-17.3839	-17.3946	-17.3715	-17.3523	-17.3493	-17.358	-17.3643	-17.3526	-17.3341	-17.3126	-17.3005	-17.2957	-17.2939	-17.2929	-17.2982	-17.3022	-17.2878	-17.3024	-17.2997	-17.3928	-17.2044	-17.2024	-17.2124	-17.2207	-17.3199	-17.2707	-17.1951	-17.1257	-17.0522	-16.9725
-17.4297	-17.4397	-17.4388	-17.4323	-17.4254	-17.4221	-17.4133	-17.4132	-17.4158	-17.4091	-17.4157	-17.4013	-17.4065	-17.4823	-17.337	-17.3459	-17.3722	-17.3852	-17.4288	-17.4038	-17.417	-17.4244	-17.3899	-17.3834	-17.3804	-17.3911	-17.3862	-17.3739	-17.3622	-17.3451	-17.3283	-17.3307	-17.3347	-17.3322	-17.3415	-17.3533	-17.3568	-17.313	-17.309	-17.3574	-17.2573	-17.0987	-17.2087	-17.1833	-17.2564	-17.2306	-17.158	-17.098	-17.0274	-17.003
-17.4892	-17.4722	-17.4709	-17.4683	-17.4628	-17.4669	-17.4638	-17.4673	-17.4616	-17.4546	-17.4395	-17.4502	-17.4627	-17.4317	-17.4085	-17.3868	-17.4083	-17.4183	-17.4408	-17.4482	-17.4434	-17.4317	-17.4187	-17.4233	-17.4207	-17.4162	-17.406	-17.3971	-17.3854	-17.3726	-17.3673	-17.3678	-17.367	-17.3544	-17.365	-17.3725	-17.3784	-17.3531	-17.3634	-17.2952	-17.2168	-17.1669	-17.2407	-17.2193	-17.1438	-17.2099	-17.1552	-17.1098	-17.0597	-17.0342
-17.5216	-17.4395	-17.5073	-17.4996	-17.4945	-17.5101	-17.4994	-17.5083	-17.4867	-17.4632	-17.4408	-17.4868	-17.4647	-17.4932	-17.4569	-17.4274	-17.4172	-17.4349	-17.4514	-17.5097	-17.5177	-17.4738	-17.4643	-17.4509	-17.4384	-17.4236	-17.4151	-17.4077	-17.407	-17.3928	-17.3915	-17.3865	-17.3764	-17.375	-17.3756	-17.3855	-17.382	-17.3847	-17.375	-17.3195	-17.251	-17.2557	-17.2624	-17.2345	-17.1487	-17.1625	-17.1395	-17.0859	-17.0706	-17.0529
-17.5711	-17.5181	-17.5201	-17.5338	-17.5139	-17.5157	-17.5088	-17.5039	-17.4502	-17.4352	-17.4035	-17.4981	-17.5287	-17.5356	-17.4712	-17.4664	-17.4201	-17.4498	-17.4967	-17.5386	-17.5791	-17.4934	-17.4882	-17.4722	-17.4622	-17.4378	-17.4275	-17.431	-17.4278	-17.4185	-17.4034	-17.3914	-17.3882	-17.3914	-17.3887	-17.3944	-17.3866	-17.3896	-17.3664	-17.3775	-17.2828	-17.2899	-17.319	-17.2758	-17.1487	-17.0231	-17.0099	-17.0387	-16.9965	-16.9729
-17.6391	-17.6895	-17.7079	-17.5681	-17.5239	-17.5155	-17.5363	-17.502	-17.4352	-17.4334	-17.2635	-17.496	-17.5109	-17.4704	-17.4924	-17.3925	-17.4313	-17.4675	-17.5256	-17.5259	-17.5676	-17.5225	-17.4867	-17.4783	-17.4682	-17.455	-17.4284	-17.4339	-17.4377	-17.424	-17.4158	-17.4061	-17.4134	-17.4133	-17.4155	-17.4247	-17.39	-17.3908	-17.3938	-17.3676	-17.3489	-17.3285	-17.3351	-17.3726	-17.2483	-17.1387	-17.152	-17.1601	-17.1272	-17.1031
-17.8726	-17.7918	-17.6576	-17.5496	-17.5178	-17.5295	-17.5157	-17.5015	-17.5021	-17.5348	-17.5729	-17.5845	-17.4831	-17.5139	-17.3994	-17.4112	-17.424	-17.5255	-17.5585	-17.512	-17.5047	-17.5401	-17.4881	-17.4837	-17.4731	-17.4636	-17.4385	-17.4387	-17.4288	-17.4294	-17.4332	-17.4314	-17.4345	-17.4331	-17.4351	-17.4366	-17.395	-17.3906	-17.4115	-17.4078	-17.4029	-17.4053	-17.4248	-17.4648	-17.3968	-17.2994	-17.3041	-17.2824	-17.2491	-17.21
-17.6502	-17.5385	-17.6163	-17.5736	-17.589	-17.5257	-17.5332	-17.509	-17.4922	-17.5008	-17.51	-17.5463	-17.5409	-17.5013	-17.4623	-17.4006	-17.4746	-17.5294	-17.5277	-17.5055	-17.5064	-17.5087	-17.4876	-17.4879	-17.4804	-17.4724	-17.4521	-17.4512	-17.4433	-17.4383	-17.4388	-17.439	-17.4429	-17.4423	-17.4407	-17.4528	-17.4113	-17.4066	-17.4419	-17.4623	-17.4846	-17.4882	-17.5016	-17.5518	-17.5341	-17.4513	-17.4236	-17.3838	-17.3376	-17.3001
-17.5635	-17.573	-17.5625	-17.5563	-17.5589	-17.5584	-17.554	-17.5113	-17.5387	-17.4892	-17.4799	-17.504	-17.5341	-17.5346	-17.5702	-17.6026	-17.4532	-17.55	-17.5252	-17.522	-17.5105	-17.5101	-17.5018	-17.497	-17.4934	-17.4817	-17.4714	-17.4656	-17.4581	-17.4593	-17.4602	-17.4644	-17.4661	-17.472	-17.4845	-17.5053	-17.4395	-17.4577	-17.4935	-17.5185	-17.5475	-17.5514	-17.588	-17.6136	-17.6486	-17.5613	-17.5179	-17.4549	-17.4177	-17.3834
-17.5939	-17.577	-17.5541	-17.5604	-17.5639	-17.5722	-17.551	-17.545	-17.5411	-17.4757	-17.5446	-18.1956	-17.6752	-17.6974	-17.6925	-17.5876	-17.5424	-17.5883	-17.5406	-17.5179	-17.5148	-17.5079	-17.511	-17.5044	-17.5059	-17.4995	-17.4901	-17.4826	-17.4814	-17.4874	-17.4883	-17.4935	-17.4987	-17.5063	-17.5433	-17.5529	-17.4685	-17.5065	-17.5407	-17.5718	-17.5982	-17.6219	-17.6771	-17.6799	-17.6726	-17.636	-17.6057	-17.5568	-17.5092	-17.4714
-17.6506	-17.5989	-17.5711	-17.5718	-17.5765	-17.5655	-17.5472	-17.5553	-17.5166	-17.5115	-17.3406	-17.9885	-17.679	-17.6522	-17.625	-17.5977	-17.5571	-17.5558	-17.5478	-17.5371	-17.5257	-17.5111	-17.5206	-17.5176	-17.5113	-17.5076	-17.4963	-17.4972	-17.4975	-17.5045	-17.512	-17.5181	-17.5247	-17.5326	-17.6256	-17.6801	-17.498	-17.5668	-17.5811	-17.6221	-17.6387	-17.7	-17.7607	-17.7141	-17.7022	-17.7068	-17.702	-17.6413	-17.6108	-17.5693
-17.6801	-17.6603	-17.6287	-17.6138	-17.6032	-17.5939	-17.592	-17.5882	-17.652	-17.5564	-17.6065	-17.8627	-17.6427	-17.6138	-17.593	-17.579	-17.5683	-17.5419	-17.5459	-17.5365	-17.5334	-17.523	-17.5326	-17.5327	-17.5322	-17.5303	-17.5069	-17.4992	-17.5089	-17.5259	-17.5371	-17.5488	-17.5535	-17.573	-17.7092	-17.801	-17.5121	-17.6294	-17.6251	-17.6723	-17.6736	-17.7711	-17.7863	-17.7571	-17.7518	-17.7732	-17.7767	-17.7506	-17.7061	-17.6745
-17.608	-17.5438	-17.5726	-17.5798	-17.6242	-17.5714	-17.5586	-17.5992	-17.5617	-17.5566	-17.4583	-17.5289	-17.6543	-17.6013	-17.5792	-17.5785	-17.5673	-17.5617	-17.559	-17.5818	-17.5843	-17.5717	-17.5648	-17.5572	-17.5473	-17.5535	-17.5397	-17.5386	-17.5405	-17.5388	-17.5624	-17.5722	-17.5699	-17.6025	-17.7835	-17.871	-17.5137	-17.6815	-17.6563	-17.6987	-17.7376	-17.8171	-17.7971	-17.7928	-17.7738	-17.8432	-17.8502	-17.817	-17.8059	-17.7873
-17.5883	-17.5718	-17.6048	-17.622	-17.6171	-17.6244	-17.6209	-17.609	-17.6101	-17.6067	-17.5792	-17.6469	-17.647	-17.6076	-17.5826	-17.5865	-17.5746	-17.5714	-17.58	-17.5993	-17.5853	-17.5874	-17.5876	-17.589	-17.5875	-17.5836	-17.5771	-17.5605	-17.5658	-17.5683	-17.571	-17.5687	-17.5944	-17.6596	-17.8315	-17.8074	-17.5794	-17.6798	-17.6761	-17.755	-17.8245	-17.8038	-17.8145	-17.8029	-17.8057	-17.8919	-17.9173	-17.9069	-17.8621	-17.8302
-17.6675	-17.6629	-17.6782	-17.6591	-17.645	-17.6401	-17.6274	-17.6199	-17.6165	-17.6153	-17.5972	-17.5596	-17.6426	-17.6195	-17.5972	-17.5925	-17.5896	-17.5882	-17.6018	-17.6105	-17.609	-17.6151	-17.61	-17.6081	-17.616	-17.6308	-17.6138	-17.6064	-17.5906	-17.5841	-17.5923	-17.6145	-17.6135	-17.6547	-17.8152	-17.8065	-17.7973	-17.7251	-17.698	-17.8052	-17.9149	-17.8965	-17.7427	-17.7044	-17.8912	-17.9507	-17.9728	-17.9758	-17.938	-17.8488
-17.7114	-17.7131	-17.7045	-17.6916	-17.6862	-17.6773	-17.6675	-17.6551	-17.6458	-17.6429	-17.6301	-17.5795	-17.5736	-17.6183	-17.617	-17.6035	-17.6005	-17.6046	-17.6145	-17.6324	-17.639	-17.6334	-17.6295	-17.6317	-17.6337	-17.6513	-17.646	-17.6298	-17.6283	-17.6153	-17.5805	-17.6009	-17.6083	-17.5944	-17.6606	-17.6733	-17.5864	-17.7632	-17.7147	-17.8391	-17.9477	-17.8636	-17.5876	-17.1837	-17.8674	-18.0268	-18.008	-18.0112	-17.9285	-17.7799
-17.7548	-17.7324	-17.7281	-17.7231	-17.7154	-17.7033	-17.6945	-17.6855	-17.6667	-17.665	-17.6543	-17.6399	-17.6449	-17.6267	-17.637	-17.6252	-17.6233	-17.6227	-17.6311	-17.643	-17.6571	-17.6519	-17.6411	-17.6362	-17.6375	-17.6579	-17.661	-17.6617	-17.6572	-17.6656	-17.6531	-17.634	-17.6378	-17.637	-17.6631	-17.6458	-17.6387	-17.6687	-17.7445	-17.8285	-17.9828	-17.6844	-17.0347	-16.9069	-17.4804	-18.0303	-18.0083	-17.9387	-17.8609	-17.7486
-17.7673	-17.76	-17.7521	-17.7452	-17.7368	-17.7228	-17.7156	-17.7047	-17.6931	-17.688	-17.6768	-17.6721	-17.685	-17.6683	-17.6574	-17.6577	-17.649	-17.6478	-17.6536	-17.6653	-17.6654	-17.6672	-17.6569	-17.6445	-17.6381	-17.6461	-17.6626	-17.6583	-17.6631	-17.6703	-17.6642	-17.672	-17.6906	-17.7073	-17.7113	-17.6701	-17.6394	-17.6285	-17.7388	-17.7934	-17.8774	-17.8261	-17.2449	-16.9568	-17.1005	-17.4636	-17.7523	-17.7614	-17.833	-17.8362
-17.7883	-17.7832	-17.7747	-17.7654	-17.7574	-17.7476	-17.7412	-17.7341	-17.7226	-17.7162	-17.7063	-17.7017	-17.7067	-17.712	-17.6896	-17.6763	-17.6756	-17.6834	-17.6884	-17.6925	-17.6853	-17.6795	-17.6771	-17.6694	-17.6594	-17.664	-17.678	-17.6911	-17.7142	-17.7067	-17.6879	-17.6817	-17.691	-17.6816	-17.6516	-17.6598	-17.654	-17.5941	-17.6774	-17.9367	-17.8863	-17.8485	-17.8403	-16.9376	-16.8863	-17.4777	-17.7472	-17.832	-17.9125	-17.9142
-17.8126	-17.8059	-17.7958	-17.7898	-17.7831	-17.7706	-17.7652	-17.7587	-17.7486	-17.741	-17.7327	-17.7338	-17.7342	-17.7406	-17.7345	-17.7086	-17.7096	-17.7078	-17.7132	-17.7109	-17.701	-17.6978	-17.7016	-17.6972	-17.6936	-17.6899	-17.6937	-17.7264	-17.7341	-17.7103	-17.7115	-17.7147	-17.673	-17.6419	-17.6105	-17.6408	-17.6549	-17.8803	-17.9424	-17.8626	-17.8904	-17.8719	-17.8799	-17.8587	-17.5867	-17.9618	-17.9638	-18.0395	-17.9979	-17.9716
-17.8364	-17.8273	-17.8203	-17.8131	-17.8066	-17.7964	-17.7874	-17.7816	-17.7746	-17.7653	-17.7581	-17.7567	-17.7629	-17.7658	-17.7546	-17.7552	-17.7566	-17.7472	-17.7433	-17.7263	-17.7275	-17.7258	-17.7278	-17.7271	-17.7253	-17.7245	-17.7402	-17.7432	-17.7148	-17.7356	-17.7444	-17.6605	-17.6855	-17.7105	-17.7431	-17.8401	-18.0246	-18.3924	-18.1507	-17.7995	-17.8784	-17.8179	-17.8318	-17.8435	-17.9072	-17.8235	-17.8986	-17.8901	-17.8586	-17.8141
-17.8601	-17.8504	-17.8441	-17.8367	-17.8299	-17.8225	-17.8119	-17.8058	-17.7987	-17.7904	-17.7836	-17.7839	-17.787	-17.7844	-17.7802	-17.7805	-17.7909	-17.7859	-17.7719	-17.7574	-17.76	-17.7538	-17.7566	-17.7683	-17.7738	-17.7707	-17.7777	-17.7726	-17.7416	-17.7224	-17.686	-17.6721	-17.6679	-17.6859	-17.6763	-17.7805	-17.8354	-18.0222	-18.2313	-18.1363	-17.755	-17.8161	-17.7898	-17.7974	-17.7784	-17.7768	-17.7556	-17.7877	-17.7926	-17.8082
-17.8922	-17.8742	-17.8664	-17.8604	-17.852	-17.8424	-17.8374	-17.8276	-17.8214	-17.8147	-17.8044	-17.8113	-17.816	-17.8094	-17.8091	-17.8011	-17.8025	-17.808	-17.8116	-17.7921	-17.7918	-17.7891	-17.8035	-17.7994	-17.795	-17.791	-17.803	-17.8004	-17.7752	-17.7468	-17.726	-17.7225	-17.7259	-17.7215	-17.6692	-17.8058	-17.8092	-17.8791	-18.0589	-18.2127	-17.8701	-17.6765	-17.8125	-17.8384	-17.7967	-17.8097	-17.7808	-17.8083	-17.8203	-17.8051
-17.9282	-17.9078	-17.8906	-17.883	-17.8718	-17.8655	-17.8602	-17.8501	-17.8434	-17.8366	-17.8344	-17.8418	-17.8365	-17.8357	-17.829	-17.8251	-17.8216	-17.8281	-17.8316	-17.8214	-17.8216	-17.8266	-17.824	-17.8271	-17.823	-17.8089	-17.8149	-17.8122	-17.7948	-17.7639	-17.7606	-17.7486	-17.7482	-17.7547	-17.7596	-17.8518	-17.834	-17.8004	-17.8903	-17.8601	-17.797	-17.6539	-17.6799	-17.7289	-17.8108	-17.9992	-17.935	-17.8125	-17.9438	-17.9744
-17.9563	-17.9261	-17.9097	-17.9086	-17.9003	-17.8806	-17.8823	-17.8739	-17.8655	-17.8636	-17.8544	-17.8567	-17.8535	-17.8479	-17.85	-17.8463	-17.8471	-17.8506	-17.8476	-17.844	-17.8453	-17.8553	-17.8537	-17.8475	-17.8398	-17.8408	-17.8382	-17.8395	-17.8036	-17.7928	-17.7787	-17.7773	-17.7782	-17.7837	-17.8002	-17.8524	-17.8574	-17.8512	-17.8285	-17.7106	-17.7131	-17.7045	-17.7113	-17.8432	-17.8982	-17.998	-18.0269	-18.0769	-18.1483	-18.1211
-17.9384	-17.9333	-17.9129	-17.912	-17.9049	-17.8943	-17.8932	-17.8887	-17.8851	-17.8831	-17.877	-17.8726	-17.8715	-17.8665	-17.8641	-17.8659	-17.8617	-17.8672	-17.8781	-17.8674	-17.8682	-17.8763	-17.8717	-17.8669	-17.8655	-17.8665	-17.8564	-17.8455	-17.8294	-17.8168	-17.813	-17.8038	-17.802	-17.8032	-17.8535	-17.887	-17.8981	-17.891	-17.7729	-17.7254	-17.7026	-17.736	-17.7091	-17.8535	-17.9285	-17.8954	-17.8795	-17.9784	-17.9478	-17.8749
-17.938	-17.9346	-17.9253	-17.9157	-17.9079	-17.9048	-17.9005	-17.8997	-17.8995	-17.8993	-17.8966	-17.8923	-17.8927	-17.8916	-17.8807	-17.883	-17.8826	-17.8865	-17.887	-17.8837	-17.8842	-17.8945	-17.8922	-17.8885	-17.8912	-17.8795	-17.8676	-17.8605	-17.8465	-17.8427	-17.8283	-17.8287	-17.8282	-17.8431	-17.8965	-17.9209	-17.9308	-17.8514	-17.7901	-17.7571	-17.7293	-17.7375	-17.7383	-17.8165	-17.8119	-17.8053	-17.815	-17.8513	-17.8529	-17.8007
-17.9438	-17.9379	-17.9314	-17.928	-17.9296	-17.9214	-17.923	-17.9201	-17.9154	-17.9098	-17.9073	-17.91	-17.9084	-17.911	-17.9062	-17.9078	-17.9038	-17.9051	-17.9048	-17.9099	-17.9065	-17.8895	-17.9136	-17.9158	-17.911	-17.9024	-17.8859	-17.877	-17.871	-17.8594	-17.8542	-17.8657	-17.8698	-17.8762	-17.9042	-17.9129	-17.9129	-17.8523	-17.8169	-17.7952	-17.7781	-17.7719	-17.7684	-17.7807	-17.8019	-17.8034	-17.7951	-17.8119	-17.8156	-17.7967
-17.9682	-17.9649	-17.9557	-17.9584	-17.9559	-17.9521	-17.9527	-17.9429	-17.9429	-17.9385	-17.9358	-17.9264	-17.9286	-17.9286	-17.9289	-17.9257	-17.926	-17.9268	-17.9298	-17.9303	-17.9229	-17.9126	-17.917	-17.9418	-17.9285	-17.9217	-17.9032	-17.8947	-17.8935	-17.8907	-17.8962	-17.9025	-17.9016	-17.9044	-17.9178	-17.9154	-17.9059	-17.8618	-17.8358	-17.8244	-17.8186	-17.826	-17.8128	-17.8197	-17.8312	-17.8037	-17.7889	-17.8006	-17.8059	-17.7893
-18.0063	-17.9996	-17.982	-17.9735	-17.9709	-17.9717	-17.967	-17.9677	-17.9656	-17.9627	-17.9563	-17.9475	-17.9451	-17.9533	-17.9512	-17.9465	-17.9491	-17.9537	-17.9432	-17.9371	-17.9396	-17.9338	-17.9489	-17.9586	-17.9465	-17.9463	-17.9305	-17.9262	-17.9256	-17.9377	-17.9339	-17.921	-17.9215	-17.9227	-17.9237	-17.9216	-17.904	-17.8726	-17.8551	-17.8491	-17.8665	-17.8803	-17.8219	-17.8302	-17.8491	-17.8251	-17.8172	-17.8221	-17.8171	-17.8211
-18.0775	-18.0407	-18.0065	-17.9948	-17.9927	-17.9833	-17.9857	-17.9859	-17.9835	-17.9791	-17.9764	-17.972	-17.9722	-17.9688	-17.9672	-17.9708	-17.9736	-17.973	-17.9625	-17.9646	-17.9591	-17.9471	-17.9676	-17.9678	-17.9716	-17.9713	-17.9688	-17.9813	-17.9817	-17.9798	-17.9668	-17.9482	-17.9474	-17.9429	-17.9366	-17.9328	-17.9135	-17.8972	-17.8788	-17.8854	-17.8937	-17.9018	-17.8731	-17.8569	-17.8734	-17.8457	-17.8382	-17.8446	-17.8514	-17.8519
-18.1152	-18.0778	-18.0381	-18.0095	-18.0107	-18.0043	-18.0062	-18.012	-18.0039	-17.9973	-18	-17.9941	-17.9899	-17.982	-17.9862	-17.9878	-17.9909	-17.9921	-17.9848	-17.9833	-17.9728	-17.969	-17.9807	-18.0052	-18.005	-18.0012	-18.0005	-18.0293	-18.0344	-18.0013	-17.9913	-17.9873	-17.9827	-17.9669	-17.9497	-17.9475	-17.9432	-17.9196	-17.9071	-17.9255	-17.9268	-17.9259	-17.9001	-17.8695	-17.896	-17.863	-17.8577	-17.8805	-17.877	-17.8791
-18.1275	-18.0788	-18.0462	-18.0296	-18.0239	-18.0225	-18.0217	-18.0173	-18.0207	-18.0132	-18.0041	-18.0001	-18.0074	-18.0049	-18.0009	-18.0049	-18.0112	-18.0072	-18.009	-17.9963	-17.9929	-17.981	-17.9984	-18.0162	-18.0314	-18.02	-18.0293	-18.0439	-18.0557	-18.0397	-18.0306	-18.0173	-18.01	-18.0061	-17.9701	-17.9665	-17.9785	-17.9532	-17.9571	-17.9553	-17.9592	-17.9414	-17.9199	-17.8954	-17.9032	-17.8765	-17.8849	-17.9092	-17.9024	-17.8965
-18.0913	-18.0402	-18.0477	-18.0468	-18.037	-18.0333	-18.0301	-18.0296	-18.0274	-18.0317	-18.0234	-18.0268	-18.0311	-18.0368	-18.0335	-18.0253	-18.0231	-18.0215	-18.0209	-18.0112	-18.0077	-18.0089	-18.005	-18.0236	-18.0444	-18.0452	-18.0618	-18.0608	-18.0607	-18.0543	-18.0654	-18.063	-18.0503	-18.0111	-18.0048	-18.0081	-18.0268	-18.006	-17.9885	-17.9867	-17.9826	-17.966	-17.9466	-17.9177	-17.9079	-17.8889	-17.9182	-17.9411	-17.9278	-17.9227
-18.1001	-18.0896	-18.0709	-18.064	-18.0601	-18.0623	-18.059	-18.0598	-18.0615	-18.0591	-18.0549	-18.0577	-18.0514	-18.0577	-18.0536	-18.0508	-18.0427	-18.0415	-18.0478	-18.0479	-18.0191	-18.0304	-18.046	-18.0256	-18.0359	-18.0825	-18.0846	-18.0736	-18.0477	-18.0759	-18.0684	-18.0711	-18.0522	-18.0163	-18.0132	-18.0261	-18.0621	-18.054	-18.0157	-18.0182	-18.004	-17.9839	-17.9769	-17.9473	-17.9319	-17.9189	-17.9578	-17.9673	-17.954	-17.9522
-18.1513	-18.1191	-18.0954	-18.0853	-18.0836	-18.0831	-18.0818	-18.08	-18.081	-18.0771	-18.0744	-18.0753	-18.069	-18.0702	-18.0733	-18.0646	-18.056	-18.0511	-18.0575	-18.0573	-18.0662	-18.0421	-18.0388	-18.0631	-18.0562	-18.0341	-18.0934	-18.1319	-18.0267	-18.0652	-18.0717	-18.0781	-18.0482	-18.038	-18.0353	-18.0518	-18.0786	-18.0679	-18.0567	-18.0519	-18.0238	-18.0102	-18.0009	-17.9786	-17.9769	-17.9803	-17.9873	-17.9897	-17.9801	-17.9858
-18.1674	-18.1358	-18.1208	-18.1096	-18.1084	-18.1044	-18.1031	-18.1017	-18.0984	-18.0937	-18.0897	-18.0904	-18.0853	-18.0861	-18.0754	-18.0701	-18.0669	-18.072	-18.0759	-18.0839	-18.0815	-18.0911	-18.077	-18.0771	-18.0718	-18.0878	-18.1183	-18.0874	-18.0754	-18.0676	-18.0818	-18.0232	-18.0501	-18.0526	-18.0538	-18.0638	-18.0747	-18.0738	-18.0776	-18.0611	-18.0524	-18.0316	-18.027	-18.0172	-18.0226	-18.0257	-18.0239	-18.0157	-18.0157	-18.0276
-18.1821	-18.1648	-18.1507	-18.1333	-18.1298	-18.1263	-18.1232	-18.1214	-18.1172	-18.114	-18.1108	-18.105	-18.1004	-18.1013	-18.0941	-18.0855	-18.0842	-18.0897	-18.1107	-18.1104	-18.115	-18.1162	-18.1062	-18.103	-18.0945	-18.1222	-18.1317	-18.1272	-18.1123	-18.104	-18.1325	-18.0781	-18.0929	-18.0787	-18.0908	-18.093	-18.0895	-18.0814	-18.084	-18.0607	-18.0522	-18.0344	-18.0459	-18.0656	-18.066	-18.0623	-18.067	-18.0447	-18.0537	-18.08
-18.209	-18.1955	-18.1807	-18.1634	-18.1504	-18.1469	-18.1435	-18.1411	-18.1359	-18.129	-18.1295	-18.1221	-18.1073	-18.1114	-18.1057	-18.1075	-18.1116	-18.1152	-18.1257	-18.1133	-18.1062	-18.1219	-18.0963	-18.1036	-18.0936	-18.1205	-18.1284	-18.1427	-18.1622	-18.2282	-18.1584	-18.1527	-18.2017	-18.2444	-18.153	-18.0993	-18.078	-18.0711	-18.0652	-18.0518	-18.0391	-18.0371	-18.041	-18.0848	-18.0876	-18.0877	-18.0844	-18.0742	-18.0762	-18.117
-18.225	-18.2137	-18.2037	-18.1916	-18.1741	-18.1671	-18.1647	-18.1606	-18.157	-18.1419	-18.1459	-18.1296	-18.1211	-18.1246	-18.1297	-18.137	-18.1367	-18.1377	-18.1377	-18.1324	-18.1354	-18.1255	-18.1136	-18.0405	-18.106	-18.1531	-18.1577	-18.1513	-18.1447	-18.1905	-18.2281	-18.2176	-18.2475	-18.196	-18.1139	-18.1077	-18.111	-18.0993	-18.0831	-18.0727	-18.0622	-18.068	-18.0775	-18.1049	-18.1469	-18.1294	-18.1121	-18.1002	-18.101	-18.1596
-18.2436	-18.2359	-18.2295	-18.2239	-18.1995	-18.1869	-18.1862	-18.1839	-18.1772	-18.1645	-18.155	-18.1319	-18.1432	-18.1481	-18.1536	-18.1586	-18.1541	-18.1516	-18.1506	-18.1511	-18.1474	-18.1434	-18.1218	-18.1163	-18.1144	-18.1808	-18.2239	-18.1896	-18.1579	-18.1482	-18.1961	-18.2482	-18.2076	-18.1844	-18.1913	-18.1673	-18.1412	-18.1155	-18.1039	-18.0878	-18.0785	-18.0931	-18.1169	-18.1375	-18.154	-18.1567	-18.1771	-18.1673	-18.1733	-18.1963
-18.2717	-18.2488	-18.2107	-18.2008	-18.1943	-18.1919	-18.1908	-18.1915	-18.1893	-18.1866	-18.1714	-18.162	-18.1672	-18.168	-18.1756	-18.1805	-18.1767	-18.1689	-18.1685	-18.1665	-18.1585	-18.1516	-18.1515	-18.1566	-18.1492	-18.2051	-18.276	-18.2079	-18.1917	-18.1654	-18.1539	-18.1862	-18.1659	-18.1819	-18.1983	-18.1841	-18.1643	-18.1501	-18.1143	-18.0948	-18.1075	-18.1224	-18.1386	-18.1512	-18.1702	-18.1695	-18.1753	-18.2087	-18.2294	-18.2593
-18.1884	-18.2281	-18.2328	-18.2309	-18.2232	-18.2136	-18.208	-18.2061	-18.2018	-18.1856	-18.1819	-18.1944	-18.1911	-18.1886	-18.1876	-18.1886	-18.1812	-18.1759	-18.1792	-18.1769	-18.1773	-18.1701	-18.1645	-18.1919	-18.2181	-18.2006	-18.2048	-18.2456	-18.2123	-18.1869	-18.1796	-18.1248	-18.1932	-18.1958	-18.2059	-18.2123	-18.1735	-18.1521	-18.125	-18.1208	-18.1442	-18.159	-18.1731	-18.186	-18.189	-18.2119	-18.2091	-18.2019	-18.2125	-18.2321
-18.1994	-18.2279	-18.2532	-18.2561	-18.2508	-18.2425	-18.2381	-18.234	-18.2298	-18.2104	-18.2037	-18.2143	-18.216	-18.2016	-18.2026	-18.1975	-18.1937	-18.1943	-18.1981	-18.1944	-18.193	-18.1907	-18.1973	-18.2222	-18.2456	-18.2128	-18.2113	-18.1886	-18.2821	-18.2419	-18.1731	-18.1568	-18.2035	-18.2253	-18.2867	-18.2132	-18.18	-18.142	-18.1285	-18.1372	-18.1571	-18.1667	-18.1754	-18.197	-18.201	-18.2264	-18.2381	-18.2489	-18.2563	-18.232
-18.243	-18.2629	-18.2667	-18.2727	-18.2745	-18.2708	-18.2642	-18.2578	-18.2553	-18.2408	-18.2218	-18.2217	-18.2271	-18.2213	-18.2131	-18.2146	-18.2134	-18.2113	-18.2095	-18.2024	-18.2105	-18.2042	-18.2098	-18.2486	-18.2589	-18.2379	-18.1804	-18.2021	-18.2184	-18.204	-18.1736	-18.2088	-18.1996	-18.214	-18.3123	-18.2319	-18.1725	-18.1054	-18.1195	-18.1288	-18.1432	-18.149	-18.1685	-18.1859	-18.202	-18.2237	-18.253	-18.245	-18.2487	-18.2576
-18.2434	-18.278	-18.2925	-18.3039	-18.2989	-18.2963	-18.285	-18.2729	-18.2709	-18.2556	-18.2549	-18.2368	-18.2305	-18.2349	-18.2247	-18.2349	-18.2315	-18.2212	-18.2169	-18.2197	-18.2247	-18.2272	-18.2426	-18.2642	-18.2745	-18.2722	-18.1898	-18.183	-18.236	-18.2394	-18.176	-18.2191	-18.1855	-18.1751	-18.1643	-18.1368	-18.0895	-18.0815	-18.1353	-18.1661	-18.1726	-18.1716	-18.1716	-18.1802	-18.1979	-18.2104	-18.2391	-18.2771	-18.3476	-18.3176
-18.272	-18.2778	-18.3007	-18.3137	-18.3092	-18.3122	-18.3001	-18.2937	-18.2851	-18.2827	-18.2912	-18.267	-18.2338	-18.2456	-18.2385	-18.247	-18.2412	-18.2292	-18.2298	-18.2406	-18.2443	-18.2532	-18.2695	-18.275	-18.2775	-18.2843	-18.2555	-18.172	-18.2102	-18.2535	-18.1745	-18.2438	-18.2266	-18.1803	-18.2473	-18.1985	-18.1315	-18.1423	-18.1841	-18.2013	-18.2061	-18.2181	-18.2083	-18.2084	-18.2081	-18.2298	-18.2427	-18.2421	-18.3589	-18.2799
-18.273	-18.2731	-18.2754	-18.3047	-18.3121	-18.3161	-18.3237	-18.3175	-18.3088	-18.3	-18.317	-18.293	-18.2601	-18.2542	-18.2644	-18.2493	-18.2483	-18.2421	-18.2511	-18.2605	-18.2658	-18.2723	-18.278	-18.2825	-18.2865	-18.2924	-18.2951	-18.2407	-18.2361	-18.2042	-18.2171	-18.2614	-18.2503	-18.2021	-18.3834	-18.2386	-18.1978	-18.1789	-18.1918	-18.2031	-18.2143	-18.2249	-18.2363	-18.2382	-18.2369	-18.2416	-18.2621	-18.3776	-18.3313	-18.2975
-18.3048	-18.3104	-18.3032	-18.3017	-18.308	-18.3238	-18.3328	-18.3676	-18.3333	-18.2977	-18.3353	-18.3179	-18.2909	-18.2579	-18.275	-18.2432	-18.2308	-18.2544	-18.274	-18.2771	-18.2801	-18.2792	-18.2854	-18.2902	-18.294	-18.3013	-18.3246	-18.2781	-18.3113	-18.27	-18.2523	-18.2938	-18.2798	-18.3119	-18.3164	-18.2617	-18.3599	-18.1887	-18.1943	-18.2029	-18.2134	-18.2227	-18.2319	-18.244	-18.258	-18.2585	-18.2409	-18.3974	-18.3226	-18.3164
-18.3775	-18.3633	-18.3617	-18.3543	-18.3234	-18.319	-18.3339	-18.3438	-18.3402	-18.3106	-18.3393	-18.335	-18.3015	-18.2824	-18.2802	-18.2191	-18.231	-18.273	-18.2973	-18.2783	-18.2781	-18.2867	-18.2928	-18.2995	-18.3039	-18.3141	-18.3423	-18.3323	-18.3272	-18.384	-18.2719	-18.3209	-18.3244	-18.3127	-18.5261	-18.3061	-18.4461	-18.2016	-18.1934	-18.2036	-18.2133	-18.221	-18.2283	-18.2372	-18.2482	-18.2602	-18.1894	-18.3309	-18.2954	-18.3006
-18.4002	-18.3353	-18.3327	-18.34	-18.3437	-18.3563	-18.3468	-18.35	-18.3295	-18.2711	-18.3201	-18.3641	-18.3282	-18.3056	-18.2915	-18.1771	-18.2198	-18.2537	-18.2981	-18.2925	-18.2864	-18.2973	-18.3024	-18.3084	-18.316	-18.3346	-18.3565	-18.3945	-18.3719	-18.5097	-18.2911	-18.3453	-18.4098	-18.3817	-18.9669	-18.4186	-18.538	-18.2471	-18.1906	-18.2038	-18.2135	-18.2197	-18.2249	-18.232	-18.2464	-18.2147	-18.1207	-18.27	-18.2171	-18.265
-18.4189	-18.3634	-18.4237	-18.3971	-18.367	-18.3739	-18.3525	-18.351	-18.3122	-18.4276	-18.3577	-18.4093	-18.3626	-18.3423	-18.2284	-18.1686	-18.1948	-18.2036	-18.2744	-18.3112	-18.3139	-18.3126	-18.3138	-18.3218	-18.3422	-18.3874	-18.3711	-18.4373	-18.4558	-18.3856	-18.3414	-18.5757	-18.4501	-18.4051	-19.0238	-18.6869	-18.7218	-18.3299	-18.1992	-18.1976	-18.2144	-18.2232	-18.23	-18.2277	-18.1887	-18.0887	-18.0142	-18.1832	-18.1491	-18.2126
[truncated: 206 more columns]
