# Supplementary material for: Energy evolution and crack development characteristics of sandstone under freeze-thaw cycles by digital image correlation
Source: PLoS One. 2023 Apr 20;18(4):e0283378. doi: 10.1371/journal.pone.0283378 (PMC10118107; doi:10.1371/journal.pone.0283378)
Supplement: S1 Data — (ZIP) [file pone.0283378.s002.zip › 新建文件夹/N=40 Uy.xls]

## Sheet: Sheet1
6.72526	7.26459	7.08309	7.00013	7.01282	6.80869	6.91898	6.81797	6.30286	6.22416	6.2457	6.22157	6.15812	6.02055	5.92162	5.88506	6.05551	6.32738	6.65528	6.78493	6.69267	6.7696	6.73521	7.18761	7.14577	7.09815	6.98919	7.05104	7.11657	7.17959	7.24372	7.33985	7.08021	7.73371	8.36789	7.40655	5.94746	10.2286	0	17.8844	0	0	0	10.4735	0	10.4303	11.0266	6.92604	7.64899	7.73856
7.40583	7.1718	7.15564	7.07365	6.95962	6.89081	6.8334	6.65538	6.49524	6.4356	6.44206	6.38594	6.31069	6.21286	6.07435	6.14483	6.23806	6.54234	6.63559	6.70457	6.65364	6.74849	6.71549	6.97367	7.08555	7.01	6.95115	7.0138	7.07923	7.14268	7.18428	7.29738	7.23078	7.60104	8.43701	8.07282	8.15675	9.33736	12.0095	16.0557	0	17.8291	11.5911	12.1833	0	0	7.41445	7.45336	8.41819	7.90808
7.40657	7.10317	7.03554	6.94245	6.90291	6.91873	6.84933	6.74496	6.60004	6.55678	6.54583	6.53367	6.50312	6.41113	6.26397	6.31907	6.4073	6.58538	6.75878	6.75515	6.71401	6.78287	6.77448	6.94125	7.02655	6.97589	6.92093	6.9777	7.04278	7.10853	7.16695	7.26561	7.52473	7.63981	7.81604	7.79134	7.31989	8.29312	9.32583	6.51245	11.6552	16.9738	0	10.2829	9.34483	5.40523	7.17829	7.98777	7.86126	7.71469
7.08557	7.04856	7.00883	6.9797	6.89538	6.85862	6.81486	6.74808	6.70375	6.66566	6.65855	6.64455	6.59234	6.51616	6.42647	6.47668	6.6064	6.65639	6.70385	6.76709	6.75616	6.79984	6.75185	6.84509	6.96425	6.87737	6.87921	6.94376	7.00915	7.07376	7.13939	7.22999	7.3161	7.53029	8.21988	8.11998	3.95434	6.82645	0	8.82057	12.4782	0	11.2177	9.99422	7.80442	10.8743	7.06156	8.00491	7.79664	7.728
7.35645	7.13577	6.98517	6.90996	6.86936	6.81571	6.83095	6.78545	6.73921	6.72782	6.71829	6.71881	6.69741	6.63196	6.58097	6.65315	6.64767	6.68903	6.75881	6.7976	6.76711	6.79649	6.77408	6.8953	6.89103	6.84739	6.84609	6.91107	6.97588	7.04113	7.10657	7.21121	7.60179	7.76418	7.65142	8.00959	7.71316	6.85524	8.03269	0	0	16.7693	8.49617	8.43123	8.07436	8.74469	7.19482	7.79969	7.74584	7.71627
7.27774	7.02435	6.95073	6.8984	6.84941	6.80618	6.83137	6.79546	6.75845	6.76034	6.75528	6.76464	6.75308	6.72868	6.73267	6.78581	6.79337	6.79421	6.78825	6.81213	6.80363	6.81925	6.79759	6.85264	6.80894	6.76365	6.81325	6.87873	6.94381	7.00813	7.0995	7.24437	7.38464	7.4358	7.48101	7.81292	7.08138	7.60335	0	0	0	9.23142	8.78828	10.1078	8.42084	7.8283	8.3811	7.74538	7.68791	7.65207
7.09036	6.9839	6.93765	6.88626	6.83531	6.77038	6.81253	6.82781	6.77822	6.77779	6.79311	6.79198	6.78905	6.80093	6.77078	6.78549	6.80379	6.76506	6.80751	6.80351	6.81157	6.82316	6.83308	6.82002	6.74741	6.7116	6.78023	6.84671	6.91107	6.98791	7.13795	7.26393	7.31527	7.4839	7.72174	7.60397	7.03019	5.60491	5.55824	5.66312	4.65025	4.50918	6.46844	6.9539	7.38491	7.11855	7.79041	7.7948	7.61484	7.65497
7.03143	6.97523	6.92652	6.87404	6.82326	6.76096	6.79911	6.83649	6.80565	6.79075	6.80916	6.8344	6.84642	6.81197	6.79291	6.78025	6.77122	6.76235	6.80467	6.82381	6.83037	6.84917	6.88291	6.85131	6.74412	6.6801	6.74899	6.8162	6.87867	6.9768	7.23456	7.94338	7.53652	7.53674	7.56752	7.37271	0	0	0	0	0	4.04104	3.86541	5.88459	6.89373	7.27432	8.03635	7.63868	7.54876	7.47897
7.06138	6.96241	6.91195	6.8617	6.81119	6.75284	6.76635	6.8244	6.83323	6.80392	6.82371	6.86863	6.86415	6.84954	6.82368	6.81226	6.81221	6.80068	6.78829	6.8405	6.8422	6.86423	6.902	6.90516	6.86227	6.79374	6.72819	6.8074	7.00991	7.10415	7.28938	7.04063	7.53016	7.43257	7.3915	7.51235	7.67663	7.92478	8.70155	8.706	8.50784	0	5.67643	4.78453	6.74699	6.93831	6.9851	7.48518	7.39324	7.79178
7.02224	6.95892	6.90178	6.84982	6.79907	6.74761	6.74423	6.79097	6.83236	6.85592	6.8589	6.88541	6.88532	6.84289	6.8412	6.86838	6.82173	6.80679	6.79883	6.81098	6.86515	6.88926	6.88389	6.93357	6.92846	6.88128	6.88395	6.91142	6.92619	7.02959	7.22577	7.24653	7.21367	7.28371	7.29595	7.40922	7.3029	8.43159	8.45603	8.52945	8.4893	8.30233	7.95155	7.06376	6.18068	7.19375	7.1565	7.2556	7.36348	7.62792
6.8922	6.90284	6.86234	6.83219	6.78582	6.73532	6.73551	6.78267	6.8284	6.883	6.91109	6.90948	6.90445	6.86077	6.87381	6.93104	6.93595	6.86052	6.87679	6.89403	6.85563	6.87982	6.92357	6.9505	6.96291	6.96571	6.98653	6.96611	6.97073	7.07134	7.24001	6.99282	7.15298	7.21397	7.31515	7.34392	8.17321	8.17619	7.94324	7.97747	8.0676	8.15863	7.9326	7.58484	6.761	6.4926	7.30473	7.63549	7.41861	7.49459
6.90028	6.85606	6.83701	6.81368	6.78278	6.76676	6.79122	6.83621	6.90057	6.91692	6.9192	6.90925	6.87566	6.87805	6.95354	7.03739	7.07134	6.98273	6.95431	6.98022	7.00242	6.9464	6.92051	6.94553	6.9934	6.97226	6.9188	6.89721	6.95803	7.00722	6.87675	7.06973	7.20104	7.23167	7.35768	7.89757	8.08803	7.80564	7.8896	7.76608	7.90176	8.00268	7.9593	7.77627	7.36808	6.69407	7.3904	7.66465	7.58289	7.44614
6.62613	6.73568	6.7595	6.74487	6.74597	6.75388	6.76277	6.77972	6.83274	6.91691	6.93454	6.8973	6.87405	6.89036	6.91915	6.81354	6.76487	6.81081	6.86759	6.85782	6.86636	6.94369	7.0264	6.97292	6.96943	6.94587	6.96229	7.00617	7.05295	7.09638	7.01891	7.14894	7.18715	7.2244	7.24935	7.21618	7.30575	7.51364	7.51842	7.52407	7.57123	7.64441	7.70243	7.67986	7.33588	7.51628	7.52746	7.54769	7.58533	7.5281
6.65684	6.59542	6.63588	6.69173	6.72783	6.74509	6.7721	6.77297	6.78089	6.81591	6.87886	6.92514	6.92919	6.8225	6.7442	6.67961	6.71791	6.7748	6.8427	6.96001	6.94862	6.97214	6.97116	7.05051	6.9759	6.95894	6.98609	6.98264	6.99917	7.01618	7.02202	7.12404	7.1536	7.04354	6.97075	7.11248	7.16354	7.26925	7.38218	7.41919	7.41009	7.44778	7.51161	7.5644	7.69924	7.54327	7.52009	7.55794	7.5118	7.47094
6.45083	6.58966	6.61533	6.65429	6.69174	6.71157	6.70766	6.69133	6.70389	6.71234	6.85806	6.90469	6.88313	6.7248	6.58578	6.49411	6.61602	6.74316	6.86976	7.05354	7.04752	7.04953	7.03111	7.03444	7.08457	6.99843	6.9808	7.00855	7.04657	7.01371	7.02149	6.95733	7.00797	7.04733	7.09323	7.24035	7.30298	7.3736	7.44308	7.49436	7.45381	7.43381	7.49841	7.61188	7.49315	7.44573	7.4726	7.53589	7.49243	7.49302
6.49554	6.52079	6.62949	6.65852	6.67406	6.6895	6.691	6.68844	6.71144	6.73355	6.88615	6.92992	6.82695	6.86069	6.91831	7.01776	7.01043	6.84937	6.85137	6.98233	6.94695	7.00868	7.01732	7.0627	7.07455	7.06785	7.05151	7.06526	7.03539	6.89449	6.45454	6.71763	7.04366	7.19334	7.21851	7.31876	7.40443	7.44866	7.49177	7.52802	7.51277	7.41718	7.43408	7.69505	7.49743	7.48132	7.49047	7.52323	7.49112	7.48504
6.76573	6.62062	6.6511	6.68041	6.66368	6.66685	6.68893	6.72267	6.8033	6.82984	6.94532	6.86436	6.89612	7.1283	7.19396	7.12984	6.9855	6.92946	6.90786	6.96594	6.94706	6.98915	6.9987	7.0278	7.09196	7.11171	7.01326	7.09703	7.15687	7.07394	6.93555	7.05757	7.20986	7.31817	7.3403	7.38593	7.43433	7.48767	7.52894	7.55686	7.55154	7.44963	7.5076	7.49755	7.52616	7.52954	7.54642	7.51404	7.4492	7.44498
6.66005	6.82866	6.69199	6.6584	6.65464	6.68488	6.72535	6.81908	6.83093	6.83802	6.85164	6.90186	6.9678	6.9352	6.91645	6.97524	6.95476	6.92711	6.89603	6.90948	6.93336	6.98678	7.00025	7.03991	7.12494	7.09099	7.137	7.20199	7.25112	7.16664	7.10315	7.2701	7.33678	7.41352	7.44389	7.47239	7.47812	7.52719	7.56835	7.58921	7.58442	7.4883	7.56033	7.55195	7.54766	7.56521	7.59348	7.49762	7.4258	7.48977
6.58782	6.69226	6.68349	6.65759	6.65951	6.73266	6.80982	6.84772	6.88862	6.94447	6.86612	6.89628	6.92235	6.89463	6.85977	6.87293	6.90013	6.88841	6.86437	6.8748	6.91155	6.95762	6.99683	7.07547	7.05902	7.05992	7.09929	7.16143	7.14653	7.14855	7.18475	7.26282	7.39882	7.41653	7.45757	7.55128	7.56412	7.55769	7.61015	7.62592	7.60886	7.562	7.59624	7.55712	7.60436	7.59024	7.61197	7.54902	7.4584	7.47308
6.83374	6.5945	6.53237	6.55846	6.65976	6.74624	6.81457	6.91028	6.82715	6.73097	6.67524	6.72151	6.81515	6.87583	6.86302	6.86224	6.89565	6.8707	6.85412	6.8884	6.88017	6.95789	6.9939	6.9854	7.01641	7.03776	7.06059	7.09946	7.12904	7.14131	7.22706	7.27425	7.36649	7.42651	7.4529	7.52968	7.62456	7.60639	7.65687	7.66205	7.63794	7.56832	7.61238	7.59129	7.61532	7.62807	7.62616	7.61035	7.53102	7.57486
7.16127	6.72093	6.60259	6.69169	6.67473	6.74685	6.77112	6.80525	6.73406	6.73021	6.71857	6.66783	6.70922	6.82469	6.83258	6.84037	6.88451	6.88144	6.88333	6.89605	6.87728	6.97339	6.95553	6.94535	6.98086	7.03291	7.05621	7.02292	7.08644	7.11873	7.22165	7.28519	7.33037	7.41426	7.44076	7.49644	7.61676	7.70569	7.69674	7.70182	7.68631	7.65293	7.6422	7.62743	7.62465	7.66438	7.69871	7.68571	7.57151	7.55663
6.82924	6.55046	6.59252	6.61377	6.71292	6.69313	6.71107	6.72856	6.73826	6.71528	6.68238	6.69971	6.73316	6.7934	6.78874	6.81753	6.82032	6.85347	6.87411	6.8867	6.87491	6.91289	6.91574	6.93187	6.97251	6.9882	7.03438	7.01007	7.04342	7.1284	7.22953	7.28614	7.34168	7.37462	7.45408	7.47494	7.53095	7.7157	7.77609	7.75454	7.70027	7.58591	7.69477	7.66607	7.65935	7.75453	7.79821	7.6677	7.59502	7.61221
6.58719	6.65781	6.66715	6.74329	6.80026	6.71268	6.71996	6.7253	6.72237	6.71195	6.71354	6.74233	6.77452	6.82632	6.82332	6.80584	6.8159	6.80072	6.82713	6.84255	6.8964	6.91866	6.84521	6.90991	6.92774	6.98526	7.00972	6.97398	7.00292	7.10897	7.23035	7.27445	7.34278	7.37379	7.42255	7.49243	7.53278	7.65951	7.82755	7.83432	7.75932	7.66379	7.76386	7.69988	7.70215	7.84343	7.77217	7.69108	7.59318	7.69066
6.85093	6.751	6.74172	6.73718	6.73323	6.70194	6.71952	6.73242	6.73502	6.7299	6.74858	6.75844	6.80374	6.85334	6.86506	6.85334	6.8471	6.84439	6.87639	6.87496	6.94872	6.92405	6.84094	6.89674	6.98913	7.03738	7.04932	7.03807	7.09077	7.17831	7.25513	7.28754	7.35415	7.40197	7.42212	7.49725	7.56504	7.71996	7.83081	7.92361	7.70393	7.28071	7.71358	7.71347	7.80553	7.81386	7.74087	7.67849	7.60398	7.75741
7.05581	6.76069	6.73739	6.74227	6.69499	6.69448	6.72322	6.74367	6.74605	6.75321	6.76	6.76834	6.78147	6.83404	6.86673	6.87187	6.87012	6.88005	6.90019	6.93596	6.9543	6.86246	6.86489	6.89052	6.96564	7.07216	7.0974	7.07585	7.15268	7.21696	7.31934	7.37127	7.36424	7.40848	7.41324	7.44957	7.56517	7.63926	7.63778	7.67238	7.58563	7.236	7.56326	7.63255	7.73865	7.76192	7.69928	7.58511	7.59013	7.84501
6.98763	6.76989	6.72403	6.67468	6.68463	6.69534	6.73014	6.74951	6.75707	6.78209	6.77703	6.78594	6.80969	6.82171	6.85373	6.88957	6.87915	6.89405	6.88692	6.93029	6.95413	6.89874	6.86966	6.91356	6.98766	7.03636	7.06025	7.07737	7.20102	7.24469	7.31368	7.39761	7.42067	7.47841	7.447	7.4478	7.50586	7.61799	7.58549	7.63554	7.53836	7.30573	7.52826	7.69604	7.69284	7.69465	7.61514	7.5776	7.6953	7.89935
6.98314	6.79913	6.70408	6.61919	6.66513	6.70454	6.74122	6.7644	6.77207	6.79171	6.80146	6.79974	6.82688	6.85974	6.87674	6.87528	6.91987	6.91781	6.88593	6.93474	6.94301	6.86995	6.87239	6.9468	6.99241	7.00994	7.01589	7.08334	7.17281	7.24509	7.31157	7.40885	7.42614	7.44636	7.48024	7.41292	7.47327	7.51054	7.5826	7.63397	7.56429	7.41518	7.60096	7.7495	7.75261	7.66314	7.53869	7.54777	7.86638	7.90237
6.97633	6.88091	6.66176	6.57453	6.63981	6.70024	6.73861	6.7726	6.79027	6.80121	6.82213	6.83104	6.85954	6.89178	6.92892	6.93607	6.94241	6.99103	6.9462	6.9358	6.89998	6.88491	6.9839	6.98981	6.96802	6.94636	6.92545	7.04156	7.12945	7.23062	7.2935	7.37172	7.50364	7.41971	7.44105	7.43818	7.42722	7.53649	7.60847	7.68463	7.62746	7.64022	7.65998	7.50226	7.6923	7.67983	7.64648	7.58595	7.83979	7.81121
7.15334	6.8894	6.72674	6.55778	6.62691	6.70117	6.74163	6.77228	6.80658	6.82294	6.84676	6.86104	6.88515	6.91716	6.95637	6.98171	7.00045	7.03096	6.97326	6.87812	6.89038	6.94069	7.03395	7.02127	6.95696	6.93611	6.95904	7.0361	7.12924	7.22079	7.30652	7.37056	7.32926	7.49522	7.43386	7.36643	7.43104	7.48391	7.57004	7.65441	7.62948	7.67177	7.52988	7.45451	7.62072	7.63888	7.77058	7.71834	7.76152	8.00252
7.58555	6.85367	6.63923	6.60054	6.65032	6.72019	6.76249	6.7872	6.8312	6.86351	6.87147	6.88216	6.90595	6.94629	6.99222	7.01707	7.05604	7.06585	6.88282	6.83463	6.92287	7.00446	7.04768	7.08123	7.14494	6.96465	6.94656	7.00917	7.10463	7.20198	7.31465	7.31578	7.34109	7.36287	7.3544	7.34908	7.4181	7.48006	7.56304	7.65021	7.57658	7.51705	7.58014	7.66709	7.59295	7.6529	7.70318	7.70572	7.66798	8.01615
7.71164	6.86695	6.69742	6.57543	6.65077	6.75323	6.79423	6.81886	6.85698	6.8845	6.90602	6.90435	6.92301	6.97435	7.01227	7.06884	7.12804	7.09118	6.83049	6.86033	6.95838	7.06427	7.08741	7.04972	6.92984	6.97513	7.00508	7.00538	7.06447	7.12871	7.21042	7.18038	7.34928	7.28619	7.30092	7.38069	7.42491	7.3945	7.49292	7.57914	7.67329	7.7083	7.78812	7.98302	7.7035	7.63188	7.6521	7.70409	7.72869	7.72727
7.19341	7.10393	6.81829	6.62115	6.64886	6.75063	6.80343	6.83222	6.85712	6.8875	6.91086	6.93142	6.96684	7.00735	7.05516	7.11795	7.16866	7.17317	6.74993	6.85174	6.97096	7.15043	7.13478	6.96056	6.84088	6.95911	6.97229	6.93716	6.91479	6.97393	6.96408	7.01076	7.23191	7.31172	7.28687	7.28965	7.33854	7.37491	7.4848	7.30423	7.43814	7.51302	7.58012	7.6994	7.739	7.70573	7.68388	7.78439	7.7797	7.69119
7.11145	7.03656	7.03911	6.76466	6.57939	6.72736	6.78068	6.82901	6.85532	6.88646	6.91269	6.94305	6.99305	7.04699	7.05751	7.07411	7.04714	6.94883	6.84171	6.92639	7.03429	7.07307	7.03524	6.9799	6.91052	6.98359	7.00501	7.01811	7.01	6.9942	7.02872	7.01793	7.26836	7.25976	7.26182	7.36021	7.39611	7.34966	7.31704	7.52658	7.56629	7.66809	7.74983	7.66972	7.66403	7.69744	7.73443	7.81443	7.7749	7.76626
6.83577	6.74673	6.74588	6.75249	6.74117	6.78445	6.7949	6.83187	6.86437	6.90598	6.91632	6.95081	6.99444	7.02723	7.03796	7.0329	7.01903	6.91559	6.86798	6.94846	6.98412	6.98616	6.98657	7.00833	6.91515	6.94862	6.99838	7.02173	7.02306	6.98553	6.96375	7.0275	7.18094	7.20152	7.28129	7.37388	7.43689	7.29365	7.45463	7.50658	7.5481	7.59732	7.65744	7.75112	7.75729	7.73259	7.71841	7.7777	7.74726	7.81472
6.83258	6.68265	6.64818	6.6923	6.73191	6.77767	6.82984	6.85147	6.85425	6.87709	6.91044	6.95012	6.96934	7.00146	7.00455	7.00441	7.01473	6.95959	6.7798	6.84454	6.87476	6.90527	6.93738	6.89666	6.8672	6.85458	6.93058	7.00409	7.0576	7.03676	6.98997	7.02984	7.1484	7.19546	7.26547	7.39092	7.37876	7.24709	7.31452	7.42639	7.50466	7.56925	7.60634	7.66445	7.73391	7.73096	7.77094	7.76007	7.74152	7.73607
6.88291	6.66603	6.67988	6.70285	6.73778	6.75753	6.79509	6.8088	6.82571	6.84646	6.87227	6.88854	6.94076	6.95216	6.95815	6.92613	6.87767	6.85857	6.72967	6.79263	6.81611	6.89299	6.90124	6.91437	6.90319	6.80866	6.85669	6.99933	7.20974	7.00408	6.98434	7.01301	7.07805	7.16092	7.23961	7.32037	7.24054	7.21678	7.293	7.37638	7.46435	7.55853	7.64698	7.66528	7.72224	7.66627	7.84312	7.78883	7.68762	7.67764
6.81618	6.69284	6.69456	6.69916	6.73275	6.74974	6.76393	6.79294	6.82184	6.83425	6.85694	6.8876	6.91237	6.92722	6.91268	6.88957	6.89205	6.86985	6.76544	6.79482	6.78665	6.88679	6.89607	6.89787	6.896	6.87788	6.8677	6.99436	7.19956	7.03609	6.99122	7.00495	7.0031	7.13926	7.23855	7.28315	7.15533	7.16389	7.25179	7.35063	7.4426	7.53083	7.6168	7.70686	7.6899	7.69567	7.73139	7.76509	7.65066	7.69984
6.7144	6.69944	6.72201	6.7077	6.74246	6.7647	6.7875	6.81116	6.84025	6.85198	6.83862	6.88311	6.89529	6.90153	6.8654	6.87468	6.8777	6.93116	6.87228	6.74247	6.70697	6.7219	6.85002	6.90258	6.88804	6.88637	6.87847	6.96232	7.22867	7.01468	6.99671	6.97862	6.97352	7.1187	7.19539	7.16828	7.14578	7.20831	7.27173	7.35202	7.42712	7.5105	7.59612	7.68347	7.71811	7.56754	7.72	7.67529	7.57965	7.59119
6.52848	6.70159	6.81938	6.7907	6.80324	6.84055	6.8517	6.84166	6.82288	6.81663	6.83209	6.86934	6.87383	6.85976	6.83761	6.85952	6.87182	6.92441	6.85738	6.84677	6.6342	6.72397	6.79013	6.8371	6.88248	6.86221	6.86042	6.94371	7.16561	6.99567	6.98871	7.02068	7.048	7.08126	7.08575	7.11689	7.1391	7.18897	7.25354	7.33501	7.42128	7.49662	7.57897	7.66507	7.7018	7.68535	7.61781	7.56571	7.50785	7.50032
6.84207	6.77276	6.82593	6.80775	6.81296	6.81576	6.81564	6.81311	6.8079	6.82109	6.85196	6.86997	6.89559	6.83693	6.83677	6.82334	6.84546	6.90645	7.03858	6.95435	6.84769	6.76251	6.81872	6.86308	6.87684	6.86971	6.8596	6.93934	7.10398	6.98539	6.95554	7.06369	6.99878	7.00742	7.00895	7.09679	7.15361	7.18941	7.24648	7.33414	7.42792	7.52694	7.61742	7.70347	7.69911	7.55191	7.46747	7.49302	7.47533	7.4803
6.74482	6.80897	6.81561	6.7895	6.77566	6.77441	6.77536	6.77927	6.77109	6.77999	6.83123	6.88481	6.88793	6.80689	6.84821	6.91109	6.93336	6.93143	6.86561	6.87524	6.87791	6.8556	6.83175	6.86837	6.90654	6.93248	6.92396	7.02066	7.05136	7.02036	7.03911	7.05395	7.02355	7.01851	7.02281	7.12301	7.15697	7.15397	7.24037	7.31984	7.39991	7.49854	7.59823	7.69597	7.72858	7.68668	7.42769	7.41292	7.44577	7.45223
6.74165	6.79097	6.79813	6.76229	6.74685	6.74218	6.73462	6.73941	6.74432	6.74492	6.82245	6.8588	6.80931	6.80351	6.81185	6.8135	6.7823	6.82029	6.81442	6.82371	6.8584	6.87782	6.83525	6.81284	6.85062	6.92115	6.87642	6.90986	6.99632	7.02072	7.06374	7.02176	7.03714	7.00094	7.04019	7.08214	7.16065	7.21106	7.26579	7.32349	7.39811	7.50193	7.58431	7.57752	7.67256	7.56963	7.394	7.39111	7.46792	7.52365
6.73348	6.75981	6.75278	6.73799	6.72559	6.70326	6.69464	6.69511	6.704	6.75515	6.80084	6.77013	6.76017	6.77373	6.77857	6.75758	6.75239	6.77433	6.79195	6.80875	6.83771	6.85244	6.89309	6.8489	6.75805	6.8471	6.89228	6.90957	6.88038	7.00056	7.02434	7.00648	6.97449	6.9948	7.02004	6.99842	7.00858	7.14717	7.27365	7.35953	7.4241	7.47845	7.51432	7.62146	7.64381	7.64665	7.2715	7.28757	7.47837	7.41095
6.72778	6.75031	6.73368	6.7175	6.70616	6.70457	6.69645	6.64025	6.65325	6.74427	6.73785	6.67161	6.75735	6.75401	6.76184	6.75936	6.75274	6.77144	6.80833	6.80887	6.81391	6.85059	6.87177	6.8683	6.84866	6.79384	6.95005	6.94079	6.82603	6.93421	6.96933	6.93237	6.91055	7.00585	7.01752	6.97094	7.04253	7.14616	7.25521	7.3593	7.43414	7.53151	7.62965	7.77475	7.79126	7.66786	7.13282	7.22669	7.36106	7.46283
6.69578	6.73032	6.71591	6.69761	6.67952	6.67086	6.65947	6.65988	6.68023	6.69897	6.64907	6.71497	6.75751	6.74249	6.74953	6.75592	6.75156	6.78556	6.82449	6.80337	6.7928	6.83922	6.8554	6.87999	6.86414	6.88962	7.09102	6.85813	6.87662	6.89495	6.96725	6.92148	6.88645	6.86873	6.86208	6.91848	7.03039	7.14941	7.24522	7.34364	7.39988	7.4724	7.58506	7.69783	7.80254	7.80254	7.22173	7.05541	7.56883	7.53272
6.68467	6.71304	6.69753	6.67989	6.66009	6.63724	6.63932	6.65961	6.70612	6.68402	6.67808	6.72525	6.73924	6.75132	6.72664	6.736	6.7518	6.80377	6.8357	6.7765	6.80501	6.78973	6.85	6.86843	6.9734	7.06684	6.91208	6.82165	6.90998	6.91624	6.83191	6.81	6.83671	6.8332	6.81309	6.94496	7.05033	7.13305	7.2317	7.31303	7.44205	7.50438	7.58834	7.69448	7.70515	7.75506	7.30835	7.0319	7.54108	7.68755
6.71268	6.69091	6.67882	6.66687	6.6395	6.63611	6.66027	6.67729	6.6955	6.67359	6.68098	6.72036	6.73337	6.72993	6.71323	6.72093	6.74883	6.81559	6.82446	6.70112	6.74804	6.79662	6.80341	6.90789	7.01003	7.07999	6.93708	6.9752	6.9893	6.88441	6.78834	6.79941	6.76753	6.81274	6.87633	6.9641	7.05307	7.13347	7.23499	7.35702	7.46574	7.54652	7.63368	7.7683	7.71577	7.70354	7.93797	7.08732	7.52287	7.68812
6.74795	6.67125	6.65463	6.6342	6.63566	6.65709	6.6729	6.67678	6.68952	6.69589	6.69247	6.70711	6.71155	6.72222	6.74026	6.70666	6.70773	6.72287	6.75193	6.69513	6.59002	6.7505	6.91974	6.94467	6.96572	7.0244	6.95786	7.00199	6.99591	6.94063	6.89855	7.10377	6.69576	6.80428	6.88528	6.99804	7.10339	7.2105	7.2942	7.34889	7.45601	7.54683	7.61181	7.80503	7.80083	8.13597	8.16759	7.03595	7.65313	6.87458
6.72222	6.64482	6.64949	6.6057	6.64501	6.66579	6.668	6.68622	6.69044	6.68198	6.666	6.67776	6.69261	6.72281	6.73609	6.74954	6.6914	6.70562	6.7439	6.73529	6.84535	6.8776	6.89177	6.8629	6.93804	7.04576	6.94919	7.03753	7.1489	7.42349	7.27347	7.12683	6.92277	6.78428	6.9315	7.04664	7.14991	7.26253	7.37352	7.47723	7.59047	7.65438	7.66891	7.81385	7.85974	7.93419	7.78224	7.8489	7.48201	6.40974
6.75603	6.59257	6.58658	6.63665	6.64898	6.65854	6.67286	6.67215	6.65828	6.64146	6.59414	6.61525	6.6537	6.69836	6.74227	6.7437	6.74097	6.75175	6.76486	6.84603	6.88954	6.92829	6.92575	6.93394	6.93096	6.76529	6.83524	6.9888	7.14988	7.19045	7.00503	7.04359	7.02623	6.99333	6.94602	7.05307	7.15907	7.26857	7.39143	7.53955	7.64222	7.73449	7.77316	7.80478	7.82152	7.7361	7.62456	7.71065	7.67455	8.06873
6.72249	6.68664	6.67215	6.65875	6.66279	6.66585	6.66365	6.65375	6.61938	6.61045	6.6129	6.6402	6.65159	6.61119	6.67593	6.72928	6.73713	6.72763	6.78849	6.87848	6.91579	6.93808	6.97504	6.91824	6.94495	6.98322	6.85852	6.96879	7.14454	7.1125	7.00572	7.01729	7.09119	7.09712	7.03004	7.05942	7.17853	7.30809	7.46601	7.51793	7.59174	7.62308	7.72962	7.60841	7.59784	7.65257	7.59019	7.4897	7.71216	7.64843
6.58406	6.74312	6.70756	6.67925	6.66106	6.66783	6.66767	6.63895	6.62412	6.59297	6.54202	6.5369	6.58127	6.65079	6.72493	6.79324	6.79405	6.78179	6.83403	6.86032	6.87479	6.92309	6.96615	6.9797	7.02526	7.07073	6.97111	6.98314	7.10012	7.07682	7.08168	7.08305	7.13262	7.15687	7.12149	7.12322	7.2066	7.35593	7.43282	7.4822	7.54313	7.57983	7.67235	7.63242	7.5568	7.69627	7.62837	7.56558	7.60768	7.44999
6.51014	6.81079	6.74881	6.60916	6.69632	6.72962	6.71652	6.69363	6.664	6.60566	6.56429	6.59943	6.67777	6.7557	6.84497	6.87555	6.95247	6.88722	6.85518	6.85198	6.85978	6.94563	6.98693	7.03347	7.11628	7.14563	6.96604	6.98649	7.05998	7.08678	7.11574	7.14424	7.18138	7.20819	7.20027	7.1979	7.24767	7.36731	7.39454	7.44228	7.49355	7.56244	7.62501	7.64876	7.62025	7.6716	7.63649	7.60137	7.74011	7.72451
5.99346	6.77074	6.74118	6.70186	6.75939	6.76718	6.78565	6.79537	6.75334	6.8216	6.59554	6.69611	6.78413	6.8554	6.94207	7.03353	7.04426	6.9096	6.84931	6.84248	6.86189	6.94286	6.99786	7.06022	7.12654	7.20383	7.13219	7.09061	7.06871	7.07659	7.13009	7.18389	7.23456	7.2642	7.2577	7.28927	7.32177	7.34634	7.36989	7.41918	7.49922	7.56236	7.65772	7.71181	7.62542	7.63732	7.62611	7.58031	7.69334	7.73906
6.72394	6.3318	6.8607	6.79054	6.79106	6.84615	6.81715	6.73838	6.79255	6.78383	6.68325	6.71134	6.76693	6.80879	6.84162	7.07474	7.1181	6.89147	6.89716	6.92226	6.82903	6.88351	6.89824	6.96484	7.07168	7.14699	7.20876	7.16269	7.07075	7.0659	7.08056	7.15293	7.23985	7.30412	7.34751	7.38545	7.39169	7.31845	7.35673	7.38783	7.48312	7.52315	7.64968	7.75477	7.86851	7.85052	7.65689	7.67085	7.67293	7.72918
6.82387	6.33869	6.93014	6.95313	6.82155	6.78673	6.77515	6.73843	6.65464	6.67934	6.70372	6.72582	6.79136	6.82142	6.86675	6.96761	6.87305	6.77612	6.94805	6.88667	6.7113	6.66331	6.75234	6.88025	6.96111	7.1031	7.24319	7.20217	7.07744	7.04281	7.09608	7.12581	7.20503	7.29977	7.36804	7.43859	7.40951	7.26161	7.27986	7.35597	7.4057	7.52306	7.69375	7.82456	7.92852	7.83739	7.72047	7.7354	7.72216	7.68863
6.30497	6.30384	6.94121	6.98502	6.75531	6.80484	6.79079	6.65702	6.67561	6.71025	6.73364	6.76382	6.81506	6.86334	6.88693	6.93073	6.79312	6.82696	6.94286	6.78719	6.54298	6.5922	6.75889	6.84095	6.95308	7.10308	7.17391	7.16995	7.11531	7.0638	7.0822	7.13314	7.16987	7.25613	7.37331	7.55292	7.40826	7.21295	7.22703	7.30853	7.39646	7.54526	7.71268	7.7721	7.79827	7.78335	7.79244	7.74002	7.70475	7.70499
6.48805	7.25276	6.99691	6.82259	6.87397	6.70194	6.54556	6.66588	6.71565	6.73916	6.76294	6.79579	6.82651	6.86251	6.96329	7.03743	6.7612	6.79151	6.88472	6.82524	6.68636	6.61687	6.82691	6.90867	7.08182	7.12285	7.1492	7.14969	7.14087	7.07478	7.0946	7.12425	7.13997	7.22263	7.38693	7.40229	7.33557	7.21061	7.18858	7.31649	7.4338	7.56262	7.64258	7.67186	7.72396	7.81996	7.83763	7.76826	7.71197	7.71706
6.66432	6.44566	7.0475	6.57015	6.35911	6.39017	6.49543	6.74003	6.74891	6.76661	6.79438	6.82869	6.85974	6.88549	6.94666	7.06909	6.62396	6.78458	6.87067	7.16911	7.20074	6.79659	7.01934	7.08072	7.10018	7.11181	7.12389	7.11379	7.16273	7.09257	7.05306	7.11203	7.10696	7.13777	7.28926	7.40416	7.33513	7.20517	7.16335	7.32196	7.46063	7.53262	7.5923	7.62725	7.6768	7.74494	7.86148	7.79259	7.717	7.71952
6.64944	5.07521	6.9436	6.8118	6.81863	6.7472	6.66877	6.52954	6.77869	6.79204	6.82529	6.85657	6.89109	6.94035	7.05706	6.7023	6.83636	6.83496	6.90403	7.29103	7.29035	7.07399	7.04679	7.06101	7.07382	7.08485	7.09656	7.08737	7.10439	7.16648	7.1238	7.1257	7.12689	7.12162	7.19016	7.33398	7.22026	7.20464	7.29152	7.39324	7.44865	7.54804	7.58708	7.60345	7.64014	7.70546	7.8171	7.80166	7.71503	7.71801
6.28707	5.57367	6.74145	6.84343	6.91391	6.92769	6.88456	6.75335	6.49201	6.73352	6.85276	6.88159	6.88938	7.06985	7.32618	7.97661	7.05288	6.86777	6.86683	7.08651	7.0207	7.0851	7.08707	7.05513	7.047	7.0583	7.07004	7.08056	7.04983	7.11163	7.1388	7.14748	7.15766	7.19169	7.22507	7.30013	7.25615	7.31725	7.33999	7.41827	7.47569	7.53197	7.53751	7.56954	7.59686	7.69073	7.76998	7.76488	7.724	7.72075
6.60767	6.42576	6.53906	6.69434	6.86777	6.89621	6.90041	6.88771	6.81745	6.64877	6.8805	7.02352	7.23136	7.52503	7.70764	7.38607	7.06592	7.12747	6.80751	6.69945	6.97436	7.00067	7.08861	7.06703	7.05559	7.03151	7.04267	7.05463	7.06106	7.04741	7.10526	7.18339	7.24628	7.257	7.26449	7.26376	7.31202	7.36252	7.42722	7.46596	7.49772	7.46512	7.46772	7.51189	7.56556	7.62551	7.6805	7.73734	7.73253	7.71178
6.80862	6.58917	6.58673	6.58483	6.70853	6.81076	6.81805	6.86659	6.87983	6.84442	6.88265	6.94149	7.03081	7.02337	6.98105	6.9929	7.0062	7.01957	6.80816	6.5548	6.79109	6.90892	6.96448	7.01113	7.02613	7.03617	7.01701	7.04058	7.08818	7.08618	7.19097	7.13924	7.21081	7.24064	7.22727	7.23964	7.31735	7.4097	7.44586	7.44433	7.45555	7.42657	7.46109	7.50131	7.52044	7.59955	7.62384	7.68136	7.71356	7.7196
6.90789	7.03826	6.63702	6.63973	6.66397	6.66665	6.72767	6.7707	6.81749	6.75653	6.79041	6.83911	6.88365	6.87504	6.89461	6.9051	6.88633	6.90492	6.84206	6.83569	6.84811	6.83351	6.92537	6.94129	6.97726	6.99423	7.02425	7.04138	7.04613	7.15888	7.23441	7.24196	7.21126	7.16452	7.15621	7.20556	7.26314	7.38876	7.35681	7.38228	7.39994	7.47841	7.46598	7.4684	7.47595	7.52477	7.56927	7.61653	7.68088	7.72716
6.71163	6.8042	6.65806	6.58655	6.57643	6.64638	6.68477	6.71489	6.76049	6.75499	6.72516	6.76952	6.79966	6.83707	6.83203	6.80677	6.84455	6.90135	6.81369	6.68003	6.85291	6.91697	6.90316	6.95039	6.97703	6.98265	7.00321	7.03903	7.08138	7.23851	7.19691	7.16932	7.17935	7.0808	7.10733	7.1169	7.20419	7.38334	7.45295	7.43146	7.45472	7.42934	7.40726	7.40455	7.41351	7.46164	7.50477	7.57372	7.63167	7.68103
6.54221	6.64764	6.58001	6.60327	6.58392	6.61951	6.65906	6.68581	6.73133	6.74564	6.74179	6.78147	6.80661	6.83101	6.82321	6.82182	6.87561	6.92599	6.80747	6.73263	6.77612	6.87835	6.93365	6.94998	6.95498	6.96996	6.99014	7.04185	7.2015	7.16694	7.14637	7.14186	7.0818	7.09214	7.15189	7.09401	7.33577	7.42933	7.36303	7.40085	7.40101	7.37228	7.36482	7.35065	7.35398	7.39529	7.4376	7.52811	7.58771	7.66222
6.51603	6.57593	6.63371	6.56399	6.61826	6.62263	6.63497	6.67654	6.70937	6.71992	6.74264	6.8046	6.83622	6.84293	6.83978	6.85582	6.88192	6.87144	6.82966	6.8734	6.87804	6.85159	6.93589	6.96149	6.98276	6.99431	7.01222	7.06379	7.14692	7.17474	7.16212	7.12907	7.1315	7.15664	7.10457	7.12795	7.33298	7.31379	7.2573	7.26886	7.30732	7.35227	7.35871	7.33638	7.29737	7.33104	7.33369	7.46846	7.56604	7.6657
6.50929	6.53932	6.61049	6.66205	6.5895	6.63762	6.63958	6.65359	6.67707	6.73041	6.75481	6.81969	6.8636	6.88305	6.88033	6.90792	6.85505	6.77258	6.84131	6.93904	6.96892	6.97552	6.99753	7.04658	7.05203	7.09784	7.115	7.10971	7.16861	7.18133	7.21861	7.20831	7.17945	7.14787	7.1343	7.26883	7.34858	7.25515	7.24447	7.26154	7.26999	7.27428	7.31105	7.32885	7.34741	7.29912	7.2665	7.38357	7.61709	7.72123
6.53762	6.53913	6.57804	6.62027	6.61959	6.60633	6.64871	6.66233	6.70157	6.76024	6.76434	6.82939	6.89465	6.91124	6.92575	6.90177	6.7696	6.84432	6.91328	6.98214	6.98005	6.98782	6.97312	7.02115	7.09819	7.15408	7.24495	7.14484	7.18802	7.17614	7.28727	7.2543	7.16457	7.19399	7.23947	7.41052	7.37648	7.26894	7.21034	7.21419	7.22988	7.22806	7.25102	7.27477	7.31437	7.38946	7.3732	7.41231	7.72626	7.7853
6.52178	6.51777	6.57123	6.59511	6.60181	6.5992	6.62235	6.67529	6.7397	6.75006	6.77865	6.82664	6.87804	6.88634	6.85755	6.87239	6.85255	6.82649	6.84311	6.88836	6.90409	6.83479	6.81805	6.89277	6.94659	6.98631	7.10545	7.14096	7.1138	7.17372	7.24383	7.12684	7.10184	7.19657	7.36214	7.41944	7.29098	7.25696	7.22946	7.20779	7.19778	7.22107	7.24906	7.29095	7.39364	7.47952	7.38503	7.30564	7.48609	7.60646
6.50123	6.49899	6.54028	6.58298	6.58083	6.59464	6.58208	6.69609	6.70779	6.69182	6.76102	6.76496	6.77161	6.82461	6.84156	6.83283	6.80429	6.7587	6.72239	6.786	6.78326	6.72283	6.63692	6.60043	6.56491	6.69927	7.10619	7.07868	7.00078	7.07225	7.02972	7.05187	7.17342	7.41778	7.48884	7.32497	7.23365	7.19441	7.19337	7.20599	7.20825	7.20966	7.21755	7.19674	7.20918	7.24079	7.42663	7.4407	7.55293	7.65931
6.47923	6.47657	6.52797	6.5631	6.55264	6.55007	6.61874	6.67366	6.67004	6.69242	6.77651	6.77524	6.79731	6.81694	6.80356	6.74595	6.70693	6.68136	6.66825	6.66906	6.66875	6.66469	6.54426	6.51659	6.40914	6.40699	6.90974	6.96178	6.86916	6.92316	7.0762	7.27503	7.55536	7.50647	7.35072	7.33008	7.24036	7.20254	7.17758	7.20262	7.21782	7.20827	7.22061	7.2048	7.22624	7.29893	7.38771	7.46329	7.59285	7.67436
6.45806	6.45905	6.50549	6.53233	6.5224	6.54108	6.62293	6.64398	6.63703	6.70022	6.76722	6.77775	6.80544	6.80424	6.75223	6.67738	6.64215	6.62051	6.62428	6.59415	6.50275	6.43644	6.53573	6.43691	6.37778	6.38984	6.775	6.66016	6.81262	6.96309	7.3504	7.44217	7.45874	7.34721	7.26009	7.1871	7.12921	7.12357	7.14358	7.13656	7.15004	7.20482	7.2088	7.25374	7.28055	7.29943	7.34871	7.45315	7.61662	7.72304
6.42818	6.43755	6.48032	6.48572	6.53052	6.55252	6.57577	6.60117	6.62778	6.70232	6.75461	6.74382	6.79132	6.76802	6.71417	6.66354	6.58675	6.56079	6.58041	6.5215	6.41542	6.1646	5.95333	6.11901	6.31935	6.49013	6.69117	6.72046	6.83598	6.99726	7.26564	7.38783	7.3395	7.2827	7.19945	7.14868	7.09599	7.06762	7.04794	7.05868	7.08109	7.10813	7.17295	7.23094	7.27691	7.30363	7.32059	7.43515	7.56121	7.6673
6.41146	6.42935	6.45986	6.48071	6.52106	6.53604	6.54065	6.59221	6.63672	6.69411	6.73286	6.7353	6.7544	6.70735	6.65625	6.62027	6.57342	6.50977	6.51741	6.44097	6.31012	6.0557	5.83327	5.53784	5.24273	5.35871	6.56385	6.61707	6.79734	6.90907	7.07238	7.45728	7.26364	7.20767	7.17292	7.12715	7.0775	7.02641	7.00678	7.01381	7.02403	7.04866	7.09775	7.14526	7.27562	7.25138	7.29052	7.39126	7.44585	7.56546
6.39853	6.41556	6.45983	6.49522	6.4979	6.51788	6.53575	6.58723	6.62767	6.67903	6.70027	6.73086	6.71265	6.65142	6.59231	6.56213	6.54678	6.46272	6.41577	6.34714	6.1988	5.96817	5.6371	5.2169	4.80528	5.20619	6.60974	6.63073	6.68371	6.78049	7.03604	7.39127	7.13665	7.174	7.17093	7.11702	7.06259	7.01307	6.95982	6.92752	6.90568	6.89873	7.0473	7.08792	7.21033	7.2099	7.31576	7.40533	7.31259	7.33015
6.40052	6.44871	6.49349	6.50172	6.51266	6.5087	6.53421	6.6087	6.67773	6.68578	6.73225	6.76928	6.7343	6.64933	6.59126	6.53885	6.49898	6.44032	6.32112	6.24116	6.09374	5.73377	5.21213	4.82554	4.19278	5.2179	6.51968	6.48895	6.59779	6.52517	7.14356	7.28663	7.12767	7.10548	7.14034	7.10877	7.05842	7.00705	6.97566	6.93083	6.89591	6.78026	6.57961	7.20139	7.13803	7.2201	7.34872	7.53368	7.32995	7.48499
6.49115	6.54938	6.56136	6.54324	6.53293	6.51506	6.53366	6.61674	6.68451	6.7066	6.75615	6.76616	6.73216	6.65552	6.61364	6.56354	6.5175	6.40026	6.27702	6.12094	5.96497	5.68706	5.13035	4.76523	4.21318	6.47875	6.45187	6.36089	6.4716	6.31063	7.0827	7.26291	7.10397	7.04825	7.06517	7.08454	7.06628	7.02715	6.99555	6.96243	6.9456	6.93578	6.69289	7.19563	7.16025	7.2428	7.532	7.65996	7.31808	7.3926
6.34841	6.44538	6.54706	6.58793	6.53922	6.54092	6.57537	6.61957	6.70622	6.65138	6.72268	6.78201	6.75068	6.69217	6.62514	6.54634	6.46043	6.35672	6.04493	5.79707	5.55313	5.03622	4.52693	4.04186	3.59439	6.3873	6.26891	6.2304	6.46915	6.37247	7.11342	7.08965	7.0079	6.97841	7.00645	7.02833	7.0323	7.01656	7.0132	6.97146	7.01238	6.99341	6.78175	7.27566	7.19162	7.37825	7.61582	7.6462	7.33706	7.33712
6.41567	6.47203	6.51691	6.5784	6.56792	6.56904	6.59615	6.62429	6.78161	6.59375	6.7277	6.78126	6.72734	6.62153	6.51925	6.42996	6.34585	6.234	5.94133	5.3034	4.82497	4.51377	5.16166	6.06974	6.0354	6.41147	6.30737	6.26543	6.49135	6.6052	7.15561	7.07966	6.92811	6.92451	6.93269	6.98099	7.0226	7.06699	7.03074	7.06982	7.14153	7.15838	7.26147	7.32229	7.30808	7.47898	7.51124	7.65465	6.99754	7.19858
6.80589	6.74637	6.48487	6.47369	6.54158	6.54923	6.57455	6.65281	6.83455	6.73304	6.73897	6.75561	6.69613	6.5688	6.477	6.38044	6.29789	6.18333	5.78393	5.35294	6.05582	6.39632	6.35232	6.14336	6.18668	6.38496	6.31356	6.30724	6.53221	6.89782	6.97938	7.01233	6.94371	6.93686	6.9692	6.97915	7.03086	7.04446	7.0769	7.14698	7.20306	7.27067	7.40057	7.4501	7.56807	7.47202	7.44447	7.66003	6.90324	7.17645
7.04253	6.77387	6.38101	6.48848	6.52561	6.55705	6.60976	6.71029	6.70881	6.7451	6.71961	6.76749	6.73936	6.57565	6.44251	6.32317	6.26695	6.17787	6.04292	6.42248	6.72409	6.62668	6.44263	6.19089	6.12415	6.34825	6.44716	6.43995	6.78317	6.8892	6.87189	6.90978	6.87809	6.88996	6.91633	6.94086	6.95205	7.00029	7.052	7.09111	7.09216	7.16272	7.31087	7.29216	7.45915	7.48742	7.52359	7.61083	6.99645	7.14836
6.64878	6.48841	6.50834	6.56206	6.57464	6.59798	6.70751	6.67046	6.73166	6.73556	6.73976	6.79376	6.77748	6.645	6.47368	6.33314	6.28767	6.30004	6.54663	6.76922	6.84799	6.93677	6.64399	6.4573	6.37348	6.37052	6.49108	6.70294	6.88343	6.90522	6.89407	6.88126	6.90269	6.92972	6.93679	6.96718	6.98991	7.01027	7.03759	7.05947	7.03832	7.16809	7.31017	7.22808	7.45211	7.52846	7.55321	7.57765	7.30132	7.18538
6.59168	6.50544	6.53335	6.53857	6.58839	6.65179	6.66657	6.66607	6.68695	6.70982	6.72824	6.7249	6.78136	6.7375	6.57185	6.37521	6.20207	6.47139	6.6843	6.72402	6.84002	7.08015	6.77575	6.50365	6.24584	6.4911	6.79121	6.96656	6.97641	6.91729	6.93965	6.92874	6.95087	6.96122	6.95892	6.98151	7.03722	7.07128	7.0976	7.0704	7.07717	7.135	7.40553	7.30705	7.47377	7.53986	7.5723	7.62511	7.36603	7.31004
6.87158	6.70724	6.68403	6.74283	6.68878	6.65377	6.66181	6.677	6.67739	6.71353	6.71701	6.72712	6.71697	6.77666	6.75708	6.59625	6.46528	6.39135	6.6546	6.70119	6.81803	7.00082	6.51963	6.2227	6.61393	6.72108	7.03801	7.03011	6.92892	7.04255	6.99052	6.98385	6.99333	6.99475	7.01629	7.03139	7.04469	7.05771	7.07586	7.1193	7.20376	7.41301	7.27968	7.36064	7.47506	7.57167	7.57865	7.67288	7.38183	7.37909
8.26774	8.29579	7.13308	6.80488	6.83691	6.78733	6.69365	6.66711	6.7094	6.72229	6.74376	6.74213	6.73213	6.73411	6.75331	6.80187	6.72191	6.66671	6.68417	6.73107	6.54514	6.04773	6.51213	6.9097	6.99085	7.0133	6.9999	7.03266	7.02745	6.97902	7.03912	7.07374	7.01662	7.01743	7.03971	7.05	7.06822	7.0849	7.15132	7.24772	7.38288	7.59083	7.37418	7.38625	7.54211	7.58568	7.49683	7.65309	7.48006	7.38975
7.29048	7.16938	6.91149	6.77597	6.68643	6.70587	6.77701	6.73396	6.70197	6.71903	6.7371	6.74348	6.75534	6.78648	6.78996	6.76921	6.81533	6.96689	6.95246	6.9238	6.90252	6.90067	6.6626	6.94305	7.11465	7.14669	7.07802	7.01964	7.02509	7.03764	7.01154	7.01651	7.04597	7.01998	7.02142	7.01557	7.04385	7.0736	7.19876	7.40277	7.53623	7.62564	7.35275	7.42197	7.58805	7.6236	7.45866	7.27041	7.42811	7.31379
7.03881	7.03029	6.82786	6.72542	6.68222	6.6821	6.72019	6.77154	6.7324	6.7247	6.7242	6.74804	6.77197	6.75953	6.7187	6.66344	6.76187	6.97082	6.93736	6.90864	6.86968	6.86212	6.83504	7.00678	7.08985	7.07954	7.04869	7.04637	7.04414	7.04658	7.04785	7.06664	7.05289	7.05431	7.04216	7.03368	7.02348	7.08486	7.18084	7.37109	7.4725	7.77879	8.08046	7.47302	7.58396	7.20537	7.10284	7.08502	7.17402	7.19889
7.26636	6.99085	6.76186	6.74752	6.69409	6.68216	6.69434	6.72858	6.75689	6.73051	6.74684	6.75802	6.76392	6.78012	6.80258	6.78495	6.85679	7.02	6.93781	6.86233	6.88917	6.86731	7.14603	7.01015	7.0673	7.07591	7.04756	7.05183	7.05098	7.06377	7.04746	7.08091	7.09624	7.09238	7.09711	7.09549	7.07971	7.08064	7.09535	7.06001	7.17782	7.77881	7.9282	7.53644	7.59354	7.09555	6.6312	7.31308	6.87209	7.01861
7.17603	6.72192	6.6862	6.69422	6.67727	6.67803	6.69613	6.71196	6.73322	6.75394	6.75746	6.77558	6.84951	6.90802	7.00809	6.94628	6.93935	6.99607	6.90007	6.88114	6.93374	6.91404	7.06503	6.99572	7.05307	7.07601	7.0582	7.06117	7.06672	7.06398	7.07076	7.08379	7.09078	7.10103	7.10562	7.09367	7.07954	7.07025	7.04694	7.00982	6.9636	6.72136	7.22812	7.43775	7.57287	7.70033	7.15376	7.41228	6.89875	6.7279
6.87808	6.70636	6.66723	6.68457	6.66649	6.67092	6.69327	6.70212	6.73503	6.7554	6.80757	6.91847	6.98727	7.05639	7.11066	7.08067	7.01972	6.9687	6.92998	6.96484	6.96799	6.95715	7.06786	7.14687	7.049	7.08151	7.07853	7.08969	7.09673	7.08805	7.08022	7.08012	7.07682	7.07073	7.08647	7.09471	7.05355	7.0123	7.00227	6.9583	6.81752	7.06989	7.81943	7.89224	7.65291	7.54987	7.65421	8.73392	7.70154	7.71398
6.70006	6.68721	6.68409	6.65616	6.67511	6.6874	6.68926	6.68995	6.72171	6.81843	6.88178	6.96158	7.01729	7.08074	7.13456	7.11649	6.99826	6.92118	6.98629	7.10201	7.03757	7.00069	7.07663	7.17224	7.06893	7.07386	7.08269	7.09148	7.11673	7.11036	7.09339	7.0792	7.07642	7.07315	7.06942	7.07674	7.11457	7.13662	7.13899	7.22455	7.36552	7.51047	7.60424	7.42891	7.59973	7.50742	7.63093	7.67464	7.82949	7.72006
6.66923	6.66722	6.66638	6.67213	6.67358	6.69751	6.69629	6.70113	6.78049	6.88289	6.93189	6.98569	7.0333	7.07289	7.11682	7.11031	6.99539	6.95207	7.00274	7.12233	7.14742	7.10829	7.10662	7.17688	7.0439	7.07787	7.09333	7.10512	7.10379	7.11629	7.11952	7.09287	7.07199	7.06479	7.06099	7.0876	7.17546	7.24662	7.28345	7.28957	7.24232	7.27063	7.40771	7.67563	7.4375	7.64169	7.57184	7.64954	7.53226	7.56464
6.66066	6.65027	6.66184	6.65566	6.68468	6.69326	6.71196	6.72178	6.82862	6.88716	6.92957	6.99142	7.011	7.06746	7.13944	7.09877	7.0076	6.96898	7.00388	7.1311	7.17046	7.18991	7.16307	7.18539	7.10604	7.09408	7.10814	7.10845	7.10907	7.11379	7.12851	7.1196	7.10052	7.0935	7.11788	7.12915	7.17462	7.25493	7.33907	7.32558	7.35159	7.35856	7.30965	7.28114	7.77011	7.29772	7.26669	7.61908	7.72714	7.68968
6.63676	6.62697	6.63497	6.64728	6.67363	6.69514	6.70836	6.76235	6.85915	6.86087	6.87173	6.90063	6.94738	7.026	7.10146	7.02422	6.98255	6.97862	7.05299	7.17736	7.17255	7.25231	7.21256	7.1837	7.02624	7.06595	7.09927	7.10275	7.11181	7.12403	7.1348	7.14872	7.15612	7.151	7.1352	7.12455	7.16267	7.23588	7.2691	7.30086	7.34541	7.40654	7.53159	7.64215	7.26596	7.41073	7.37079	7.34024	7.5024	7.67419
6.63685	6.61208	6.61545	6.62895	6.65303	6.68156	6.71976	6.80601	6.86187	6.80714	6.83018	6.88618	6.94835	7.00913	7.07398	7.03352	6.98512	6.98941	7.05731	7.12219	7.17983	7.24731	7.3138	7.24846	7.17011	7.10025	7.09142	7.09442	7.12498	7.13214	7.13137	7.14402	7.1888	7.16587	7.15196	7.1484	7.18861	7.22084	7.26943	7.32482	7.37731	7.44018	7.56844	7.60003	7.69196	7.55906	7.52378	7.44103	7.41936	7.57758
6.70865	6.59378	6.59796	6.60905	6.64125	6.67215	6.69131	6.81979	6.80237	6.78199	6.82343	6.86185	6.92121	6.99373	7.04318	7.05521	7.01797	6.98335	7.02223	7.06114	7.15504	7.23868	7.27666	7.19284	7.12011	7.11776	7.10186	7.0859	7.09553	7.11697	7.1251	7.12913	7.17735	7.16564	7.1346	7.16009	7.19293	7.22155	7.27075	7.3238	7.38445	7.49718	7.65648	7.78239	7.68243	7.66173	7.57815	7.51441	7.51436	7.61676
6.83674	6.58702	6.5802	6.57969	6.60956	6.65969	6.72976	6.78519	6.74955	6.76851	6.7803	6.78108	6.83545	6.95461	7.07184	7.04081	6.96479	6.9877	7.04071	7.08207	7.15663	7.24991	7.27749	7.13801	7.07497	7.07904	7.09669	7.07408	7.08454	7.09966	7.11772	7.14242	7.17751	7.17127	7.14587	7.17268	7.18326	7.23451	7.27683	7.32898	7.41704	7.51147	7.5586	7.68272	7.58977	7.61939	7.59077	7.54029	7.54681	7.54688
6.94121	6.59532	6.56361	6.57091	6.62658	6.64797	6.68101	6.71104	6.74185	6.69302	6.66659	6.67937	6.77681	6.88322	6.99426	6.93576	6.93356	7.00757	7.09012	7.14074	7.16663	7.24371	7.27785	7.06128	7.09359	7.09731	7.07371	7.08127	7.08604	7.0951	7.11865	7.15997	7.19056	7.16931	7.16175	7.16537	7.19053	7.25216	7.34314	7.38578	7.41713	7.46335	7.56433	7.60221	7.647	7.60036	7.5689	7.50605	7.52481	7.55229
6.99745	6.64664	6.50922	6.52951	6.6832	6.66217	6.61205	6.65132	6.66055	6.65409	6.651	6.70467	6.79934	6.89068	6.94761	6.93479	6.97252	7.04406	7.129	7.16947	7.19432	7.2111	7.22057	7.06839	7.10286	7.09791	7.08395	7.08867	7.09519	7.11357	7.12408	7.18934	7.22753	7.19281	7.17826	7.19058	7.23856	7.31754	7.36324	7.39567	7.41104	7.43591	7.48795	7.49527	7.56668	7.6081	7.60467	7.53417	7.53584	7.5563
6.84706	6.6605	6.5287	6.69943	6.65331	6.61083	6.57253	6.57551	6.62241	6.632	6.6447	6.64977	6.77994	6.92222	6.96502	7.01674	7.05098	7.0296	7.08291	7.13489	7.16203	7.1936	7.15512	7.07169	7.11226	7.09189	7.07899	7.11778	7.12145	7.12059	7.17441	7.2117	7.24417	7.20072	7.18287	7.2316	7.29308	7.32654	7.34803	7.3977	7.40705	7.41734	7.46941	7.47603	7.49778	7.57368	7.57084	7.51369	7.54751	7.5599
6.87988	6.65018	6.54954	6.51071	6.58654	6.592	6.56926	6.5899	6.65429	6.67062	6.58801	6.58458	6.72622	6.91144	6.99321	7.0095	7.02182	6.98161	7.01038	7.06963	7.0929	7.12275	7.09291	7.06958	7.07888	7.07392	7.06601	7.12117	7.1292	7.18598	7.20239	7.22363	7.2438	7.19002	7.22338	7.26479	7.28878	7.32689	7.34412	7.36889	7.39818	7.44451	7.45249	7.4729	7.50791	7.54856	7.56019	7.51776	7.51545	7.53418
6.75757	6.65681	6.5997	6.55329	6.58065	6.55138	6.53684	6.5668	6.65534	6.77481	6.89516	6.6776	6.73663	6.87584	6.90268	6.93695	6.95226	6.92796	6.93826	6.98926	7.06185	7.1293	7.12088	7.13277	7.12951	7.12235	7.08966	7.12361	7.18024	7.23807	7.21468	7.22777	7.23823	7.21743	7.26566	7.28267	7.28199	7.31379	7.33527	7.36947	7.39594	7.44442	7.44696	7.45118	7.49996	7.49879	7.5265	7.49258	7.47757	7.51254
6.64865	6.63672	6.59372	6.5786	6.58307	6.56056	6.57033	6.58591	6.64327	6.71109	6.85514	6.81545	6.75928	6.8102	6.8584	6.8866	6.91581	6.95588	6.94474	6.98508	7.03218	7.07385	7.10105	7.09952	7.07456	7.0709	7.13723	7.19728	7.23468	7.27319	7.23442	7.25428	7.27531	7.25466	7.27635	7.26931	7.27688	7.30338	7.34016	7.37377	7.42544	7.44487	7.44285	7.45279	7.49217	7.496	7.49358	7.4583	7.43506	7.46347
6.66474	6.61595	6.62286	6.61593	6.61605	6.57637	6.57283	6.60576	6.63846	6.72064	6.646	6.7346	6.76499	6.76388	6.80621	6.84615	6.87488	6.92556	6.95128	6.92188	6.98691	7.0471	7.08307	7.13616	7.11762	7.08552	7.09192	7.17839	7.3319	7.30784	7.27005	7.29675	7.31727	7.28079	7.32068	7.29135	7.29602	7.29846	7.35974	7.40658	7.42903	7.43614	7.43965	7.46043	7.46391	7.46862	7.44618	7.403	7.36812	7.4188
6.50964	6.50859	6.56981	6.58696	6.60008	6.5609	6.59851	6.62044	6.66369	6.66407	6.65678	6.65988	6.65947	6.67615	6.728	6.77844	6.79948	6.86307	6.87923	6.90556	6.92809	6.98313	7.04365	7.09379	7.04266	7.05862	7.07154	7.14247	7.28695	7.36711	7.32719	7.35274	7.41762	7.39733	7.39114	7.33774	7.32544	7.35403	7.39676	7.40655	7.42806	7.42882	7.44051	7.4544	7.44877	7.44885	7.41417	7.38798	7.35221	7.38854
6.40464	6.52738	6.50601	6.5534	6.59439	6.57923	6.62082	6.70118	6.66456	6.64284	6.63377	6.65354	6.6855	6.71319	6.73248	6.77285	6.80961	6.8054	6.83046	6.864	6.93319	6.98712	7.00968	7.05942	7.01968	7.073	7.07351	7.09487	7.2402	7.33043	7.35578	7.3312	7.44037	7.57735	7.50064	7.41586	7.37602	7.39579	7.4156	7.42757	7.42982	7.42116	7.43692	7.45244	7.45775	7.43877	7.39576	7.35578	7.31458	7.38967
6.47071	6.57334	6.57101	6.56107	6.61388	6.59101	6.61788	6.6788	6.67914	6.66157	6.64939	6.63985	6.6497	6.68534	6.73531	6.75642	6.77583	6.77698	6.80315	6.84894	6.9176	6.99362	7.00305	7.04191	7.05828	7.04866	7.05461	7.08436	7.19767	7.30035	7.36664	7.38526	7.40869	7.66218	7.67323	7.52954	7.43729	7.48004	7.49364	7.47278	7.44909	7.4433	7.44731	7.44384	7.44083	7.41432	7.30698	7.28616	7.28848	7.39336
6.39491	6.49916	6.5162	6.51683	6.61524	6.59351	6.60637	6.6319	6.66627	6.6873	6.66727	6.66238	6.67452	6.70084	6.7391	6.75218	6.78053	6.78182	6.81029	6.83903	6.9232	6.97888	6.96023	6.99725	7.0666	7.04577	7.0133	7.038	7.17618	7.20307	7.27153	7.34591	7.46088	7.556	7.76917	7.6397	7.57494	7.55945	7.60257	7.57025	7.51929	7.4809	7.46314	7.4561	7.44895	7.40989	7.26875	7.1414	7.22387	7.30156
6.22654	6.74625	6.63787	6.54253	6.60013	6.62964	6.59939	6.6269	6.63906	6.65159	6.66924	6.68125	6.69176	6.70706	6.73532	6.74799	6.78117	6.77834	6.80053	6.85602	6.92072	6.93808	6.96572	6.98194	6.96443	6.93388	7.05222	7.06134	7.12332	7.17447	7.19676	7.1309	7.3314	7.51002	7.60685	7.82721	7.61158	7.61077	7.59946	7.58156	7.50948	7.51362	7.50633	7.49822	7.45725	7.4242	7.17497	7.00495	7.08485	7.27525
6.54837	6.84864	6.60516	6.55075	6.60574	6.63204	6.63176	6.62141	6.64458	6.65419	6.66956	6.68401	6.70355	6.70151	6.71918	6.72599	6.78634	6.79564	6.79625	6.84146	6.8975	6.93144	6.92629	6.92994	6.98803	7.03532	7.04904	7.10652	7.12196	7.21722	7.17674	7.12449	7.17069	7.17143	7.49653	7.5427	7.81656	7.68137	7.61311	7.62351	7.58068	7.59285	7.5182	7.48226	7.42669	7.30333	6.98474	6.84984	6.94439	7.23433
6.58383	6.54128	6.48627	6.52678	6.56873	6.61129	6.6377	6.63366	6.63519	6.66416	6.67519	6.70681	6.72704	6.73875	6.73001	6.7423	6.79659	6.82536	6.82769	6.85278	6.89502	6.91777	6.9557	6.98756	7.02854	7.06565	7.08577	7.00487	7.09569	7.17454	7.25243	7.19674	7.14913	7.04362	7.2234	6.94861	7.59768	7.67946	7.49721	7.48904	7.66234	7.63631	7.31547	7.13139	6.82397	6.86465	6.54445	6.62875	7.09081	7.30625
6.46909	6.44292	6.4849	6.53513	6.56069	6.60609	6.63272	6.64264	6.65393	6.67056	6.68486	6.72211	6.76156	6.76561	6.75314	6.76545	6.79985	6.82636	6.80826	6.8314	6.86346	6.90056	6.91278	6.94849	6.98496	7.03329	7.0597	7.04774	6.98464	7.05952	7.2283	7.29978	7.3452	7.09442	7.04139	7.13727	6.42256	7.58988	8.47436	6.74347	7.38978	6.63621	6.83346	6.66299	6.43155	6.40071	7.4313	7.56057	6.96178	7.28159
6.43734	6.42565	6.44184	6.52303	6.55014	6.59212	6.61153	6.64177	6.64952	6.67381	6.70444	6.70313	6.78693	6.79825	6.7756	6.76217	6.79412	6.82231	6.80193	6.82985	6.84408	6.84693	6.8876	6.92754	6.97817	7.02002	7.04877	7.08886	7.07053	6.97274	7.06971	7.30986	7.58432	7.41828	6.99235	7.29329	6.98806	6.44878	6.65722	0	0	8.36188	7.03542	7.0806	7.84516	7.35118	7.09301	7.46763	7.39549	7.38041
6.42391	6.44095	6.41028	6.49925	6.54069	6.57986	6.60333	6.62595	6.64606	6.65014	6.69375	6.74154	6.78836	6.85545	6.81647	6.78763	6.82688	6.83297	6.8554	6.90978	6.86444	6.85454	6.88822	6.94725	6.97975	7.01518	7.04768	7.02121	6.99687	6.98529	6.80794	6.91907	7.1172	7.30782	7.04741	7.23466	7.15579	7.53654	6.85985	7.31753	7.62509	0	0	7.69654	7.25621	7.56589	7.55027	7.46085	7.42591	7.35221
6.41826	6.41637	6.39622	6.48845	6.52816	6.57061	6.59896	6.60347	6.64073	6.70727	6.80128	6.86229	6.85158	6.90042	6.89702	6.87739	6.89388	6.85516	6.8317	6.88457	6.8784	6.90193	6.92675	6.94936	6.98963	7.014	7.01511	7.01568	7.06045	7.03242	6.81286	6.74821	6.72366	6.93702	6.28767	5.7915	11.4178	8.16536	0	7.84401	0	0	0	0	7.41184	7.42159	7.42185	7.35071	8.39193	7.4472
6.54902	6.4828	6.38246	6.48453	6.52148	6.57019	6.59742	6.62199	6.70103	6.77356	6.79918	6.84329	6.86898	6.87628	6.93321	6.91772	6.93972	6.96	6.91905	6.8872	6.90324	6.95363	6.92177	6.97546	6.99391	6.97625	6.99743	7.02026	7.05532	7.06295	7.03129	7.05073	6.97526	7.36351	7.272	7.57703	7.93511	9.6073	7.19794	0.448472	-0.389479	0	0	7.40622	7.34838	7.34826	7.13413	7.39897	7.40634	7.17502
6.3467	6.42603	6.48367	6.47066	6.51565	6.56444	6.59941	6.6885	6.75191	6.75562	6.78872	6.83245	6.88382	6.90749	6.90706	6.92256	6.95964	6.95467	6.98785	6.98067	6.91027	6.85296	6.89892	6.94032	6.96088	6.96785	6.98089	7.01339	7.04416	7.14016	7.26916	7.40232	7.44616	7.40383	7.09104	7.013	6.70498	6.53858	7.35464	9.71374	7.52426	7.78358	7.28654	6.79598	7.7072	7.60968	7.81771	7.64309	7.6503	7.69893
6.35817	6.3512	6.40367	6.4413	6.52036	6.55479	6.62117	6.72478	6.74479	6.77135	6.78778	6.82835	6.88442	6.90889	6.86945	6.83618	6.93925	6.93665	7.01805	7.01826	6.93928	6.89923	6.91511	6.93416	6.94865	6.96721	6.99282	7.03024	7.12286	7.22065	7.35959	7.45819	7.45426	7.45886	7.38204	6.75565	7.56497	7.29499	5.30781	8.27608	6.26472	7.89823	7.64806	7.71586	7.5925	7.63816	7.50555	7.51892	7.45403	7.59261
6.41215	6.31778	6.41816	6.44222	6.51572	6.58715	6.66088	6.72813	6.75086	6.77594	6.8017	6.84055	6.87028	6.89375	6.83714	6.84349	6.89862	6.95575	7.00271	6.99859	7.00135	6.94925	6.9296	6.95304	6.94893	6.96976	7.01148	7.07653	7.16099	7.29416	7.34009	7.40832	7.43359	7.51479	7.6147	7.68938	8.81214	9.11978	2.7835	6.79304	7.9694	7.80057	8.03815	7.19138	7.11609	7.16593	7.16272	7.24349	7.38724	7.45076
6.47875	6.4791	6.45148	6.49365	6.54918	6.61316	6.70434	6.74219	6.76679	6.75907	6.74633	6.73315	6.74134	6.80795	6.86226	6.94204	6.97602	7.15175	7.27133	7.13589	7.09787	6.98374	6.90764	6.95817	6.98976	6.99349	7.02786	7.10144	7.21372	7.27424	7.31243	7.29329	7.42963	7.6135	7.63775	7.97399	8.27769	7.97301	7.22547	7.89811	7.6221	7.67908	7.70139	7.55115	7.00758	7.15901	7.14055	7.34076	7.47761	7.55788
6.2725	6.42812	6.47351	6.50576	6.55856	6.60002	6.70798	6.71863	6.7238	6.69595	6.66678	6.66548	6.69643	6.75556	6.90938	6.96271	7.01951	7.16074	7.18582	7.17959	7.12076	7.05698	6.95259	6.94027	6.96861	6.99313	7.03526	7.11537	7.17815	7.23188	7.2405	7.39547	7.56668	7.4875	7.80525	8.24348	8.43281	8.3444	7.57371	7.6584	7.80366	7.75883	7.6351	7.69499	7.19522	6.97261	7.17715	7.40619	7.4763	7.52338
6.3787	6.40919	6.49924	6.52735	6.56448	6.62242	6.68465	6.68442	6.66347	6.65226	6.65198	6.70887	6.8255	6.84815	6.96022	7.05109	6.95469	7.00783	7.04445	7.06367	7.10399	7.0949	7.03785	6.97524	7.02523	7.02041	7.06746	7.12609	7.16715	7.21745	7.33718	7.37785	7.39476	7.59192	7.81599	7.95511	6.0529	6.38969	7.69551	7.50135	7.63729	7.76045	7.67961	7.5723	7.47358	7.10471	7.41634	7.46979	7.493	7.53549
6.34994	6.43674	6.49076	6.53792	6.54646	6.55589	6.63519	6.64609	6.60273	6.617	6.67325	6.77869	6.96445	6.88081	6.81764	6.85752	6.78473	6.86557	6.92943	6.98188	6.99814	6.97798	6.98384	7.01639	7.00496	7.07734	7.10187	7.1284	7.18219	7.24319	7.30823	7.39559	7.52137	7.69202	7.81803	7.92922	7.93922	8.23466	7.87669	7.60669	7.70903	7.65659	7.61796	7.61445	7.47853	7.39121	7.47852	7.5114	7.5441	7.57922
6.25707	6.41715	6.52364	6.55354	6.54058	6.51757	6.60705	6.59936	6.57754	6.63835	6.71965	6.81287	6.79424	6.83621	6.74284	6.70006	6.70705	6.7683	6.8333	6.87595	6.87256	6.91887	6.90187	6.93272	6.87926	6.98158	7.01992	7.10132	7.19033	7.26242	7.32064	7.36978	7.51305	7.63272	7.65501	7.69193	7.78441	7.98445	7.81838	7.65797	7.63696	7.60955	7.566	7.56896	7.57491	7.5061	7.48375	7.50024	7.54561	7.59272
6.37138	6.41348	6.51797	6.56656	6.52853	6.47959	6.59845	6.58108	6.60495	6.68816	6.72599	6.73395	6.75358	6.78626	6.68884	6.59535	6.66472	6.75849	6.77279	6.85911	6.86655	6.82228	6.8793	6.99919	7.07687	7.03709	7.01341	7.08159	7.17682	7.21142	7.22208	7.37112	7.50504	7.49761	7.5348	7.59804	7.67673	7.75949	7.66204	7.58365	7.60753	7.59676	7.50558	7.54337	7.58894	7.50168	7.50376	7.50718	7.54608	7.58714
6.52258	6.50292	6.54902	6.59772	6.56722	6.53698	6.61443	6.64806	6.6927	6.67216	6.67076	6.67335	6.69912	6.7309	6.63829	6.53869	6.76178	6.8144	6.808	6.78302	6.83401	6.84315	6.90383	7.01154	7.09233	7.1268	7.14439	7.12987	7.13765	7.16116	7.26671	7.37148	7.37339	7.42397	7.5064	7.58869	7.6839	7.71859	7.63602	7.55722	7.57983	7.5605	7.52809	7.52673	7.44564	7.51478	7.54537	7.5136	7.55447	7.59513
6.6022	6.52618	6.64768	6.64124	6.62418	6.53801	6.55168	6.6149	6.67534	6.68237	6.68653	6.69501	6.6604	6.65763	6.58791	6.69104	6.81456	6.81974	6.83014	6.8443	6.86439	6.90387	6.87609	7.0151	7.15163	7.14279	7.19692	7.22553	7.21947	7.21458	7.2493	7.26132	7.28193	7.38246	7.46018	7.53424	7.6169	7.64809	7.60263	7.60051	7.58971	7.52382	7.50969	7.4985	7.4533	7.5013	7.55137	7.52206	7.56441	7.60546
6.50656	6.6818	6.66481	6.65164	6.60608	6.56114	6.56917	6.55155	6.62362	6.68796	6.68771	6.70004	6.70528	6.67053	6.56672	6.71564	6.80459	6.7686	6.83869	6.89971	6.85333	6.90169	6.91933	7.055	7.12161	7.13392	7.13601	7.17137	7.23552	7.26802	7.26823	7.23262	7.29196	7.34355	7.39247	7.51889	7.56077	7.55585	7.51227	7.59226	7.5844	7.50283	7.48764	7.47326	7.42217	7.46339	7.56576	7.53701	7.57176	7.61276
6.71334	6.67133	6.6475	6.66898	6.65678	6.62236	6.58828	6.56515	6.56619	6.61434	6.68595	6.70356	6.68657	6.63676	6.66187	6.7098	6.74257	6.761	6.79631	6.86223	6.87296	6.84624	6.90411	7.04912	7.19941	7.156	7.16059	7.20498	7.25169	7.30346	7.25009	7.26055	7.27265	7.27444	7.39221	7.4669	7.48402	7.48014	7.50596	7.55742	7.55069	7.5124	7.42813	7.45116	7.44723	7.50025	7.58245	7.54948	7.58987	7.62674
6.68365	6.6487	6.64361	6.69065	6.70138	6.6797	6.63171	6.6051	6.57557	6.58655	6.59337	6.62002	6.64228	6.61741	6.70514	6.7205	6.64975	6.68338	6.74719	6.79477	6.838	6.86125	6.87338	6.97971	7.09864	7.14789	7.20312	7.21563	7.2273	7.25427	7.25748	7.22902	7.28886	7.32918	7.38616	7.39648	7.40743	7.3897	7.41106	7.49593	7.49064	7.50121	7.4375	7.36785	7.45001	7.51839	7.56204	7.55812	7.58712	7.61365
6.64972	6.62836	6.65849	6.70188	6.72589	6.69561	6.65871	6.65575	6.6093	6.59874	6.59354	6.58341	6.58397	6.61607	6.72745	6.71502	6.64161	6.69899	6.76277	6.77744	6.79905	6.8375	6.91717	7.02839	7.10193	7.12068	7.19532	7.26372	7.24647	7.23619	7.24555	7.27177	7.36774	7.38029	7.31749	7.32717	7.33931	7.31303	7.33305	7.42052	7.44137	7.43165	7.44159	7.37854	7.45665	7.5443	7.52709	7.58813	7.58396	7.59307
6.60579	6.62923	6.66279	6.70561	6.73605	6.72122	6.69451	6.68891	6.65732	6.63581	6.61602	6.62103	6.64955	6.81362	6.73454	6.8007	6.73849	6.78768	6.84395	6.83336	6.78903	6.75462	6.96601	7.25892	7.25804	7.24319	7.27128	7.31254	7.3395	7.30036	7.28626	7.26449	7.28181	7.30139	7.26846	7.25124	7.27609	7.2763	7.30242	7.33741	7.33298	7.38375	7.41612	7.39975	7.52852	7.5094	7.56194	7.62254	7.62073	7.64774
6.61156	6.62917	6.6691	6.71124	6.73825	6.71539	6.70202	6.70341	6.68144	6.65602	6.62186	6.61699	6.70043	6.75949	6.88471	6.85381	6.85695	6.86389	6.94382	6.97772	6.94109	6.8913	7.07259	7.20252	7.19335	7.23153	7.26562	7.30554	7.34633	7.29284	7.21992	7.21265	7.20028	7.22676	7.21142	7.19392	7.21587	7.22711	7.18835	7.28959	7.30154	7.3286	7.39803	7.39516	7.43907	7.38973	7.44137	7.66941	7.65681	7.66047
6.61507	6.6388	6.68503	6.6995	6.70645	6.71475	6.71901	6.69758	6.71972	6.69795	6.66733	6.62797	6.62401	6.64893	6.954	6.9224	6.98027	7.06348	7.13909	7.04305	6.9778	6.95679	7.26093	7.22278	7.19142	7.22351	7.26046	7.24159	7.32924	7.29895	7.24066	7.19579	7.19408	7.18462	7.20233	7.15715	7.17732	7.19812	7.10012	7.14532	7.26675	7.46146	7.41629	7.36801	7.38884	7.30569	7.45259	7.55483	7.61766	7.62776
6.64326	6.67485	6.65871	6.6638	6.72099	6.72265	6.74469	6.74374	6.77058	6.77477	6.77056	6.79196	6.6565	6.69856	6.93607	6.99753	7.09843	7.12154	7.00738	6.99418	6.88858	7.15908	7.23072	7.20514	7.18869	7.20192	7.26191	7.26383	7.26803	7.31758	7.24669	7.19267	7.15766	7.14258	7.15184	7.13215	7.09901	7.08728	7.02213	7.14775	7.29158	7.38883	7.3797	7.36776	7.37895	7.39486	7.38551	7.46774	7.51708	7.59509
6.64554	6.60214	6.57637	6.6272	6.6732	6.7169	6.72626	6.73657	6.71568	6.76814	6.79706	6.80855	6.70249	6.82331	6.85767	6.89968	6.93892	6.96791	6.88448	6.86605	6.9358	7.13569	7.15565	7.16563	7.15887	7.19188	7.19278	7.2102	7.24755	7.27707	7.24535	7.15417	7.10277	7.10636	7.18878	7.11928	7.0957	7.04624	7.01868	6.93027	7.13022	7.34699	7.39741	7.34342	7.39678	7.42306	7.49231	7.52649	7.53517	7.57803
6.53396	6.55988	6.60277	6.64595	6.67721	6.71058	6.74635	6.73767	6.7279	6.72222	6.73251	6.77432	6.776	6.78425	6.84382	6.91862	6.9633	6.87443	6.83782	6.88942	7.07717	7.11276	7.12221	7.14255	7.1437	7.16363	7.19878	7.14007	7.18585	7.22023	7.25314	7.13632	7.07572	6.97248	7.06935	6.97778	6.91142	7.01311	7.25702	7.2793	7.30221	7.35534	7.34034	7.39916	7.48548	7.50407	7.66125	7.54079	7.57104	7.51201
6.55856	6.62636	6.61292	6.64204	6.67796	6.71746	6.76099	6.78056	6.75709	6.74629	6.71859	6.74945	6.77452	6.81576	6.84617	6.85999	6.87163	6.8272	6.95727	7.01999	7.04251	7.07035	7.10348	7.1182	7.1235	7.13828	7.17301	7.17028	7.12554	7.19108	7.20964	7.19596	7.1201	6.92275	6.91098	7.09626	7.16279	7.25295	7.31991	7.30464	7.28144	7.30768	7.34452	7.42873	7.45593	7.47101	7.50944	7.36132	7.36492	7.37631
6.6046	6.67445	6.64407	6.65407	6.71644	6.74656	6.76964	6.77315	6.75173	6.76048	6.78742	6.78686	6.78712	6.85455	6.8466	6.92162	6.97472	7.15659	7.04617	7.04606	7.03522	7.04329	7.06409	7.09564	7.12817	7.14614	7.178	7.21905	7.21349	7.17707	7.22184	7.2095	7.23091	7.2104	7.22014	7.18615	7.28009	7.31622	7.28565	7.33051	7.27656	7.31327	7.38957	7.4436	7.53709	7.54098	7.59491	7.51016	7.3928	7.38332
6.60837	6.49829	6.6526	6.68174	6.74178	6.74016	6.73258	6.72456	6.72537	6.76442	6.79066	6.76867	6.79366	6.88072	6.96912	7.09575	7.00326	7.06565	7.06707	7.00957	7.03303	7.0396	7.05747	7.10011	7.12299	7.16975	7.18729	7.20119	7.24937	7.22492	7.19601	7.21476	7.24965	7.21764	7.27512	7.35381	7.30733	7.23987	7.29497	7.24001	7.23551	7.30686	7.37737	7.49149	7.67015	7.84828	7.78499	7.63694	7.52625	7.42422
6.96166	6.75158	6.62331	6.66208	6.67985	6.70524	6.69909	6.70306	6.7143	6.70502	6.71875	6.76323	6.78343	6.82665	6.94524	6.9958	7.02319	6.98658	7.05999	7.02423	7.02292	7.02639	7.06833	7.09797	7.12633	7.14242	7.16471	7.20158	7.19794	7.21887	7.20105	7.20004	7.21626	7.22658	7.22847	7.31223	7.26042	7.26137	7.28689	7.26432	7.2563	7.32449	7.46687	7.55315	7.7764	7.75123	7.75781	7.73822	7.63668	7.53667
6.83856	6.82457	6.87639	6.73406	6.64109	6.60576	6.66934	6.66476	6.64495	6.66382	6.70754	6.75024	6.74193	6.81868	6.91217	6.89404	6.88701	6.93667	6.94178	7.03896	7.02187	7.02724	7.03754	7.07758	7.09981	7.10181	7.12532	7.15863	7.22359	7.2598	7.27349	7.25306	7.25816	7.27228	7.28707	7.29513	7.28444	7.25913	7.28278	7.25651	7.26389	7.32396	7.50158	7.60623	7.66559	7.63891	7.59714	7.59272	7.59039	7.52507
6.63967	6.80176	6.85477	6.85916	6.71521	6.66354	6.55478	6.60982	6.65221	6.67548	6.70525	6.69999	6.73779	6.81545	6.84315	6.83432	6.79292	6.8421	6.94665	6.948	7.00594	7.04097	7.06055	7.06574	7.09408	7.11912	7.1352	7.18237	7.22518	7.29443	7.33636	7.25856	7.23218	7.20527	7.26895	7.22786	7.22711	7.2402	7.26626	7.25581	7.38312	7.40923	7.49718	7.54622	7.56516	7.52326	7.48195	7.49089	7.54589	7.51049
6.21575	6.5094	6.66746	6.71989	6.62032	6.58867	6.59818	6.58855	6.57573	6.60218	6.62139	6.67735	6.74077	6.82008	6.80876	6.80571	6.80054	6.86796	6.88996	6.9216	6.95735	7.03192	7.07773	7.07862	7.10629	7.11815	7.16243	7.19011	7.19414	7.1732	7.18702	7.13852	7.23049	7.18725	7.21202	7.24005	7.19084	7.24795	7.28135	7.398	7.31314	7.27115	7.37951	7.43037	7.43013	7.44219	7.41427	7.4259	7.47796	7.45939
6.28795	6.76077	6.57912	6.52388	6.61459	6.58858	6.65975	6.61325	6.56655	6.59611	6.66597	6.71617	6.73827	6.81383	6.83479	6.8016	6.82444	6.87504	6.95513	6.96638	7.00492	7.05154	7.10364	7.08334	7.06419	7.09704	7.13177	7.16149	7.18767	7.19759	7.17593	7.18037	7.19504	7.20369	7.23735	7.15543	7.12538	7.21635	7.28038	7.40037	7.25163	7.26089	7.35045	7.38215	7.4124	7.39915	7.39477	7.428	7.41776	7.42339
6.40337	6.71192	6.61785	6.55988	6.5117	6.59362	6.66567	6.61685	6.59219	6.63837	6.6869	6.72854	6.77804	6.83618	6.86453	6.84274	6.86971	6.89049	6.96127	6.98215	7.01535	7.07465	7.11913	7.0942	7.06851	7.0927	7.13288	7.16633	7.17669	7.21614	7.24283	7.18553	7.24008	7.23748	7.26391	7.24601	7.23443	7.27543	7.31566	7.38226	7.29064	7.34237	7.39108	7.39942	7.36312	7.37673	7.38332	7.42599	7.42098	7.39801
6.39233	6.71219	6.63303	6.58305	6.57559	6.59588	6.67101	6.6651	6.66493	6.68009	6.69807	6.75038	6.82469	6.86877	6.83739	6.87434	6.89343	6.91041	6.95867	6.96496	7.02001	7.09216	7.12864	7.1394	7.0873	7.11332	7.12608	7.14323	7.17045	7.20155	7.21359	7.22765	7.28212	7.28797	7.31145	7.29361	7.28418	7.32497	7.36041	7.44838	7.3579	7.38118	7.39454	7.41199	7.36473	7.40397	7.42411	7.40558	7.41327	7.39155
6.60977	6.64811	6.59272	6.64812	6.63073	6.64679	6.66396	6.67467	6.69025	6.72054	6.74902	6.78757	6.83923	6.82439	6.86605	6.89508	6.93299	6.94303	6.96651	6.97776	7.04106	7.07685	7.13598	7.13991	7.12051	7.11701	7.14188	7.18799	7.21923	7.24048	7.21957	7.26775	7.34343	7.33093	7.32179	7.3028	7.2948	7.32709	7.34714	7.40576	7.35623	7.37381	7.38158	7.37369	7.36205	7.3375	7.45296	7.44773	7.44151	7.41895
6.3249	6.64942	6.63147	6.60855	6.6599	6.696	6.70047	6.69447	6.71387	6.74503	6.78144	6.81907	6.80667	6.83241	6.87634	6.91607	6.94804	6.97394	6.98749	6.99926	7.06551	7.11483	7.1484	7.1414	7.13576	7.14128	7.18847	7.21758	7.23855	7.26646	7.22911	7.28523	7.38811	7.33231	7.32075	7.3163	7.28241	7.30695	7.36392	7.41562	7.35074	7.38267	7.40211	7.37471	7.36723	7.32172	7.33339	7.50534	7.46844	7.50099
6.34174	6.68147	6.69272	6.69301	6.68458	6.68287	6.69592	6.70725	6.72081	6.75356	6.79364	6.81777	6.82301	6.85511	6.89097	6.91757	6.94955	6.98882	7.02651	7.04083	7.09857	7.10463	7.11365	7.13444	7.14605	7.16837	7.185	7.26527	7.25406	7.25084	7.2754	7.33234	7.32979	7.30922	7.27772	7.30151	7.31571	7.31553	7.37701	7.39804	7.31944	7.36519	7.40783	7.38759	7.33075	7.35801	7.34964	7.34914	7.55775	7.6043
6.35195	6.43579	6.63213	6.67134	6.72604	6.71826	6.72652	6.74096	6.75708	6.76983	6.79397	6.8361	6.86031	6.88258	6.9029	6.92817	6.96209	7.00198	7.03758	7.08738	7.13069	7.12054	7.1286	7.1727	7.18853	7.19683	7.21377	7.23735	7.25348	7.25347	7.30151	7.34056	7.33177	7.29037	7.2658	7.25113	7.3255	7.33748	7.36172	7.38508	7.28523	7.34783	7.39873	7.41083	7.36613	7.32896	7.36282	7.3674	7.36864	7.72984
6.41379	6.63704	6.65729	6.67945	6.68445	6.69575	6.69756	6.70385	6.7147	6.75823	6.8099	6.85117	6.88288	6.90401	6.91451	6.93253	6.96517	6.9888	7.02776	7.09317	7.12145	7.10037	7.14955	7.18883	7.19562	7.21897	7.21391	7.22328	7.24771	7.27142	7.31952	7.31075	7.32015	7.27816	7.24835	7.22735	7.31162	7.36294	7.36637	7.35679	7.28533	7.34026	7.39494	7.3997	7.41251	7.35188	7.36333	7.40906	7.42459	7.61205
6.53763	6.58972	6.65044	6.71453	6.75355	6.72843	6.71175	6.71324	6.68652	6.74884	6.82325	6.84931	6.88435	6.90286	6.9238	6.94071	6.96497	7.01355	7.0683	7.11529	7.16637	7.13105	7.1626	7.18927	7.18478	7.20673	7.22071	7.21365	7.24751	7.26085	7.29657	7.29804	7.2969	7.31598	7.23469	7.20177	7.2801	7.41233	7.39724	7.29027	7.2591	7.33053	7.38509	7.41048	7.4146	7.41801	7.40403	7.45804	7.49528	7.57203
6.56197	6.57028	6.61856	6.6703	6.70135	6.7401	6.76293	6.76829	6.73183	6.75044	6.84719	6.88709	6.91403	6.93391	6.93131	6.95338	6.95393	6.91597	6.96697	7.05808	7.11054	7.1116	7.10627	7.13907	7.15263	7.17167	7.20543	7.22158	7.25147	7.25678	7.32218	7.28748	7.28878	7.31854	7.23109	7.18348	7.23306	7.37126	7.35117	7.2519	7.26517	7.31163	7.37657	7.42991	7.42453	7.37321	7.39889	7.38427	7.47799	7.48378
6.60972	6.62966	6.62803	6.64369	6.67714	6.71484	6.73415	6.75114	6.77327	6.80214	6.85598	6.91717	6.95218	6.91715	6.93654	6.88944	6.88253	6.94063	7.00604	7.03355	7.07516	7.08845	7.07331	7.10993	7.08153	7.12043	7.16867	7.20977	7.25886	7.28322	7.30412	7.24702	7.2838	7.31182	7.22925	7.18537	7.1716	7.3144	7.29207	7.19004	7.242	7.2933	7.37211	7.36779	7.35867	7.43965	7.48531	7.54661	7.52352	7.60679
6.55395	6.62974	6.64721	6.67055	6.6966	6.70744	6.72317	6.74202	6.76354	6.7913	6.87735	6.95021	6.95199	6.92888	6.85729	6.86718	6.88877	6.93112	6.98909	7.03139	7.06756	7.06261	7.06471	7.06151	7.06214	7.07408	7.12802	7.18563	7.24053	7.24793	7.2893	7.20975	7.26667	7.29025	7.21423	7.11719	7.11142	7.30256	7.23133	7.14285	7.19668	7.25269	7.24654	7.3073	7.44843	7.49654	7.46217	7.53692	7.65219	7.75715
6.52247	6.59257	6.66134	6.68765	6.66711	6.69998	6.71353	6.733	6.7157	6.77646	6.86957	6.90868	6.88957	6.82906	6.77641	6.81694	6.876	6.93851	6.9881	7.0205	7.05318	7.03502	7.03636	7.05289	7.04621	7.05638	7.09671	7.14164	7.18207	7.21382	7.24092	7.25526	7.24109	7.26453	7.23959	7.14332	7.14194	7.2651	7.12728	7.04085	7.06705	7.12816	7.20316	7.35746	7.49028	7.53383	7.68962	7.68613	7.62143	7.75543
6.46767	6.5458	6.56317	6.64252	6.69113	6.71007	6.72278	6.72594	6.75556	6.8257	6.8473	6.85083	6.80113	6.73461	6.77273	6.84056	6.87963	6.91716	6.94405	6.97515	6.98187	6.993	6.97672	7.02966	7.04587	7.03786	7.05636	7.11488	7.16923	7.18723	7.20419	7.22472	7.22368	7.23761	7.17918	7.1599	7.30716	7.38414	7.33082	6.76527	6.8579	6.98464	7.19277	7.3647	7.45349	7.59489	7.68532	7.75632	7.89288	7.9609
6.58722	6.5533	6.57634	6.6246	6.67535	6.70177	6.72219	6.73165	6.76148	6.84444	6.8925	6.84465	6.7408	6.71346	6.77328	6.79672	6.83616	6.85632	6.88779	6.91618	6.94726	6.96825	6.96226	6.97029	7.00264	6.99368	6.99463	7.03793	7.10342	7.1656	7.21728	7.20946	7.1495	7.20318	7.18524	7.19561	7.19624	7.20277	7.43044	7.21865	6.86967	7.03339	7.18959	7.33563	7.46459	7.55776	7.61147	7.66607	7.67537	7.80328
6.77246	6.58324	6.57406	6.59183	6.64355	6.68556	6.72614	6.77735	6.81493	6.87324	6.91955	6.90128	6.81479	6.79764	6.76075	6.75745	6.81932	6.8556	6.9149	6.86002	6.88573	6.93949	6.9632	6.96191	6.94826	6.96676	7.01328	7.04727	7.10003	7.19329	7.25764	7.22673	6.98738	7.03747	7.12594	7.17915	7.12854	7.21398	7.17822	7.21206	7.40211	7.13749	7.28917	7.36666	7.39983	7.43825	7.51646	7.54493	7.6616	7.78136
7.04095	6.92816	6.90692	6.7334	6.65452	6.68115	6.73205	6.80228	6.85705	6.89474	6.90569	6.89772	6.80082	6.77104	6.81488	6.84169	6.84091	6.91385	6.88752	6.82359	6.82881	6.90404	6.93859	6.94254	6.95143	6.96213	6.97844	7.0385	7.11954	7.15801	7.11205	7.06595	7.03431	6.74137	6.99516	7.08792	7.07402	6.97652	7.21666	7.18282	7.34896	7.28837	7.33479	7.34166	7.3571	7.41291	7.52544	7.62402	7.71466	7.69253
6.85132	6.81473	6.79854	6.83311	6.81549	6.71574	6.73078	6.76427	6.79978	6.8741	6.92248	6.90509	6.79637	6.77684	6.80894	6.85896	6.95595	6.96122	6.89757	6.79679	6.78697	6.8474	6.88893	6.91596	6.9033	6.92567	6.96732	7.09021	7.11239	7.08424	7.09057	7.07475	7.09408	6.95472	6.77047	7.01564	7.09941	7.0398	7.11627	7.16554	7.28594	7.34022	7.2957	7.29406	7.3342	7.44627	7.53851	7.56623	7.6062	7.61045
6.99709	6.88292	6.83332	6.73624	6.72781	6.75421	6.71154	6.73765	6.78646	6.83622	6.88199	6.87373	6.75934	6.75384	6.78942	6.87741	6.9121	6.92167	6.87551	6.76382	6.74211	6.81526	6.83794	6.84213	6.86963	6.91431	6.96729	7.00563	7.0663	7.07876	7.09294	7.0329	7.0143	6.98303	7.0354	6.5998	7.00261	7.0482	7.13966	7.10214	7.21771	7.32581	7.29902	7.31963	7.38383	7.4592	7.53227	7.53222	7.52821	7.56003
7.12358	6.94362	6.81174	6.76056	6.74444	6.73137	6.71696	6.68272	6.69577	6.76569	6.87117	6.85067	6.74288	6.74703	6.81352	6.87536	6.87187	6.83289	6.8111	6.7418	6.76563	6.81038	6.78362	6.81786	6.86476	6.8956	6.89481	6.92194	7.03472	7.02207	7.00619	6.97789	6.95989	6.95608	6.89024	6.66382	6.40132	7.11791	7.13091	7.13298	7.08961	7.22191	7.31715	7.41965	7.40237	7.38253	7.42932	7.46093	7.50255	7.55129
7.1317	6.96872	6.76399	6.77543	6.76208	6.75009	6.73486	6.74517	6.72849	6.7411	6.86419	6.85273	6.79635	6.81728	6.8569	6.83021	6.80783	6.77627	6.72857	6.7143	6.74243	6.75533	6.7742	6.81273	6.84005	6.88471	6.875	6.96115	7.04383	7.00564	6.98963	6.93938	6.86576	6.80103	6.80141	6.67468	6.49814	6.93979	7.28407	7.13748	7.04464	7.14733	7.651	7.26246	7.23409	7.34302	7.41435	7.4601	7.50888	7.54475
7.04051	6.86786	6.76296	6.73136	6.71514	6.78235	6.83454	6.84043	6.81467	6.80928	6.87206	6.87804	6.83937	6.87156	6.89878	6.85721	6.73893	6.69887	6.64312	6.67869	6.72353	6.74377	6.79578	6.83182	6.87008	6.87397	6.85608	7.00711	7.03358	7.0129	6.97321	6.88072	6.79863	6.72058	6.66812	6.69172	6.34455	6.86827	7.13237	7.1168	7.09027	7.14733	7.61069	7.19863	7.24092	7.31509	7.42131	7.4674	7.51333	7.54535
6.97246	6.78346	6.72347	6.70017	6.7379	6.79234	6.85177	6.88804	6.897	6.88346	6.91221	6.90091	6.8776	6.95069	6.96348	6.91728	6.79601	6.63579	6.60451	6.71267	6.78038	6.8245	6.81194	6.87892	6.88224	6.90698	6.92133	7.03153	7.03429	7.05399	6.95155	6.85238	6.75276	6.70196	6.6182	6.63738	6.30598	6.83266	7.01993	7.04511	7.08639	7.12947	7.18215	7.25381	7.24301	7.33349	7.42533	7.47739	7.51818	7.55525
7.0023	6.89714	6.81021	6.78607	6.82693	6.86077	6.88624	6.92113	6.95698	6.9601	6.96751	6.94393	6.8875	6.96035	7.02439	6.97435	6.91428	6.725	6.62929	6.76387	6.91021	6.89613	6.89423	6.89843	6.93265	6.90938	6.94416	7.03851	7.05876	7.05786	6.97101	6.87408	6.78905	6.69361	6.6195	6.56708	6.38451	6.50963	6.86876	6.87526	7.0562	7.15552	7.48641	7.38715	7.23814	7.31258	7.43962	7.49905	7.528	7.55431
7.08484	7.01346	6.89279	6.9074	6.93207	6.94571	6.93993	6.94989	6.95844	6.98203	6.98429	6.95728	6.92744	6.88029	6.91392	6.99596	7.02249	6.92256	6.87136	6.81842	6.92042	6.87673	6.91972	6.9412	6.94263	6.90554	7.00059	7.10036	7.18897	7.10204	7.01089	6.9194	6.82895	6.73872	6.64408	6.61991	6.43854	6.41502	6.83631	6.6921	7.03215	7.05177	7.54932	7.57157	7.28356	7.35385	7.44314	7.49977	7.51448	7.53264
7.1704	7.08246	6.99704	6.96979	6.99353	7.00775	7.01562	6.9656	6.93742	6.96813	7.0072	7.01491	6.9596	6.8981	6.8674	6.86662	6.90717	6.98752	6.92196	6.86985	6.93297	6.85698	6.82815	6.89556	6.93211	6.93593	7.24379	7.30361	7.20779	7.11673	7.02558	6.93423	6.84315	6.75533	6.65408	6.67116	6.5008	4.87523	6.87749	6.69666	6.97819	6.89996	6.72662	7.54198	7.40632	7.46189	7.4532	7.48567	7.51132	7.53628
7.08887	7.10377	7.01435	7.00757	7.02107	7.03871	7.00544	6.97517	6.95652	6.95054	7.00915	7.03912	6.97382	6.89881	6.85217	6.8999	6.90816	6.96529	7.00485	6.988	7.04419	7.07528	6.983	6.93042	6.88388	6.99125	7.33113	7.36995	7.22799	7.1329	7.04139	6.9502	6.86395	6.78411	6.63018	6.60757	6.53625	4.97415	6.91503	6.7176	7.04892	6.93573	7.79561	7.50984	7.47465	7.40889	7.49148	7.49145	7.53518	7.55244
7.04336	6.94298	6.95197	6.95323	7.04277	7.04078	7.01627	7.00388	6.97629	6.97082	7.01465	7.0003	6.95986	6.9466	6.91272	7.00504	6.98731	6.98832	6.94678	6.9357	7.04556	7.05606	6.96263	6.96367	6.98996	6.96261	7.06477	7.28268	7.26468	7.1346	7.04377	6.96222	6.87664	6.76662	6.6467	6.62019	6.46705	5.20978	3.53057	6.91786	7.01128	6.89637	6.37945	7.53705	7.23244	7.41237	7.39099	7.54132	7.59405	7.60311
7.03234	6.99151	6.95271	6.99704	7.00805	6.99574	7.02423	7.00951	6.98697	6.98604	7.01341	6.9979	6.94446	6.95406	7.1186	7.06981	6.97842	6.92158	6.88924	6.87839	6.91308	6.93849	6.93841	6.97736	7.06064	7.034	6.99354	7.03505	7.21731	7.15137	7.04362	6.9686	6.8759	6.78324	6.62682	6.47424	6.34641	4.97386	1.80277	6.93593	7.15354	8.003	8.28319	7.75458	7.43851	7.13945	7.39437	7.53379	7.68481	7.61277
6.9636	6.94132	6.96879	6.99738	7.00874	7.00154	6.98949	7.00951	6.99939	7.00623	7.00481	6.99971	6.93528	7.07126	7.05149	7.05801	7.03999	7.03527	7.07076	6.9913	6.85763	7.00179	7.12542	7.00304	7.03861	7.08748	7.08453	7.05449	7.10077	7.1878	7.07283	6.92841	6.78698	6.71519	6.39783	6.25256	5.71746	4.79248	5.54406	3.60628	0	7.63312	7.53349	7.3152	7.52967	7.48435	7.48959	7.58514	7.68143	7.6795
6.88379	6.87969	6.91437	6.95717	6.9538	6.97117	6.98476	6.99098	6.97967	6.96144	6.93957	6.88439	6.95929	7.01651	7.04799	7.0731	7.06203	7.11246	7.07831	7.03815	6.93078	7.01067	7.06811	7.09235	7.05847	7.04463	7.10449	7.09882	7.08628	7.10488	7.01463	6.92027	6.82779	6.63771	6.32533	6.16885	5.7094	5.34046	10.5121	4.763	7.06312	8.08001	7.29306	7.16048	7.31748	7.47227	7.5198	7.56748	7.56181	7.61376
6.8537	6.83573	6.8537	6.90698	6.92016	6.91378	6.95687	6.96044	6.96478	6.96432	6.92875	6.9108	6.93097	6.99654	7.05242	7.10552	7.12548	7.11852	7.00194	6.88255	6.96388	7.10378	7.0516	7.09325	7.11467	7.1235	7.09106	7.15315	7.11602	7.14992	7.0923	6.97882	6.84413	6.66794	6.64089	6.41704	6.17399	7.31756	7.95952	5.56744	8.32545	7.93235	7.417	7.42453	7.49217	7.54349	7.56742	7.65823	7.60912	7.56311
6.80908	6.79605	6.78591	6.84704	6.88544	6.91207	6.89472	6.93235	6.97058	6.9647	6.96611	6.90977	6.96629	7.02143	7.05862	7.08894	7.09159	7.03284	6.87172	6.79461	6.98538	7.08485	7.11854	7.1418	7.14826	7.14404	7.12838	7.15703	7.15595	7.16142	7.12741	7.02426	6.90163	6.84346	6.68622	6.51441	6.0811	6.89751	6.76607	8.19767	8.58366	7.03367	7.23492	7.26556	7.39654	7.54875	7.68194	7.6936	7.66648	7.5906
6.7448	6.71763	6.7581	6.80603	6.83922	6.85157	6.90358	6.97563	7.08925	7.07645	7.08027	7.0302	7.04635	7.04322	7.02871	7.02377	7.02388	6.88681	6.83027	6.90954	6.97212	7.09007	7.14446	7.16245	7.16193	7.19598	7.20189	7.22615	7.2048	7.23067	7.19265	7.0906	6.97325	6.89996	6.84875	6.81435	6.65348	7.12077	7.4239	7.93623	7.69163	7.23768	7.37146	7.19387	7.3101	7.49184	7.5628	7.59947	7.64415	7.65741
6.77745	6.79441	6.81487	6.85978	6.85482	6.86697	6.93212	6.99352	7.06938	7.09008	7.10548	7.0606	7.06177	7.0295	7.0121	7.02259	6.95821	6.88076	6.91891	7.01139	7.07902	7.14094	7.17134	7.1691	7.17832	7.18666	7.20663	7.24227	7.24394	7.22187	7.22919	7.10546	7.00204	6.92952	6.89599	7.09009	7.05104	7.38099	7.66231	7.68501	6.83187	7.2063	7.22546	7.68804	7.74695	7.56078	7.59807	7.65635	7.6839	7.74892
6.84942	6.8705	6.86572	6.87808	6.91129	6.86703	6.8805	6.89874	6.94012	7.02385	6.97871	6.96044	6.95637	7.00573	7.02854	7.01205	6.90359	6.89416	6.98099	7.03666	7.10732	7.15958	7.13049	7.12875	7.16289	7.16775	7.1888	7.2062	7.23245	7.2516	7.25335	7.26776	7.1414	7.24566	7.37431	7.14478	7.27958	7.4051	7.522	7.69741	7.1858	6.97951	7.41515	7.56137	7.62057	7.67553	7.80113	7.67136	7.60396	7.71907
6.75471	6.8458	6.89241	6.94121	6.92173	6.8945	6.88971	6.8939	6.94732	6.98553	6.96816	6.97592	7.00214	7.00236	6.97066	6.96981	6.9449	6.96356	6.98335	7.03535	7.11611	7.14025	7.09312	7.07389	7.13106	7.21428	7.24925	7.22752	7.22993	7.25734	7.26665	7.2599	7.28821	7.19544	7.12107	7.06772	7.26772	7.42438	7.53657	7.84196	6.97629	7.23949	7.42025	7.5546	7.73111	7.90047	7.87191	7.75398	7.72816	7.69033
6.69241	6.77247	6.86058	6.92612	6.919	6.87994	6.87862	6.89179	6.94565	6.95037	6.9208	6.94629	6.95842	6.93952	6.96588	7.0076	7.02393	7.00431	7.00902	7.04256	7.10422	7.08207	7.05822	7.1115	7.18649	7.28464	7.30231	7.30531	7.32569	7.30434	7.28693	7.30836	7.34401	7.3656	7.10177	7.13601	7.33101	7.43907	7.46702	7.54343	7.18597	7.25571	7.43383	7.56062	7.67135	7.79767	7.87144	7.69074	7.67423	7.70448
6.76218	6.80724	6.83837	6.88948	6.90917	6.90865	6.91057	6.92565	6.96773	6.94667	6.9221	6.97186	6.98809	6.99733	6.98114	7.02357	7.05825	7.06368	7.02129	7.04312	7.08647	7.08566	7.13488	7.17109	7.2456	7.25961	7.28266	7.30632	7.31391	7.33054	7.35331	7.34394	7.37919	7.3344	7.23367	7.11841	7.27578	7.33235	7.45452	7.49547	7.30917	7.28683	7.40204	7.479	7.56036	7.64492	7.73597	7.66681	7.59141	7.63191
6.77342	6.81148	6.85975	6.8795	6.92458	6.95835	6.96364	6.97265	7.00575	6.99076	6.98167	7.01813	7.04408	7.01641	7.04041	7.05048	7.07451	7.07002	7.02901	7.032	7.0891	7.13135	7.158	7.20558	7.24623	7.22711	7.24756	7.29355	7.32689	7.33794	7.3525	7.32627	7.3342	7.28321	7.18435	7.01771	7.23969	7.35933	7.40623	7.42904	7.36435	7.29223	7.34991	7.41762	7.49114	7.56876	7.66635	7.67597	7.62261	7.68369
6.70274	6.75322	6.80522	6.8856	6.93417	6.97033	7.02898	7.01198	6.97211	6.97838	6.92121	6.95691	6.99751	7.01551	7.02014	7.04697	7.08217	7.08889	7.0362	7.01931	7.07478	7.1066	7.14183	7.19644	7.21	7.20429	7.21531	7.27207	7.30175	7.32901	7.33482	7.32431	7.30477	7.23406	7.17494	7.08651	7.22558	7.34847	7.42078	7.4178	7.38489	7.30639	7.36254	7.43669	7.49957	7.5686	7.64471	7.79701	7.8286	7.79363
6.6864	6.77711	6.81359	6.81507	6.90795	6.98497	6.96422	6.9738	6.98244	7.00736	6.97029	6.98453	7.00848	7.01588	6.98342	6.98882	7.02785	7.0807	7.03551	7.04185	7.12061	7.14978	7.14301	7.1521	7.16271	7.17985	7.20406	7.24487	7.28163	7.31975	7.3124	7.2937	7.28052	7.23247	7.22084	7.10371	7.22052	7.34332	7.42466	7.42323	7.415	7.34757	7.38714	7.44805	7.51242	7.57728	7.66668	7.8531	8.03445	7.89284
6.81192	6.97138	6.98634	6.9535	6.93683	6.93135	6.93345	6.97358	6.96791	7.05928	6.9613	6.98898	6.99219	7.01702	7.03139	7.01098	7.00494	7.01066	6.99854	7.01298	7.08737	7.11176	7.12644	7.16041	7.16085	7.145	7.20171	7.23952	7.26954	7.30113	7.29627	7.26776	7.24611	7.237	7.24869	7.13103	7.21648	7.33412	7.41679	7.43469	7.4232	7.35357	7.38537	7.44868	7.51318	7.57814	7.70343	7.84654	7.97547	8.07631
6.86968	6.89051	6.92242	6.93547	6.92537	6.95746	6.95758	6.96522	6.95606	6.98605	6.95528	6.92629	6.93399	6.94196	6.94905	6.96842	7.02486	7.05594	7.04425	6.99637	7.10396	7.15401	7.17988	7.1679	7.13938	7.19106	7.2005	7.20221	7.24229	7.2902	7.27662	7.24828	7.22633	7.28373	7.27357	7.22214	7.23651	7.30295	7.36164	7.43652	7.43906	7.3331	7.38546	7.45279	7.51766	7.59177	7.71013	7.80308	7.92127	7.95446
6.8219	6.85219	6.89239	6.98859	6.97887	6.94647	6.95564	6.94587	6.96748	7.0349	6.91599	6.93782	6.9192	6.93498	6.94176	6.953	6.99928	7.01274	7.12123	7.06191	7.09188	7.12682	7.14559	7.16293	7.13657	7.19634	7.20424	7.21479	7.24988	7.27458	7.25671	7.23047	7.21924	7.31683	7.30924	7.30759	7.29375	7.27143	7.32978	7.40753	7.43359	7.33747	7.38295	7.45638	7.52207	7.59593	7.68034	7.78213	7.8448	7.91112
6.81192	6.90689	6.89858	6.95366	6.98335	6.94646	6.95359	6.94443	6.90493	6.90924	6.86415	6.85745	6.8274	6.85427	6.92267	6.97736	6.972	6.97958	7.12203	7.1667	7.09152	7.12849	7.14543	7.14408	7.17613	7.154	7.14028	7.18927	7.25959	7.25342	7.24413	7.24263	7.29876	7.31026	7.41134	7.34232	7.32649	7.25997	7.32216	7.40622	7.43015	7.31979	7.37496	7.45325	7.52111	7.58422	7.66242	7.76921	7.80582	7.8513
6.8153	6.88019	6.8884	6.91822	6.94422	6.96179	6.94126	6.89853	6.87738	6.85535	6.85821	6.88441	6.85005	6.83091	6.84018	6.90543	6.92541	6.96625	7.02399	7.09188	7.09454	7.1007	7.15233	7.15846	7.14359	7.14852	7.1676	7.19441	7.23948	7.2514	7.27093	7.27777	7.29937	7.38098	7.44747	7.3916	7.3564	7.31461	7.35168	7.39581	7.44368	7.39795	7.36514	7.46095	7.53101	7.59584	7.66149	7.70557	7.75682	7.81211
6.79553	6.83227	6.85963	6.86708	6.91367	6.954	6.92909	6.91032	6.88357	6.86743	6.87241	6.83386	6.87034	6.86718	6.84931	6.83922	6.85205	6.91407	6.96721	7.03115	7.06392	7.07846	7.07898	7.0984	7.11853	7.17423	7.19151	7.20092	7.21926	7.2548	7.2617	7.31806	7.33432	7.39077	7.42997	7.43163	7.38202	7.34672	7.36558	7.42341	7.38064	7.37678	7.53197	7.4844	7.54225	7.60023	7.62645	7.68459	7.73398	7.76621
6.79768	6.88172	6.92952	6.92104	6.90442	6.96265	6.94909	6.90064	6.8615	6.85087	6.85129	6.80659	6.83504	6.82132	6.81785	6.81216	6.82846	6.83751	6.90744	6.97145	6.99495	7.04939	7.08094	7.05227	7.09481	7.17055	7.20146	7.1827	7.22409	7.26889	7.28737	7.28282	7.33838	7.38137	7.43191	7.44198	7.40716	7.39414	7.41024	7.50076	7.48679	7.45787	7.4507	7.5967	7.56575	7.57955	7.59528	7.63471	7.69243	7.73474
6.84447	6.88882	6.94326	6.91646	6.87861	6.90757	6.87208	6.82157	6.80368	6.81116	6.78936	6.80055	6.728	6.75237	6.84346	6.83905	6.83267	6.8469	6.85069	6.93491	6.9347	7.04476	7.10555	7.11416	7.11874	7.12305	7.18888	7.17477	7.24097	7.2218	7.23555	7.32714	7.35838	7.38685	7.43805	7.42264	7.40525	7.40302	7.45662	7.52853	7.49858	7.53946	7.58151	7.52324	7.67553	7.57219	7.55972	7.59317	7.65666	7.72459
6.83214	6.8675	6.90802	6.8664	6.85122	6.88612	6.8257	6.78277	6.76355	6.74487	6.74566	6.76198	6.7519	6.77861	6.82808	6.8687	6.85304	6.86373	6.89402	6.92722	6.93681	7.04249	7.10312	7.13877	7.16689	7.15296	7.18213	7.17567	7.23065	7.26036	7.27316	7.35567	7.3622	7.38193	7.40635	7.4082	7.41329	7.41532	7.50378	7.5632	7.56831	7.64407	7.71307	7.78927	7.61391	7.6594	7.60978	7.58928	7.65775	7.69753
6.79602	6.83057	6.85952	6.85672	6.8289	6.88682	6.81998	6.79913	6.81906	6.79627	6.78876	6.81261	6.82672	6.8198	6.85989	6.85553	6.88218	6.91211	6.97699	6.90708	6.9208	7.05685	7.13527	7.17255	7.15629	7.15916	7.16049	7.17556	7.21657	7.28636	7.26015	7.2579	7.31658	7.38897	7.41838	7.43662	7.43123	7.41505	7.56046	7.60219	7.67179	7.70646	7.80106	7.87779	7.72429	7.75204	7.63526	7.64009	7.65248	7.6802
6.93341	6.85726	6.86543	6.85938	6.86005	6.86654	6.84264	6.84476	6.85451	6.8476	6.83738	6.84377	6.85667	6.84282	6.8798	6.90474	6.9042	6.92885	6.97471	6.93161	6.89753	7.06681	7.11686	7.142	7.12048	7.124	7.13892	7.18032	7.22878	7.20088	7.22213	7.29846	7.36104	7.41615	7.43742	7.47029	7.45661	7.45087	7.47065	7.58029	7.66874	7.70454	7.80631	7.92112	7.64095	7.70004	7.61677	7.6175	7.65434	7.68561
6.92702	6.87061	6.88783	6.8826	6.88953	6.85948	6.87232	6.87351	6.88132	6.86979	6.86532	6.87562	6.87395	6.88105	6.88969	6.93329	6.95093	6.96172	6.98356	6.91331	6.90659	7.09036	7.14083	7.16699	7.17545	7.16209	7.13415	7.1283	7.16659	7.21401	7.28428	7.36224	7.39744	7.41402	7.45642	7.45635	7.41065	7.44031	7.47717	7.5716	7.68387	7.7327	7.75846	7.85174	7.74345	7.5555	7.51483	7.52766	7.59389	7.68761
6.93147	6.876	6.86282	6.91262	6.9179	6.89573	6.85735	6.90069	6.89139	6.90725	6.91024	6.88891	6.89897	6.88399	6.92822	6.94946	6.99761	6.97077	6.96099	6.95011	6.99467	7.12539	7.14357	7.16975	7.19762	7.22239	7.20125	7.16781	7.20086	7.23871	7.29618	7.39894	7.40056	7.40024	7.425	7.46171	7.4938	7.38743	7.45913	7.55951	7.62948	7.67784	7.82184	7.82388	7.72308	7.72749	7.41303	7.44072	7.54107	7.61966
6.93668	6.88828	6.88019	6.90779	6.93877	6.92235	6.88671	6.84968	6.88405	6.86834	6.87148	6.85652	6.87714	6.90098	6.95704	6.99351	7.0051	7.00714	6.9898	6.95008	7.07965	7.12863	7.1666	7.17388	7.20987	7.23377	7.20779	7.21166	7.24615	7.29062	7.33722	7.39342	7.40081	7.47219	7.50712	7.50275	7.51382	7.55367	7.51945	7.5824	7.67757	7.73191	7.72799	7.87252	7.87429	7.70239	7.72656	7.52824	7.53675	7.55977
6.93443	6.87744	6.90275	6.9302	6.94441	6.93789	6.94105	6.89729	6.86567	6.86675	6.87025	6.84152	6.82662	6.83269	6.92589	6.98791	7.01635	7.05673	7.03917	7.11447	7.12256	7.14688	7.17503	7.20052	7.23161	7.22592	7.20696	7.23331	7.28926	7.33953	7.34152	7.41109	7.42163	7.47733	7.47302	7.49523	7.54395	7.59616	7.65098	7.72242	7.63652	7.67321	7.75653	7.68241	7.67372	7.74649	7.64915	7.56061	7.51755	7.35469
6.94	6.88355	6.91354	6.9286	6.97226	6.97216	6.92151	6.91415	6.82388	6.78978	6.80197	6.82767	6.84704	6.86991	6.93133	6.99873	7.07414	7.07657	7.1247	7.1211	7.11746	7.11636	7.13808	7.17675	7.22647	7.24971	7.24309	7.27206	7.32962	7.37514	7.38574	7.41446	7.41636	7.46367	7.4418	7.49502	7.54666	7.59743	7.64618	7.71514	7.87167	7.88738	7.50286	6.76684	6.82307	6.95537	7.55505	7.42915	7.76477	7.56763
6.9492	6.92133	6.89271	6.92897	6.92236	6.94229	6.9122	6.9081	6.88908	6.8752	6.83365	6.79575	6.7956	6.86985	6.98576	7.0248	7.13825	7.18047	7.13836	7.13336	7.09099	7.06299	7.11352	7.17949	7.23898	7.23699	7.22162	7.26676	7.34472	7.37519	7.34602	7.36877	7.42349	7.44737	7.4573	7.49916	7.55135	7.60312	7.6541	7.71341	7.85401	8.02265	7.89954	7.07063	5.39967	5.83911	7.59837	7.61137	7.64363	7.68899
6.88804	6.89347	6.89551	6.86194	6.88855	6.93573	6.9676	6.91736	6.89798	6.91481	6.93567	6.9291	6.90094	6.90762	7.02829	7.10895	7.16172	7.17104	7.11233	7.0702	7.06127	7.03117	7.11861	7.17793	7.20948	7.23894	7.24828	7.27787	7.34316	7.3343	7.34123	7.34061	7.39664	7.44917	7.49937	7.50457	7.55616	7.6078	7.65981	7.71009	7.81932	7.90761	7.78432	7.89642	8.01332	8.09884	7.25219	7.25238	7.47574	7.69128
6.89062	6.86692	6.84866	6.86393	6.88217	6.89713	6.92485	6.96374	6.93896	6.91392	6.90773	6.93859	6.92303	6.94012	6.96537	7.08134	7.09593	7.06739	7.07964	7.05992	7.01479	6.99651	7.07762	7.11778	7.16027	7.18897	7.21732	7.25387	7.31432	7.29755	7.34644	7.36814	7.38556	7.43443	7.51275	7.50913	7.56139	7.61382	7.66111	7.71852	7.77183	7.801	7.96743	8.06086	8.16703	8.11024	8.06556	7.36011	7.5254	7.68686
6.90235	6.83228	6.87766	6.85099	6.85306	6.85954	6.87417	6.91111	6.96095	6.98038	7.01038	6.89772	6.91099	6.94778	6.94851	6.97655	7.02671	7.03338	7.04929	7.07549	7.08815	7.10073	7.12522	7.13631	7.16498	7.20889	7.20312	7.27149	7.31365	7.29185	7.35148	7.3503	7.37737	7.41946	7.49948	7.51446	7.5555	7.59532	7.65324	7.6684	7.63939	7.74	8.05003	8.17146	7.93276	7.82283	7.64013	7.49246	7.91808	7.88921
6.93207	6.87888	6.87255	6.87017	6.84952	6.86032	6.90495	6.93114	6.93152	6.94213	6.99737	7.02757	6.89785	6.9517	6.97783	6.88226	6.87413	7.05029	7.14831	7.19785	7.08963	7.12486	7.1678	7.1898	7.2	7.25269	7.28824	7.30341	7.2883	7.31788	7.36035	7.38468	7.39356	7.43931	7.49312	7.51876	7.51565	7.56487	7.58237	7.64513	7.67482	7.86316	7.96317	8.00898	7.95416	7.7907	7.72196	8.48119	8.44067	7.94102
6.9119	6.86051	6.89198	6.88642	6.92574	6.94387	6.94824	6.93424	6.92511	6.95109	6.98561	7.04313	7.01792	6.97218	6.97993	6.92576	7.0307	7.11772	7.11315	7.05124	7.12141	7.16698	7.19871	7.21249	7.24051	7.29821	7.30215	7.28036	7.26317	7.29451	7.33921	7.34738	7.37531	7.41483	7.48178	7.49084	7.53418	7.49764	7.51001	7.541	7.65864	7.77925	7.80022	7.89415	7.87085	7.77959	7.80381	8.09126	8.051	8.05599
7.02561	6.9875	6.97572	6.9637	6.94575	6.94881	6.95145	6.93729	6.94773	6.96407	6.9956	7.04965	7.05265	7.02652	7.02277	7.04815	7.11615	7.09093	7.08923	7.08189	7.13627	7.19302	7.22039	7.24466	7.2624	7.25017	7.29964	7.31754	7.27798	7.31116	7.31393	7.34599	7.38449	7.41989	7.43893	7.4796	7.53653	7.50933	7.55002	7.48917	7.63083	7.66297	7.72433	7.73907	7.75796	7.7215	7.84411	7.8468	7.86176	7.82227
6.98869	6.9877	6.97371	6.96806	6.97193	6.96363	6.9297	6.93853	6.97666	6.9952	6.99598	7.02671	7.09772	7.12265	7.01433	7.11075	7.12872	7.15742	7.16388	7.1125	7.13577	7.15435	7.21481	7.2447	7.25825	7.2795	7.29916	7.31549	7.27629	7.31748	7.32161	7.34149	7.39869	7.43968	7.45535	7.48889	7.57145	7.58795	7.49103	7.51534	7.48959	7.54904	7.60626	7.67258	7.7159	7.78708	7.9137	7.94052	7.99017	8.05132
6.986	7.01339	6.99248	6.9849	6.97669	6.94517	6.95741	6.97466	6.97875	6.99966	7.03178	7.06486	7.10254	7.1053	6.99392	7.0607	7.12312	7.15895	7.19885	7.19796	7.17469	7.1674	7.20209	7.24525	7.27921	7.28424	7.28065	7.3065	7.29693	7.28561	7.33053	7.3517	7.39538	7.44845	7.44078	7.4166	7.38967	7.49179	7.52011	7.43291	7.44134	7.48092	7.56452	7.5855	7.72152	7.85274	7.89575	7.99851	8.05672	8.01103
7.05735	7.09273	7.0144	6.9758	6.9894	6.99366	6.9884	6.98046	6.99015	7.01228	7.02107	7.04019	7.07295	7.08186	6.93073	7.03229	7.01849	7.10735	7.19893	7.22757	7.23686	7.19953	7.20347	7.2184	7.24167	7.25697	7.2658	7.27959	7.31359	7.27759	7.31094	7.34234	7.39243	7.41338	7.4231	7.44748	7.40955	7.50601	7.43353	7.37908	7.44894	7.46282	7.48756	7.71032	7.87578	7.83099	7.89645	7.89693	7.91339	7.92522
7.06091	6.99988	7.06949	7.07123	7.03388	7.005	6.98633	6.99303	7.00956	7.03154	7.04303	7.06016	7.08511	7.10779	6.95223	6.99588	7.0804	7.06156	7.10108	7.11318	7.16127	7.17473	7.15553	7.18302	7.21657	7.24557	7.245	7.26359	7.30798	7.31858	7.31079	7.30735	7.36653	7.44196	7.44293	7.38635	7.49527	7.50947	7.39897	7.37213	7.50816	7.46177	7.44095	7.77991	7.70861	7.80478	7.8331	7.83343	7.85897	7.90563
7.0582	6.96919	6.98399	7.02256	7.0104	6.98859	6.98453	7.00437	7.03838	7.04856	7.07548	7.08011	7.08086	7.06626	6.91848	7.00588	7.11481	7.12168	7.09629	7.12416	7.18278	7.20911	7.20867	7.21241	7.22389	7.25278	7.28877	7.30427	7.30611	7.3615	7.34997	7.31913	7.33993	7.38456	7.45956	7.50514	7.59041	7.48544	7.43134	7.38158	7.50171	7.61545	7.46993	7.57883	7.73801	7.79859	7.81542	7.83932	7.85902	7.88957
7.06551	6.99683	6.99718	6.94841	6.95937	6.95055	6.96218	7.00181	7.0385	7.05549	7.08293	7.07136	7.05239	7.01601	6.9731	7.06872	7.12852	7.15826	7.17213	7.17656	7.19841	7.22998	7.24146	7.23308	7.26825	7.29557	7.33035	7.32226	7.34278	7.38614	7.40046	7.34729	7.36151	7.36488	7.34313	7.3343	7.39482	7.47352	7.41874	7.40274	7.52757	7.74838	7.50962	7.59542	7.71431	7.79794	7.81578	7.83885	7.85833	7.86938
7.00044	6.95298	6.92781	6.92172	6.86526	6.84294	6.88642	6.9348	6.98052	7.04473	7.08398	7.06055	7.03384	7.08512	7.17317	7.08244	7.1453	7.19683	7.22084	7.25876	7.26274	7.24634	7.2606	7.27253	7.32155	7.32066	7.31338	7.33484	7.38036	7.40402	7.40459	7.41881	7.40235	7.39558	7.42858	7.44834	7.48682	7.47702	7.49468	7.48325	7.59218	7.67693	7.67702	7.66475	7.67778	7.78548	7.80086	7.8216	7.84166	7.8474
6.82952	6.86101	6.90282	6.90914	6.90763	6.89762	6.90221	6.93804	6.95303	6.99489	7.06584	7.14004	7.16146	7.16586	7.15716	7.17481	7.16453	7.2182	7.26955	7.28611	7.28976	7.28145	7.27302	7.31047	7.29947	7.31079	7.30331	7.36079	7.39074	7.39396	7.40884	7.43181	7.45154	7.5396	7.6682	7.63619	7.55749	7.59474	7.52126	7.52295	7.59345	7.73733	7.89005	7.68769	7.65307	7.7586	7.79178	7.81265	7.83402	7.8526
6.7527	6.78178	6.87049	6.88479	6.8885	6.89081	6.91702	6.96753	7.00448	7.03248	7.08293	7.14953	7.18428	7.19435	7.18311	7.20269	7.25921	7.24132	7.28425	7.30393	7.29081	7.31375	7.26452	7.25581	7.27426	7.27443	7.31689	7.39154	7.41894	7.41978	7.42424	7.45287	7.52633	7.63561	7.71798	7.81083	7.73778	7.50178	7.57275	7.64382	7.65351	7.72362	7.7685	7.7865	7.65141	7.71966	7.77629	7.8004	7.82144	7.84312
6.93828	6.98113	6.95174	6.95776	6.96054	6.95576	6.97113	6.99154	7.025	7.05682	7.08327	7.11343	7.16921	7.17065	7.19906	7.21973	7.23394	7.29378	7.31394	7.3126	7.31541	7.32041	7.28206	7.23672	7.23205	7.30444	7.37851	7.41836	7.40939	7.41144	7.4336	7.48062	7.59087	7.6993	7.7668	7.84398	7.97144	7.5977	7.61185	7.70062	7.74534	7.75696	7.95207	7.86988	7.69574	7.72027	7.74211	7.78786	7.81415	7.8419
6.96631	6.95798	6.93485	6.95476	6.95898	6.96163	6.9831	7.04726	7.08354	7.09695	7.08887	7.06669	7.12881	7.19474	7.20989	7.23014	7.20639	7.25536	7.29987	7.31931	7.33795	7.31981	7.26521	7.21245	7.25298	7.32063	7.37825	7.3965	7.38555	7.4062	7.44275	7.51498	7.62426	7.69652	7.77842	7.69872	7.70431	7.57167	7.59661	7.64726	7.66603	7.68764	7.68243	7.88804	7.77852	7.76402	7.75106	7.78793	7.81434	7.8413
6.96729	6.96383	6.95016	6.95338	6.96332	6.98073	7.01058	7.07108	7.10554	7.1132	7.08679	7.08544	7.12029	7.20857	7.24059	7.24494	7.2037	7.13112	7.26168	7.30082	7.3214	7.31355	7.24328	7.18788	7.24361	7.33637	7.33055	7.34735	7.36495	7.39162	7.4382	7.52117	7.56515	7.56203	7.51864	7.5438	7.46699	7.57097	7.62404	7.63516	7.6376	7.64544	7.65272	7.68832	7.73448	7.80336	7.80035	7.78204	7.76739	7.80272
6.96842	6.95428	6.95399	6.95225	6.97869	6.99557	7.03608	7.07671	7.08606	7.10037	7.11746	7.13074	7.15538	7.21717	7.22616	7.27849	7.21364	7.14959	7.02995	7.29691	7.27208	7.27948	7.25	7.22633	7.21099	7.31606	7.278	7.31407	7.32515	7.33721	7.41468	7.44523	7.43035	7.46943	7.51329	7.50663	7.47138	7.63167	7.69536	7.71526	7.65265	7.58342	7.64531	7.67083	7.68748	7.72105	7.76056	7.76894	7.78163	7.81232
6.92786	6.90733	6.92161	6.91887	6.96075	6.97239	6.97618	7.03782	7.06495	7.09791	7.13262	7.15481	7.16205	7.22332	7.25467	7.2399	7.22603	7.16635	7.12161	7.21433	7.2947	7.24153	7.25352	7.27519	7.2622	7.27445	7.1531	7.11726	7.2398	7.34331	7.38864	7.39984	7.42161	7.46515	7.49053	7.51836	7.55299	7.64036	7.74638	7.71725	7.66506	7.71308	7.63274	7.64246	7.69587	7.72597	7.73555	7.78364	7.81214	7.82564
6.93488	6.93362	6.87644	6.89491	6.91267	6.92713	6.97855	7.08143	7.07409	7.08877	7.10998	7.14537	7.17135	7.24601	7.27183	7.25061	7.24526	7.18616	7.07618	7.16322	7.25842	7.23841	7.22466	7.30801	7.32564	7.24911	7.07631	7.08553	7.22254	7.33559	7.35048	7.373	7.41711	7.4621	7.50826	7.54925	7.59372	7.60291	7.70821	7.71529	7.73404	7.70455	7.71605	7.69382	7.7144	7.69976	7.73482	7.80823	7.82049	7.80755
6.91366	6.90812	6.87926	6.9226	6.94188	6.95013	6.98018	7.04236	7.0825	7.09687	7.09019	7.10938	7.14499	7.21371	7.23783	7.24043	7.23459	7.26518	7.17142	7.04772	7.18887	7.18683	7.20063	7.33358	7.31125	7.28798	7.19369	7.20024	7.32873	7.3317	7.29264	7.3349	7.41408	7.45944	7.50356	7.54865	7.59625	7.56613	7.61754	7.72571	7.73866	7.75897	7.69875	7.69162	7.71159	7.72359	7.71335	7.75269	7.80327	7.83525
6.9904	6.93588	6.9368	6.94513	6.95408	6.96626	6.98389	7.00787	7.07732	7.10853	7.1064	7.13155	7.16032	7.20719	7.22453	7.21576	7.21949	7.20789	7.2318	7.00998	7.07895	7.17547	7.28951	7.36486	7.31753	7.2913	7.13384	7.31616	7.4053	7.40508	7.34872	7.37119	7.44504	7.4774	7.5173	7.55416	7.57437	7.5388	7.52263	7.67982	7.69543	7.7335	7.77471	7.70831	7.72596	7.70222	7.69834	7.75467	7.8786	7.84425
6.94301	6.84362	6.8994	6.92853	6.94269	6.97146	6.98566	6.99933	7.05138	7.10581	7.10597	7.13167	7.14143	7.15443	7.18544	7.24263	7.21642	7.19287	7.16661	6.8804	7.22721	7.32963	7.30089	7.33637	7.36137	7.28134	7.31562	7.39706	7.41686	7.40923	7.44256	7.44291	7.45442	7.46881	7.49804	7.5105	7.52999	7.56447	7.62835	7.56516	7.70552	7.77192	7.78239	7.75915	7.78847	7.78979	7.72827	7.79645	7.89284	7.87594
6.86776	6.8056	6.86034	6.89872	6.93106	6.96616	7.02274	6.99879	7.0503	7.10645	7.14704	7.16711	7.17747	7.16053	7.15724	7.12568	7.12955	7.17479	6.92839	7.30633	7.4116	7.31654	7.32499	7.43616	7.41531	7.35325	7.4068	7.54488	7.55293	7.51047	7.48156	7.54373	7.5064	7.42579	7.45703	7.47895	7.59496	7.62547	7.61302	7.62193	7.6317	7.76867	7.7202	7.72523	7.75605	7.79635	7.81378	7.81245	7.8351	7.78934
6.83428	6.81041	6.86741	6.8965	6.93066	6.97857	7.0051	7.02224	7.04007	7.08339	7.1589	7.19219	7.21987	7.18871	7.17038	7.16026	7.15672	7.11787	7.12771	7.40909	7.36075	7.42603	7.40582	7.45883	7.5114	7.38826	7.50748	7.56308	7.51173	7.46571	7.48106	7.48431	7.48076	7.44837	7.42331	7.5089	7.58208	7.60416	7.58517	7.61186	7.68551	7.73	7.6795	7.7368	7.76762	7.76398	7.82683	7.8602	7.88247	7.7291
6.90511	6.84175	6.86863	6.89686	6.93426	6.97312	6.99989	7.02554	7.06081	7.09726	7.12849	7.15071	7.16528	7.14037	7.106	7.06064	7.00616	6.96875	7.2007	7.38641	7.43432	7.5178	7.48847	7.54709	7.64735	7.62118	7.62645	7.54115	7.48884	7.48474	7.47288	7.49009	7.48319	7.52199	7.4659	7.51095	7.561	7.57172	7.57137	7.62043	7.695	7.78022	7.65485	7.65833	7.75075	7.7952	7.79847	7.83295	7.89226	7.78544
6.9062	6.90441	6.91734	6.93594	6.98289	6.99297	7.01123	7.05215	7.08095	7.08645	7.11417	7.12929	7.13398	7.14827	7.14587	7.11248	7.09115	7.0229	7.28739	7.30945	7.40974	7.49486	7.47563	7.78071	7.90292	7.89749	7.7081	7.59047	7.53289	7.49818	7.48768	7.53664	7.52409	7.53139	7.57705	7.44862	7.49429	7.50191	7.55853	7.64317	7.71763	7.77807	7.68105	7.5788	7.71303	7.79155	7.78287	7.85194	7.93513	7.8835
6.90249	6.90431	6.89889	6.93508	6.97807	6.97395	7.00291	7.05278	7.09543	7.11281	7.13186	7.11932	7.11831	7.10131	7.0689	7.03091	6.98396	7.08305	7.26252	7.33586	7.41784	7.38111	7.32592	7.93514	8.18109	7.88542	7.70787	7.55892	7.5218	7.48848	7.49032	7.55749	7.56815	7.56189	7.58058	7.4469	7.36767	7.48397	7.57015	7.6431	7.72688	7.7952	7.72514	7.65947	7.7096	7.79327	7.80133	7.89429	7.95582	7.95168
6.89135	6.89812	6.89298	6.93532	6.94657	6.97316	7.00977	7.04876	7.08875	7.12439	7.08891	7.07924	7.0891	7.0741	7.06935	7.03019	6.97018	7.17433	7.31788	7.35089	7.46718	7.33174	7.30427	7.78774	8.19926	8.03295	7.80824	7.67547	7.52246	7.49966	7.49047	7.525	7.52807	7.51474	7.52473	7.47909	7.33714	7.47108	7.58126	7.65635	7.72982	7.80776	7.75379	7.73501	7.71938	7.73848	7.81309	7.87736	7.92437	7.93087
6.83256	6.88541	6.90851	6.9462	6.95355	6.97986	7.00623	7.03723	7.07844	7.07894	7.09341	7.07779	7.04007	7.02866	7.04446	7.058	6.99979	7.18728	7.28491	7.33902	7.48038	7.51003	7.50953	7.63193	7.85827	7.95583	7.77255	7.69029	7.60233	7.50593	7.48402	7.50024	7.527	7.51383	7.49863	7.49102	7.3544	7.45095	7.5872	7.66919	7.74253	7.81618	7.75969	7.79577	7.74524	7.74352	7.83527	7.90317	7.94406	7.95662
6.78683	6.89652	6.90637	6.92958	6.96921	6.98868	7.00059	7.02736	7.04155	7.05622	7.0703	7.05221	7.03988	7.02913	7.00531	6.95559	6.88232	7.38045	7.42692	7.37523	7.42658	7.47941	7.43635	7.4584	7.66026	7.79156	7.70504	7.64275	7.59077	7.48688	7.49266	7.50015	7.49776	7.50549	7.52708	7.5211	7.41378	7.4646	7.59753	7.68199	7.75681	7.82007	7.78099	7.82557	7.79626	7.79676	7.82892	7.88683	7.88919	7.91359
6.86106	6.87876	6.88402	6.88918	6.93946	6.96231	6.99488	7.02224	7.02283	7.0462	7.04299	7.03399	7.02208	6.9693	6.9211	6.90691	6.95157	7.30186	7.28013	7.30442	7.36202	7.3724	7.32593	7.32617	7.48074	7.63854	7.63743	7.56515	7.53099	7.48471	7.4522	7.49157	7.49455	7.49009	7.49974	7.49801	7.40616	7.44021	7.59445	7.69909	7.7714	7.83218	7.80562	7.81719	7.78597	7.8154	7.82565	7.89299	7.88619	7.91145
6.89759	6.89519	6.9058	6.9145	6.92619	6.9591	6.98467	7.00414	7.00553	7.0174	7.01552	7.0084	6.97287	6.93851	6.93963	6.90595	7.00895	7.23348	7.289	7.20832	7.27723	7.28008	7.21507	7.21158	7.35469	7.51595	7.61065	7.52012	7.49445	7.47454	7.44923	7.48424	7.50802	7.48695	7.47077	7.46915	7.42143	7.42056	7.59094	7.6879	7.75271	7.8	7.78703	7.80654	7.77027	7.81138	7.84388	7.88221	7.88912	7.88264
6.92932	6.9051	6.91552	6.92437	6.93564	6.9683	7.00007	7.01319	7.00509	7.01085	7.00813	7.01548	6.97826	6.95209	6.92155	6.89718	7.0443	7.12788	7.18854	7.20214	7.20209	7.20492	7.18431	7.20849	7.27342	7.42674	7.56641	7.47131	7.45057	7.43306	7.41868	7.46306	7.49169	7.50299	7.48203	7.46806	7.48242	7.49028	7.63529	7.67969	7.70964	7.74092	7.76936	7.78443	7.7666	7.80004	7.84716	7.87687	7.87169	7.88735
6.97478	6.95163	6.95475	6.96907	6.97186	6.98645	6.9965	7.02512	7.01745	7.06096	7.04911	7.03983	7.0202	6.99179	6.95052	6.92511	7.06064	7.07669	7.11566	7.18345	7.14393	7.14199	7.11253	7.15149	7.26715	7.32843	7.48528	7.41847	7.41649	7.41151	7.39624	7.41705	7.46043	7.47936	7.44338	7.46182	7.45873	7.51647	7.61014	7.64957	7.67919	7.7332	7.74836	7.77217	7.75974	7.79669	7.83732	7.85322	7.86946	7.91049
6.98703	6.97565	6.97243	6.98814	7.00201	7.02808	7.04337	7.06445	7.07028	7.05772	7.07094	7.05047	7.03493	7.01648	7.00377	6.99436	7.0685	7.0543	7.11387	7.21172	7.20296	7.12551	7.08344	7.12394	7.21791	7.32504	7.46568	7.38684	7.3753	7.42176	7.42069	7.41205	7.4304	7.48485	7.44066	7.42583	7.48062	7.55388	7.60955	7.59461	7.67957	7.73325	7.76416	7.80487	7.82451	7.81559	7.85105	7.87923	7.85905	7.90173
7.02247	7.00268	7.0021	7.01243	7.02424	7.06502	7.10163	7.10139	7.09238	7.08672	7.09102	7.07458	7.08433	7.06811	7.03258	6.98368	7.06476	7.0693	7.11141	7.14268	7.19482	7.20136	7.08022	7.17308	7.27933	7.41962	7.50935	7.4434	7.40625	7.40659	7.42402	7.41567	7.39547	7.41363	7.40778	7.46041	7.52748	7.55511	7.56519	7.61461	7.65732	7.69175	7.76381	7.79132	7.80689	7.81007	7.80906	7.86692	7.93452	7.87923
7.05994	7.02563	7.02553	7.03799	7.04486	7.06956	7.15687	7.13519	7.13843	7.12773	7.10876	7.10917	7.11657	7.09127	7.0652	7.03866	7.079	7.06576	7.11395	7.13685	7.1419	7.20241	7.23117	7.30695	7.3629	7.51086	7.54298	7.49905	7.45494	7.47739	7.4454	7.39738	7.3576	7.38493	7.42354	7.474	7.51956	7.56282	7.58419	7.56613	7.65184	7.70852	7.7383	7.72431	7.71549	7.76142	7.80544	7.81458	7.87175	7.90886
7.10071	7.05047	7.05092	7.0624	7.08359	7.10712	7.16279	7.15186	7.14187	7.13073	7.14072	7.14541	7.14629	7.13005	7.09514	7.06529	7.04134	7.07117	7.13258	7.19252	7.19601	7.18297	7.21559	7.26695	7.32342	7.46097	7.4876	7.43263	7.40071	7.37872	7.38211	7.35749	7.37447	7.42135	7.48511	7.51609	7.55022	7.61511	7.6465	7.65224	7.64263	7.72302	7.73185	7.72491	7.73435	7.7454	7.81916	7.87039	7.86354	7.88071
7.14026	7.11862	7.10012	7.08207	7.09214	7.16114	7.1604	7.17232	7.15771	7.13331	7.1206	7.17648	7.18737	7.15705	7.12741	7.0946	7.05285	7.11582	7.19851	7.24108	7.22652	7.2128	7.23842	7.29129	7.38365	7.41511	7.41936	7.42084	7.39498	7.37167	7.43528	7.44738	7.48126	7.50608	7.54587	7.57428	7.61932	7.66446	7.67446	7.6881	7.6996	7.72194	7.72871	7.69187	7.71657	7.74488	7.80257	7.84073	7.87526	7.8713
7.16004	7.13159	7.09474	7.08337	7.06626	7.19157	7.16078	7.17927	7.17473	7.18536	7.18258	7.09717	7.2513	7.20024	7.1656	7.12742	7.12473	7.1977	7.2367	7.25542	7.27946	7.29723	7.30186	7.3873	7.4268	7.44755	7.46113	7.45656	7.46963	7.47815	7.46735	7.53896	7.56471	7.57467	7.57228	7.57805	7.60747	7.63664	7.65976	7.69419	7.7018	7.67911	7.69719	7.69366	7.73339	7.78076	7.77076	7.75749	7.7803	7.7838
7.17711	7.14094	7.08864	7.07242	7.14823	7.21897	7.15347	7.15799	7.14421	7.18223	7.14945	7.13803	7.29367	7.29944	7.23198	7.21567	7.22882	7.25596	7.2774	7.31107	7.30071	7.33992	7.41772	7.44215	7.51147	7.50753	7.50637	7.50977	7.51382	7.50547	7.53278	7.48599	7.48861	7.6014	7.61808	7.61344	7.61372	7.61729	7.6414	7.68307	7.67074	7.65238	7.70159	7.75872	7.74319	7.71384	7.71104	7.72282	7.73064	7.71996
7.19014	7.12763	7.11317	7.13087	7.10027	7.17894	7.17205	7.1781	7.17075	7.16691	7.1748	7.19378	7.21179	7.25556	7.31753	7.3179	7.32873	7.35653	7.37287	7.33922	7.39046	7.43095	7.47781	7.55836	7.6091	7.59947	7.57252	7.54079	7.5232	7.53649	7.54688	7.52849	7.52078	7.55155	7.57616	7.5878	7.64307	7.61996	7.63778	7.65839	7.69318	7.67249	7.69903	7.74062	7.73103	7.72515	7.72458	7.72067	7.72184	7.69723
7.26849	7.13524	7.17889	7.16102	7.18235	7.24727	7.21224	7.22099	7.18711	7.19459	7.21885	7.3283	7.3001	7.31146	7.32294	7.36984	7.44007	7.48794	7.48424	7.44732	7.46794	7.4937	7.54909	7.56562	7.62178	7.6055	7.5948	7.57904	7.56914	7.59439	7.58641	7.57487	7.57912	7.56777	7.55845	7.54831	7.60538	7.61917	7.62251	7.65492	7.67094	7.68978	7.69006	7.72193	7.76179	7.75185	7.75095	7.73966	7.71698	7.67902
7.33391	7.3672	7.24331	7.19823	7.17671	7.1963	7.20896	7.21225	7.20178	7.24406	7.28358	7.28327	7.29763	7.27537	7.29628	7.37038	7.5169	7.55926	7.51805	7.48672	7.50503	7.51181	7.55893	7.62495	7.65433	7.64544	7.6299	7.62332	7.60769	7.61038	7.6115	7.60474	7.62473	7.60201	7.59005	7.59915	7.64883	7.65783	7.6337	7.67488	7.6918	7.68717	7.71783	7.74494	7.78003	7.77033	7.77567	7.77288	7.73779	7.65951
7.58323	7.26464	7.11745	7.16258	7.18025	7.20543	7.2142	7.21047	7.18983	7.25804	7.35332	7.28316	7.28216	7.27543	7.28644	7.39517	7.4779	7.50476	7.44406	7.40281	7.41703	7.46096	7.50366	7.55844	7.56335	7.58114	7.62349	7.62017	7.60789	7.5811	7.57827	7.60672	7.63398	7.64512	7.60721	7.62617	7.67422	7.67925	7.65327	7.69554	7.72911	7.70683	7.7368	7.76798	7.78042	7.78586	7.79107	7.79387	7.78395	7.67191
7.32436	7.08592	7.14747	7.21185	7.17862	7.20718	7.22418	7.21678	7.25319	7.36132	7.33854	7.30921	7.24267	7.26371	7.3672	7.42293	7.47712	7.3463	7.26323	7.2529	7.35257	7.4401	7.53047	7.55382	7.54891	7.55738	7.57907	7.58391	7.57841	7.57748	7.63333	7.66972	7.67234	7.65452	7.63401	7.65253	7.66501	7.68926	7.70956	7.73906	7.76214	7.72978	7.76947	7.78667	7.79678	7.80224	7.80663	7.80995	7.81388	7.72092
6.9945	7.03818	7.22084	7.20192	7.317	7.27302	7.21607	7.21486	7.31508	7.39131	7.33139	7.30575	7.27922	7.26944	7.39517	7.38988	7.4035	7.38605	7.33771	7.30772	7.34574	7.4356	7.50408	7.56465	7.57036	7.57706	7.56209	7.56621	7.60861	7.63759	7.66491	7.66408	7.67558	7.66672	7.67431	7.67239	7.68325	7.70345	7.74937	7.78165	7.77281	7.76753	7.80053	7.80728	7.81779	7.81814	7.82474	7.83249	7.81566	7.74112
6.59935	6.90073	7.19324	7.43596	7.36174	7.29681	7.20304	7.17674	7.31824	7.33509	7.30931	7.30761	7.296	7.36862	7.41702	7.38991	7.42278	7.41866	7.45035	7.46087	7.49471	7.45913	7.48981	7.46863	7.53996	7.53694	7.5453	7.57067	7.6002	7.64034	7.66029	7.65713	7.67298	7.69445	7.70725	7.69687	7.70618	7.72324	7.77935	7.82102	7.80257	7.80416	7.82773	7.83492	7.84464	7.8404	7.84625	7.85247	7.79729	7.82837
6.99497	7.12935	7.33869	7.37832	7.21218	7.22498	7.20237	7.23249	7.34466	7.27154	7.29063	7.29505	7.35401	7.38085	7.42395	7.41697	7.42325	7.41165	7.44868	7.51057	7.52575	7.61381	7.59721	7.5007	7.48748	7.51153	7.5195	7.57051	7.60062	7.63216	7.65921	7.65804	7.67846	7.71185	7.73988	7.73037	7.7429	7.75691	7.79059	7.81872	7.84512	7.83608	7.85071	7.86389	7.8442	7.85643	7.85812	7.83526	7.84173	7.9052
6.87495	6.93386	7.086	7.01302	6.98024	7.32129	7.34366	7.30003	7.41164	7.264	7.26679	7.36719	7.35162	7.35843	7.41594	7.42009	7.40295	7.40368	7.45452	7.52642	7.67899	7.65256	7.59914	7.55847	7.47426	7.46246	7.51994	7.55731	7.57987	7.60689	7.65496	7.6641	7.704	7.73676	7.76463	7.76206	7.77865	7.77885	7.81766	7.82844	7.88608	7.8621	7.89797	7.87306	7.84424	7.87	7.86211	7.88123	7.89639	7.84439
7.38982	7.18729	7.19503	7.27165	7.3202	7.25651	7.29755	7.30975	7.40135	7.28161	7.32466	7.36182	7.37173	7.42323	7.43189	7.41112	7.4002	7.38994	7.52143	7.59928	7.651	7.60273	7.57899	7.54963	7.48805	7.45846	7.50157	7.53756	7.57486	7.58215	7.64655	7.70677	7.74758	7.79911	7.80552	7.77008	7.76323	7.78273	7.81485	7.85745	7.93274	7.9057	7.94805	7.96199	7.89539	7.89723	7.89875	7.87584	7.80197	7.75986
7.38831	7.11439	7.28518	7.32419	7.28067	7.28355	7.23692	7.35961	7.38532	7.28439	7.33241	7.36168	7.419	7.43923	7.41508	7.40752	7.40319	7.38034	7.45287	7.57099	7.60559	7.5651	7.54006	7.52135	7.47016	7.46969	7.51012	7.49994	7.5195	7.56497	7.65955	7.73686	7.7931	7.82718	7.78746	7.74179	7.72565	7.7762	7.82374	7.85812	7.92426	7.91595	7.93442	7.96696	7.98309	7.97738	7.91936	7.82461	7.76462	7.77689
7.2353	7.39028	7.33316	7.31851	7.29783	7.2783	7.27876	7.42668	7.30773	7.28564	7.32822	7.36598	7.41836	7.43847	7.44139	7.41098	7.39052	7.39707	7.46017	7.54773	7.54138	7.53021	7.51489	7.5122	7.45216	7.46394	7.50104	7.48216	7.45714	7.5319	7.62083	7.70462	7.73895	7.78103	7.71928	7.69648	7.73071	7.81045	7.8768	7.86145	7.89459	7.95306	7.97207	7.98842	8.10539	8.01884	7.86778	7.7981	7.79284	7.77184
7.08297	7.45135	7.45313	7.30524	7.27892	7.27311	7.2879	7.27739	7.30267	7.27952	7.32846	7.37066	7.41565	7.42373	7.45347	7.43932	7.4063	7.42405	7.45364	7.53479	7.5256	7.48922	7.47966	7.48049	7.44679	7.43561	7.50398	7.50982	7.4976	7.48503	7.57722	7.66922	7.68813	7.77635	7.87527	7.8377	7.87587	7.99424	8.00907	7.92618	7.88639	7.77295	7.68313	7.95496	7.99719	7.93499	7.8735	7.7717	7.76399	7.86151
7.30291	7.31506	7.44663	7.37458	7.32415	7.29573	7.28829	7.2584	7.27592	7.2791	7.33017	7.37021	7.39243	7.41786	7.45667	7.45673	7.44835	7.4268	7.505	7.5401	7.53322	7.50807	7.48213	7.46474	7.46092	7.47363	7.53599	7.5658	7.66607	7.62868	7.6894	7.73902	7.73017	7.83588	7.9683	8.02006	7.9732	7.88377	8.0155	7.83422	7.81801	7.77751	7.73304	7.78784	7.81121	7.82816	7.62337	7.61763	7.67327	7.77773
7.2846	7.33103	7.31746	7.3616	7.38025	7.34205	7.28941	7.25733	7.26369	7.27885	7.32889	7.36659	7.38784	7.41433	7.45	7.46291	7.47021	7.43576	7.51516	7.54126	7.52717	7.51651	7.4988	7.51289	7.47764	7.50416	7.62142	7.68482	7.8503	7.92235	7.99795	7.89585	7.86268	7.9002	7.92655	7.99567	8.00673	7.91421	7.84746	7.86743	7.8152	7.77197	7.74791	7.78932	7.82486	7.81364	7.75693	7.82359	7.80835	7.7538
7.36099	7.35292	7.29224	7.27423	7.32398	7.32051	7.3006	7.25268	7.25672	7.27546	7.31167	7.34173	7.38092	7.44006	7.47377	7.47011	7.45645	7.48701	7.54083	7.53541	7.50705	7.4819	7.47147	7.49003	7.54703	7.59899	7.68514	7.77443	7.86944	7.84701	7.85354	7.9134	7.84557	7.91452	8.09146	8.38902	8.05538	7.96905	7.95512	7.8622	7.75002	7.69024	7.75399	7.73262	7.74739	7.70301	7.7112	7.75939	7.80041	7.7894
7.38796	7.45817	7.39555	7.26177	7.24806	7.2474	7.25136	7.27557	7.21434	7.28574	7.31788	7.3689	7.41257	7.44979	7.47038	7.49777	7.47896	7.50817	7.54373	7.54689	7.5249	7.50727	7.48599	7.47674	7.50724	7.66452	7.73757	7.83303	7.82483	7.73813	7.76087	7.73256	7.69164	7.65365	7.66626	7.76116	7.80137	7.83782	7.87746	7.7917	7.87284	7.75083	7.77592	7.77288	7.78003	7.7616	7.76841	7.79378	7.77699	7.79977
7.2652	7.29466	7.31704	7.29813	7.22091	7.23504	7.2801	7.34007	7.29919	7.34248	7.37869	7.39658	7.43561	7.45772	7.47531	7.49214	7.50889	7.52632	7.54415	7.5437	7.53349	7.51673	7.49491	7.47644	7.47261	7.47966	7.59932	7.62053	7.7266	7.71368	7.71767	7.62605	7.6766	7.63096	7.64991	7.68475	7.75787	7.84276	7.85985	7.80874	7.9792	8.33181	7.87843	7.81408	7.88297	7.81259	7.76528	7.80658	7.83945	7.8653
7.27775	7.23113	7.23356	7.21179	7.2485	7.26231	7.30658	7.36353	7.33002	7.37109	7.40773	7.45137	7.46519	7.45512	7.45943	7.49423	7.51359	7.54026	7.56871	7.5525	7.54075	7.53181	7.50244	7.45752	7.43186	7.46149	7.48069	7.58963	7.67112	7.7236	7.70539	7.72922	7.67983	7.64204	7.68925	7.75419	7.80881	7.8324	7.81896	7.93774	8.11291	8.00577	8.03307	7.73434	7.65608	7.65784	7.6709	7.808	7.94037	7.9536
7.25847	7.21624	7.18458	7.24099	7.26588	7.29197	7.31081	7.36691	7.32183	7.39544	7.42875	7.46557	7.46511	7.45719	7.45656	7.48908	7.51247	7.54075	7.57106	7.56877	7.54617	7.50942	7.47007	7.43862	7.44092	7.45782	7.53052	7.73511	7.89541	7.8815	7.88698	7.92312	7.79951	7.72597	7.73542	7.75569	7.71601	7.81025	7.97507	7.97495	8.00356	7.94262	7.87571	7.86489	7.75918	7.72703	7.71999	7.81478	7.91004	7.90153
7.26975	7.31458	7.35586	7.31153	7.32348	7.34135	7.27735	7.26214	7.22302	7.30095	7.36777	7.39813	7.43855	7.45489	7.48127	7.48629	7.50936	7.55415	7.57354	7.55938	7.52551	7.47725	7.43764	7.42029	7.50837	7.52927	7.61729	7.81064	7.90592	8.45007	8.74302	8.82638	8.49616	8.47682	7.98947	7.98193	7.99397	7.94057	7.99063	7.96893	7.9592	7.93581	7.89139	7.92403	7.85448	7.75274	7.76114	7.76773	7.85018	7.84483
7.35634	7.45149	7.46986	7.40915	7.33848	7.2913	7.25215	7.22096	7.23625	7.29524	7.34845	7.37023	7.3965	7.4257	7.47033	7.48194	7.51814	7.57257	7.5725	7.54147	7.50902	7.48884	7.48662	7.52068	7.54297	7.5081	7.61375	7.67666	7.67926	8.08899	8.26051	7.84036	7.62179	7.64085	7.67139	7.74078	7.80026	7.76435	7.85991	7.83921	7.85645	7.89499	7.82712	7.81978	7.75147	7.75594	7.7423	7.75469	7.80036	7.85482
7.41874	7.52032	7.47899	7.41486	7.32609	7.30007	7.26371	7.19874	7.23007	7.2898	7.34303	7.35836	7.37748	7.41455	7.44932	7.49536	7.50972	7.53742	7.55808	7.52458	7.52048	7.53559	7.54446	7.56011	7.60028	7.58374	7.5842	7.60304	7.58111	7.52838	7.59843	7.66803	7.66842	7.63435	7.701	7.73923	7.73988	7.71509	7.72243	7.77262	7.80293	7.85409	7.82374	7.77991	7.81765	7.79806	7.77555	7.77056	7.78794	7.83208
7.48682	7.45198	7.41071	7.34799	7.30092	7.2602	7.22178	7.20772	7.25361	7.26969	7.33686	7.34623	7.36852	7.403	7.44911	7.48909	7.51365	7.51396	7.56617	7.56756	7.56891	7.59456	7.62047	7.64162	7.59304	7.50573	7.52834	7.62027	7.57194	7.58979	7.68171	7.73558	7.72439	7.66372	7.71316	7.76748	7.75955	7.73874	7.75665	7.77822	7.78594	7.79606	7.74397	7.77304	7.79843	7.84761	7.81196	7.80461	7.81756	7.81075
7.47882	7.48366	7.33267	7.20553	7.27081	7.27112	7.29341	7.30183	7.2713	7.30441	7.35698	7.37461	7.37598	7.39994	7.43368	7.4633	7.47351	7.5115	7.5801	7.63503	7.66166	7.65441	7.59998	7.59101	7.61042	7.52031	7.57372	7.64578	7.59905	7.62657	7.69118	7.72637	7.71935	7.66033	7.65794	7.70056	7.71414	7.71093	7.70934	7.73491	7.77215	7.78245	7.74488	7.77752	7.81237	7.82857	7.82632	7.82791	7.86933	7.84709
7.51789	7.57728	7.4577	7.42211	7.33074	7.29203	7.28807	7.30347	7.25595	7.31071	7.36217	7.38795	7.41833	7.43158	7.3956	7.41735	7.4261	7.51804	7.61423	7.70828	7.68353	7.6474	7.60811	7.60378	7.61253	7.56879	7.61206	7.64863	7.61973	7.62853	7.64414	7.69294	7.68343	7.61269	7.61757	7.63789	7.66273	7.66425	7.67569	7.68861	7.75501	7.76714	7.74858	7.80237	7.83481	7.83111	7.84342	7.86239	7.89311	7.88584
7.3811	7.55616	7.51845	7.49394	7.47537	7.44766	7.38103	7.36216	7.28008	7.32826	7.39881	7.42657	7.41248	7.42023	7.40088	7.35327	7.44362	7.54434	7.65742	7.72704	7.71519	7.66602	7.642	7.61861	7.62313	7.60948	7.60171	7.61658	7.62304	7.60836	7.65023	7.65589	7.6493	7.59784	7.54715	7.59186	7.60589	7.63313	7.65408	7.67503	7.72519	7.7398	7.76044	7.81428	7.85863	7.84434	7.85744	7.87355	7.93812	7.91053
7.48263	7.63522	7.53847	7.50036	7.42168	7.40128	7.41131	7.32248	7.26728	7.34774	7.42515	7.43691	7.43867	7.4628	7.48524	7.36032	7.4772	7.58813	7.70521	7.74034	7.69745	7.65287	7.62919	7.59808	7.60466	7.60647	7.59092	7.59172	7.59009	7.58909	7.63633	7.63602	7.61155	7.54394	7.50158	7.5352	7.56532	7.60613	7.64959	7.65627	7.69038	7.73322	7.77376	7.84601	7.87575	7.87831	7.86136	7.87698	7.94383	7.96864
7.5493	7.56132	7.49057	7.46406	7.41662	7.38675	7.38851	7.36842	7.28149	7.35625	7.43735	7.4669	7.46677	7.48014	7.49863	7.51922	7.49173	7.60864	7.70848	7.72209	7.62783	7.56342	7.54535	7.56557	7.57592	7.57945	7.58162	7.57969	7.55779	7.55196	7.60877	7.60524	7.58863	7.57293	7.50882	7.54418	7.58849	7.62991	7.64658	7.65227	7.67713	7.7338	7.80615	7.87918	7.92234	7.95115	7.91801	7.88469	7.98952	8.05521
7.60988	7.52064	7.46536	7.40885	7.39643	7.3872	7.38502	7.36855	7.34213	7.37031	7.44555	7.51082	7.48987	7.48526	7.52423	7.57184	7.58322	7.63012	7.69699	7.62923	7.47371	7.49621	7.53293	7.55123	7.57596	7.57409	7.56714	7.55939	7.51238	7.5791	7.61432	7.64056	7.62024	7.63075	7.61845	7.61554	7.61619	7.64314	7.65977	7.68101	7.70555	7.80028	7.88352	7.94302	7.98173	8	8.01628	8.00056	8.02115	8.18698
7.71116	7.46756	7.4549	7.3871	7.38857	7.38803	7.38127	7.37924	7.38053	7.38111	7.43878	7.49368	7.53108	7.51214	7.51052	7.54568	7.5809	7.6356	7.62479	7.56175	7.47646	7.49737	7.50787	7.53665	7.55689	7.57546	7.5373	7.54185	7.56204	7.60089	7.62551	7.62085	7.58956	7.59172	7.61502	7.60391	7.61893	7.65475	7.66405	7.71319	7.7822	7.83569	7.89623	7.9611	8.01763	8.0373	8.06435	8.03842	8.02384	8.12293
7.65792	7.48017	7.38729	7.39164	7.39403	7.38794	7.38374	7.39202	7.39868	7.39146	7.43721	7.49122	7.55108	7.56583	7.58398	7.5565	7.61846	7.68705	7.58688	7.40172	7.35597	7.44548	7.4668	7.49136	7.56604	7.56691	7.54474	7.5529	7.60342	7.64847	7.64838	7.64715	7.65107	7.61296	7.66425	7.6598	7.65994	7.68379	7.74572	7.82315	7.87341	7.88915	7.90091	7.94956	8.00831	8.06262	8.0911	8.08514	8.09007	7.98353
7.55705	7.43667	7.38698	7.35442	7.37351	7.38777	7.39474	7.40653	7.40819	7.39759	7.44354	7.48552	7.52979	7.57053	7.60213	7.56196	7.6079	7.64848	7.57725	7.2699	7.15919	7.28174	7.44433	7.51415	7.55647	7.56544	7.58207	7.63127	7.64725	7.64985	7.6844	7.716	7.66438	7.71572	7.76101	7.7594	7.79871	7.80009	7.81575	7.8703	7.88358	7.89886	7.89736	7.92278	7.9563	8.00877	8.01534	8.0878	8.08139	7.99126
7.51375	7.41499	7.37288	7.36619	7.38201	7.40231	7.41614	7.41207	7.42648	7.39815	7.42921	7.47415	7.52866	7.57986	7.59542	7.54721	7.65218	7.68489	7.54805	7.65619	7.34226	7.24639	7.36149	7.49263	7.53731	7.59382	7.65548	7.66738	7.68026	7.72391	7.75745	7.75338	7.67033	7.72104	7.77357	7.79079	7.81857	7.8588	7.90478	7.89018	7.86679	7.90321	7.93097	7.92642	7.90766	7.92314	7.94076	7.93919	7.85214	7.8179
7.49729	7.41399	7.38309	7.39571	7.41341	7.43329	7.43251	7.44522	7.43633	7.40778	7.44322	7.49379	7.513	7.51347	7.51272	7.56905	7.60878	7.65101	7.58736	7.63277	7.37412	6.9736	7.14354	7.25136	7.37295	7.57428	7.64117	7.69533	7.76967	7.79122	7.74474	7.69585	7.68526	7.70652	7.7657	7.78357	7.83406	7.92112	7.9318	7.88885	7.86721	7.90874	7.95831	7.98159	7.96247	7.94053	7.94998	7.93076	7.92142	7.83948
7.47627	7.40391	7.38256	7.41958	7.44666	7.46304	7.47076	7.46586	7.453	7.42518	7.45094	7.5016	7.54591	7.62215	7.6032	7.54659	7.56862	7.59196	7.57996	7.51956	7.4972	7.09689	7.02099	7.10328	7.20095	7.37891	7.52271	7.72874	7.78246	7.72981	7.70183	7.66805	7.68852	7.74817	7.8496	7.85103	7.85454	7.8998	7.9122	7.91101	7.90949	7.93084	8.00601	8.0237	7.98246	7.94917	7.95396	7.99679	7.97376	7.93782
7.48996	7.44216	7.41498	7.42654	7.46133	7.48869	7.49184	7.48488	7.46576	7.46865	7.49163	7.55655	7.59434	7.62257	7.6364	7.50252	7.5659	7.52936	7.50347	7.42254	7.41169	7.18319	6.96274	6.94367	7.07001	7.17527	7.36789	7.57209	7.68607	7.70391	7.63708	7.64115	7.68598	7.76455	7.85648	7.88633	7.90375	7.89595	7.90399	7.9622	8.00379	7.98544	7.99771	7.99143	7.97073	7.9485	7.91516	7.94634	7.89608	7.93627
7.49456	7.44151	7.42536	7.44043	7.47509	7.48356	7.50139	7.5097	7.49913	7.50818	7.51872	7.57347	7.58867	7.60679	7.67592	7.61366	7.53946	7.48284	7.42319	7.3387	7.27475	7.20721	6.79222	6.85899	7.12029	7.21185	7.36391	7.39153	7.54636	7.58007	7.6381	7.71843	7.73111	7.7672	7.8001	7.82199	7.84949	7.91878	7.92268	7.9589	8.00909	8.01827	7.97775	7.96039	7.96281	7.95453	7.96604	7.96645	8.05708	8.08793
7.44663	7.41644	7.41289	7.45229	7.4836	7.50057	7.49613	7.5064	7.50995	7.52643	7.54535	7.58553	7.65556	7.68523	7.68747	7.63226	7.68776	7.55962	7.48359	7.50349	7.3481	7.14286	6.73533	6.53904	6.86119	7.04779	7.16275	7.26389	7.33176	7.52402	7.66232	7.75816	7.7717	7.7966	7.83488	7.87167	7.92506	7.97751	8.04922	8.08461	8.08448	8.09684	8.03043	8.02322	8.00723	8.00069	8.01312	8.02619	8.06172	8.17127
7.44045	7.49041	7.40476	7.42895	7.46993	7.47828	7.47484	7.46853	7.47564	7.48807	7.5453	7.62019	7.69576	7.76463	7.76852	7.668	7.81269	7.70627	7.62609	7.57629	7.58256	7.44375	7.42392	7.2985	7.12661	7.15057	7.03653	7.09977	7.29181	7.51494	7.63771	7.71949	7.83149	7.9498	7.98008	8.04338	8.06566	8.08763	8.08046	8.06755	8.08099	8.10553	8.06925	8.05118	8.03941	8.03742	8.02594	8.04155	8.08936	8.20621
7.42773	7.50903	7.45889	7.44349	7.44629	7.4585	7.47441	7.48325	7.48772	7.51233	7.54065	7.59451	7.67081	7.76561	7.83099	7.92536	7.76222	7.76256	7.6772	7.61057	7.54982	7.5066	7.52596	7.44481	7.44481	7.46767	7.25915	7.02606	7.23347	7.45655	7.52506	7.66613	7.80932	7.91305	7.96366	8.01058	8.03696	8.04639	8.0613	8.05661	8.09047	8.1276	8.07227	8.06182	8.05884	8.0507	8.03857	8.04533	8.12303	8.17086
7.4067	7.44057	7.44276	7.44857	7.4809	7.44808	7.47472	7.50707	7.51828	7.52922	7.5623	7.60916	7.66658	7.70703	7.83098	7.87124	7.77095	7.68443	7.67362	7.6572	7.61749	7.55177	7.53791	7.48102	7.53224	7.55226	7.55457	7.51021	7.22642	7.25011	7.37149	7.66281	7.74034	7.85738	7.92361	7.9642	7.99499	8.03826	8.04179	8.06275	8.08942	8.09858	8.07317	8.07469	8.07618	8.05627	8.05271	8.07799	8.12417	8.16163
7.42747	7.42257	7.43186	7.43853	7.47672	7.52331	7.52404	7.53798	7.54297	7.55119	7.57827	7.60653	7.64315	7.69348	7.75837	7.73119	7.75716	7.7846	7.70424	7.65359	7.67592	7.62048	7.57858	7.52634	7.54978	7.61987	7.61873	7.69282	7.70149	7.43996	7.39929	7.55534	7.64092	7.7921	7.87695	7.92405	7.99395	8.01219	8.02448	8.05934	8.0801	8.08276	8.07539	8.08444	8.08895	8.0775	8.07406	8.10566	8.13575	8.15466
7.43077	7.42334	7.44615	7.45515	7.47331	7.51203	7.52458	7.54433	7.55612	7.55231	7.57719	7.60589	7.64106	7.68455	7.68814	7.71458	7.75395	7.76677	7.70514	7.67656	7.5347	7.72679	7.66846	7.61685	7.57532	7.63619	7.67107	7.76359	7.90276	7.91508	7.57472	7.50078	7.53101	7.63145	7.80504	7.87676	7.96076	7.97894	8.02033	8.0588	8.04978	8.05784	8.06855	8.08825	8.09984	8.09312	8.0812	8.12475	8.13647	8.12541
7.42631	7.42742	7.44136	7.4599	7.46891	7.48664	7.53821	7.56478	7.55504	7.55908	7.57702	7.60794	7.64167	7.66228	7.6753	7.70428	7.73511	7.71616	7.73291	7.79251	7.64733	7.55543	7.49864	7.56837	7.44168	7.59645	7.67737	7.82341	7.84598	7.80304	7.80545	7.63973	7.72345	7.79098	7.82214	7.90407	7.96116	7.97755	8.0022	8.02197	8.02384	8.06533	8.07623	8.09222	8.09185	8.09826	8.10134	8.12705	8.13795	8.13027
7.38967	7.42231	7.44809	7.4634	7.48403	7.49662	7.51272	7.5578	7.56884	7.55662	7.57843	7.6085	7.64235	7.64407	7.6705	7.69782	7.73217	7.73553	7.75776	7.79857	7.8074	7.704	7.6969	7.68884	7.53472	7.64385	7.63131	7.70121	7.78666	7.80747	7.82571	7.84574	7.76195	7.81063	7.84485	7.92225	7.96123	7.97919	7.98657	7.98363	7.99577	8.04153	8.08893	8.10049	8.1119	8.12746	8.11712	8.13269	8.1384	8.12554
7.3709	7.40666	7.45558	7.47764	7.48242	7.49194	7.51617	7.54087	7.54888	7.55069	7.58315	7.62413	7.63808	7.65162	7.69096	7.71824	7.70115	7.7193	7.73888	7.79602	7.8	7.72252	7.67092	7.63607	7.57968	7.6818	7.75898	7.61864	7.70679	7.77676	7.80708	7.85221	7.86432	7.87702	7.90091	7.93429	7.99251	8.00484	8.00732	7.96526	7.99709	8.03183	8.05429	8.10312	8.13692	8.14202	8.13515	8.15019	8.1442	8.14982
7.49169	7.51852	7.52327	7.48379	7.48613	7.5071	7.5166	7.5369	7.53981	7.55777	7.59194	7.6233	7.63549	7.6505	7.68203	7.69862	7.69575	7.72243	7.73352	7.75178	7.79213	7.76765	7.71777	7.65264	7.65627	7.64566	7.84067	7.76449	7.69714	7.70923	7.75179	7.79999	7.80728	7.79737	7.82862	7.88931	7.92736	7.94319	7.9649	8.01133	8.00242	7.99237	8.05677	8.09778	8.15501	8.18859	8.16783	8.15663	8.17201	8.17446
7.63764	7.64429	7.59566	7.56092	7.52905	7.54772	7.55798	7.54979	7.53275	7.54995	7.58762	7.61674	7.6077	7.63355	7.65196	7.73314	7.72691	7.74956	7.77064	7.79146	7.82174	7.84114	7.80377	7.71064	7.67959	7.71759	7.73611	7.7652	7.72556	7.78279	7.7801	7.77858	7.81495	7.74841	7.76876	7.79893	7.89705	7.92467	7.96115	7.98217	8.00735	7.99915	7.96565	8.04178	8.16464	8.1877	8.16349	8.16266	8.20081	8.20623
7.74495	7.64972	7.57993	7.60045	7.58462	7.55982	7.52399	7.52029	7.5437	7.57357	7.60309	7.63656	7.64181	7.60969	7.70503	7.75602	7.74849	7.77807	7.78275	7.81203	7.8636	7.92904	7.83001	7.79991	7.76244	7.68777	7.80957	7.82851	7.77609	7.802	7.84808	7.82833	7.88234	7.72784	7.78626	7.81157	7.90758	7.94662	7.96919	7.98543	7.99742	8.03	7.98772	8.00481	8.11956	8.17912	8.17862	8.18849	8.19861	8.2099
7.62128	7.58884	7.62599	7.62456	7.59655	7.55739	7.52483	7.51071	7.53129	7.57632	7.62278	7.65844	7.66221	7.7056	7.74581	7.76641	7.76889	7.7938	7.79293	7.82395	7.87127	7.94091	7.85067	7.82792	7.79514	7.75684	7.80836	7.83017	7.81389	7.82914	7.84544	7.84851	7.8891	7.86552	7.86124	7.85798	7.88968	7.9186	7.93618	7.97208	7.99736	8.02308	7.9989	7.99155	8.05285	8.15095	8.19337	8.20475	8.20359	8.19909
7.71615	7.6735	7.66285	7.58871	7.56722	7.55619	7.52825	7.48667	7.50625	7.55247	7.59573	7.58663	7.59879	7.68587	7.7255	7.70805	7.7199	7.76449	7.7876	7.83415	7.93299	7.87921	7.85941	7.84663	7.79849	7.80444	7.85531	7.85185	7.86341	7.82107	7.82494	7.83974	7.90652	7.86424	7.8753	7.8778	7.92815	7.94837	7.94708	7.96046	7.98159	7.98361	7.99768	8.01914	8.04684	8.11546	8.21129	8.2343	8.19157	8.17894
7.76636	7.7148	7.68045	7.67389	7.65618	7.57759	7.5386	7.50359	7.49633	7.51748	7.5506	7.5766	7.63107	7.67589	7.70049	7.69908	7.69602	7.7193	7.75606	7.83371	7.89751	7.88572	7.87305	7.86078	7.81661	7.86921	7.8712	7.8729	7.88179	7.84105	7.80884	7.83612	7.85122	7.85331	7.83596	7.82744	7.87581	7.96723	7.99998	7.97379	7.9806	7.96647	7.95034	7.98466	8.0776	8.1227	8.20586	8.26165	8.21707	8.15796
7.88675	7.87647	7.81693	7.74416	7.68026	7.61613	7.56072	7.53593	7.51386	7.52744	7.53789	7.54822	7.64397	7.69399	7.69659	7.71131	7.72739	7.70511	7.71457	7.72787	7.83711	7.89429	7.88801	7.87521	7.83701	7.8643	7.87691	7.89598	7.87863	7.86878	7.87647	7.87153	7.83789	7.82071	7.80816	7.83622	7.85421	7.98995	8.06002	8.03069	7.99007	7.97313	7.89081	7.97875	8.03927	8.15775	8.2017	8.27471	8.16361	8.11785
7.9183	7.86835	7.80156	7.73309	7.69207	7.63914	7.57932	7.55009	7.52601	7.52298	7.52793	7.53426	7.59656	7.64536	7.67744	7.68172	7.69416	7.70714	7.7251	7.74609	7.77341	7.86577	7.90257	7.88284	7.87644	7.87461	7.87149	7.87517	7.90156	7.90217	7.89123	7.87907	7.86001	7.89802	7.86862	7.83058	7.83729	7.81675	7.86003	8.00325	8.01574	7.96604	7.91988	7.95623	8.01275	8.09768	8.12932	8.14902	8.11702	8.09165
7.95164	7.85374	7.79537	7.74414	7.67674	7.63231	7.60366	7.58717	7.53653	7.51416	7.50654	7.52233	7.58033	7.60838	7.60851	7.66098	7.72373	7.76778	7.76837	7.76004	7.79043	7.81744	7.91706	7.9059	7.88833	7.87646	7.87263	7.92613	7.93116	7.9308	7.90506	7.88919	7.90009	7.90287	7.88536	7.8657	7.84623	7.82932	7.80272	7.79452	7.88874	7.97729	7.99064	7.97079	8.02382	8.0839	8.14274	8.158	8.09788	8.05358
7.97302	7.89193	7.81455	7.73663	7.6857	7.62313	7.59633	7.56893	7.53388	7.5422	7.5684	7.54566	7.64363	7.7264	7.71277	7.74511	7.7527	7.76406	7.78718	7.77846	7.80529	7.83354	7.88485	7.92126	7.90475	7.87633	7.89183	7.95869	7.95409	7.94129	7.9174	7.88958	7.92589	7.91556	7.90038	7.88141	7.86221	7.84256	7.82473	7.78787	7.72962	7.90054	8.02682	8.01811	8.051	8.0945	8.14218	8.13045	8.17443	8.09951
8.02862	7.93678	7.8317	7.75795	7.68993	7.65519	7.61571	7.5839	7.52639	7.5467	7.53684	7.53793	7.63344	7.68718	7.70143	7.70428	7.73492	7.73433	7.7664	7.79922	7.80657	7.8409	7.88737	7.9173	7.90642	7.88209	7.9561	7.96504	7.95778	7.95681	7.92503	7.91026	7.92223	7.9419	7.91623	7.89722	7.87775	7.85858	7.83666	7.80442	7.76973	7.74006	8.0794	8.01509	8.05258	8.12661	8.15733	8.18986	8.37935	8.14892
8.04506	7.97129	7.86878	7.79095	7.71001	7.6743	7.64587	7.60288	7.53966	7.54325	7.54683	7.5539	7.56648	7.63428	7.67544	7.7048	7.69399	7.70918	7.75464	7.77923	7.78737	7.81642	7.84455	7.85595	7.92302	7.85412	7.97415	7.97751	7.96795	7.95825	7.92484	7.93553	7.96993	7.94886	7.93215	7.91232	7.89252	7.87196	7.84771	7.82191	7.8066	7.62449	8.05374	8.16614	8.05929	8.10957	8.09438	8.1805	8.24153	8.19174
8.12204	7.94936	7.86407	7.77649	7.69424	7.64848	7.62457	7.5721	7.52919	7.53838	7.54143	7.54716	7.55832	7.59648	7.64162	7.65346	7.67099	7.70132	7.75566	7.76833	7.77342	7.80123	7.81535	7.80505	7.84261	7.85898	7.96743	7.98504	7.97587	7.95924	7.94626	7.96663	8.03037	7.96723	7.94775	7.93152	7.9143	7.90062	7.86132	7.8194	7.7771	7.69201	7.92847	8.051	8.07184	8.12719	8.11539	8.1837	8.29915	8.24277
7.96008	7.9365	7.84198	7.72296	7.6697	7.63414	7.59609	7.5488	7.50731	7.51212	7.52726	7.53585	7.55349	7.56662	7.5988	7.62695	7.65599	7.69559	7.75395	7.79481	7.79428	7.77037	7.71608	7.67679	7.76266	7.79151	7.97194	8.03047	8.0239	8.00372	7.99917	8.02384	8.04207	8.016	7.9724	7.94521	7.9213	7.88817	7.85646	7.86614	7.81937	7.85846	7.97855	8.12241	8.13786	8.15597	8.17016	8.23739	8.31296	8.27881
7.9197	7.85267	7.78074	7.69889	7.6396	7.61805	7.5665	7.5311	7.50008	7.54184	7.55658	7.57153	7.55823	7.56017	7.57832	7.63428	7.6713	7.69496	7.72634	7.79122	7.82235	7.80913	7.73204	7.5865	7.47816	7.6942	7.91981	8.10253	8.08302	8.10378	8.0977	8.1293	8.01154	8.00762	8.00868	7.99035	7.97112	7.94784	7.92068	7.89424	8.00816	8.07335	8.11316	8.13032	8.1155	8.1303	8.20919	8.27054	8.25716	8.26006
7.93388	7.84095	7.75504	7.67954	7.61718	7.5846	7.60279	7.58049	7.55091	7.58343	7.58344	7.57797	7.57352	7.56877	7.58455	7.62268	7.68397	7.73554	7.74594	7.76715	7.73856	7.79505	7.7209	7.74767	7.93366	7.92281	7.98427	8.07496	8.07009	8.29478	8.24323	8.20157	8.0953	8.04821	8.03932	8.0384	8.03702	8.02172	8.01345	8.07966	8.11488	8.13702	8.14997	8.08925	8.06689	8.17999	8.25021	8.35023	8.3061	8.26126
7.88286	7.785	7.70212	7.62147	7.59538	7.57441	7.56033	7.60579	7.5821	7.58776	7.5908	7.58819	7.58861	7.59238	7.6082	7.66379	7.69984	7.74818	7.8043	7.82679	7.81718	7.90565	8.02817	7.96556	7.82456	8.09898	7.98639	8.10757	8.0619	8.31339	8.77486	8.36814	8.21011	8.14666	8.08668	8.04953	8.03454	8.06497	8.09354	8.13613	8.15453	8.11684	8.13408	8.07555	8.15328	8.26874	8.3778	8.47707	8.41114	8.31814
7.81591	7.74949	7.6671	7.60694	7.57908	7.57312	7.57999	7.52375	7.58125	7.60013	7.60579	7.60724	7.60189	7.61179	7.62968	7.7403	7.7729	7.785	7.83022	7.9017	7.82616	7.75985	7.82877	7.70304	7.68723	7.69846	7.80096	7.99819	8.08967	8.24067	9.50966	8.79296	8.25941	8.22353	8.184	8.15554	8.12506	8.13791	8.15422	8.16898	8.15182	8.13433	8.13952	8.14736	8.19719	8.2748	8.32665	8.32501	8.28567	8.38558
7.82938	7.73839	7.651	7.60465	7.53023	7.56583	7.59887	7.57723	7.58747	7.61847	7.62813	7.61394	7.62923	7.62632	7.67706	7.80348	7.89561	7.90443	7.84706	7.83324	7.78897	7.74356	7.76874	7.75158	7.7291	7.70516	7.91089	7.84691	7.89728	7.94439	8.19959	9.38575	8.56152	8.16748	8.11844	8.19468	8.14777	8.20798	8.18794	8.15255	8.08253	8.11309	8.13093	8.14169	8.25094	8.31975	8.23196	8.27896	8.34625	8.42797
7.72916	7.70043	7.67127	7.57281	7.59323	7.59198	7.62194	7.61279	7.57101	7.68526	7.64151	7.64805	7.62647	7.63828	7.72264	7.8207	7.89917	7.93789	7.60998	7.68674	7.71755	7.71884	7.71485	7.79388	7.88534	7.58185	7.11563	7.83778	7.73224	7.92314	7.99903	7.28802	9.01987	8.35226	8.08839	8.02418	8.17922	8.18329	8.13448	8.04359	8.11527	8.14712	8.11345	8.17041	8.24742	8.21574	8.27156	8.34247	8.40939	8.45843
7.70248	7.77282	7.75126	7.56173	7.66782	7.6403	7.65202	7.6399	7.59473	7.75626	7.66818	7.60885	7.64001	7.63338	7.73913	7.80782	7.84466	7.65065	7.64521	7.61744	7.60531	7.6501	7.64883	7.50115	7.19378	6.57928	6.34117	5.76682	7.87267	7.72557	7.81791	7.96035	6.30214	8.4885	7.88409	7.44601	8.27001	8.10913	8.02572	8.12092	8.13945	8.12682	8.10785	8.21931	8.16605	8.22222	8.29685	8.34857	8.39845	8.46514
7.61772	7.76182	7.87407	7.36377	7.68637	7.63664	7.66513	7.6494	7.62163	7.71634	7.63982	7.43765	7.56534	7.66146	7.76486	7.82275	7.84023	7.6805	7.65105	7.65911	7.63791	7.65981	7.67736	7.52617	7.51318	7.32123	6.52963	6.81252	7.44586	7.79955	7.80023	7.96533	7.93576	8.34446	8.05938	9.03476	8.20142	8.22577	8.181	8.11236	8.11805	8.06159	8.2091	8.11853	8.16266	8.24332	8.31076	8.36271	8.40787	8.45243
7.50902	7.65395	7.8634	8.05748	7.54577	7.62794	7.64242	7.65475	7.62624	7.67568	7.51631	7.61752	7.64198	7.70355	7.80323	7.85285	7.71448	7.66765	7.6487	7.66707	7.67202	7.70071	7.70122	7.64591	7.57424	7.4199	7.36705	6.85855	7.09917	7.5463	7.88162	7.75874	7.95808	8.76033	10.9334	10.6463	8.26129	8.21805	8.1948	8.15156	8.16724	8.24799	8.11305	8.10327	8.20796	8.26513	8.31289	8.35803	8.40191	8.44949
7.52386	7.58829	7.67318	7.74534	7.67795	7.55258	7.59376	7.61755	7.63595	7.67081	7.43811	7.50916	7.67214	7.77944	7.85541	7.73157	7.68207	7.69155	7.66657	7.69232	7.70957	7.67868	7.64013	7.65857	7.57925	7.54851	7.35101	7.31036	6.75687	7.43665	7.37446	7.8937	7.63228	6.4457	12.0053	8.92085	7.85527	8.25418	8.08098	8.76232	8.32648	8.12054	8.10135	8.13888	8.2023	8.25216	8.29966	8.34664	8.39318	8.43988
7.59082	7.51089	7.44942	7.43442	7.55744	7.55162	7.52914	7.52782	7.60244	7.65151	7.70578	6.98556	7.60284	7.7972	7.64956	7.67571	7.68514	7.71376	7.69899	7.7013	7.69903	7.66779	7.59454	7.6235	7.58513	7.62532	7.57872	7.43073	7.08509	7.44262	7.71463	9.00931	7.14083	7.89584	11.12	2.92688	7.63197	9.25951	8.91402	8.61468	8.2487	8.07042	8.12083	8.14439	8.19281	8.23991	8.28695	8.33372	8.38033	8.42699
7.59847	7.5161	7.4285	7.30797	7.3346	7.45931	7.52259	7.45099	7.50132	7.62571	7.6958	6.55802	7.66537	7.70256	7.66347	7.70395	7.67455	7.70682	7.70182	7.71178	7.68859	7.62077	7.62521	7.59454	7.60959	7.6449	7.72538	7.59333	7.31932	7.00201	7.31844	9.39652	7.72989	5.77178	10.3281	11.864	11.5979	8.91525	8.96276	8.68601	8.26709	8.02639	8.10391	8.13286	8.18017	8.22725	8.27404	8.32069	8.36727	8.41369
7.59531	7.51379	7.43231	7.34681	7.25676	7.48875	7.55567	7.54168	7.41141	7.49338	7.94178	7.73342	7.60218	7.72569	7.68583	7.70313	7.67847	7.70525	7.69616	7.68499	7.6598	7.63842	7.61281	7.6263	7.66138	7.6886	7.72584	7.79627	7.54925	7.00906	8.2792	8.5936	7.56899	6.98073	8.87316	0	0	7.96007	8.52322	8.62295	8.18793	8.09378	8.08186	8.09864	8.16717	8.21367	8.26089	8.30758	8.35345	8.39782
7.59252	7.51204	7.44038	7.39561	7.17341	7.30721	7.42667	7.54938	7.47881	7.43835	7.73476	0	7.80345	7.72606	7.69803	7.72071	7.71744	7.71224	7.69123	7.67296	7.59699	7.59736	7.64136	7.65511	7.69317	7.72855	7.76444	7.82611	7.71958	7.09491	7.94629	8.95462	7.82647	5.62807	0	0	0	7.87382	8.36389	8.57827	8.28987	8.17578	8.08788	8.07041	8.11541	8.19626	8.24746	8.29417	8.33773	8.39011
7.58678	7.52638	7.50657	7.51062	7.52943	7.44579	7.41708	7.38841	7.5927	7.64256	7.65362	7.62133	7.32982	7.70794	7.70044	7.74721	7.74838	7.72151	7.72477	7.64125	7.62001	7.63405	7.64808	7.69086	7.72211	7.76323	7.79806	7.8329	7.74068	7.43534	7.91401	7.75849	7.64604	6.95402	5.55292	6.23874	8.21423	8.16567	8.18775	8.34143	8.31272	8.1056	8.11149	8.10592	8.10923	8.15714	8.22081	8.27893	8.33496	8.40414
7.55899	7.53367	7.53026	7.49287	7.43168	7.43139	7.40908	7.36561	7.56229	7.57885	7.66204	7.68441	7.71853	7.77115	7.7735	7.76075	7.79779	7.65501	7.64489	7.64629	7.67453	7.6742	7.68156	7.71385	7.75204	7.79159	7.83403	7.86251	7.92645	7.77435	7.85847	7.9152	7.44413	7.48553	7.15822	6.61305	7.31506	8.16619	8.0915	8.14761	8.2046	8.23463	8.09347	8.15802	8.11537	8.14991	8.19949	8.26305	8.33302	8.41808
7.5174	7.48842	7.47535	7.46775	7.45866	7.41714	7.40293	7.50402	7.52379	7.55182	7.50939	7.32637	7.39336	7.61409	7.62098	7.57947	7.78967	7.71284	7.66644	7.66404	7.69139	7.71449	7.71786	7.74046	7.77375	7.82291	7.86191	7.90931	7.91695	7.90126	7.92741	7.93661	7.75061	7.73896	8.3051	8.36483	8.00826	8.24902	8.23497	8.19716	8.15657	8.24862	8.13582	8.05869	8.17062	8.18611	8.23527	8.29156	8.36008	8.44363
7.54975	7.52961	7.51411	7.49948	7.46753	7.4284	7.45677	7.50507	7.48168	7.45653	7.18141	7.2897	7.38609	7.50811	7.5236	7.61424	7.66881	7.7699	7.72702	7.71267	7.70985	7.74418	7.75232	7.76158	7.7969	7.86757	7.9029	7.99595	7.91942	7.96402	7.96642	7.93595	7.90217	7.9568	8.27902	8.22015	5.12726	8.10063	8.21341	8.24101	8.2159	8.23917	8.32337	8.13632	8.05575	8.18249	8.19896	8.2635	8.31138	8.32413
7.61222	7.60607	7.56591	7.54513	7.52751	7.50918	7.53405	7.53546	7.51352	7.47498	7.38794	7.37379	7.43531	7.45506	7.48872	7.51994	7.57628	7.68764	7.76036	7.78885	7.7814	7.75966	7.78663	7.79374	7.81459	7.88095	8.04761	7.93587	7.93938	7.95972	7.96188	7.93784	7.99135	8.23879	8.38986	8.32897	8.36313	8.18947	8.17907	8.24246	8.25274	8.22611	8.33751	8.34681	8.13834	8.18993	8.2651	8.29571	8.35828	8.41197
7.65943	7.56808	7.54116	7.55185	7.57115	7.5772	7.60599	7.60116	7.5908	7.48648	7.49419	7.51655	7.59409	7.58843	7.66622	7.69732	7.71909	7.71704	7.77531	7.81075	7.83208	7.85111	7.85259	7.82814	7.85501	7.96481	7.9383	7.90097	7.9453	7.99515	7.96986	8.03738	8.18804	8.43598	8.56798	8.57666	8.51122	8.60741	8.13614	8.19309	8.26046	8.26456	8.2614	8.32301	8.30905	8.30046	8.26946	8.27996	8.31165	8.36188
7.5534	7.53167	7.54935	7.55624	7.56449	7.58223	7.6113	7.62033	7.61423	7.58979	7.66782	7.68268	7.72217	7.72971	7.74627	7.78807	7.76846	7.77188	7.79918	7.83479	7.8483	7.86617	7.90297	7.86405	7.83855	7.95953	7.94287	7.95366	7.98283	8.05283	8.06838	8.17875	8.2567	8.42149	8.4946	8.51019	8.57767	8.57452	8.54851	8.0918	8.18128	8.24771	8.26505	8.32775	8.30808	8.24058	8.25418	8.26417	8.28306	8.29537
7.54558	7.51907	7.54152	7.54451	7.5609	7.59042	7.63113	7.66504	7.65773	7.65298	7.69245	7.75643	7.77177	7.78729	7.79404	7.82232	7.83005	7.82215	7.83661	7.8768	7.92615	7.90148	7.89143	7.90137	7.91861	7.96372	7.98015	7.98865	8.02426	8.11429	8.13842	8.17415	8.2152	8.32501	8.39418	8.39985	8.46386	8.57018	8.6236	8.45515	8.1219	8.20878	8.22005	8.2812	8.27662	8.22328	8.16711	8.24999	8.28978	8.30939
7.49664	7.51365	7.52182	7.53274	7.56356	7.62033	7.65127	7.68382	7.6529	7.66518	7.72297	7.7652	7.78614	7.80137	7.82544	7.83458	7.85206	7.84528	7.86524	7.88658	7.94414	7.92747	7.93504	7.96617	7.96103	7.98243	7.99669	8.00367	8.06085	8.07599	8.13176	8.18143	8.21633	8.25933	8.25071	8.24346	8.28029	8.33092	8.44497	8.56285	8.60355	8.1875	8.23913	8.26671	8.30732	8.26192	8.30419	8.30689	8.29025	8.24718
7.51068	7.51351	7.52717	7.54004	7.58936	7.63388	7.65905	7.64827	7.64534	7.68859	7.72496	7.74971	7.78255	7.79778	7.83007	7.85151	7.85483	7.84861	7.84609	7.90564	7.9221	7.97142	7.98914	7.99272	8.00649	7.98979	8.00083	8.02265	8.04788	8.09272	8.14851	8.17453	8.2004	8.23625	8.23109	8.2345	8.21427	8.18996	8.28849	8.47522	8.54572	8.3863	8.19224	8.29403	8.32111	8.30795	8.25952	8.26674	8.2663	8.26648
7.44323	7.46243	7.53086	7.56058	7.6083	7.6346	7.62476	7.63142	7.66234	7.69504	7.72962	7.74973	7.77888	7.80071	7.84074	7.8594	7.8679	7.86116	7.85663	7.89107	7.92746	8.00022	7.99963	8.00561	7.98463	7.97009	7.97162	8.01105	8.02969	8.07643	8.13457	8.17013	8.21042	8.21247	8.22446	8.21995	8.2033	8.18482	8.16617	8.32007	8.33818	8.36673	8.33606	8.35852	8.40084	8.37842	8.34511	8.32958	8.32852	8.39499
7.40247	7.46469	7.50749	7.55588	7.6008	7.64397	7.62996	7.63199	7.67411	7.69398	7.73873	7.75922	7.78409	7.81261	7.84968	7.86962	7.87847	7.8701	7.88796	7.88261	7.93663	8.01058	8.00179	7.96013	7.97807	7.96743	7.9838	8.01983	8.03851	8.0856	8.12481	8.16692	8.19852	8.19304	8.20463	8.20586	8.21359	8.15727	8.1606	8.22929	8.33373	8.30567	8.32317	8.33578	8.41907	8.39168	8.36886	8.33153	8.29351	8.30137
7.24425	7.37988	7.49698	7.57393	7.52979	7.67352	7.66938	7.68482	7.7055	7.71618	7.75054	7.77432	7.78375	7.82894	7.85676	7.87443	7.88587	7.89664	7.89662	7.90241	7.92369	8.00246	7.97499	7.95089	7.98568	7.96249	7.98729	7.9962	8.03176	8.05234	8.1266	8.15939	8.16719	8.17516	8.18051	8.18679	8.19892	8.18104	8.12981	8.2846	8.30762	8.29591	8.28616	8.29837	8.3531	8.38381	8.29189	8.29841	8.34915	8.35324
7.21334	7.32744	7.36567	7.47092	7.53919	7.69461	7.68877	7.69712	7.7264	7.7373	7.7761	7.78259	7.81688	7.85869	7.86986	7.88131	7.87731	7.90549	7.9154	7.88834	7.9519	7.98056	7.95494	7.94258	7.97646	7.99468	7.99321	8.0137	8.03945	8.05085	8.10237	8.11768	8.13097	8.15603	8.16901	8.16378	8.17796	8.18105	8.18037	8.27261	8.32452	8.26854	8.26694	8.26929	8.30015	8.33666	8.31499	8.34205	8.3454	8.33545
7.24034	7.25043	7.39549	7.49907	7.57633	7.66	7.70263	7.7082	7.73335	7.74385	7.78938	7.8142	7.84397	7.8655	7.87182	7.85611	7.87457	7.92178	7.88613	7.89826	7.94606	7.9796	7.94944	7.95468	7.97578	8.024	8.00604	8.03292	8.04275	8.06541	8.0592	8.09241	8.10807	8.11444	8.14763	8.15201	8.15693	8.17332	8.2109	8.25842	8.28964	8.27558	8.23549	8.24304	8.26437	8.2797	8.39706	8.34582	8.35703	8.36565
7.26993	7.40659	7.48179	7.5244	7.58519	7.69679	7.71302	7.72127	7.74049	7.75095	7.78158	7.82718	7.86531	7.87034	7.84199	7.8143	7.85706	7.847	7.8505	7.8554	7.93251	7.956	7.97432	7.99862	8.01188	8.01911	8.0346	8.04669	8.02703	8.05347	8.06561	8.07575	8.08252	8.10506	8.11315	8.13922	8.14509	8.15262	8.17002	8.24975	8.30944	8.22305	8.20255	8.23135	8.23075	8.27302	8.42174	8.34894	8.35584	8.37307
7.21236	7.45189	7.54168	7.58352	7.62371	7.71528	7.73968	7.727	7.74581	7.76826	7.75789	7.81956	7.81864	7.80069	7.76687	7.72574	7.73128	7.77912	7.80047	7.86042	7.89074	7.93017	7.95962	7.99419	8.09896	8.01254	8.04504	8.039	8.04085	8.03864	8.05067	8.05979	8.06667	8.07592	8.0992	8.11549	8.13582	8.11966	8.19096	8.23534	8.25522	8.21289	8.20504	8.22124	8.24043	8.31005	8.39855	8.35102	8.36782	8.38365
7.25382	7.44363	7.5321	7.54089	7.62939	7.65761	7.707	7.72984	7.75341	7.77964	7.77176	7.7527	7.76348	7.76134	7.76489	7.76159	7.74842	7.73033	7.70135	7.81391	7.81576	7.92007	7.96564	7.97589	8.0904	8.03605	8.04471	8.04265	8.05335	8.04749	8.05139	8.06341	8.0701	8.05786	8.07243	8.10219	8.16165	8.1809	8.16907	8.19069	8.21848	8.18231	8.21566	8.19118	8.28401	8.29584	8.39579	8.36268	8.37987	8.39612
7.31235	7.46516	7.54779	7.54822	7.59686	7.66892	7.68474	7.72001	7.7513	7.78785	7.80312	7.76033	7.76445	7.80054	7.80057	7.81597	7.80426	7.74479	7.70269	7.80608	7.85663	7.93451	7.96584	8.04579	8.12473	8.091	8.04268	8.04655	8.06066	8.07104	8.05512	8.06711	8.07896	8.06644	8.0427	8.11054	8.15052	8.02937	8.22681	8.15272	8.2067	8.20933	8.16607	8.26684	8.28829	8.28695	8.40635	8.37602	8.3924	8.40874
7.46428	7.58583	7.62302	7.66115	7.64876	7.68709	7.74362	7.76806	7.83446	7.83601	7.81205	7.81375	7.78464	7.77591	7.76433	7.79782	7.84166	7.82374	7.82759	7.84462	7.90385	7.93613	8.01345	8.08452	8.15802	8.13655	8.0602	8.04953	8.06287	8.08384	8.07086	8.07074	8.08559	8.07255	8.07203	8.14328	8.23684	8.31	8.40386	8.27339	8.20994	8.13502	8.17053	8.2576	8.27641	8.25516	8.38538	8.40707	8.40761	8.42107
7.61969	7.66447	7.70285	7.75647	7.77038	7.78665	7.8118	7.81632	7.8322	7.81611	7.81551	7.80897	7.80687	7.79303	7.78128	7.79024	7.82813	7.83093	7.86874	7.87398	7.97078	8.01578	8.05886	8.16624	8.18694	8.12994	8.08891	8.05693	8.07241	8.08932	8.10462	8.08996	8.07676	8.12979	8.24359	8.34362	8.37703	8.29215	8.34709	8.35221	8.37019	8.37588	8.24051	8.2239	8.17993	8.37731	8.37136	8.40863	8.42764	8.43834
7.59588	7.64305	7.69404	7.76123	7.80946	7.8212	7.82027	7.83887	7.8363	7.82828	7.80919	7.80807	7.80699	7.78785	7.79812	7.83355	7.8339	7.9115	7.8787	7.92316	7.95429	7.99125	8.19635	8.19766	8.15056	8.14657	8.10732	8.06709	8.0695	8.08352	8.11257	8.11201	8.16598	8.31825	8.34952	8.2917	8.32097	8.30836	8.26318	8.32946	8.35711	8.38015	8.4308	8.35697	8.22627	8.39562	8.33367	8.38955	8.41758	8.44258
7.52855	7.64619	7.69913	7.75708	7.69554	7.78546	7.80818	7.8423	7.85287	7.83097	7.81479	7.82573	7.82688	7.82273	7.82928	7.83607	7.80951	7.94573	7.90837	7.99696	7.91537	7.91585	8.07487	8.21484	8.17648	8.13904	8.1138	8.08232	8.05834	8.09411	8.10681	8.21928	8.36917	8.38893	8.28227	8.25506	8.27933	8.23918	8.28705	8.24628	8.32785	8.29789	8.3439	8.43803	8.49481	8.32428	8.39541	8.37419	8.42652	8.47217
7.57103	7.65125	7.67946	7.72154	7.75601	7.75493	7.76559	7.86769	7.8734	7.84267	7.82432	7.80732	7.79236	7.79737	7.82598	7.83724	7.82473	7.9435	8.00235	8.00212	7.91346	7.85998	7.98519	8.20127	8.20645	8.16276	8.13467	8.10257	8.08209	8.07058	8.19451	8.37089	8.39973	8.2819	8.24169	8.24247	8.25553	8.26061	8.17192	8.26233	8.29656	8.40871	8.40539	8.47283	8.51207	8.444	8.39101	8.413	8.40595	8.43697
7.59139	7.64588	7.68636	7.72066	7.74936	7.76803	7.79913	7.81247	7.84238	7.83119	7.83213	7.79761	7.79641	7.82434	7.84957	7.86289	7.93998	7.8655	8.05704	8.05477	8.01476	7.92372	7.99604	8.06965	8.07299	8.08714	8.11135	8.10555	8.15242	8.17702	8.30342	8.39213	8.28811	8.24604	8.23488	8.23625	8.22401	8.26246	8.22366	8.33903	8.35937	8.5836	8.73559	8.4906	8.454	8.45071	8.37103	8.41251	8.42431	8.4419
7.57154	7.63242	7.68747	7.7196	7.75099	7.77224	7.80278	7.813	7.77976	7.83234	7.82995	7.82945	7.83887	7.83991	7.8686	7.88202	7.87406	7.88932	7.90312	8.07569	8.09581	7.98036	8.00136	8.00376	8.02794	8.03403	8.04917	8.05993	8.04935	8.09574	8.25843	8.34766	8.26357	8.24774	8.30527	8.40094	8.38539	8.37485	8.84314	8.89716	8.92449	8.67755	8.57587	8.4503	8.43408	8.37361	8.33349	8.24213	8.25755	8.29274
7.61796	7.62888	7.68906	7.72832	7.76598	7.78301	7.8064	7.8087	7.77722	7.85946	7.86659	7.87439	7.84886	7.87379	7.86061	7.86572	7.89425	7.90442	7.90683	8.00032	8.08545	8.04417	8.03987	8.09284	8.10796	8.08228	8.07957	8.07114	8.08077	8.04072	8.20778	8.29404	8.22757	8.24723	8.33296	8.39604	8.51732	8.79122	8.72278	8.6963	8.64961	8.67837	8.47777	8.32472	8.27422	8.28305	8.20217	8.22266	7.80902	7.9511
7.63792	7.67205	7.74495	7.78242	7.77756	7.8085	7.82333	7.82148	7.82217	7.84144	7.86906	7.8742	7.88455	7.87554	7.88305	7.89965	7.9143	7.91358	7.93906	7.95863	8.03355	8.04934	8.0488	8.11821	8.18974	8.09405	8.06778	8.06649	8.04552	8.06167	8.2519	8.34107	8.25883	8.2367	8.22611	8.24784	8.52554	8.59383	8.59237	8.578	8.59494	8.4835	8.48272	8.30886	8.19516	8.17897	8.24183	8.28082	8.65	8.51277
7.68933	7.74155	7.78599	7.77763	7.73332	7.80548	7.83537	7.83823	7.82579	7.82975	7.92347	7.85781	7.86223	7.88567	7.90539	7.91786	7.93861	7.97817	7.94647	7.95515	8.02146	8.05552	8.03927	8.04735	8.11259	8.10805	8.09008	8.09887	8.04217	8.04227	8.23556	8.35209	8.24152	8.17647	8.06642	8.25709	8.45372	8.40644	8.43613	8.45607	8.50639	8.46421	8.53996	8.40597	8.25429	8.11171	8.15176	8.21361	8.08928	7.22891
7.68033	7.7215	7.73609	7.71948	7.73847	7.78137	7.82946	7.82909	7.82065	7.82957	7.90513	7.86054	7.87053	7.88935	7.90811	7.92701	7.97688	7.95746	7.96143	7.97494	7.977	8.02825	8.08642	8.07704	8.08123	8.09031	8.08632	8.07224	8.00824	8.00362	8.20218	8.30251	8.23648	8.14708	8.22635	8.44484	8.32604	8.40391	8.4308	8.47682	8.52447	8.56417	8.57082	8.82123	8.45014	8.18213	8.18461	8.22697	8.30241	8.35923
7.6803	7.73533	7.78285	7.78148	7.7516	7.77803	7.82752	7.82887	7.83184	7.84098	7.87762	7.86345	7.87478	7.89246	7.9102	7.92523	7.95128	7.96273	7.97288	8.00065	8.00994	7.99829	8.06947	8.1226	8.11182	8.10882	8.09382	8.1078	8.00752	8.01387	8.18977	8.3496	8.26326	8.22989	8.21291	8.34338	8.41468	8.41472	8.41749	8.4315	8.47259	8.51223	8.56204	8.11368	8.30454	8.3928	8.25868	8.4102	8.35106	8.31619
7.7033	7.74032	7.77561	7.8491	7.76166	7.77668	7.81386	7.83407	7.83942	7.82748	7.87977	7.90999	7.87644	7.89364	7.91283	7.94976	7.95324	7.96243	7.97443	8.00262	8.01244	8.02745	8.08479	8.1089	8.09615	8.12584	8.19425	8.25409	8.05749	8.07206	8.15174	8.32964	8.33203	8.21518	8.21173	8.2631	8.37933	8.38583	8.38904	8.39352	8.40513	8.47765	8.52093	8.44906	8.10152	7.78556	8.01349	8.23356	8.34311	8.47567
7.7009	7.76499	7.81364	7.86589	7.78884	7.76862	7.80498	7.82236	7.84455	7.84195	7.8817	7.91134	7.87844	7.89611	7.91265	7.94501	7.94927	7.96994	7.9805	8.00398	8.00081	8.05466	8.09772	8.08685	8.08436	8.10544	8.14363	8.15803	8.02085	8.03684	8.07955	8.297	8.30223	8.24783	8.19822	8.22539	8.32618	8.35447	8.35819	8.36201	8.36708	8.38542	8.48418	8.45133	8.11927	8.25292	8.14234	8.24722	8.19319	8.02948
7.68842	7.78429	7.83654	7.90586	7.81399	7.79655	7.80836	7.80692	7.83568	7.86046	7.89105	7.90541	7.88162	7.89975	7.92166	7.93516	7.95277	7.97586	7.99122	7.99801	8.01949	8.06897	8.09996	8.1063	8.09257	8.12269	8.16225	8.17493	8.1169	8.08333	8.08656	8.11437	8.24796	8.29115	8.21042	8.20678	8.27474	8.323	8.32729	8.33201	8.33555	8.34016	8.38197	8.17481	8.2535	8.32407	8.4707	8.30595	8.18844	7.90269
7.72242	7.78058	7.84738	7.89014	7.83863	7.83422	7.82805	7.81898	7.81725	7.85029	7.88396	7.90004	7.89227	7.90289	7.91933	7.93885	7.96783	7.98645	7.98915	8.00409	8.04202	8.06666	8.1178	8.14111	8.14711	8.15605	8.17426	8.20452	8.20156	8.1279	8.09295	8.06524	8.1712	8.21293	8.21695	8.21733	8.21914	8.29207	8.29693	8.30094	8.30575	8.31419	8.28215	8.181	8.28302	8.44141	8.45773	8.44076	8.23895	8.61278
7.74711	7.80234	7.85817	7.88425	7.84551	7.84865	7.84698	7.85425	7.838	7.85752	7.87408	7.89291	7.87594	7.90466	7.91574	7.94991	7.97628	7.99446	8.00023	8.0435	8.06705	8.08666	8.13386	8.16391	8.15122	8.16902	8.18401	8.19314	8.21855	8.17461	8.10384	8.08068	8.10441	8.18296	8.1718	8.20612	8.22816	8.24848	8.26287	8.27415	8.28652	8.27627	8.23563	8.27329	8.36698	8.42526	8.45026	8.46429	8.42965	8.48493
7.76221	7.81676	7.87413	7.91069	7.84675	7.8556	7.85016	7.87302	7.87589	7.87031	7.87644	7.87908	7.85645	7.88777	7.90183	7.93876	7.97687	8.00188	8.04825	8.04559	8.06428	8.08336	8.1169	8.13278	8.13813	8.16103	8.18376	8.1816	8.24281	8.19238	8.15146	8.11647	8.10604	8.1265	8.15617	8.19117	8.22702	8.2095	8.23968	8.26711	8.28403	8.23578	8.19793	8.3623	8.33208	8.3726	8.45017	8.60062	8.54676	8.42256
7.77758	7.83197	7.88708	7.94128	7.86133	7.86226	7.87461	7.88992	7.89216	7.87121	7.86241	7.85819	7.82657	7.88025	7.90625	7.9426	7.96987	8.00518	8.03448	8.03558	8.05608	8.06991	8.11576	8.13359	8.13308	8.14978	8.16695	8.21091	8.22174	8.20889	8.1601	8.13657	8.11867	8.13373	8.1547	8.18463	8.19533	8.2102	8.26643	8.30077	8.35543	8.38775	8.35385	8.29169	8.341	8.42139	8.47362	8.60862	8.55982	8.42292
7.77848	7.8485	7.89482	7.95324	7.85518	7.88718	7.88737	7.88591	7.88351	7.86509	7.88017	7.8804	7.83596	7.89294	7.92338	7.95698	7.97603	8.01951	8.02395	8.03072	8.04877	8.06165	8.11161	8.11978	8.12981	8.14766	8.16558	8.16973	8.20836	8.16334	8.1742	8.15061	8.13509	8.13251	8.17046	8.21207	8.21286	8.22758	8.30369	8.36558	8.41343	8.43964	8.33032	8.43765	8.41777	8.45393	8.48648	8.57697	8.56466	8.38124
7.7555	7.83954	7.91305	7.99271	7.88136	7.88895	7.88386	7.87081	7.85983	7.88163	7.9099	7.91041	7.85912	7.91729	7.93954	7.97725	7.96984	8.00827	8.01804	8.01562	8.03233	8.0587	8.10563	8.11414	8.12762	8.14604	8.16367	8.17761	8.21196	8.1708	8.14556	8.15195	8.12435	8.19256	8.2368	8.28524	8.24695	8.22117	8.27152	8.31867	8.36549	8.37988	8.33047	8.46331	8.45372	8.47794	8.46046	8.4798	8.5369	8.41799
7.76594	7.84908	7.93682	8.02433	7.96986	7.87454	7.87362	7.87074	7.89198	7.9212	7.92008	7.88654	7.88484	7.93519	7.95406	7.94067	7.9418	7.99441	8.00325	8.02425	8.01972	8.08942	8.09878	8.10921	8.12502	8.15204	8.17833	8.21188	8.24744	8.17334	8.13593	8.1351	8.16547	8.246	8.3105	8.31341	8.25382	8.21813	8.25002	8.28988	8.32868	8.30711	8.36951	8.4238	8.46768	8.44445	8.45867	8.48275	8.77216	8.45274
7.75787	7.8754	7.97984	8.07631	7.83573	7.86481	7.87529	7.88634	7.90006	7.91755	7.89234	7.87894	7.88432	7.93795	7.95379	7.92834	7.95858	7.99204	8.00757	8.02601	8.02563	8.02964	8.10584	8.10485	8.14696	8.1958	8.24684	8.29386	8.30625	8.26389	8.19351	8.1895	8.20528	8.28454	8.31972	8.31034	8.28186	8.23524	8.24694	8.27578	8.30205	8.28291	8.34902	8.33467	8.37295	8.40729	8.4326	8.52447	8.55375	8.48749
7.81321	7.91041	8.01138	8.12995	7.8263	7.88369	7.87368	7.89636	7.9162	7.89285	7.88019	7.85955	7.88103	7.94229	7.96061	7.9216	7.95169	7.99379	8.0103	8.03119	8.01854	8.02363	8.08491	8.09244	8.14169	8.19348	8.24635	8.29333	8.34849	8.2891	8.23433	8.24704	8.26862	8.25263	8.33749	8.30555	8.2475	8.245	8.25071	8.24643	8.24935	8.23982	8.33875	8.31706	8.41466	8.42496	8.43059	8.47657	8.51494	8.38011
7.82466	7.93552	8.04332	7.97274	7.87077	7.915	7.88641	7.90283	7.91474	7.86573	7.82494	7.82947	7.85051	7.90725	7.92347	7.94199	7.95698	8.01718	8.02324	8.04081	8.03075	8.04995	8.09639	8.13011	8.14177	8.18603	8.23474	8.27432	8.31986	8.34763	8.27221	8.28472	8.30539	8.28368	8.27756	8.36699	8.28875	8.27778	8.27722	8.27819	8.26538	8.25285	8.33458	8.30746	8.4338	8.51126	8.49504	8.43387	8.47904	8.38094
7.84182	7.96296	8.0642	7.74012	7.89876	7.88484	7.89456	7.9137	7.91905	7.89249	7.88465	7.84965	7.92854	7.98081	8.00043	7.92788	7.94593	8.00667	8.02562	8.02274	8.03665	8.04146	8.10227	8.13924	8.15638	8.19953	8.24271	8.27332	8.31923	8.30496	8.30709	8.33695	8.32477	8.31093	8.2934	8.32507	8.34226	8.33839	8.29116	8.25551	8.23441	8.20616	8.35279	8.39086	8.48746	8.5009	8.47861	8.43022	8.4688	8.45279
7.79791	7.85306	7.95303	7.68518	7.87651	7.88942	7.93571	7.98476	7.91936	7.82213	7.78013	7.79281	7.86841	7.93076	7.98317	7.90456	7.95909	7.99644	8.02109	8.02174	8.04412	8.0663	8.16359	8.15139	8.1578	8.22194	8.27054	8.31174	8.32581	8.26259	8.28392	8.34951	8.35482	8.34388	8.32002	8.2997	8.38769	8.34187	8.32892	8.32989	8.32881	8.31326	8.41302	8.46984	8.48781	8.49168	8.42387	8.38139	8.44632	8.46507
7.86546	7.87146	7.82304	7.80468	7.92538	7.96974	7.99942	7.96012	7.84603	7.76566	7.73865	7.83423	7.89295	7.94772	8.00619	7.92291	7.93638	8.0064	8.04219	8.00291	8.04346	8.10117	8.17055	8.17209	8.16704	8.21394	8.25379	8.27966	8.29092	8.23851	8.26786	8.33882	8.37453	8.36798	8.40282	8.35053	8.42164	8.48768	8.44071	8.39245	8.34263	8.25495	8.37725	8.46462	8.47211	8.49829	8.40543	8.32155	8.39852	8.43092
7.96214	7.84519	0	7.95322	8.00152	8.01922	7.958	7.87539	7.75914	7.6438	7.80546	7.86512	7.91608	7.96803	8.01702	7.95415	7.94017	7.9838	8.02303	8.03966	8.03232	8.09531	8.14638	8.18748	8.12847	8.19706	8.2257	8.23581	8.292	8.23053	8.25871	8.3104	8.32171	8.41323	8.37433	8.34957	8.46655	8.55386	8.47259	8.418	8.36361	8.31121	8.36821	8.45972	8.47592	8.48916	8.43349	8.3845	8.33752	8.37844
7.56515	0	8.44931	7.9976	8.06062	8.00245	7.88712	7.65749	7.68309	7.76647	7.83997	7.89012	7.93627	7.98531	8.03437	8.06003	7.9451	8.02556	8.0186	8.05294	8.06135	8.08526	8.1155	8.14208	8.17923	8.20772	8.21978	8.22988	8.23192	8.20776	8.22722	8.30429	8.33434	8.41719	8.38713	8.36165	8.3488	8.52377	8.5055	8.43608	8.3715	8.3112	8.29213	8.4679	8.44292	8.44782	8.41433	8.41621	8.38657	8.43335
8.52025	7.7494	11.9027	8.27202	8.21268	8.01481	7.84975	7.64902	7.69263	7.81876	7.86112	7.90702	7.9553	8.00385	8.05092	8.10055	8.09695	8.04894	8.01569	8.05634	8.08154	8.1034	8.10523	8.13255	8.16348	8.17347	8.18474	8.20796	8.23126	8.21106	8.22557	8.2533	8.31541	8.42723	8.38709	8.34409	8.32635	8.44554	8.49792	8.45393	8.3866	8.32087	8.25928	8.46196	8.4672	8.43702	8.37267	8.38122	8.42774	8.2621
8.71578	8.09471	0.536458	8.24781	8.26188	7.89533	8.00928	7.65465	7.8234	7.85273	7.87737	7.92632	7.9734	8.02182	8.07061	8.11915	8.1575	8.23928	8.00136	8.06509	8.12114	8.11178	8.09916	8.10251	8.14551	8.15857	8.18997	8.21058	8.2324	8.24817	8.25621	8.26487	8.34847	8.38036	8.40796	8.35923	8.33262	8.37935	8.48989	8.46267	8.40234	8.33815	8.27445	8.3265	8.49546	8.45616	8.39169	8.39983	8.4532	8.38162
4.44724	9.01289	0	7.15733	7.27204	7.96225	7.91992	7.72287	7.88155	7.91899	7.91678	7.94151	7.99016	8.0389	8.08705	8.1367	8.21914	8.1819	7.98992	8.10592	8.15234	8.14194	8.12207	8.11044	8.13272	8.16251	8.18493	8.2089	8.24295	8.25728	8.27213	8.29767	8.33372	8.37788	8.40572	8.37322	8.35624	8.38917	8.46681	8.47802	8.41865	8.35224	8.28907	8.19711	8.44333	8.51776	8.4511	8.4365	8.44651	8.38646
0	0	8.07014	7.58841	7.44278	7.71957	7.77729	7.9222	7.89008	7.95184	7.94188	7.97586	8.02519	8.08454	8.12463	8.20253	8.23191	8.00365	8.0209	8.10488	8.18199	8.16217	8.13479	8.09886	8.11691	8.16601	8.19049	8.22062	8.24957	8.26075	8.30313	8.31802	8.31889	8.38363	8.37313	8.36318	8.38302	8.38024	8.47879	8.49335	8.43867	8.36806	8.2784	8.17617	8.12913	8.32502	8.45829	8.49276	8.45677	8.4615
7.27663	7.91986	7.29862	7.36165	7.5699	7.71807	7.76103	7.8411	7.94138	7.91172	7.96005	8.00138	8.05018	8.09319	8.14604	8.19554	8.26196	8.02692	8.07382	8.08059	8.17974	8.14482	8.12819	8.05715	8.14037	8.16732	8.18841	8.20892	8.23425	8.24474	8.28808	8.35035	8.35583	8.38049	8.36689	8.37524	8.3831	8.39828	8.47236	8.50318	8.44684	8.35752	8.31634	8.31206	8.30581	8.3318	8.36839	8.53741	8.53643	8.4914
7.836	7.92544	8.83406	7.5326	7.74809	7.79476	7.78397	7.85548	7.91298	7.98637	8.017	8.05359	8.04659	8.0524	8.06823	8.06846	8.18551	8.02019	8.08873	8.07778	8.14409	8.13828	8.12293	8.10509	8.16014	8.16024	8.17659	8.19075	8.21681	8.23515	8.26482	8.30157	8.34269	8.35649	8.34476	8.39831	8.41567	8.43126	8.50656	8.53609	8.4852	8.43016	8.43038	8.44951	8.49265	8.3935	8.33878	8.43776	8.56623	8.58953
7.63412	8.01369	8.0933	7.70433	7.80228	7.82381	7.86209	7.91075	7.94735	7.99274	8.0443	8.09849	8.06014	8.04463	8.03643	8.05916	7.93947	8.03038	8.08336	8.10038	8.13994	8.12223	8.08755	8.15836	8.22572	8.22755	8.2204	8.20411	8.20046	8.21488	8.24636	8.28361	8.31671	8.34326	8.3547	8.4131	8.42184	8.4797	8.5377	8.56848	8.52929	8.53471	8.5579	8.53561	8.48837	8.46592	8.43438	8.46344	8.60248	8.56552
7.47136	7.71099	7.71948	7.85756	7.93019	7.91213	7.94069	7.98734	7.98782	7.99531	8.04308	8.10616	8.07277	8.0344	8.02863	8.00488	8.04491	8.04028	8.10377	8.11109	8.14548	8.10322	8.02369	8.18106	8.20561	8.21861	8.21402	8.21505	8.21067	8.21482	8.23985	8.30881	8.33	8.35807	8.34228	8.40533	8.45433	8.50116	8.56816	8.55348	8.56674	8.6274	8.61952	8.57151	8.51658	8.48622	8.4796	8.45961	8.39403	8.4268
8.67517	8.28359	8.14185	7.28832	7.8073	7.96048	7.96744	8.00607	8.03469	8.0258	8.05323	8.09387	8.09525	8.06059	8.02451	8.01165	8.0506	8.08161	8.13188	8.10514	8.15032	8.16229	8.09493	8.25601	8.25117	8.23344	8.22277	8.2182	8.22967	8.27396	8.30229	8.30244	8.33457	8.38014	8.41907	8.43444	8.44003	8.45002	8.56182	8.60026	8.68681	8.69483	8.65406	8.61964	8.61076	8.58364	8.58824	8.60868	8.5579	8.56968
7.69062	7.89991	7.92182	7.76528	7.98393	7.88851	8.00716	8.01161	8.05141	8.03945	8.0737	8.09629	8.11011	8.07593	8.07288	8.09719	8.16155	8.13054	8.1522	8.15441	8.12824	8.1531	8.34319	8.2203	8.22609	8.23559	8.23895	8.24878	8.27031	8.26486	8.28031	8.32117	8.37165	8.41084	8.42115	8.46074	8.5112	8.52722	8.46364	8.57518	8.74498	8.71488	8.67135	8.66654	8.6604	8.64601	8.64756	8.62222	8.56501	8.62415
7.54359	7.92266	7.93549	7.97984	7.98592	7.98083	8.02587	8.0501	8.05892	8.04397	8.0743	8.10407	8.1186	8.11899	8.1433	8.2296	8.2342	8.1875	8.1632	8.18584	8.14315	8.29308	8.29412	8.21783	8.20064	8.22765	8.25118	8.27929	8.26892	8.26461	8.27595	8.31509	8.32115	8.3537	8.43058	8.47018	8.46814	8.44798	8.49641	8.56508	8.65593	8.68941	8.7348	8.67629	8.66979	8.66074	8.66061	8.63664	8.65077	8.669
8.0078	7.96053	8.03936	7.98693	7.9948	7.99858	8.03336	8.05906	8.06403	8.06296	8.06861	8.09799	8.11565	8.15011	8.12629	8.23221	8.24977	8.20307	8.18301	8.18198	8.21451	8.25965	8.26157	8.25471	8.23052	8.23758	8.25967	8.26696	8.27496	8.25749	8.23699	8.25175	8.31683	8.34705	8.37506	8.43561	8.45999	8.31333	8.41675	8.5265	8.53348	8.75866	8.69025	8.66939	8.65015	8.70443	8.69356	8.74197	8.7118	8.70431
8.10405	8.10663	8.02382	8.00773	8.03347	8.03466	8.03919	8.04544	8.05609	8.05845	8.07569	8.09986	8.13368	8.15776	8.17082	8.2181	8.2239	8.20645	8.20871	8.19727	8.23599	8.28004	8.24213	8.2532	8.25098	8.25842	8.29904	8.2871	8.27309	8.27796	8.27539	8.28421	8.28303	8.35638	8.35784	8.37769	8.3982	8.37145	8.44602	8.43664	8.52973	8.62036	8.67262	8.66904	8.71837	8.77926	8.77287	8.73888	8.73738	8.71585
8.1212	8.08197	8.01292	8.02172	8.04849	8.03692	8.04793	8.07069	8.0581	8.06092	8.07395	8.12259	8.12929	8.14726	8.18069	8.2176	8.23418	8.21396	8.22538	8.23058	8.22836	8.27118	8.25841	8.21894	8.23646	8.26585	8.28343	8.28204	8.32181	8.33534	8.30162	8.29906	8.30995	8.325	8.46189	8.51103	8.61695	8.5965	8.48073	8.5436	8.552	8.47846	8.75982	8.77306	8.83829	8.86355	8.75282	8.76627	8.74261	8.72306
8.17227	8.12988	8.02207	8.04171	8.05746	8.06242	8.06281	8.07458	8.08449	8.08422	8.10785	8.14203	8.12626	8.15244	8.18422	8.21648	8.22576	8.21011	8.20081	8.19773	8.22891	8.25716	8.23984	8.23508	8.23133	8.22996	8.25666	8.29843	8.29139	8.25949	8.26994	8.30971	8.39413	8.42698	8.09451	8.1018	8.37029	8.75386	8.65227	8.783	8.67348	8.51799	8.76226	8.89204	8.70658	8.84416	8.77542	8.73648	8.71843	8.71212
8.1936	8.13453	7.95078	8.05152	8.07226	8.07155	8.0647	8.09561	8.09917	8.11641	8.13209	8.14185	8.14019	8.16031	8.17552	8.20686	8.22333	8.2129	8.18807	8.18339	8.21603	8.23389	8.2349	8.24606	8.25249	8.27811	8.29522	8.29825	8.30737	8.28376	8.30997	8.32725	8.29915	8.29186	8.31755	8.27326	8.12995	8.20302	8.48173	8.6677	8.71018	8.58812	8.48664	8.76381	8.8144	8.84248	8.73716	8.71114	8.70487	8.69732
8.21457	8.12727	8.04701	8.06598	8.08102	8.08198	8.09601	8.10494	8.11031	8.1333	8.14123	8.13147	8.13364	8.15211	8.16409	8.19618	8.21093	8.22198	8.18054	8.18968	8.21036	8.22338	8.23529	8.24259	8.25168	8.2851	8.30075	8.28752	8.2882	8.31761	8.38115	8.34133	8.35512	8.38826	8.40169	8.45192	8.38324	8.32667	8.53894	8.61223	8.67289	8.6642	8.69649	8.82732	8.83902	8.76875	8.69296	8.69609	8.68905	8.68149
8.23597	8.19993	8.09822	8.07217	8.07945	8.10668	8.11905	8.12426	8.11851	8.13958	8.14746	8.1259	8.13023	8.1506	8.15657	8.19045	8.20125	8.21777	8.19878	8.20612	8.20501	8.22844	8.24035	8.25547	8.27273	8.30748	8.30983	8.29902	8.29381	8.37537	8.38307	8.3762	8.40733	8.4521	8.48939	8.55268	8.53096	8.40079	8.58247	8.60154	8.6279	8.63619	8.76767	8.79369	8.81324	8.69864	8.67692	8.68065	8.67307	8.66559
8.30611	8.17989	8.10595	8.078	8.11141	8.12937	8.13142	8.14983	8.12729	8.13049	8.14113	8.13098	8.1288	8.14681	8.15316	8.18451	8.20379	8.20349	8.21919	8.21609	8.2182	8.24129	8.2631	8.2681	8.2922	8.32783	8.33934	8.31833	8.31523	8.37458	8.37642	8.39549	8.4382	8.49577	8.55288	8.6085	8.62763	8.5696	8.5865	8.67584	8.56577	8.60937	8.74368	8.882	8.73196	8.63628	8.65182	8.66336	8.65827	8.64954
8.17817	8.27056	8.1246	8.09104	8.11268	8.1224	8.14344	8.14851	8.14804	8.11813	8.13162	8.12965	8.13425	8.15629	8.16441	8.19208	8.20495	8.19658	8.21353	8.23535	8.22982	8.25045	8.26684	8.28215	8.30731	8.33494	8.34676	8.32781	8.35662	8.3693	8.37321	8.4294	8.45899	8.51114	8.58538	8.68156	8.74424	8.64429	8.58638	8.66963	8.60632	8.58889	8.66589	8.79524	8.72364	8.5625	8.61047	8.63575	8.63579	8.62947
8.34512	8.18185	8.15907	8.10212	8.09925	8.10076	8.11849	8.13401	8.14754	8.13824	8.13377	8.15031	8.17526	8.19893	8.20391	8.20504	8.21319	8.20438	8.2343	8.24655	8.26027	8.25279	8.27839	8.29652	8.32954	8.34074	8.34774	8.35688	8.36574	8.38086	8.41178	8.45012	8.48363	8.52669	8.59432	8.69817	8.79093	8.79437	8.62541	8.64868	8.66503	8.63668	8.6236	8.75652	8.62725	8.52064	8.52974	8.54989	8.57731	8.58513
8.46668	8.38943	8.21506	8.14981	8.12448	8.07353	8.0957	8.12075	8.13501	8.1654	8.18756	8.18598	8.18851	8.20534	8.20829	8.19608	8.1994	8.21868	8.24301	8.25947	8.26313	8.26348	8.28739	8.31198	8.33455	8.33844	8.34952	8.37928	8.39442	8.41751	8.44135	8.47644	8.50705	8.5462	8.60277	8.72202	8.82437	8.88892	8.72308	8.60609	8.63437	8.63817	8.67361	8.74571	8.73789	8.62998	8.57517	8.49857	8.50138	8.52544
8.3702	8.19569	8.06368	8.10692	8.14288	8.12991	8.1176	8.10664	8.15147	8.20734	8.22451	8.22234	8.2163	8.21092	8.20048	8.1851	8.18684	8.21658	8.24323	8.25108	8.25684	8.26521	8.30001	8.31173	8.33923	8.33961	8.36501	8.39668	8.41681	8.45288	8.48226	8.50808	8.53472	8.56893	8.62651	8.74898	8.83747	8.6816	8.63641	8.59998	8.55709	8.62061	8.65813	8.78112	8.71233	8.67717	8.62949	8.59726	8.55704	8.46559
8.0425	8.05032	8.05514	8.04894	8.06905	8.10678	8.1316	8.1632	8.21204	8.23859	8.25527	8.21161	8.20717	8.18894	8.2001	8.19966	8.21286	8.22492	8.23604	8.24564	8.26369	8.27066	8.2856	8.31283	8.32966	8.36239	8.38683	8.4338	8.45625	8.48357	8.50805	8.53956	8.56266	8.59168	8.65087	8.77693	8.66393	8.66231	8.66029	8.60231	8.58429	8.60294	8.63745	8.7972	8.71393	8.64236	8.62257	8.59877	8.59036	8.58825
8.19901	8.1636	8.12816	8.07266	8.072	8.08185	8.11067	8.16101	8.24604	8.2691	8.24383	8.16102	8.19265	8.18963	8.19842	8.2089	8.22036	8.24142	8.2624	8.26472	8.26041	8.28134	8.29572	8.29865	8.34024	8.38127	8.41892	8.4634	8.47464	8.51521	8.5436	8.56666	8.57662	8.60519	8.68161	8.64559	8.6036	8.6244	8.67817	8.63487	8.62977	8.66436	8.66086	8.63682	8.63387	8.61772	8.61697	8.60982	8.56224	8.54808
8.37642	8.28655	8.15171	8.01986	8.09262	8.08124	8.12669	8.16326	8.23778	8.24127	8.17153	8.16827	8.17977	8.18074	8.20608	8.22297	8.23568	8.2648	8.26334	8.26912	8.25932	8.28808	8.30095	8.29685	8.3416	8.38601	8.42065	8.48441	8.49971	8.51786	8.54305	8.56628	8.57261	8.59079	8.6491	8.56151	8.59193	8.64226	8.6667	8.70267	8.69496	8.70117	8.6662	8.61034	8.60929	8.57535	8.59617	8.57916	8.54016	8.5462
8.25687	8.19531	8.11616	8.08972	8.014	8.0932	8.15121	8.1893	8.19259	8.15865	8.13863	8.19434	8.1923	8.22559	8.23591	8.27971	8.28745	8.31709	8.31263	8.319	8.31191	8.27721	8.33582	8.28935	8.2928	8.4332	8.42889	8.42179	8.48456	8.50274	8.5085	8.49683	8.51791	8.68722	8.49722	8.51517	8.53427	8.56097	8.63347	8.73177	8.75492	8.70043	8.62824	8.58799	8.52433	8.47123	8.56	8.60418	8.47589	8.53021
8.21809	8.09824	8.12206	8.14244	8.14231	8.10038	8.17108	8.18622	8.16228	8.15215	8.12222	8.212	8.22906	8.28295	8.28785	8.27566	8.3029	8.30004	8.29959	8.32192	8.33281	8.3483	8.40081	8.28596	8.27235	8.3714	8.5323	8.5454	8.43906	8.38094	8.31103	8.2882	8.19493	8.31828	8.36098	8.41938	8.50347	8.52709	8.60494	8.67437	8.67544	8.64641	8.56785	8.56159	8.52222	8.47087	8.41559	8.46701	8.55797	8.58214
8.09572	8.13469	8.14221	8.13334	8.17244	8.20375	8.11855	8.12581	8.18431	8.17756	8.13576	8.14942	8.27894	8.28908	8.30982	8.28984	8.28017	8.29405	8.31241	8.32806	8.34187	8.34447	8.4006	8.39916	8.29879	8.33471	8.56257	8.53947	8.56219	8.44814	8.51127	8.30784	8.20197	8.18678	8.32036	8.51203	8.48716	8.51014	8.6129	8.64784	8.57454	8.49661	8.52125	8.58755	8.59511	8.57236	8.49143	8.43604	8.46655	8.59846
7.99445	7.85642	7.67637	7.56438	7.42787	7.84024	8.10291	8.17657	8.18007	8.18669	8.18898	8.22004	8.29026	8.31742	8.29308	8.26908	8.27308	8.28711	8.31222	8.32203	8.32834	8.33453	8.36144	8.39945	8.35093	8.16262	8.30818	8.50601	8.37967	8.24343	8.14769	8.10995	8.46058	8.34585	8.52035	8.48813	8.53295	8.62159	8.68716	8.6753	8.60627	8.58392	8.52426	8.46267	8.54407	8.6416	8.64012	8.62114	8.59257	8.64269
8.24174	8.06078	8.01949	7.95873	8.03313	8.02104	8.06694	8.21334	8.22934	8.20069	8.216	8.25571	8.27	8.2923	8.27725	8.2883	8.28038	8.30053	8.32273	8.34241	8.3504	8.33398	8.35831	8.4013	8.34779	8.19393	7.99354	8.19704	8.42907	8.48186	8.48438	8.50748	8.56811	8.59504	8.67069	8.61837	8.68612	8.73989	8.73403	8.71876	8.67071	8.66505	8.59151	8.51124	8.44797	8.47964	8.64037	8.84388	8.76535	8.71924
8.33189	8.23238	8.16386	8.10436	8.16747	8.07774	8.12409	8.19682	8.22676	8.24698	8.23484	8.28154	8.32587	8.33811	8.32018	8.30933	8.29547	8.26897	8.29047	8.32265	8.35647	8.369	8.3981	8.38468	8.37792	8.31991	8.30743	8.33702	8.36772	8.38323	8.35358	8.39176	8.49784	8.52417	8.54667	8.61268	8.71867	8.76816	8.78776	8.78769	8.78049	8.68855	8.60991	8.54861	8.48046	8.47046	8.61508	8.78501	8.70212	8.64308
8.22461	8.19955	8.1849	8.18447	8.18756	8.14487	8.22374	8.16491	8.23853	8.26456	8.2663	8.29297	8.3286	8.36207	8.33035	8.31587	8.30133	8.29619	8.25952	8.3056	8.29321	8.34215	8.35315	8.34674	8.31335	8.32834	8.3808	8.37193	8.26378	8.24775	8.32509	8.46796	8.55433	8.55102	8.55731	8.61494	8.67834	8.77846	8.98434	8.91446	8.76611	8.68834	8.61923	8.55063	8.48335	8.42097	8.52251	8.74387	8.80068	8.65387
8.03828	8.08928	8.13602	8.1799	8.17766	8.14664	8.2084	8.21804	8.20672	8.26786	8.28762	8.30008	8.35367	8.35741	8.33649	8.32111	8.30595	8.29136	8.27567	8.27739	8.30583	8.38215	8.29293	8.28046	8.40787	8.55172	8.73015	9.60749	8.13337	8.19494	8.23338	8.42435	8.54395	8.54251	8.47006	8.62612	8.74087	8.7367	8.8908	8.83951	8.76944	8.70043	8.63137	8.56222	8.49311	8.42548	8.41899	8.69012	8.77501	8.66845
8.05269	8.09438	8.13942	8.18772	8.23652	8.23531	8.18934	8.22982	8.23834	8.24167	8.26512	8.31253	8.35785	8.35004	8.34199	8.32697	8.312	8.29604	8.28336	8.32591	8.27389	8.24186	8.22644	8.2072	8.36331	8.48291	8.60828	7.89082	7.81312	8.00712	8.07738	8.57037	8.33768	8.24505	8.40229	8.56438	8.66787	8.68577	8.75363	8.80957	8.78181	8.71296	8.64421	8.57524	8.50627	8.43761	8.39246	8.64093	8.75997	8.75446
8.06031	8.10691	8.15005	8.19311	8.23349	8.22332	8.21061	8.23173	8.26523	8.25309	8.26158	8.30617	8.37475	8.35074	8.33873	8.32699	8.31489	8.30489	8.33053	8.28184	8.2658	8.25472	8.25451	8.31321	8.34999	8.31977	8.09278	7.91386	8.00537	8.11091	8.2488	8.62702	8.49479	8.42045	8.36347	8.52167	8.61477	8.64726	8.6879	8.75531	8.79907	8.72563	8.65723	8.58845	8.5194	8.45024	8.39925	8.4334	8.86896	8.78503
8.07449	8.11734	8.15897	8.19505	8.14706	8.23209	8.24176	8.23469	8.2571	8.29099	8.25617	8.30932	8.35539	8.30895	8.32736	8.32728	8.32935	8.34862	8.32794	8.3277	8.31539	8.3102	8.33815	8.36173	8.40542	8.33695	8.13898	7.99291	8.03167	8.1341	8.19075	8.62464	8.59887	8.52472	8.4561	8.47667	8.57142	8.6133	8.66036	8.71795	8.7558	8.7397	8.66883	8.60058	8.53199	8.45946	8.32799	8.47135	8.81402	8.80942
8.08961	8.1392	8.16722	8.17075	8.13049	8.21288	8.24065	8.26165	8.2633	8.27267	8.29527	8.30861	8.31072	8.26191	8.29661	8.32268	8.34701	8.35893	8.38974	8.38186	8.36184	8.36469	8.36966	8.38465	8.40117	8.26187	8.16509	8.14355	8.14725	8.22319	8.35866	8.69836	8.71573	8.61612	8.59006	8.52171	8.57458	8.61636	8.64916	8.69648	8.69848	8.75977	8.68586	8.61306	8.52899	8.397	8.2559	8.57595	8.65993	8.77063
8.18159	8.20957	8.18802	8.18372	8.18656	8.23738	8.23598	8.26544	8.26615	8.28196	8.30462	8.25529	8.26252	8.22622	8.27785	8.29798	8.32681	8.36594	8.41601	8.39751	8.37981	8.37882	8.39756	8.39059	8.35311	8.24524	8.22036	8.22135	8.30744	8.33219	8.36247	8.59935	8.75578	8.67736	8.63616	8.56395	8.58414	8.65597	8.68915	8.66042	8.67738	8.71601	8.67341	8.60227	8.4838	8.37891	8.36849	8.66308	8.70672	8.80723
8.24901	8.2226	8.2065	8.20637	8.21661	8.21294	8.24911	8.25906	8.29094	8.27424	8.27206	8.34552	8.21424	8.2175	8.24331	8.2598	8.31497	8.4008	8.39187	8.37754	8.3713	8.39482	8.38817	8.3495	8.28864	8.27948	8.26183	8.33388	8.36474	8.39659	8.39367	8.47172	8.74491	8.67338	8.60986	8.61091	8.59403	8.62959	8.6695	8.67335	8.63021	8.65442	8.63171	8.58819	8.54448	8.45919	8.5449	8.72014	8.73895	8.73731
8.23505	8.20851	8.24029	8.26182	8.24789	8.32101	8.28181	8.24158	8.26046	8.24971	8.24462	8.22649	8.3518	8.33235	8.22572	8.24566	8.30955	8.37589	8.34427	8.35694	8.36805	8.38798	8.37697	8.30968	8.31865	8.33055	8.328	8.35876	8.38941	8.40976	8.41832	8.421	8.62184	8.6924	8.61131	8.5822	8.61825	8.6353	8.65183	8.65053	8.64454	8.62621	8.60554	8.58267	8.53421	8.54724	8.61183	8.79058	8.7894	8.70927
8.18596	8.18924	8.21422	8.23772	8.25078	8.28242	8.25764	8.22285	8.23569	8.23973	8.26024	8.27662	8.3126	8.37441	8.3304	8.30601	8.33424	8.32308	8.29496	8.37135	8.38547	8.38921	8.36267	8.34023	8.36281	8.32689	8.35757	8.38411	8.39663	8.40424	8.41663	8.41206	8.51522	8.62455	8.59233	8.57888	8.61582	8.67288	8.73776	8.68248	8.6498	8.63858	8.60141	8.5844	8.59342	8.53459	8.834	8.85442	8.70831	8.71721
8.18322	8.1802	8.19931	8.20467	8.19732	8.19177	8.16987	8.27399	8.27243	8.2633	8.24917	8.26892	8.28383	8.32262	8.33147	8.30494	8.33152	8.3295	8.33342	8.35208	8.39942	8.41624	8.36835	8.38199	8.38279	8.36044	8.38154	8.39841	8.40385	8.41155	8.42114	8.42598	8.45931	8.53451	8.48916	8.53246	8.60236	8.66028	8.71333	8.66588	8.65281	8.65755	8.60377	8.60625	8.59845	8.69823	8.93376	8.71746	8.68237	8.75571
8.18724	8.19723	8.20515	8.20561	8.19938	8.18316	8.24677	8.23105	8.25179	8.26731	8.26353	8.26712	8.2964	8.33664	8.36334	8.31575	8.35613	8.3618	8.35168	8.3642	8.38195	8.38763	8.3659	8.3744	8.35488	8.36394	8.37981	8.3919	8.4028	8.41829	8.42915	8.4332	8.4576	8.49368	8.52231	8.47021	8.52945	8.5956	8.65132	8.59603	8.56718	8.56965	8.60287	8.57242	8.68955	8.96149	8.81455	8.65819	8.67857	8.75936
8.20997	8.2232	8.2194	8.21158	8.19982	8.2062	8.19145	8.22849	8.23542	8.2398	8.2863	8.25963	8.28791	8.35066	8.36756	8.32355	8.35366	8.36459	8.3773	8.36721	8.34657	8.30844	8.40835	8.35937	8.37508	8.37115	8.37915	8.39451	8.4065	8.41834	8.43023	8.44212	8.46125	8.48436	8.5415	8.53642	8.49188	8.54474	8.55581	8.58272	8.58848	8.57316	8.5497	8.54191	8.58904	8.77058	8.67908	8.58108	8.70256	8.78859
8.25973	8.22901	8.21898	8.21576	8.20789	8.25083	8.23597	8.24629	8.25594	8.27472	8.19176	8.18498	8.21761	8.26902	8.3103	8.29031	8.3237	8.36715	8.36769	8.33741	8.34394	8.3594	8.34974	8.38762	8.38463	8.38032	8.37996	8.39211	8.40602	8.42075	8.43282	8.43992	8.4616	8.49444	8.54279	8.53404	8.51483	8.54758	8.55357	8.59847	8.58537	8.5599	8.55708	8.54269	8.45145	8.44745	8.60088	8.58921	8.66282	8.74811
8.26834	8.26051	8.23317	8.22633	8.22875	8.24162	8.25279	8.25872	8.2768	8.27434	8.20586	8.15379	8.14705	8.23886	8.20742	8.30216	8.32303	8.36062	8.36792	8.38269	8.3444	8.34807	8.35879	8.39782	8.40074	8.39179	8.38401	8.38918	8.40826	8.42463	8.4368	8.44965	8.4627	8.50673	8.5289	8.53144	8.54178	8.55077	8.5588	8.57182	8.59033	8.57339	8.57489	8.56712	8.57048	8.48296	8.56534	8.57486	8.621	8.7126
8.31269	8.28058	8.26693	8.25722	8.24031	8.25421	8.26597	8.27956	8.27485	8.23674	8.20583	8.20813	8.22875	8.24177	8.19148	8.25553	8.32356	8.35027	8.38126	8.36682	8.33522	8.33491	8.3481	8.37139	8.40803	8.39955	8.39398	8.39139	8.40405	8.42175	8.43421	8.44071	8.46204	8.51028	8.53586	8.5361	8.51972	8.58218	8.57159	8.57039	8.64556	8.66065	8.67277	8.69408	8.69568	8.57568	8.51201	8.5522	8.64708	8.70461
8.29456	8.30992	8.2573	8.25371	8.23842	8.25982	8.26834	8.26584	8.26449	8.23818	8.23693	8.23315	8.25104	8.2644	8.22641	8.25932	8.32215	8.34572	8.34443	8.35187	8.32689	8.33626	8.32592	8.35807	8.38792	8.37809	8.3718	8.36838	8.37007	8.37821	8.38355	8.40264	8.44046	8.48199	8.50971	8.57899	8.63379	8.61569	8.56711	8.61243	8.64053	8.64821	8.63721	8.57257	8.38858	8.50853	8.54455	8.60622	8.68958	8.70526
8.29044	8.24098	8.26316	8.24676	8.23901	8.24579	8.26192	8.27024	8.27617	8.26314	8.25976	8.27112	8.29379	8.2911	8.26639	8.26672	8.33285	8.36029	8.32929	8.31696	8.3216	8.3355	8.30164	8.34116	8.34589	8.36675	8.35936	8.33148	8.32263	8.32868	8.33486	8.37313	8.43517	8.50491	8.61804	8.6603	8.67314	8.6161	8.61482	8.68547	8.70064	8.72973	8.72147	8.67471	8.5809	8.64662	8.61382	8.67711	8.73771	8.75864
8.259	8.27251	8.25867	8.20939	8.23017	8.25286	8.26349	8.27616	8.28037	8.28297	8.2692	8.29744	8.31126	8.31128	8.30256	8.23568	8.33857	8.36866	8.34341	8.31547	8.29705	8.34173	8.31539	8.27062	8.30766	8.29533	8.32094	8.36326	8.3699	8.35349	8.36766	8.45568	8.4873	8.6086	8.6692	8.73293	8.67535	8.63482	8.66586	8.70259	8.7408	8.78118	8.7654	8.7608	8.74293	8.76825	8.74705	8.73326	8.7505	8.78077
8.30054	8.29001	8.27003	8.22736	8.24422	8.27698	8.27739	8.29218	8.28386	8.28562	8.30938	8.31975	8.33346	8.32942	8.32474	8.26505	8.34396	8.3762	8.35798	8.34261	8.31793	8.34304	8.35693	8.32506	8.31484	8.33715	8.3377	8.3949	8.4163	8.39318	8.38537	8.44628	8.5123	8.60002	8.76874	8.71244	8.67138	8.68192	8.7047	8.77092	8.85018	8.82668	8.81279	8.81175	8.81238	8.82315	8.81619	8.81393	8.80573	8.81423
8.36935	8.30471	8.28362	8.23937	8.2585	8.29197	8.28881	8.29542	8.29702	8.32403	8.32825	8.33787	8.34499	8.34732	8.33907	8.28957	8.32823	8.37642	8.34377	8.34133	8.34012	8.34961	8.35162	8.30901	8.24222	8.40268	8.44928	8.43552	8.42997	8.42851	8.42276	8.46406	8.55339	8.60219	8.6461	8.64528	8.70139	8.71541	8.77907	8.87706	8.88678	8.86445	8.85172	8.84672	8.85824	8.85427	8.88604	8.87127	8.87445	8.86182
8.38463	8.33391	8.30702	8.26223	8.26641	8.30227	8.32344	8.32931	8.32384	8.32991	8.33687	8.35181	8.35305	8.36098	8.35354	8.31493	8.28177	8.39651	8.32429	8.3177	8.34254	8.35206	8.36392	8.32125	8.40476	8.44401	8.45609	8.45924	8.48187	8.48695	8.50574	8.56328	8.60948	8.6854	8.66839	8.665	8.65464	8.75561	8.92335	8.94859	8.92469	8.89871	8.8776	8.85656	8.86816	8.90127	8.9122	8.9074	8.87738	8.92076
8.39157	8.37032	8.34538	8.26208	8.29221	8.31642	8.33567	8.3415	8.33604	8.34601	8.35871	8.36209	8.36605	8.37291	8.36762	8.30897	8.27178	8.32242	8.38678	8.30109	8.32398	8.32887	8.36598	8.35927	8.41623	8.40966	8.49101	8.53852	8.55434	8.56786	8.56581	8.60425	8.6871	8.75191	8.76317	8.71926	8.74826	8.76904	8.83546	9.00592	8.95137	8.89513	8.8785	8.88695	8.91408	8.92009	8.93288	8.93622	8.91802	8.9367
8.44396	8.39012	8.33931	8.27194	8.29594	8.3215	8.34021	8.35423	8.34861	8.35727	8.3671	8.37165	8.37871	8.37112	8.36757	8.37439	8.38521	8.39029	8.41944	8.34259	8.35265	8.3968	8.40874	8.41522	8.43974	8.39267	8.50227	8.5396	8.55829	8.57244	8.56555	8.63169	8.68006	8.76392	8.8146	8.82917	8.82058	8.79337	8.78938	9.00716	8.98821	8.93064	8.9207	8.92578	8.93165	8.92963	8.93788	8.96737	8.96766	8.95006
8.35447	8.3293	8.30836	8.27107	8.28358	8.31097	8.33036	8.34316	8.35514	8.35814	8.37414	8.38084	8.37988	8.37945	8.39661	8.39184	8.40541	8.4145	8.44797	8.37756	8.27224	8.35225	8.47476	8.51287	8.5023	8.40153	8.38353	8.40106	8.46596	8.56685	8.59989	8.63155	8.72276	9.01266	9.05618	9.00374	8.94454	8.88618	8.83448	8.91347	9.03692	8.99792	8.95457	8.94087	8.9276	8.94149	8.94938	8.98245	8.96768	8.95309
8.29462	8.30139	8.28605	8.26011	8.27262	8.29937	8.30949	8.3266	8.34926	8.36685	8.37535	8.37533	8.38252	8.39235	8.41764	8.41849	8.42003	8.43223	8.44571	8.36092	8.36554	8.4316	8.46433	8.51587	8.49181	8.13868	8.12569	8.27841	8.4223	8.5218	8.65872	8.68125	8.79755	8.9361	8.95131	8.95535	8.96179	8.98805	8.86302	8.87204	9.01772	9.00149	8.93877	8.92776	8.9418	8.98079	9.00297	8.96727	8.96578	8.97151
8.24605	8.26778	8.28861	8.23434	8.26608	8.30745	8.30001	8.32005	8.34174	8.35515	8.35374	8.37596	8.38904	8.39041	8.406	8.40536	8.40995	8.42277	8.4179	8.37285	8.43301	8.52033	8.50173	8.49805	8.44793	8.23389	8.13861	8.21451	8.34411	8.596	8.78907	8.8853	8.7934	8.79971	8.95409	8.90732	8.9044	8.93866	8.92136	8.8551	9.01406	9.03709	8.9727	8.97256	9.01164	9.01723	8.98727	8.97604	8.96693	8.97424
8.78059	8.26306	8.28673	8.24686	8.27786	8.29492	8.32473	8.32868	8.32699	8.30413	8.33063	8.37776	8.38758	8.3854	8.40044	8.40847	8.41756	8.42198	8.45269	8.46409	8.55448	8.51363	8.49173	8.66843	8.65764	8.61268	8.6384	8.34814	8.46315	8.58469	8.70882	8.83807	8.75673	8.70702	8.8377	8.89627	8.85307	8.88462	8.91327	8.82905	8.9239	9.02041	9.0241	9.022	8.99773	8.98002	8.96525	8.97181	8.99797	8.99835
8.30117	8.65175	8.42428	8.24689	8.21923	8.29509	8.28279	8.32796	8.28827	8.21362	8.28607	8.35154	8.36759	8.41526	8.4355	8.4643	8.48914	8.52408	8.54132	8.59943	8.61558	8.42057	8.49117	8.68826	8.58301	8.63876	8.6376	8.32563	8.37595	8.48153	8.62529	8.76041	8.85588	8.65611	8.70846	8.81759	8.82159	8.84835	8.86361	8.81495	8.87796	9.04809	9.03689	8.99723	8.97899	8.95807	8.92878	8.95268	8.98015	8.98199
8.62006	8.19923	8.54911	8.71458	8.28598	8.29447	8.25075	8.21088	8.11341	8.16346	8.31392	8.27903	8.36669	8.4418	8.4774	8.49893	8.51874	8.53594	8.5524	8.64809	8.60289	8.39209	8.5148	8.58787	8.5528	8.55993	8.57688	8.39511	8.3141	8.44267	8.56909	8.70712	8.84956	8.84055	8.64807	8.69413	8.78099	8.81575	8.82553	8.81489	8.84679	8.96461	8.98704	8.94113	8.899	8.88103	8.91455	8.93456	8.95124	8.96548
9.17338	8.30021	8.86836	8.95951	9.00532	8.57351	8.46078	8.10752	8.14684	8.29967	8.34909	8.41583	8.45338	8.48053	8.50877	8.53622	8.57615	8.58992	8.60497	8.64754	8.49007	8.42005	8.45285	8.54797	8.54641	8.54916	8.57553	8.39331	8.31219	8.43413	8.55657	8.67905	8.79899	8.90268	8.81891	8.65897	8.68162	8.80835	8.80274	8.77664	8.80216	8.8795	8.8608	8.78651	8.80221	8.86268	8.87636	8.90231	8.92462	8.97639
8.66256	8.39807	8.32619	8.34941	8.27357	8.46921	9.0601	8.28242	8.35793	8.47667	8.57842	8.48791	8.50487	8.52756	8.54155	8.54972	8.5631	8.56585	8.57221	8.61968	8.50492	8.41792	8.36422	8.51049	8.56749	8.58384	8.56372	8.45838	8.29589	8.41754	8.54069	8.66361	8.78788	8.90883	9.00751	8.89969	8.76264	8.75494	8.80184	8.75839	8.74678	8.77303	8.6862	8.79661	8.81824	8.80602	8.83726	8.8709	8.91107	9.00116
7.53583	7.99868	8.31038	8.4328	8.66026	8.84669	8.52015	8.67866	9.04272	9.13155	8.70587	8.57901	8.58974	8.57418	8.54448	8.50515	8.51802	8.5318	8.55868	8.59709	8.45049	8.38092	8.35314	8.43059	8.57333	8.63042	8.59382	8.42558	8.31612	8.40155	8.52497	8.64819	8.77131	8.89619	9.01655	9.13601	8.83596	8.81983	8.81453	8.77296	8.76568	8.77388	8.79593	8.72578	8.8005	8.79455	8.81437	8.8558	8.90699	8.98961
7.60632	7.87285	8.27822	8.72839	8.7987	9.02544	8.87331	8.38098	8.51131	9.33074	8.86025	8.73554	8.65943	8.49793	8.48768	8.50361	8.51564	8.53272	8.56407	8.55712	8.46481	8.36971	8.35282	8.37546	8.56568	8.65015	8.59636	8.4736	8.2988	8.38694	8.50945	8.63289	8.75639	8.8783	8.99749	9.12356	9.12325	8.81573	8.83163	8.78081	8.80666	8.74468	8.67642	8.57733	8.77246	8.77292	8.8131	8.84301	8.90632	8.97698
7.75097	8.51663	8.01472	8.59298	8.95501	9.97946	8.8339	7.80327	8.40794	8.59328	9.13382	8.70582	8.55681	8.50483	8.50489	8.50985	8.51648	8.53584	8.54519	8.54914	8.46271	8.39183	8.37531	8.42474	8.54014	8.61708	8.58178	8.49843	8.29948	8.36904	8.4925	8.61567	8.73951	8.86247	8.9922	9.11902	9.11658	8.75387	8.84978	8.85069	8.78644	8.7057	8.5412	8.59444	8.66824	8.69159	8.73569	8.80378	8.87682	8.9371
7.38937	7.86123	8.19415	8.51658	9.10893	9.62044	9.06628	8.44747	8.31126	8.41502	8.94468	8.53278	8.60034	8.43355	8.52042	8.52613	8.54216	8.55017	8.54647	8.55514	8.47463	8.37368	8.4067	8.49818	8.55503	8.56311	8.57121	8.5114	8.27598	8.35362	8.47573	8.60041	8.72821	8.85006	8.99659	9.11633	8.9622	8.73765	8.81852	8.83441	8.79343	8.78737	8.86098	8.84936	8.77465	8.66906	8.67599	8.72245	8.77822	8.81361
7.26435	7.1505	8.2796	8.75543	9.09282	9.40098	9.66041	8.55375	8.56478	8.56469	8.53634	8.40688	8.45879	8.53473	8.55039	8.58022	8.5765	8.55622	8.55771	8.59447	8.59804	8.42308	8.43474	8.50367	8.52625	8.53055	8.49942	8.45882	8.29934	8.32092	8.46042	8.59297	8.71925	8.86706	8.87633	8.73449	8.68854	8.59819	8.76462	8.84526	8.8679	8.91625	9.03131	8.92361	8.86318	8.84579	8.82987	8.73158	8.74877	8.6878
7.87357	8.13175	8.46686	8.63917	8.8398	9.18611	8.65257	8.71472	8.67492	8.64884	8.58884	8.54569	8.45373	8.46981	8.52225	8.551	8.56949	8.57352	8.59617	8.57342	8.59186	8.52565	8.4884	8.49906	8.49288	8.48291	8.42445	8.45594	8.30677	8.33214	8.48565	8.62532	8.78652	8.73292	8.60466	8.6465	8.72299	8.73613	8.67225	8.79859	8.84773	8.9281	9.01133	8.96924	8.94143	8.88162	8.86436	8.8617	8.76234	8.39209
8.33388	8.44686	8.5111	8.58331	8.67194	8.62379	8.69552	8.68716	8.69445	8.62798	8.6529	8.66878	8.56199	8.53565	8.53185	8.54498	8.56538	8.60443	8.61175	8.60924	8.60007	8.59237	8.54228	8.5256	8.51673	8.52833	8.46907	8.43793	8.42948	8.39616	8.62454	8.78194	8.6845	8.61422	8.65772	8.69407	8.74855	8.73274	8.72165	8.73695	8.81286	8.97073	8.9531	8.89964	8.89534	8.89502	8.87231	8.86349	8.8006	8.51063
8.58997	8.51215	8.5111	8.55026	8.47275	8.56595	8.59642	8.64352	8.65885	8.64272	8.63815	8.75231	8.71307	8.64482	8.59463	8.58144	8.59559	8.621	8.63489	8.65435	8.68164	8.65711	8.60568	8.61544	8.6042	8.60125	8.53954	8.55124	8.5844	8.66257	8.67958	8.72203	8.61943	8.64587	8.67722	8.73356	8.74199	8.75417	8.73909	8.69698	8.8174	8.8933	8.91854	8.9243	8.88029	8.85551	8.82111	8.83981	8.71283	8.6622
8.49138	8.4842	8.50658	8.51328	8.52112	8.54516	8.54414	8.58185	8.60826	8.61073	8.65614	8.77177	8.75427	8.7115	8.65985	8.62132	8.6421	8.65723	8.66517	8.69557	8.73083	8.75785	8.62983	8.62783	8.63243	8.63894	8.62486	8.66056	8.77632	8.845	8.83196	8.61722	8.62968	8.67578	8.71234	8.74559	8.74731	8.7632	8.74078	8.75015	8.86277	8.69565	8.72137	8.8152	8.84291	8.89905	8.87103	8.72323	8.712	8.68431
8.29644	8.45226	8.49543	8.49697	8.53242	8.53643	8.53966	8.55485	8.58377	8.59545	8.63542	8.69146	8.70536	8.67993	8.63024	8.62302	8.63388	8.65072	8.68108	8.6988	8.72137	8.7747	8.70509	8.65353	8.6522	8.60029	8.67936	8.80889	8.95108	8.88911	8.71749	8.65038	8.70298	8.71466	8.74499	8.74152	8.78082	8.78777	8.77614	8.79941	8.61795	8.68632	8.69782	8.63962	8.86755	8.89463	8.90034	8.86599	8.71739	8.67569
8.30861	8.408	8.50502	8.52363	8.56518	8.56623	8.55995	8.54347	8.55158	8.56209	8.61166	8.61342	8.65514	8.61818	8.59371	8.61935	8.63688	8.65009	8.66645	8.6878	8.72304	8.76659	8.79294	8.75118	8.71654	8.69902	8.70714	8.84082	8.80072	8.73788	8.69562	8.6604	8.6811	8.74895	8.7795	8.79684	8.81253	8.79333	8.81638	8.69382	8.71175	8.77746	8.80415	8.78611	8.77823	8.93165	8.98344	8.96012	8.77849	8.7157
8.22371	8.36231	8.4931	8.51798	8.53614	8.53921	8.57466	8.57254	8.57032	8.56417	8.55162	8.56733	8.59713	8.58054	8.58795	8.60504	8.61605	8.63127	8.65849	8.6767	8.69179	8.72076	8.75009	8.72197	8.80789	8.81307	8.76587	8.80376	8.80489	8.77551	8.72397	8.71541	8.72975	8.77959	8.81928	8.83642	8.84906	8.84399	8.73102	8.76527	8.79376	8.84432	8.90244	8.9332	8.89802	8.77155	8.74366	8.96908	8.88151	8.78469
8.21915	8.3547	8.48886	8.51987	8.51428	8.53821	8.55173	8.58219	8.60706	8.59876	8.56744	8.56439	8.58707	8.56607	8.57882	8.5831	8.6013	8.63443	8.64495	8.65819	8.67253	8.69132	8.69152	8.67886	8.7556	8.90629	8.90845	8.84727	8.8186	8.78883	8.77096	8.75096	8.76255	8.8123	8.90021	8.91432	8.80255	8.77256	8.82933	8.85978	8.87842	8.88791	8.93131	9.03474	9.10697	8.98948	8.67452	8.77734	8.74896	8.79626
8.21366	8.35823	8.48526	8.49422	8.51965	8.53914	8.5519	8.55511	8.5826	8.6038	8.59025	8.56482	8.57391	8.58931	8.59301	8.58405	8.60745	8.63311	8.63853	8.659	8.66469	8.66324	8.68855	8.71485	8.80007	8.83938	8.84857	8.87374	8.93907	8.96106	8.90009	8.81895	8.86091	8.913	8.84219	8.85603	8.87845	8.86521	8.86885	8.89029	8.90623	8.91313	8.939	9.00753	9.07197	9.10901	8.98405	8.71352	8.95714	8.86481
8.21628	8.34679	8.47985	8.49515	8.53274	8.53802	8.54708	8.53009	8.57333	8.6012	8.60581	8.59907	8.58099	8.60621	8.61328	8.6176	8.63732	8.65362	8.65858	8.66906	8.64785	8.66825	8.6964	8.82286	8.87038	8.84336	8.85542	8.86866	8.90409	8.87767	8.85941	8.82306	8.83445	8.82321	8.92073	8.92576	8.90243	8.89536	8.92136	8.9286	8.94658	8.9559	8.96058	8.96511	8.98934	8.97559	9.01167	8.93721	9.02117	8.94818
8.20363	8.34169	8.48098	8.50937	8.5242	8.52878	8.53701	8.55224	8.56196	8.58045	8.62602	8.62218	8.59	8.60938	8.62719	8.63947	8.65827	8.66115	8.66581	8.67328	8.70218	8.7447	8.77244	8.80795	8.82516	8.82643	8.84366	8.8774	8.90553	8.8782	8.83231	8.85034	8.83555	8.87966	8.9157	8.93054	8.93017	8.92079	8.93004	8.94731	8.96053	8.97536	8.97861	8.98355	8.98776	8.99275	9.008	9.00167	8.98229	9.10147
8.18508	8.31224	8.48443	8.50345	8.51984	8.53872	8.55563	8.54833	8.56256	8.59447	8.61812	8.61637	8.59031	8.59673	8.63165	8.67607	8.68201	8.669	8.69321	8.72478	8.74203	8.73729	8.75906	8.79131	8.80925	8.81417	8.83811	8.86608	8.8794	8.88356	8.85037	8.8853	8.86345	8.88262	8.93313	8.9498	8.95025	8.94525	8.94987	8.96454	8.97592	8.98348	8.99469	8.99847	9.01952	9.04453	9.02949	9.03194	9.00701	9.11537
8.18712	8.28259	8.46582	8.49855	8.52374	8.56167	8.56431	8.56448	8.56002	8.59555	8.61414	8.62981	8.59347	8.59191	8.61755	8.66539	8.67697	8.69649	8.70871	8.73785	8.73027	8.74432	8.74957	8.77635	8.80429	8.79584	8.81381	8.82866	8.84563	8.86055	8.87297	8.89264	8.8856	8.90116	8.96684	8.95277	8.96159	8.96257	8.97273	8.98157	8.99418	8.99566	9.00938	9.03225	9.05284	9.05964	9.06174	9.0565	9.07909	9.10283
7.92919	8.31052	8.4477	8.48145	8.52869	8.54989	8.54759	8.55196	8.57035	8.57875	8.60871	8.6326	8.60401	8.596	8.60034	8.64816	8.66596	8.70244	8.73004	8.72808	8.72815	8.73392	8.73918	8.75884	8.80693	8.76609	8.79177	8.80198	8.82814	8.85252	8.8932	8.88678	8.90686	8.91219	8.97853	8.94778	8.94938	8.98369	8.99585	8.9956	8.9923	9.02024	9.04583	9.06238	9.0718	9.08305	9.09067	9.10138	9.1354	9.12973
8.18397	8.36499	8.48847	8.51257	8.53925	8.5509	8.53268	8.55022	8.57145	8.60206	8.63182	8.65384	8.60871	8.59335	8.59325	8.62004	8.67024	8.70095	8.71601	8.71276	8.72688	8.73056	8.7426	8.74492	8.76823	8.73035	8.72845	8.77936	8.80088	8.85815	8.89266	8.8988	8.90227	8.90275	8.95151	8.95448	8.95251	8.96389	8.99391	9.02252	9.02186	9.0421	9.07098	9.08648	9.0949	9.09753	9.12241	9.15375	9.15996	9.16993
8.15228	8.27145	8.424	8.53019	8.54868	8.54938	8.54512	8.56141	8.58943	8.61657	8.62628	8.66966	8.60698	8.59417	8.58779	8.61489	8.63397	8.67833	8.6919	8.69719	8.68515	8.68266	8.70935	8.71075	8.70502	8.68585	8.74478	8.77244	8.80136	8.86346	8.87806	8.85789	8.86866	8.89474	8.92948	8.92848	8.94675	8.94753	8.96409	8.99822	9.0417	9.0739	9.08084	9.09905	9.12146	9.11852	9.12954	9.15448	9.17656	9.18045
8.11278	8.25669	8.42761	8.51761	8.53659	8.53685	8.54222	8.57517	8.59033	8.6167	8.65069	8.65047	8.59848	8.57832	8.58685	8.60563	8.62432	8.64801	8.65559	8.63849	8.61294	8.58417	8.58851	8.6139	8.62487	8.72175	8.75045	8.77019	8.78086	8.8327	8.79381	8.79323	8.83374	8.89006	8.91191	8.90666	8.91688	8.93461	8.94852	8.94945	9.00992	9.08114	9.06798	9.10093	9.12589	9.11945	9.13958	9.1636	9.1927	9.18945
8.22409	8.2964	8.48546	8.52611	8.54464	8.53997	8.55118	8.57731	8.60514	8.61769	8.64695	8.61453	8.61506	8.63819	8.58206	8.60429	8.60562	8.63743	8.64618	8.62157	8.58769	8.63235	8.65718	8.64366	8.64571	8.71257	8.78788	8.78988	8.76401	8.76659	8.74619	8.76382	8.82261	8.85511	8.87924	8.88028	8.88756	8.89769	8.92602	8.94768	8.97886	9.04164	9.06771	9.09677	9.1139	9.11978	9.14971	9.18874	9.18191	9.17946
8.30786	8.34102	8.40792	8.52259	8.54836	8.54464	8.572	8.58594	8.59965	8.6192	8.61576	8.6063	8.61352	8.62823	8.55467	8.56673	8.55737	8.58564	8.61877	8.61253	8.57903	8.61355	8.60653	8.57354	8.62362	8.57927	8.79887	8.78022	8.70313	8.6684	8.69557	8.72748	8.76443	8.82452	8.84308	8.84956	8.85523	8.86862	8.88191	8.92065	8.97141	8.98826	9.06266	9.08518	9.09007	9.11032	9.15836	9.15442	9.16834	9.18562
8.37252	8.48017	8.46099	8.53243	8.56287	8.55517	8.57192	8.58923	8.62338	8.60529	8.61773	8.60422	8.60018	8.59162	8.50368	8.53266	8.57813	8.56523	8.60405	8.61449	8.54721	8.56826	8.47573	8.50057	8.73585	8.65281	8.69545	8.70946	8.63894	8.64999	8.66772	8.70655	8.68349	8.75804	8.79045	8.81461	8.82953	8.84829	8.85572	8.89954	8.95201	8.97616	9.03205	9.07893	9.09711	9.09983	9.13282	9.14318	9.16619	9.19334
8.49873	8.43983	8.48274	8.55263	8.56687	8.57973	8.59612	8.59468	8.59937	8.57293	8.55767	8.53393	8.54422	8.50865	8.34271	8.43646	8.52556	8.4682	8.54362	8.47746	8.44887	8.55836	8.5449	8.69493	8.76196	8.78279	8.83534	8.71642	8.67725	8.64564	8.68447	8.60573	8.64439	8.74381	8.74742	8.76361	8.7901	8.79372	8.80633	8.89701	8.94369	8.98205	9.01748	9.08306	9.0695	9.09226	9.13118	9.15182	9.18179	9.20115
8.51774	8.49114	8.5377	8.58128	8.57052	8.59049	8.61572	8.57845	8.56095	8.49121	8.41736	8.40173	8.41429	8.33875	8.40854	8.30005	8.51334	8.37352	8.40595	8.54459	8.52978	8.42809	8.5341	8.65043	8.71215	8.7333	8.78559	8.72151	8.71071	8.76352	8.77634	8.61075	8.56839	8.66259	8.68691	8.69198	8.72526	8.73425	8.72029	8.86064	8.93171	8.96062	8.99482	9.0728	9.05882	9.11451	9.13643	9.15074	9.1932	9.21047
8.71389	8.86798	8.63809	8.69443	8.62489	8.58648	8.57406	8.57737	8.55118	8.55768	8.44567	8.37968	8.39143	8.56322	8.77205	8.99261	8.62315	8.53081	8.65574	8.59087	8.63048	8.65921	8.66395	8.6907	8.66971	8.67326	8.77971	8.72633	8.76005	8.83526	8.85102	8.74506	8.68677	8.64593	8.63356	8.60887	8.58615	8.6431	8.69177	8.81955	8.89064	8.91949	8.96274	9.01566	9.04636	9.07706	9.12599	9.18765	9.19387	9.2173
8.88186	8.7431	8.71487	8.64737	8.60988	8.58004	8.60563	8.5996	8.6273	8.66653	8.59746	8.74729	8.82212	8.81057	8.84995	8.80353	8.52189	8.66489	8.64123	8.6025	8.606	8.76219	8.69337	8.65338	8.60695	8.59029	8.69794	8.78861	8.87506	8.83828	8.7947	8.73503	8.59682	8.58501	8.55361	8.52826	8.51277	8.49403	8.52868	8.77128	8.8456	8.92925	8.9599	9.02119	9.01345	9.10672	9.18186	9.19095	9.19624	9.22416
8.64927	8.59069	8.72112	8.67098	8.63047	8.57131	8.54419	8.59773	8.61231	8.69998	8.80228	8.82177	8.75452	8.73086	8.79267	8.68023	8.6357	8.66243	8.61042	8.78687	8.74513	8.68121	8.76694	8.72096	8.68842	8.68059	8.71442	8.68792	8.69479	8.74644	8.7642	8.76677	8.81063	8.83253	8.65951	8.41649	8.29743	8.4065	8.73049	8.93676	8.97458	8.98342	8.9833	9.04597	9.15485	9.1621	9.15753	9.17911	9.22864	9.22872
8.75862	8.78752	8.70605	8.67032	8.63802	8.59299	8.54218	8.51023	8.67885	8.74892	8.82783	8.74666	8.73582	8.72249	8.73092	8.65515	8.70309	9.45618	8.99837	8.80672	8.76713	8.63512	8.52332	8.49748	8.47577	8.44319	8.63176	8.7224	8.66895	8.72018	8.75936	8.77185	8.73524	8.81922	8.82568	8.68639	8.89144	8.90037	8.99586	8.89908	8.89388	8.94385	8.98581	9.11277	9.22597	9.19511	9.19014	9.21176	9.22613	9.23835
8.7743	8.76368	8.73622	8.69476	8.64762	8.59527	8.54311	8.68482	8.77622	8.85748	8.76655	8.75576	8.75878	8.79232	8.74781	9.44445	9.39382	9.06222	8.93415	8.71653	8.68514	8.66522	8.59231	8.62226	8.64948	8.65365	8.71105	8.81487	8.7439	8.74653	8.75709	8.78804	8.7935	8.79459	8.83942	8.80265	8.83102	8.82328	8.8007	8.83856	8.85535	8.94504	9.04797	9.26274	9.16507	9.15691	9.14554	9.14942	9.18128	9.21983
8.77779	8.7933	8.75641	8.70682	8.65556	8.60336	8.59151	8.73643	8.80721	8.80327	8.74708	8.74073	9.08102	9.13858	9.25348	9.31348	9.22406	9.0048	8.79916	8.74259	8.73953	8.70095	8.68682	8.68448	8.7319	8.71991	8.74366	8.82086	8.85508	8.78908	8.79135	8.81188	8.84248	8.87821	8.83009	8.92914	8.90729	8.84887	8.79841	8.87442	8.9596	8.96616	9.10808	9.11688	9.13075	9.08409	9.12377	9.14191	9.16965	9.19159
8.79868	8.7984	8.74832	8.71557	8.66521	8.61506	8.68938	8.73675	8.79544	8.75998	8.74174	8.91922	8.981	8.9821	9.00046	9.13809	9.03831	8.90006	8.8005	8.80663	8.77279	8.78771	8.76056	8.7353	8.74367	8.79679	8.82093	8.87468	8.90251	8.9098	8.83972	8.84974	8.87153	8.82722	8.8557	8.95273	8.99901	8.933	8.85541	8.92091	8.93424	8.99832	9.02462	9.05689	9.07365	9.05981	9.06349	9.11198	9.15652	9.2054
8.79362	8.78764	8.76653	8.70397	8.66976	8.635	8.66682	8.71154	8.78033	8.81973	8.84026	8.87325	8.87932	8.91023	8.97904	9.02018	8.9255	8.8333	8.82801	8.81492	8.78689	8.78871	8.77859	8.73984	8.75515	8.79393	8.82816	8.86088	8.91293	8.97778	8.96162	8.92541	8.90059	8.86865	8.8905	8.96031	9.01646	8.96107	8.89674	8.87234	8.89783	8.88498	8.95591	9.02321	9.0316	9.04662	9.03799	9.09812	9.18025	9.20555
8.93905	8.84701	8.80824	8.70777	8.68417	8.62086	8.67634	8.74125	8.80969	8.80638	8.80738	8.81966	8.84493	8.90295	8.92231	8.90708	8.85909	8.82147	8.79998	8.79025	8.78178	8.78308	8.77366	8.7509	8.74656	8.7867	8.8275	8.85548	8.88354	8.95775	9.05546	9.03026	8.86383	8.8611	8.92029	8.95508	9.01536	8.98368	9.12568	8.9069	8.78989	8.96526	8.92407	8.9883	9.03515	9.04975	9.05569	9.10913	9.17889	9.19913
8.90262	8.86745	8.81689	8.78774	8.71072	8.6486	8.67085	8.72979	8.7847	8.76626	8.76573	8.78526	8.8178	8.84546	8.85813	8.84501	8.80388	8.79094	8.77364	8.76096	8.73788	8.75678	8.76477	8.71996	8.73758	8.77692	8.81935	8.8432	8.87412	8.9105	8.97805	8.99541	8.80001	8.77418	8.93013	9.01059	9.13189	9.10712	9.01368	8.89442	8.65196	8.78011	8.92322	8.98296	9.04343	9.05823	9.05604	9.07633	9.15603	9.20323
8.90659	8.84973	8.75217	8.79581	8.7048	8.67412	8.66467	8.71917	8.77262	8.73708	8.73713	8.76043	8.77301	8.7789	8.77114	8.78999	8.78596	8.7722	8.75958	8.74278	8.73974	8.7572	8.7438	8.69825	8.7271	8.76264	8.79352	8.81974	8.84662	8.90048	8.94398	8.926	8.80045	8.79471	8.93591	9.00187	9.09488	9.05521	8.97118	8.87326	8.62528	8.79902	8.8952	8.98295	9.01312	9.05874	9.05995	9.08126	9.14045	9.16837
8.86329	8.91074	8.82997	8.79545	8.66409	8.69897	8.6663	8.68791	8.72651	8.70021	8.69959	8.71569	8.71638	8.70223	8.75901	8.78552	8.77405	8.76898	8.7475	8.73915	8.74637	8.74553	8.7321	8.67567	8.70389	8.74589	8.77323	8.80864	8.84135	8.88875	8.92536	8.94188	8.81444	8.80986	8.92557	8.97483	9.05409	9.04124	8.94981	8.85922	8.70763	8.79449	8.89023	8.98368	9.01153	9.07968	9.09846	9.13654	9.16765	9.15693
9.32067	8.87322	8.88662	8.83866	8.6614	8.70791	8.64339	8.64971	8.66298	8.64998	8.65143	8.6587	8.68218	8.74407	8.78838	8.77679	8.77052	8.7819	8.75124	8.75053	8.74023	8.73143	8.68864	8.66958	8.68971	8.72523	8.75313	8.79025	8.83982	8.86669	8.91971	8.94259	8.85563	8.8345	8.93155	8.979	9.02253	9.02023	8.96188	8.90903	8.82077	8.78234	8.91846	9.01062	9.0413	9.0751	9.08605	9.13091	9.16855	9.15903
9.22016	9.17734	8.73745	8.6352	8.57699	8.6176	8.63261	8.61038	8.60832	8.60876	8.6833	8.71632	8.76101	8.75733	8.80617	8.77356	8.74787	8.74946	8.73071	8.7353	8.73982	8.69998	8.67095	8.67535	8.69902	8.699	8.75302	8.80062	8.83346	8.86283	8.90011	8.91495	8.89833	8.83645	8.92834	8.96591	8.9709	9.00243	8.98823	8.92822	8.89212	8.85983	8.93611	9.03481	9.07479	9.12347	9.14158	9.17835	9.19361	9.17815
8.05629	8.6427	8.80309	8.74967	8.68832	8.68439	8.67193	8.64822	8.61091	8.71426	8.71862	8.72458	8.73812	8.82402	8.77668	8.76297	8.73483	8.7275	8.71999	8.72728	8.70802	8.65821	8.65472	8.68297	8.70065	8.70765	8.75099	8.79114	8.81971	8.84535	8.87656	8.88987	8.91189	8.89371	8.90216	8.93046	8.9476	8.99627	9.00259	8.97039	8.97117	8.95044	8.96004	9.06635	9.1136	9.16908	9.18154	9.2235	9.22549	9.23465
10.0267	9.78932	9.44535	9.06919	8.77574	8.70992	8.68722	8.66498	8.70283	8.67447	8.69367	8.73244	8.73441	8.85942	8.77079	8.75213	8.72593	8.71113	8.70218	8.70553	8.66103	8.64188	8.65138	8.68493	8.69156	8.72109	8.74209	8.77088	8.79233	8.82092	8.84967	8.87509	8.93752	8.91747	8.88846	8.89316	8.93403	8.98267	9.00447	9.02621	9.03989	9.04376	9.0104	9.09855	9.15521	9.20969	9.23719	9.255	9.24727	9.24221
9.11862	9.4435	9.01497	8.92753	8.78231	8.66848	8.6748	8.67568	8.69451	8.672	8.69608	8.69263	8.75936	8.78893	8.74634	8.73233	8.70497	8.67917	8.6343	8.67631	8.67016	8.63921	8.63039	8.67193	8.71076	8.7164	8.71133	8.73819	8.76007	8.79321	8.83631	8.8836	8.92849	8.92947	8.91042	8.87139	8.92354	8.93387	9.03775	9.08092	9.10006	9.08792	9.03224	9.12963	9.19092	9.25971	9.26064	9.27381	9.29176	9.26154
8.82033	8.87672	8.92825	8.83274	8.72527	8.63493	8.63249	8.68203	8.69287	8.69035	8.6851	8.66829	8.66501	8.74894	8.70841	8.69196	8.66909	8.66839	8.64783	8.67105	8.65601	8.6298	8.58226	8.64092	8.70035	8.67859	8.6394	8.67765	8.72083	8.76654	8.81352	8.8553	8.89226	8.91633	8.92704	8.91548	8.86049	8.93358	9.069	9.12765	9.14969	9.14866	9.08755	9.15895	9.22559	9.28973	9.31466	9.30172	9.32257	9.31425
8.74269	8.94184	8.91132	8.81415	8.69185	8.6187	8.66738	8.7164	8.66458	8.6461	8.64751	8.65088	8.65205	8.71008	8.71293	8.69033	8.68765	8.68284	8.68116	8.69611	8.67756	8.65679	8.58227	8.61242	8.66812	8.66507	8.64586	8.64846	8.69994	8.74817	8.79636	8.83923	8.86141	8.8947	8.8951	8.93084	8.91337	8.97284	9.12339	9.17563	9.22755	9.23027	9.09722	9.20968	9.31276	9.35929	9.36792	9.35254	9.3504	9.33934
9.23557	9.36859	9.15901	8.89747	8.66584	8.62024	8.64164	8.69191	8.694	8.69149	8.67887	8.66352	8.66979	8.65997	8.73801	8.70846	8.70744	8.69583	8.69449	8.7271	8.69685	8.67419	8.59617	8.62635	8.69243	8.71111	8.65352	8.63389	8.68871	8.72543	8.76476	8.80845	8.87253	8.86621	8.88179	8.92396	8.90831	8.99487	9.14906	9.2455	9.31402	9.33943	9.14483	9.27087	9.39259	9.42631	9.40763	9.37251	9.38152	9.36365
9.13959	9.29827	9.15402	8.9875	8.71688	8.59281	8.65119	8.68903	8.71862	8.70599	8.69744	8.67534	8.68428	8.68919	8.7663	8.72746	8.69972	8.68934	8.68785	8.72095	8.7878	8.75995	8.63752	8.63079	8.69783	8.70043	8.66037	8.66826	8.68238	8.73023	8.77317	8.80645	8.83524	8.86068	8.90262	8.91315	8.89721	8.97636	9.09402	9.16043	9.25368	9.2966	9.17359	9.27559	9.3741	9.41327	9.39946	9.40216	9.39731	9.3848
9.33581	9.23375	9.00573	8.79153	8.652	8.55189	8.65024	8.69811	8.67334	8.68421	8.688	8.6673	8.65604	8.67331	8.67277	8.70457	8.66945	8.71449	8.7378	8.69623	8.66708	8.74065	8.64119	8.65873	8.79179	8.76196	8.67191	8.63581	8.67465	8.70469	8.71814	8.77498	8.89264	8.95033	8.95024	8.94245	8.90177	8.96662	9.11079	9.19973	9.22995	9.16475	9.10596	9.23788	9.30213	9.32795	9.38919	9.42437	9.42237	9.40296
9.3629	9.13037	8.91358	8.72825	8.69424	8.57861	8.68272	8.72996	8.68902	8.67961	8.66245	8.67904	8.67367	8.65466	8.71923	8.79652	8.74817	8.84123	8.89556	8.8273	8.8011	8.69292	8.6397	8.61644	8.71831	8.68032	8.71773	8.74273	8.742	8.76355	8.67405	8.86377	8.90746	8.88886	8.90209	8.92713	8.92759	8.95894	9.04239	9.16262	9.19101	9.21441	9.28877	9.30619	9.14462	9.12213	9.04037	9.28387	9.35695	9.38077
9.11647	8.7471	8.70487	8.69828	8.68242	8.6655	8.72084	8.77366	8.74407	8.6833	8.68537	8.65467	8.64761	8.71832	8.70029	8.81789	8.76128	8.6943	8.7087	8.84735	8.60915	8.68923	8.57837	8.74608	8.77017	8.76971	8.79942	8.81619	8.82603	8.81119	8.81566	8.8332	8.82524	8.85795	8.91864	8.93887	8.95491	8.98828	9.03162	9.12618	9.16253	9.25099	9.33456	9.46744	9.37702	9.07419	8.97033	9.0079	9.08803	9.20008
8.77189	8.72022	8.71172	8.70242	8.70399	8.71208	8.66991	8.82956	8.80061	8.74038	8.7191	8.65951	8.65259	8.60532	8.74698	8.56983	8.5136	7.65604	7.10819	6.42539	7.75239	8.68512	8.67838	8.79605	8.78787	8.81227	8.79776	8.76019	8.78438	8.82753	8.874	8.87157	8.84144	8.89078	8.92751	8.95095	8.97101	8.99243	8.99893	9.08181	9.16527	9.28421	9.35322	9.49464	9.87731	9.16748	9.09227	8.74269	8.89004	8.99574
8.764	8.72592	8.73569	8.73176	8.72973	8.7295	8.72723	8.80545	8.86539	8.81709	8.73885	8.67213	8.6576	8.78208	8.77695	8.27801	8.81892	7.49851	6.56776	8.73145	8.80115	8.68581	8.6427	8.8392	8.71968	8.57673	8.59336	8.61375	8.87043	8.88714	8.90752	8.91039	8.88926	8.88309	8.90504	8.97917	8.98883	8.97266	8.97499	9.00152	9.081	9.21614	9.33547	9.43807	9.5436	9.31264	9.11855	8.89215	8.43438	8.53704
8.76439	8.7597	8.75803	8.7513	8.74872	8.74382	8.74367	8.74801	8.87614	8.84624	8.8141	8.74577	8.77133	8.77876	8.79616	8.6857	8.07235	7.80694	8.61319	8.91628	8.72311	8.60108	8.40936	8.42344	8.60213	8.60427	8.69638	8.85272	8.89406	8.91868	8.92732	8.8857	8.88441	8.90779	8.95615	8.99757	9.04257	8.99074	8.99486	9.00514	9.05111	9.12325	9.19727	9.34752	9.52814	9.57233	9.12498	8.99948	8.58108	8.71264
8.78757	8.78125	8.77655	8.77078	8.76451	8.758	8.76461	8.78275	8.77365	8.7733	8.89819	8.85458	8.79226	8.7712	8.80841	8.54188	8.14202	7.86068	8.71381	8.74392	8.61575	8.39674	7.36075	7.17472	8.04637	8.63261	8.83883	8.88212	8.91018	8.93417	8.92682	8.92402	8.95645	8.96094	8.9784	8.93701	8.85558	8.94344	9.02732	9.1152	9.11304	9.13135	9.22257	9.16263	9.17806	9.46002	9.19107	9.27708	9.3203	9.48847
8.81526	8.81858	8.8021	8.79314	8.78243	8.77647	8.78892	8.78931	8.7939	8.79838	8.78351	8.7926	9.07676	9.19251	9.01032	8.80039	4.84458	9.29423	8.71612	9.21585	9.13989	8.10648	7.6954	7.99643	8.37852	8.66573	8.82941	8.82289	8.9026	8.99643	8.94575	8.92731	8.95314	8.94548	8.95575	8.97594	8.99201	9.00355	9.02243	9.0472	9.13792	9.23179	9.39293	9.20519	9.32519	9.55827	9.66699	9.31922	9.14671	9.42576
8.85516	8.85761	8.83751	8.82373	8.80516	8.80837	8.80601	8.80693	8.81131	8.80419	8.78632	8.77741	8.78124	8.71608	8.44052	9.09151	9.12412	8.91316	8.90633	8.91351	8.78096	8.68319	8.39444	8.61344	8.71708	8.81052	8.96661	8.94136	8.93428	8.97733	8.9606	8.96242	8.99651	9.01007	9.01151	9.00044	9.01807	9.01654	9.04098	9.04661	9.06872	9.11413	9.16955	9.61059	9.36302	9.13744	8.93544	9.05798	9.25765	9.31497
8.85958	8.84568	8.83116	8.81117	8.79351	8.8123	8.80368	8.81538	8.83107	8.84096	8.83448	8.8326	8.79491	8.82529	8.99669	9.09061	9.04051	9.0106	8.91795	8.86181	8.88187	8.89871	8.79293	8.81659	8.95164	9.0645	9.01674	9.0003	8.99196	8.99287	8.99184	8.98436	8.99703	8.99641	9.00671	9.0042	9.01176	9.01411	9.04779	9.08423	9.09872	9.13732	9.33189	9.38544	9.31187	9.16129	9.08918	9.08557	8.9707	9.36109
8.86586	8.87465	8.85225	8.82064	8.81751	8.82418	8.83645	8.86098	8.89042	8.92358	8.92172	8.90259	8.89061	8.9259	8.97392	8.92815	9.06997	8.99546	8.88466	8.92748	8.93941	9.02947	9.0748	8.97894	9.09095	9.03968	9.03171	9.02795	9.02338	9.02365	9.02532	9.01087	8.9954	8.98431	8.98658	8.99328	8.99765	9.02011	9.08694	9.15564	9.19415	9.33807	9.28979	9.29698	9.27156	9.21565	9.13604	9.1633	9.08047	9.31366
8.82611	8.8259	8.823	8.81423	8.82472	8.83184	8.83713	8.85759	8.86279	8.89132	8.91433	8.91934	8.9563	9.00312	9.01142	9.02346	9.07599	9.02271	8.9619	8.99445	8.9911	9.05308	9.07946	9.0231	9.079	9.04331	9.03708	9.038	9.00999	9.01387	9.02722	9.02513	9.01724	8.97828	8.9849	8.99514	8.99775	9.02168	9.0885	9.16515	9.32668	9.30922	9.26889	9.23319	9.21912	9.18484	9.16453	9.13555	9.22522	9.46808
8.89032	8.87619	8.85127	8.84293	8.84077	8.84921	8.85419	8.86194	8.85665	8.85705	8.85298	8.87431	8.91946	8.92887	8.88825	8.84254	8.93945	9.02423	9.01292	9.02984	9.01272	9.04606	9.07106	9.0503	9.03195	9.03132	9.03	9.02618	9.01575	9.00326	9.01577	9.01443	9.01266	9.01789	8.98985	9.0044	9.01121	9.03027	9.09687	9.18979	9.27787	9.22488	9.23526	9.21863	9.21596	9.16734	9.18717	9.20015	9.35003	9.42221
8.88721	8.89492	8.87855	8.86497	8.86663	8.85809	8.85435	8.85505	8.86237	8.8369	8.84131	8.86135	8.90238	8.92066	8.90798	8.86837	8.91355	9.01009	8.99186	9.00133	9.01275	9.04146	9.07123	9.03307	9.02787	9.02745	9.02025	9.00445	9.00057	8.9898	8.98621	8.99582	9.01596	9.03227	9.03412	9.01681	9.00069	9.03548	9.09928	9.22595	9.20594	9.20947	9.20809	9.21222	9.23525	9.22416	9.21815	9.29978	9.32109	9.37117
8.92002	8.89822	8.88706	8.87635	8.88234	8.87694	8.88036	8.88731	8.84881	8.86595	8.86481	8.85448	8.87605	8.89804	8.88003	8.86165	8.9178	8.96631	8.96663	8.97022	8.98633	9.02023	9.05521	9.02636	9.02176	9.01554	9.00637	8.98662	8.98231	8.98707	8.97925	8.98452	8.99398	9.02698	9.05964	9.04152	9.01488	9.03895	9.11005	9.17601	9.17517	9.19179	9.19919	9.22055	9.26806	9.23457	9.26237	9.31395	9.33728	9.37133
8.92269	8.90062	8.89159	8.88179	8.88227	8.89276	8.88064	8.88579	8.88699	8.85391	8.84679	8.84979	8.82347	8.86884	8.90434	8.85837	8.94497	8.95501	8.94915	8.96127	8.98861	8.99896	9.02184	9.0319	9.01482	9.0056	8.99676	8.97866	8.9666	8.98138	8.97411	8.99819	8.99322	9.01354	9.05844	9.04586	9.04469	9.04462	9.10699	9.15075	9.17001	9.1919	9.20438	9.23241	9.23494	9.26384	9.31338	9.32287	9.3606	9.38283
8.97043	8.9028	8.87843	8.87495	8.87092	8.8876	8.86291	8.87029	8.88544	8.88326	8.86804	8.85215	8.85492	8.89616	8.90153	8.87141	8.93886	8.97008	8.93191	8.94973	8.97534	8.98312	8.9554	9.00017	9.01062	8.99629	8.98717	8.96697	8.95153	8.96516	8.98054	8.99027	9.00091	9.0233	9.02961	9.05578	9.06235	9.06391	9.09011	9.13749	9.16218	9.1741	9.18368	9.21586	9.24185	9.27626	9.3102	9.31434	9.32134	9.34533
9.08561	8.95003	8.91087	8.88194	8.87234	8.86586	8.86843	8.87618	8.89543	8.9096	8.89734	8.88932	8.91036	8.93416	8.92308	8.91919	8.94267	8.9554	8.94019	8.96259	8.96956	8.97294	8.949	8.97011	8.99955	8.99002	8.98606	8.95685	8.94545	8.96077	8.98692	8.98525	8.99844	9.01691	9.04178	9.08123	9.09654	9.08614	9.07588	9.12462	9.14988	9.14561	9.17846	9.20513	9.25135	9.27297	9.2979	9.28123	9.29853	9.31434
9.18491	9.07527	8.96472	8.89511	8.87488	8.83763	8.86299	8.90887	8.9045	8.91543	8.92441	8.91558	8.92323	8.94416	8.93678	8.98037	8.94416	8.96623	8.98548	8.96792	8.97321	8.94885	8.94556	8.95301	8.96796	8.97659	8.98457	8.94263	8.92157	8.92071	8.93414	8.97651	8.99584	9.04339	9.07344	9.09865	9.12654	9.12079	9.08846	9.12685	9.09615	9.11942	9.16739	9.20658	9.22117	9.23597	9.25511	9.24016	9.243	9.25803
9.20516	9.09239	8.98482	8.89359	8.84073	8.82662	8.85243	8.90183	8.92619	8.92087	8.94181	8.94352	8.94007	8.96264	8.95184	8.96037	8.96668	8.94752	8.96632	9.0004	8.9616	8.94932	8.91499	8.90237	8.9203	8.94713	8.95015	8.9185	8.89547	8.88375	8.89553	8.94166	8.98032	9.02008	9.04517	9.07264	9.11706	9.04197	8.99452	8.98492	9.03572	9.1108	9.1598	9.16884	9.16393	9.17248	9.20213	9.19177	9.18602	9.22399
9.2486	9.14296	9.04472	8.94282	8.87528	8.87779	8.90083	8.91152	8.9219	8.93448	8.9482	8.95983	8.95042	8.98189	8.95719	8.95819	8.97857	8.9688	8.93877	8.97659	8.991	8.94278	8.9135	8.86934	8.87562	8.92692	8.92178	8.92096	8.85905	8.86101	8.87756	8.94909	9.01842	9.0671	9.05154	9.07721	9.0613	9.02352	9.02699	8.99671	9.02142	9.15973	9.13739	9.17706	9.15259	9.15809	9.18956	9.13946	9.13397	9.17856
9.45625	9.25267	9.14064	9.0527	8.97764	8.98111	8.9474	8.96337	8.9521	8.94338	8.95656	8.96241	8.957	8.97111	8.95244	8.9388	8.97781	8.94692	8.94809	8.97962	8.97894	8.95341	8.86725	8.82734	8.82036	8.90207	8.95171	8.96416	8.8929	8.88285	8.91325	8.97039	9.11811	9.15112	9.25384	9.28527	9.32018	9.31238	9.09881	9.02307	9.1229	9.21719	9.20691	9.19908	9.19737	9.22852	9.2416	9.16272	9.14839	9.14033
9.59417	9.49508	9.38195	9.16054	9.12392	9.08259	9.04983	9.02532	9.01618	9.00029	9.00164	8.98932	8.97279	8.95099	8.96396	8.97906	9.03142	8.99866	9.00953	9.02927	9.00997	8.99655	8.92257	8.92409	9.01171	9.06343	9.07139	9.0789	9.07751	9.06672	9.0701	9.0976	9.15753	9.28042	9.35066	9.37458	9.40604	9.08039	9.14416	9.22602	9.20396	9.23985	9.23005	9.23513	9.25736	9.32154	9.23984	9.27072	9.27001	9.18153
8.83931	9.00347	8.98562	8.8366	8.83719	9.03706	9.2447	9.0909	9.10026	9.07961	9.06543	9.04509	8.96796	9.0085	9.03037	9.06569	9.0757	9.08031	9.08679	9.1143	9.10073	9.0735	9.03866	8.90708	8.96994	9.04133	9.06687	9.11507	9.16753	9.18962	9.13684	9.09186	9.0692	9.20582	9.37081	9.48663	9.2032	8.9929	9.11354	9.2075	9.19877	9.24641	9.26761	9.28709	9.33227	9.32503	9.29024	9.28282	9.27982	9.28133
8.99964	8.97846	8.95995	8.94337	8.946	8.96666	8.93987	9.03828	9.08427	9.14877	9.10675	9.11729	8.97636	9.04339	9.09525	9.1375	9.17043	9.23724	9.16247	9.16344	9.15479	9.09329	9.05039	9.01771	8.99119	9.04841	9.07723	9.09711	9.1226	9.11731	9.14855	9.18754	9.15069	9.11521	9.09745	8.88783	8.79913	8.78646	8.94327	9.16475	9.2192	9.21452	9.22655	9.27748	9.34233	9.27219	9.24758	9.25558	9.2638	9.28273
9.07551	9.02401	8.98533	8.97105	8.93976	8.98413	8.97509	8.98332	8.98286	9.09839	9.19609	9.01733	9.06259	9.1383	9.21783	9.28328	9.30423	9.36875	9.19417	9.19789	9.12585	9.10194	9.08278	9.13789	9.18434	9.10812	9.10984	9.1358	9.14342	9.18243	9.17579	9.27181	9.29841	9.16801	9.04783	8.94119	8.55993	8.67289	8.84508	9.0903	9.17101	9.24058	9.26686	9.36265	9.27684	9.21844	9.204	9.19625	9.22924	9.29205
9.21979	9.09004	9.01161	8.92535	8.96265	9.00583	9.00056	9.00595	9.00259	9.04402	8.58147	8.87523	9.13577	9.22629	9.30776	9.40352	9.52871	9.26825	9.16057	9.14287	9.13991	9.15619	9.21265	9.31351	9.2607	9.16421	9.16388	9.12686	9.10795	9.12567	9.14369	8.95852	8.97616	9.10465	9.23411	9.07224	8.70263	8.79963	8.93865	9.0186	9.09421	9.20998	9.29146	9.23041	9.21912	9.18699	9.18144	9.20618	9.24695	9.27943
9.05821	9.07908	9.00475	8.92867	8.93647	9.03764	9.0245	9.04541	9.01839	8.99532	8.97161	8.71486	8.83098	8.95232	9.17863	9.18337	8.97018	9.34922	9.13578	9.17546	9.17277	9.19274	9.25656	8.9953	9.04533	9.19702	9.16979	9.13714	9.08552	8.94403	8.86449	8.83196	8.76335	9.04337	9.40797	9.29865	9.18709	8.87784	9.05984	9.08961	9.10041	9.0089	9.056	9.13951	9.163	9.19022	9.19111	9.22641	9.26417	9.28956
9.10043	9.10586	9.04117	9.0094	8.88802	9.06073	9.05574	9.02776	9.05685	9.03457	8.94209	8.52692	8.82018	9.48429	9.53113	9.6835	9.42021	9.22579	9.22732	9.14467	9.03894	9.137	8.74911	8.80997	9.00231	9.06893	9.13471	9.14313	9.12098	9.09957	8.92478	8.75557	9.00667	9.08029	9.24756	9.27274	9.47397	9.27357	8.84812	9.10007	9.15643	9.05028	9.03188	9.08244	9.13401	9.14812	9.19665	9.24393	9.28746	9.31357
9.24395	9.14017	9.05696	8.90326	8.94249	9.14735	9.09536	9.05751	9.07972	9.06484	9.06988	9.16756	9.12339	9.12784	9.12767	9.77822	8.96125	9.11682	8.81953	8.84437	9.03428	9.23126	8.77501	9.0353	8.97991	9.08702	9.14558	9.27121	9.35267	9.33738	9.40773	9.18296	9.05915	9.17443	9.2004	9.13756	9.29231	9.21481	8.99643	9.09165	9.18672	9.11521	9.13622	9.14836	9.16602	9.1623	9.18144	9.24028	9.29352	9.32194
9.07532	9.00903	8.94372	8.95553	9.01718	9.09797	9.10562	9.10246	9.08087	9.10099	9.07287	9.14114	9.20122	9.28728	9.23721	9.14342	9.14791	8.64475	8.69104	8.94492	8.83333	8.48001	8.88384	8.94853	9.05563	9.12156	9.21771	9.29091	9.40466	9.42591	9.29541	9.16373	9.10732	9.0534	9.16728	9.09673	9.18845	9.19306	8.99423	9.10805	9.16818	9.26166	9.24285	9.23802	9.20501	9.18799	9.19872	9.24282	9.29004	9.30824
8.94656	8.97891	8.95366	9.00317	9.05887	9.08203	9.11784	9.17815	9.15994	9.12775	9.15276	9.13527	9.22561	9.30426	9.44315	9.26108	9.16321	8.67544	8.80169	8.38125	8.15079	8.32066	8.83787	8.88928	9.0263	9.1011	9.16135	9.23769	9.32081	9.46604	9.31531	9.2099	9.136	9.11369	9.16379	9.11795	9.1104	9.15739	9.01421	9.13653	9.22141	9.27638	9.32919	9.31887	9.29514	9.2559	9.25659	9.28157	9.31835	9.33921
9.00683	8.98251	8.97856	9.01156	9.03316	9.06752	9.1015	9.17992	9.22872	9.1888	9.15652	9.19873	9.26981	9.38199	9.56997	10.2489	8.89117	9.11099	9.46101	7.71811	7.99974	8.29503	8.83173	8.97512	9.00599	9.0548	9.11066	9.19411	9.28019	9.38414	9.31189	9.17307	9.14535	9.14373	9.14502	9.12565	9.11839	9.11748	9.03114	9.11808	9.22318	9.29769	9.32916	9.35787	9.37724	9.35886	9.34241	9.3287	9.37188	9.4076
9.00404	8.96526	8.99425	9.01737	9.03722	9.06186	9.09968	9.13805	9.17948	9.23489	9.21766	9.25392	9.27722	9.28691	9.9997	9.21193	8.61004	9.12097	9.31486	7.62588	8.09412	8.43294	8.84856	8.93717	9.01333	9.06627	9.14206	9.22532	9.31331	9.40976	9.42925	9.16928	9.1761	9.10963	9.09295	9.14405	9.1419	9.14538	9.11752	9.2011	9.28839	9.30797	9.33143	9.35261	9.37482	9.40234	9.42256	9.46306	9.48708	9.5051
8.98895	8.97637	9.00183	9.02825	9.05136	9.07219	9.09664	9.12335	9.15025	9.20094	9.23304	9.2603	9.24702	9.55986	9.99465	8.72301	8.71605	8.95557	9.11094	8.90479	7.92013	8.34224	8.79863	8.94423	8.97027	9.053	9.13728	9.22092	9.30407	9.39189	9.40931	9.23925	9.18652	9.09633	9.07877	9.13471	9.18579	9.16728	9.20133	9.23851	9.27594	9.29546	9.32057	9.34583	9.37008	9.40021	9.41797	9.46305	9.48861	9.47423
8.94766	8.99171	9.01215	9.03833	9.05897	9.07907	9.10183	9.12539	9.1561	9.15591	9.19198	9.2552	9.25631	9.4604	9.6564	8.77651	8.82031	8.91475	9.07625	9.12944	7.82248	8.42108	8.71751	8.89073	8.96444	9.05079	9.1349	9.21871	9.30265	9.38771	9.34852	9.28144	9.18673	9.13795	9.10083	9.11872	9.18958	9.20331	9.222	9.2983	9.25969	9.29247	9.31581	9.34081	9.36572	9.39479	9.42316	9.45892	9.45976	9.4205
8.98221	9.00448	9.02307	9.04739	9.06645	9.09059	9.11586	9.13952	9.16557	9.17054	9.18765	9.22931	9.26205	9.37355	9.69721	8.91106	9.02406	8.97466	9.04473	9.08769	7.9564	8.45268	8.62237	8.88864	8.96058	9.04802	9.13285	9.21944	9.3118	9.39778	9.37362	9.2808	9.16873	9.1833	9.16435	9.14009	9.163	9.22467	9.31457	9.29514	9.26125	9.27524	9.30142	9.33143	9.35887	9.39129	9.42216	9.44782	9.43613	9.3903
8.98842	9.01605	9.0321	9.05875	9.08036	9.09805	9.12374	9.1468	9.15242	9.16969	9.18921	9.19867	9.22417	9.28075	9.57793	9.01364	9.0472	9.03606	9.07391	9.14179	8.8228	8.52056	8.66402	8.82581	8.94837	9.03489	9.12862	9.20301	9.24555	9.2641	9.27509	9.22097	9.18273	9.21432	9.2002	9.18293	9.17362	9.24842	9.34457	9.33148	9.28647	9.28815	9.30006	9.32775	9.35831	9.39221	9.42237	9.46891	9.42937	9.3597
9.013	9.03012	9.04336	9.07045	9.08824	9.12629	9.13927	9.15276	9.17497	9.19469	9.21691	9.22483	9.21085	9.26169	9.39425	9.49717	9.16399	9.1382	9.18251	9.10033	9.06578	8.57195	8.65004	8.82687	8.93696	9.05359	9.12045	9.14805	9.15058	9.15072	9.16913	9.21667	9.20964	9.24	9.20312	9.21492	9.24276	9.32444	9.40524	9.33665	9.33252	9.31714	9.32511	9.34153	9.34902	9.34666	9.39982	9.42381	9.37181	9.33163
9.0254	9.04669	9.05434	9.07799	9.11245	9.13104	9.15376	9.16934	9.18996	9.21747	9.23668	9.23274	9.15916	9.14645	9.20899	9.5101	9.19295	9.218	9.26033	9.18548	9.13592	8.84501	8.69563	8.89689	9.038	9.07399	9.09826	9.11393	9.12753	9.1479	9.16074	9.27244	9.20571	9.23454	9.23287	9.25393	9.29032	9.32978	9.43931	9.34357	9.33242	9.3578	9.34306	9.32576	9.33475	9.35754	9.38694	9.44062	9.39282	9.31137
9.03638	9.04301	9.06436	9.10636	9.13131	9.16139	9.18799	9.20188	9.20921	9.19434	9.21459	9.19474	9.07793	9.01714	8.97613	9.06277	9.27	9.23501	9.33529	9.25792	9.26247	9.24446	8.90375	9.02851	9.08496	9.08826	9.1085	9.12453	9.13131	9.16506	9.18234	9.30809	9.2341	9.26152	9.24365	9.29402	9.26943	9.38859	9.37008	9.36719	9.30878	9.32624	9.34481	9.34734	9.36837	9.37423	9.39601	9.44047	9.43503	9.33232
9.04508	9.08199	9.12197	9.13065	9.1681	9.17659	9.17019	9.15418	9.16977	9.18899	9.19909	9.19351	9.06447	8.99946	9.01054	9.03728	9.1023	9.22415	9.24633	9.32747	9.39155	9.29836	9.23312	9.06932	9.0847	9.10394	9.09543	9.11606	9.14875	9.21135	9.26073	9.29595	9.29378	9.27997	9.23327	9.28071	9.30218	9.34735	9.29527	9.31524	9.37429	9.34328	9.34663	9.35398	9.34153	9.35606	9.39315	9.44708	9.44788	9.31091
9.10846	9.13102	9.17797	9.19123	9.15252	9.14708	9.12918	9.15268	9.17196	9.18359	9.19374	9.16853	9.06772	9.03241	8.9528	8.96144	8.55887	9.26776	9.19068	9.32239	9.42878	9.43512	9.09738	9.1483	9.12006	9.11643	9.11145	9.12488	9.16767	9.21419	9.2718	9.27305	9.34131	9.29406	9.24068	9.29772	9.30668	9.30978	9.28912	9.18744	9.38261	9.40126	9.36909	9.34879	9.34938	9.36797	9.39477	9.41748	9.41484	9.37645
9.28346	9.19768	9.21664	9.17448	9.14857	9.11802	9.13631	9.15841	9.16362	9.18055	9.1923	9.15481	9.08796	9.0365	9.01751	8.98203	9.14146	9.26272	9.27022	9.30625	9.63631	9.25077	9.00621	9.11897	9.06241	9.04757	9.10092	9.15661	9.20074	9.24635	9.24195	9.24523	9.28298	9.29655	9.26744	9.29485	9.33398	9.28032	9.31625	9.25747	9.27101	9.35919	9.37423	9.36063	9.36898	9.39733	9.42949	9.4117	9.40964	9.44875
9.40864	9.2651	9.23083	9.16225	9.13707	9.14297	9.14714	9.14668	9.16494	9.17729	9.19218	9.12573	9.07887	9.02962	9.09665	9.11155	9.1307	9.1702	9.24685	9.19868	9.30209	9.05261	8.91504	9.10673	9.08675	9.06028	9.09462	9.14704	9.22475	9.25176	9.24354	9.24303	9.22548	9.34154	9.2869	9.29089	9.30741	9.30044	9.37469	9.32195	9.21113	9.34822	9.35054	9.3763	9.40968	9.43608	9.44524	9.43988	9.43278	9.46203
8.8648	9.12188	9.16518	9.10974	9.11714	9.14404	9.14963	9.15267	9.1644	9.18205	9.1809	9.14092	9.09216	9.05596	9.09422	9.06849	8.87317	9.10139	9.29957	9.26521	9.12874	9.04698	8.8795	8.98747	9.0395	9.09058	9.11333	9.17274	9.21198	9.23959	9.26243	9.27206	9.27879	9.36389	9.30101	9.30648	9.32554	9.37081	9.37552	9.39827	9.33235	9.32889	9.38413	9.40682	9.45255	9.47856	9.4754	9.45243	9.46445	9.51654
9.00072	9.10936	9.14969	9.18795	9.18506	9.16833	9.13057	9.15471	9.17603	9.21913	9.1833	9.12019	9.11201	8.99308	9.01709	8.92411	9.11801	9.48157	9.00362	9.15427	9.08877	8.94721	8.9525	9.10688	9.0902	9.14783	9.1994	9.22504	9.233	9.22801	9.22234	9.22685	9.26139	9.37274	9.61956	9.29154	9.27886	9.37369	9.41179	9.399	9.38455	9.34194	9.36388	9.40855	9.45355	9.45928	9.42858	9.45136	9.49465	9.53842
8.98549	9.06411	9.15435	9.18515	9.17949	9.19147	9.20566	9.19891	9.22187	9.28374	9.24059	9.20592	9.17572	9.1538	9.11327	9.22659	9.46339	8.93844	9.01302	9.09042	8.95982	9.53632	9.20079	9.12661	9.10651	9.11659	9.15028	9.15553	9.18562	9.19535	9.18285	9.2714	9.39821	9.5435	9.70423	9.75167	9.27143	9.38525	9.39623	9.37568	9.37311	9.24385	9.36096	9.36664	9.36178	9.35062	9.40091	9.46752	9.53574	9.59347
9.0813	9.16334	9.17732	9.19651	9.20502	9.19252	9.22591	9.30594	9.27893	9.24527	9.26025	9.22482	9.18902	9.1558	9.13166	9.12247	9.09443	9.56324	9.07977	8.99819	8.99684	9.09523	9.19017	9.18808	8.97857	8.97595	8.98669	8.94517	8.96975	9.03139	9.17101	9.2852	9.42909	9.53984	9.65478	9.64083	9.39826	9.38385	9.32482	9.3601	9.40435	9.42146	9.43778	9.30218	9.34405	9.37258	9.45511	9.49757	9.55333	9.61761
9.75567	9.57095	9.31865	9.45989	9.52613	9.38231	9.29507	9.26256	9.26034	9.25363	9.24101	9.22554	9.18199	9.12822	9.07425	9.03091	9.15161	9.27683	9.04314	9.17473	8.97175	9.27782	8.98818	9.26326	9.11953	8.83526	8.69175	8.7504	8.86698	8.99681	9.12996	9.2778	9.44554	9.619	9.79138	9.36191	9.36334	9.34782	9.35226	9.37465	9.48085	9.37324	9.29727	9.26021	9.35435	9.41398	9.47347	9.52896	9.56318	9.61438
9.83991	9.83718	9.84368	9.7234	9.42811	9.32199	9.26	9.25422	9.24531	9.24609	9.22464	9.20762	9.141	9.09826	8.99818	8.96754	9.09105	9.13898	8.97947	9.16734	9.36791	9.11535	9.42213	9.07655	8.89084	8.66739	8.7696	8.84147	8.93893	9.04124	9.14263	9.24527	9.36522	9.62891	9.87277	9.44692	9.28055	9.35009	9.37238	9.41777	9.44475	9.47043	9.40333	9.30873	9.38519	9.42389	9.46375	9.51978	9.56507	9.60304
10.1273	9.66822	9.51683	9.35347	9.31499	9.30066	9.25033	9.2347	9.22872	9.22597	9.20885	9.19307	9.115	9.00069	8.91793	8.97495	8.99319	8.7762	9.13755	9.13114	9.13796	10.0298	9.40651	8.88305	8.82838	8.69756	8.71881	8.81414	8.91693	9.02058	9.1236	9.22621	9.33008	9.45629	9.79285	9.42879	9.2711	9.3183	9.41371	9.44343	9.43465	9.41014	9.47033	9.30979	9.34283	9.40102	9.45073	9.50148	9.55134	9.58901
9.77189	9.47063	9.36415	9.30752	9.28759	9.24715	9.23935	9.2358	9.22932	9.21047	9.20789	9.18473	9.12936	9.12945	9.08707	8.99673	8.77711	8.85314	9.27461	9.26742	9.02807	8.98946	9.58199	9.01222	8.86202	8.60347	8.63975	8.77443	8.89294	8.99601	9.09964	9.20018	9.30564	9.41135	9.61006	9.31942	9.23628	9.31872	9.43414	9.44072	9.41991	9.3906	9.32582	9.41983	9.37455	9.39837	9.44699	9.49687	9.54708	9.56447
9.48635	9.47721	9.31666	9.29424	9.28563	9.24934	9.23189	9.21958	9.21344	9.20038	9.19376	9.18505	9.18076	9.13497	9.14476	9.10561	9.1669	9.24925	9.61092	9.13208	9.13757	9.04256	8.9495	9.18626	9.13069	8.61312	8.64189	8.72967	8.84716	8.96581	9.07174	9.17256	9.27473	9.40177	9.60867	9.33053	9.2598	9.35694	9.37339	9.43412	9.39448	9.30714	9.29898	9.34101	9.41922	9.41385	9.44322	9.49273	9.5342	9.54368
9.70231	9.35356	9.31531	9.2856	9.25474	9.24784	9.2302	9.22306	9.21798	9.19346	9.194	9.18406	9.18821	9.16532	9.15921	9.18876	9.25198	9.50684	9.57041	9.14143	9.13437	9.07837	8.96904	8.96801	9.02232	8.97039	8.66935	8.73568	8.82817	8.94098	9.05079	9.16133	9.29241	9.40226	9.60787	9.44077	9.30822	9.33363	9.3903	9.38988	9.36844	9.26232	9.25227	9.33499	9.39231	9.43523	9.47573	9.52306	9.56858	9.57261
9.18662	9.24808	9.29227	9.26824	9.26212	9.25264	9.23644	9.22535	9.19313	9.19247	9.18224	9.18716	9.18203	9.19678	9.22397	9.25628	9.18822	9.27849	9.5149	9.1489	9.07425	9.09162	9.00847	8.96694	8.97043	8.99337	8.93476	8.76708	8.83793	8.93069	9.04075	9.16123	9.27925	9.40198	9.61391	9.61974	9.31428	9.31985	9.36472	9.38945	9.32115	9.36971	9.25554	9.32256	9.43041	9.52345	9.52983	9.55919	9.57536	9.56702
9.28074	9.33506	9.31354	9.27497	9.26236	9.26547	9.25835	9.24058	9.22057	9.20259	9.20027	9.20319	9.20826	9.22853	9.24614	9.26076	9.24164	9.21345	9.23418	9.24556	9.20894	9.07472	8.97556	8.94582	9.00046	9.03157	9.05925	8.93028	8.85352	8.94645	9.05888	9.1679	9.29123	9.3944	9.63455	9.60482	9.50749	9.31268	9.28879	9.32107	9.4024	9.38444	9.26418	9.51974	9.54387	9.53804	9.54298	9.57051	9.5813	9.5822
9.3879	9.30614	9.29386	9.274	9.26633	9.25967	9.25487	9.24518	9.24238	9.22249	9.2129	9.20471	9.22716	9.23356	9.25029	9.25629	9.25539	9.21849	9.18549	9.20969	9.19344	9.18558	9.04901	8.93181	8.99506	9.04724	9.09243	9.07218	8.89943	8.98364	9.06528	9.16739	9.27012	9.54385	9.74095	9.93378	9.90592	9.37652	9.29379	9.37816	9.55556	9.474	9.55372	9.56742	9.49772	9.50949	9.53718	9.56989	9.5952	9.59967
9.36111	9.37416	9.28795	9.27308	9.2741	9.25689	9.25018	9.24299	9.24212	9.23279	9.23194	9.2334	9.24059	9.25577	9.2645	9.2783	9.28925	9.27985	9.27327	9.27851	9.22961	9.23293	9.08887	9.01062	9.08203	9.14558	9.16794	9.16648	9.11975	9.03166	9.13506	9.25382	9.49049	9.82417	10.2409	10.7899	10.0887	9.29292	9.25528	9.39631	9.81855	9.64054	9.65145	9.54227	9.49346	9.49796	9.52845	9.57369	9.60104	9.61573
9.36795	9.42613	9.299	9.27591	9.27813	9.25724	9.2445	9.24069	9.22498	9.24949	9.24699	9.25396	9.25842	9.27113	9.26922	9.28045	9.29382	9.30777	9.32471	9.34345	9.34896	9.30142	9.22626	9.14124	9.17812	9.28252	9.32046	9.31	9.29147	9.24219	9.29915	9.50148	9.78835	10.1866	11.4742	11.8301	10.8645	9.33472	9.34596	9.51988	10.271	9.91649	9.75414	9.55523	9.4625	9.50945	9.52554	9.58206	9.61784	9.64598
9.37955	9.39525	9.2763	9.27964	9.27327	9.2508	9.25275	9.24232	9.2434	9.25483	9.27245	9.26478	9.26451	9.27273	9.27517	9.28372	9.29846	9.32068	9.35325	9.3898	9.38241	9.37708	9.34349	9.29247	9.29688	9.38087	9.36581	9.26945	9.21715	9.13915	9.17929	9.30363	9.41543	9.69111	9.93665	11.2095	11.7028	0	8.77435	10.9067	10.429	10.0999	9.79826	9.40228	9.41799	9.4588	9.50804	9.56152	9.60575	9.63359
9.30829	9.30828	9.29059	9.27447	9.26222	9.26518	9.24916	9.25106	9.25932	9.27533	9.27881	9.27744	9.27898	9.27856	9.28116	9.28065	9.28715	9.32793	9.34561	9.37297	9.40597	9.40364	9.40288	9.33717	9.27529	9.20035	9.26718	9.24246	9.21175	9.18665	9.23291	9.36197	9.51445	9.60008	9.82067	11.4285	11.441	10.4012	9.80001	10.8584	10.1707	10.0081	9.62366	9.37159	9.42441	9.45556	9.48228	9.58404	9.62675	9.64356
9.25704	9.31459	9.3744	9.27822	9.26469	9.26584	9.26929	9.26838	9.26813	9.27897	9.28829	9.28895	9.28485	9.27842	9.27095	9.28173	9.31325	9.34138	9.36586	9.38867	9.37033	9.38338	9.38971	9.33246	9.26613	9.20691	9.2243	9.22662	9.20551	9.21093	9.24095	9.36707	9.48947	9.656	9.79425	9.89777	9.73971	9.88741	17.7685	9.53668	10.2268	10.1133	9.64295	9.44699	9.42675	9.47666	9.56062	9.62035	9.65379	9.66125
9.20629	9.28565	9.29633	9.26454	9.25316	9.263	9.28343	9.28633	9.27832	9.28981	9.29914	9.29696	9.27584	9.27759	9.2708	9.28524	9.31699	9.34545	9.34752	9.36339	9.36742	9.37281	9.36513	9.3077	9.31036	9.27203	9.26726	9.20435	9.20195	9.22055	9.25797	9.39231	9.50851	9.61558	9.74634	9.98052	11.0301	9.55598	8.40377	9.67071	10.1059	10.009	9.65863	9.48167	9.46651	9.50331	9.60594	9.64212	9.67654	9.70347
9.28803	9.30393	9.29229	9.27651	9.2635	9.26923	9.28492	9.297	9.30971	9.30538	9.29893	9.28942	9.27519	9.27707	9.28752	9.31856	9.34296	9.33063	9.34579	9.36459	9.37043	9.34149	9.2988	9.30693	9.30799	9.30833	9.35334	9.32216	9.312	9.33654	9.32701	9.43778	9.6456	9.85294	10.0516	10.623	9.1893	9.7408	0	8.78989	10.2064	10.0253	9.57933	9.44744	9.45924	9.49708	9.58357	9.64657	9.70517	9.74787
9.25414	9.34086	9.33554	9.32426	9.31706	9.30288	9.29859	9.30344	9.31055	9.3298	9.31517	9.31053	9.30127	9.3093	9.32056	9.33431	9.33425	9.33247	9.33891	9.35313	9.33503	9.33655	9.30313	9.32134	9.31134	9.39923	9.40537	9.40375	9.41333	9.40885	9.43089	9.53267	9.46979	9.48748	9.98062	11.4758	9.30637	9.74906	10.0304	9.91217	9.77494	9.96929	9.80111	9.53377	9.45676	9.49882	9.57799	9.65213	9.7072	9.75008
9.31961	9.35773	9.34283	9.3328	9.31608	9.315	9.31602	9.30465	9.31239	9.32296	9.31091	9.31861	9.32978	9.32828	9.32929	9.33041	9.32075	9.31717	9.3225	9.32627	9.31678	9.30439	9.30259	9.30987	9.37228	9.35305	9.40769	9.41867	9.52303	9.48384	9.46035	9.39845	9.38108	9.5393	9.57084	9.95563	9.53953	9.61432	9.81819	9.74791	9.29595	9.92097	9.67078	9.58145	9.41151	9.48369	9.55352	9.63609	9.70139	9.77126
9.23761	9.33022	9.332	9.32831	9.32741	9.31931	9.32235	9.32951	9.32501	9.33395	9.34738	9.34167	9.33938	9.34805	9.33492	9.32339	9.3134	9.32164	9.31937	9.30529	9.30422	9.31031	9.31662	9.3554	9.37627	9.36031	9.36954	9.46761	9.45175	9.50126	9.45674	9.48146	9.55872	9.63884	9.70105	9.83461	9.65694	9.60024	9.68507	9.66191	9.5393	9.75064	9.71987	9.49415	9.4482	9.45961	9.54668	9.62802	9.69243	9.75367
9.29527	9.36391	9.34526	9.33079	9.32203	9.31744	9.33666	9.34539	9.35432	9.35301	9.36757	9.35185	9.3325	9.32187	9.31993	9.31912	9.32324	9.33051	9.32107	9.30116	9.31857	9.33103	9.32638	9.358	9.36859	9.3292	9.409	9.42928	9.44733	9.43002	9.39818	9.4508	9.51477	9.59796	9.74349	9.92983	9.52482	9.59068	9.64817	9.59907	9.59372	9.14528	9.76255	9.34031	9.40705	9.46303	9.53956	9.62124	9.68762	9.75271
9.37776	9.40891	9.35741	9.34095	9.33577	9.34014	9.35498	9.36712	9.37714	9.36728	9.3711	9.37692	9.3354	9.31221	9.30647	9.31088	9.31682	9.32014	9.31995	9.31139	9.3251	9.3334	9.33211	9.34893	9.34123	9.37072	9.37964	9.42114	9.4351	9.41578	9.41687	9.48354	9.5513	9.63988	9.78183	9.82135	9.58184	9.58936	9.58623	9.55474	9.56781	9.07148	9.67018	9.27678	9.40079	9.45551	9.52109	9.61154	9.68281	9.75041
9.45353	9.42573	9.37805	9.36341	9.35528	9.35024	9.37036	9.37866	9.36685	9.35259	9.36745	9.38005	9.34334	9.33243	9.31136	9.30528	9.30247	9.30405	9.30499	9.31397	9.34445	9.34575	9.31724	9.3291	9.34775	9.372	9.37398	9.39324	9.40209	9.38844	9.42775	9.49069	9.56774	9.62996	9.75963	9.90518	9.56827	9.45874	9.52996	9.50319	9.54584	9.39937	9.44386	9.1055	9.35676	9.5046	9.49011	9.59112	9.67851	9.76133
9.47231	9.3918	9.37503	9.36681	9.35042	9.3664	9.38474	9.37451	9.38052	9.37617	9.38386	9.38454	9.37831	9.35789	9.33208	9.28864	9.30089	9.29873	9.30459	9.33764	9.3541	9.32973	9.28593	9.30673	9.33809	9.36536	9.35877	9.35867	9.3768	9.40714	9.44222	9.46364	9.49309	9.52819	9.58947	9.70429	9.74621	9.15907	9.47452	9.48838	9.59053	9.54055	9.58315	9.02747	9.28235	9.51107	9.54046	9.58527	9.67075	9.76215
9.5446	9.39033	9.39176	9.35512	9.36016	9.37446	9.41357	9.40141	9.3895	9.39281	9.39285	9.40083	9.3831	9.36317	9.359	9.33451	9.30828	9.2856	9.3142	9.33254	9.33779	9.31966	9.29082	9.28817	9.31408	9.33207	9.3391	9.35836	9.39109	9.42791	9.44229	9.45748	9.44157	9.44345	9.48256	9.5362	9.36076	8.99929	9.31351	9.42493	9.48587	9.5693	8.85596	8.59528	9.25276	9.49813	9.62619	9.65853	9.68265	9.71118
9.46524	9.37171	9.38789	9.37629	9.38512	9.40119	9.41114	9.41415	9.41076	9.40811	9.41064	9.40967	9.394	9.38577	9.37666	9.34938	9.32162	9.31042	9.33471	9.4167	9.36768	9.31389	9.2525	9.23682	9.31398	9.36216	9.37747	9.3791	9.41901	9.45911	9.44508	9.44397	9.44198	9.437	9.45955	9.51127	9.281	8.87539	9.16418	9.21206	9.39492	9.49722	10.1679	9.39127	9.425	9.59695	9.61408	9.64979	9.67024	9.69738
9.4162	9.42332	9.40698	9.40157	9.39778	9.41366	9.42442	9.42635	9.423	9.41831	9.42811	9.42173	9.40799	9.39553	9.3914	9.38194	9.37614	9.35423	9.39325	9.31898	9.31158	9.3121	9.25518	9.31306	9.37222	9.38442	9.39956	9.40392	9.44626	9.46196	9.44583	9.45988	9.48391	9.50339	9.47656	9.40342	9.21665	9.00587	9.1792	9.3135	9.33871	9.57361	9.61864	9.63989	9.41372	9.53941	9.58378	9.6183	9.64006	9.68162
9.37922	9.43471	9.41578	9.40813	9.41902	9.42363	9.4186	9.42403	9.43593	9.43634	9.44248	9.42699	9.41066	9.4082	9.40628	9.39667	9.39678	9.3482	9.39557	9.367	9.38555	9.35584	9.37832	9.40675	9.4026	9.38758	9.41541	9.43536	9.4683	9.47846	9.48789	9.48781	9.49195	9.51182	9.49625	9.44966	9.31701	9.39807	9.30036	9.22357	9.37356	9.4851	9.22704	9.79802	9.48862	9.45045	9.59026	9.62405	9.69595	9.75341
9.3617	9.41144	9.41406	9.41451	9.4243	9.4282	9.4393	9.44361	9.43824	9.4566	9.46605	9.45896	9.43365	9.40743	9.39356	9.37843	9.38886	9.3996	9.39967	9.39218	9.41217	9.40262	9.4205	9.44918	9.44157	9.44537	9.4241	9.45983	9.50854	9.50151	9.49826	9.50415	9.52095	9.51951	9.48374	9.44189	9.36866	9.2063	9.01205	9.29916	9.42523	9.46991	9.18314	9.36148	9.47711	9.54481	9.46738	9.5739	9.66147	9.75129
9.45948	9.40071	9.41665	9.41997	9.42997	9.43275	9.44109	9.44601	9.44714	9.43853	9.43686	9.49017	9.46998	9.43631	9.40534	9.38882	9.4124	9.40287	9.41079	9.42226	9.41878	9.42529	9.43833	9.43442	9.45448	9.45445	9.46404	9.49933	9.52234	9.53227	9.5136	9.5146	9.51511	9.5167	9.48212	9.45629	9.42093	9.27878	9.03066	9.44338	9.49827	9.4761	9.37303	9.26186	9.60322	9.50413	9.53529	9.56377	9.6392	9.74216
9.55	9.41832	9.42031	9.42823	9.43586	9.43989	9.44328	9.45039	9.46283	9.44953	9.46635	9.46697	9.54614	9.53116	9.43625	9.42974	9.43467	9.44087	9.42949	9.44773	9.43921	9.43085	9.4361	9.43838	9.45197	9.47286	9.50667	9.53269	9.53885	9.55451	9.5339	9.51327	9.52725	9.51574	9.48953	9.44603	9.43806	9.37904	9.50032	9.65893	9.59121	9.54715	9.47213	9.43736	9.58849	9.59432	9.64398	9.67746	9.73029	9.75924
9.54179	9.43234	9.42848	9.43837	9.441	9.44193	9.44188	9.44795	9.46791	9.49101	9.52439	9.52824	9.53324	9.62236	9.43907	9.45088	9.47698	9.46434	9.42847	9.44873	9.45706	9.43724	9.43864	9.43733	9.45392	9.46411	9.51575	9.52578	9.51782	9.53998	9.5518	9.53013	9.51973	9.50128	9.48093	9.45915	9.42532	9.4865	9.53178	9.59242	9.62839	9.63144	9.52438	9.56951	9.41054	9.57427	9.60513	9.67018	9.71403	9.76176
9.36092	9.38744	9.38318	9.40505	9.42236	9.44395	9.46354	9.48603	9.51582	9.54409	9.56151	9.59405	9.62358	9.49665	9.46379	9.47186	9.50877	9.4824	9.44021	9.47385	9.47535	9.42965	9.4225	9.44278	9.42936	9.49382	9.50253	9.50103	9.49932	9.50945	9.52336	9.50662	9.49308	9.482	9.48417	9.46128	9.45081	9.52074	9.59712	9.57808	9.57167	9.6242	9.59741	9.58327	9.50826	9.62463	9.65832	9.72175	9.75914	9.79696
9.39106	9.50234	9.40081	9.42709	9.459	9.49091	9.52898	9.56258	9.60653	9.60211	9.6561	9.68663	9.62051	9.55559	9.54469	9.514	9.51222	9.51368	9.51334	9.48734	9.4175	9.38424	9.43577	9.4602	9.49229	9.50993	9.51525	9.51333	9.49764	9.51166	9.51799	9.50447	9.50294	9.50703	9.50355	9.48516	9.53218	9.5435	9.59734	9.57898	9.57802	9.64558	9.6572	9.67744	9.52265	9.62831	9.67026	9.72089	9.77663	9.79673
9.30496	9.45952	9.46383	9.47901	9.52012	9.58216	9.64457	9.64684	9.70036	9.78921	9.69546	9.60449	9.65442	9.67396	9.55	9.53769	9.56929	9.5154	9.52816	9.56941	9.45191	9.4118	9.44756	9.47718	9.49473	9.52119	9.52225	9.51232	9.51741	9.52057	9.53834	9.53639	9.53181	9.5247	9.52168	9.50427	9.55611	9.54687	9.58004	9.58854	9.61524	9.69631	9.68622	9.66796	9.39608	9.43695	9.55614	9.65822	9.70235	9.781
9.13983	9.24197	9.4511	9.58848	9.61679	9.65431	9.68789	9.70075	9.65077	9.63228	9.66285	9.77308	9.81318	9.63882	9.62579	9.64313	9.58137	9.48807	9.54568	9.4134	9.51219	9.47341	9.48086	9.50757	9.51704	9.53302	9.54735	9.53225	9.51673	9.54211	9.5541	9.54746	9.53417	9.5317	9.52056	9.48655	9.53935	9.52087	9.61157	9.60691	9.64194	9.70175	9.73655	9.71669	9.47919	9.48588	9.55294	9.64979	9.72156	9.79778
9.2004	9.32702	9.50027	9.61665	9.65235	9.59856	9.55089	9.51209	9.51867	9.54189	9.54342	9.54045	9.62456	9.5968	9.6483	9.59539	9.5017	9.51165	9.43774	9.32208	9.36052	9.47992	9.46735	9.48666	9.51629	9.54876	9.54247	9.54709	9.5397	9.54926	9.55607	9.54454	9.52857	9.52456	9.50458	9.52791	9.539	9.5443	9.62124	9.65112	9.67003	9.69855	9.76935	9.74543	9.56303	9.50226	9.56527	9.64723	9.7261	9.81564
9.3272	9.43387	9.45707	9.50419	9.52175	9.51038	9.52197	9.53669	9.53725	9.54683	9.55688	9.56626	9.57015	9.56645	9.56582	9.56231	9.49907	9.38559	9.25447	9.28977	9.42594	9.47477	9.48138	9.50472	9.51773	9.53205	9.55502	9.54771	9.54403	9.5791	9.58683	9.57235	9.55798	9.55188	9.57629	9.61233	9.53704	9.59105	9.63728	9.68558	9.67991	9.70105	9.74244	9.7328	9.62776	9.51781	9.56376	9.63805	9.72058	9.80118
9.44328	9.44139	9.5159	9.51019	9.51745	9.51493	9.54368	9.54267	9.54038	9.56817	9.58086	9.55885	9.58717	9.57734	9.5618	9.55086	9.65908	9.20693	9.21262	9.36808	9.45192	9.48976	9.50797	9.52496	9.52701	9.53751	9.52865	9.55333	9.56654	9.59201	9.5849	9.56892	9.55978	9.55577	9.58548	9.66384	9.54657	9.61407	9.64684	9.68503	9.6816	9.69003	9.71156	9.69853	9.62985	9.52479	9.5959	9.66838	9.72872	9.79452
9.36401	9.48102	9.55059	9.54957	9.54244	9.53894	9.53227	9.52729	9.6178	9.67945	9.63927	9.49262	9.77861	9.77834	9.76525	9.54238	9.51246	9.49804	9.28344	9.40038	9.43935	9.49568	9.51109	9.54907	9.54382	9.54493	9.53642	9.54876	9.58212	9.59097	9.58401	9.56517	9.55621	9.55288	9.60546	9.63586	9.55802	9.62178	9.6759	9.65401	9.66666	9.65927	9.67231	9.6651	9.60534	9.52296	9.61389	9.68737	9.73701	9.80137
9.60746	9.59772	9.56718	9.56525	9.56509	9.55152	9.54144	9.55581	9.56066	9.64176	8.85419	9.06802	9.55805	9.70822	9.63031	9.58872	9.52169	9.51991	9.51783	9.32757	9.42523	9.49634	9.50377	9.53922	9.54867	9.54152	9.53804	9.56216	9.57686	9.58246	9.57292	9.56763	9.55748	9.56145	9.64877	9.75922	9.57144	9.65558	9.66899	9.62835	9.63856	9.64198	9.65345	9.6806	9.55381	9.521	9.60796	9.67722	9.74981	9.81421
9.67945	9.62202	9.58899	9.59514	9.58235	9.57746	9.56557	9.56949	9.64865	9.63711	9.26792	9.15071	9.46591	9.50301	9.52783	9.52556	9.56268	9.55551	9.52652	9.46815	9.4516	9.49264	9.5265	9.55564	9.56204	9.55533	9.56352	9.57089	9.56762	9.58103	9.57376	9.5697	9.56535	9.57058	9.66464	9.80377	9.53628	9.68115	9.64982	9.59248	9.62755	9.635	9.67644	9.6614	9.49992	9.50814	9.58928	9.68553	9.75807	9.83213
9.70671	9.61756	9.60276	9.59108	9.60798	9.59952	9.58723	9.57739	9.59055	9.63165	9.61851	9.52273	9.47279	9.49663	9.49742	9.49677	9.53053	9.54676	9.50182	9.44997	9.44742	9.49989	9.54762	9.56885	9.58361	9.5837	9.5705	9.57001	9.56761	9.58194	9.59017	9.5849	9.58585	9.60215	9.72362	9.86411	9.58977	9.71944	9.66666	9.57707	9.59151	9.64262	9.64317	9.60305	9.50444	9.51178	9.56697	9.63492	9.73106	9.82581
9.71642	9.68529	9.63904	9.60478	9.67842	9.65711	9.63831	9.60341	9.59775	9.60468	9.61876	9.5329	9.50166	9.52266	9.53355	9.51547	9.52812	9.54344	9.50234	9.42938	9.4185	9.46915	9.51518	9.55777	9.57095	9.56661	9.57456	9.55204	9.56965	9.59151	9.59874	9.58413	9.59476	9.6353	9.74279	9.84532	9.65257	9.6848	9.67539	9.55868	9.59059	9.63062	9.62988	9.51589	9.47724	9.51817	9.58007	9.62934	9.70955	9.77873
9.6995	9.6741	9.67366	9.65636	9.65128	9.64466	9.63646	9.61983	9.60577	9.61082	9.62526	9.67351	9.49506	9.53871	9.55333	9.53061	9.54166	9.5613	9.53537	9.49695	9.41088	9.4792	9.51876	9.54967	9.5632	9.55709	9.57468	9.58353	9.57644	9.59971	9.59764	9.60399	9.6208	9.64684	9.74093	9.79625	9.87136	9.73316	9.69171	9.55623	9.57284	9.65633	9.50008	9.33571	9.36373	9.46903	9.54898	9.60892	9.67911	9.744
9.67688	9.67339	9.65651	9.64967	9.64477	9.64336	9.63463	9.62431	9.61285	9.61367	9.61536	9.66208	9.66078	9.56185	9.56606	9.56162	9.56516	9.58483	9.55247	9.48822	9.44528	9.49342	9.53574	9.5722	9.57341	9.56116	9.5805	9.60831	9.61889	9.60403	9.65442	9.65446	9.60634	9.59442	9.63607	9.67978	9.71462	9.756	9.63971	9.51802	9.50939	9.71068	9.39127	9.44617	9.40886	9.44513	9.54495	9.60351	9.66979	9.72993
9.68277	9.65755	9.64739	9.64677	9.63933	9.63973	9.63337	9.61955	9.62674	9.61598	9.61945	9.62175	9.59633	9.58007	9.58497	9.58265	9.59489	9.60231	9.58408	9.5245	9.47641	9.51214	9.54215	9.58141	9.60458	9.59247	9.60492	9.6249	9.62735	9.61605	9.61657	9.6174	9.6329	9.61782	9.64105	9.67798	9.78127	9.83774	9.67803	9.58385	9.56676	9.65372	9.66636	9.50421	9.31287	9.2739	9.54709	9.64522	9.695	9.73335
9.66193	9.6519	9.65004	9.64854	9.64185	9.63958	9.64508	9.64663	9.63529	9.62893	9.63365	9.63487	9.59102	9.58323	9.60192	9.60692	9.62695	9.60733	9.60056	9.56394	9.53372	9.52885	9.56395	9.60383	9.64595	9.65102	9.6455	9.66107	9.67215	9.6473	9.65107	9.64337	9.64352	9.63291	9.67387	9.72016	9.74571	9.7911	9.72085	9.67447	9.7359	9.71564	9.74228	9.76053	9.60977	9.36504	9.42861	9.59743	9.65522	9.7143
9.65778	9.6637	9.65742	9.64683	9.64364	9.64683	9.63785	9.63615	9.63046	9.62068	9.6189	9.6229	9.61451	9.63131	9.59992	9.62779	9.64429	9.62584	9.59342	9.58779	9.5629	9.55774	9.59787	9.63359	9.66798	9.71269	9.7074	9.68899	9.67347	9.66413	9.68106	9.68712	9.68201	9.66726	9.68887	9.71496	9.71894	9.77536	9.81992	9.63207	9.64629	9.73434	9.74193	10.1406	10.1194	9.69801	9.44153	9.46243	9.57244	9.69888
9.67066	9.66699	9.65883	9.65687	9.64807	9.64583	9.64027	9.63515	9.6223	9.61983	9.61958	9.60947	9.59638	9.62528	9.61308	9.62878	9.63638	9.62597	9.61073	9.59028	9.61475	9.60132	9.63325	9.67375	9.71579	9.75476	9.77911	9.71011	9.71205	9.70547	9.73014	9.73268	9.73444	9.72116	9.66728	9.58245	9.57589	9.81556	9.8122	9.75491	9.62684	9.66967	9.65139	9.67821	9.43155	9.37593	9.44846	9.58485	9.6801	9.78907
9.69007	9.6681	9.6641	9.66103	9.65509	9.64117	9.63972	9.6386	9.63229	9.62416	9.62132	9.60833	9.61125	9.62577	9.6197	9.61585	9.60083	9.61149	9.6172	9.63184	9.65697	9.6447	9.67276	9.7147	9.75166	9.77496	9.7288	9.75285	9.73572	9.74512	9.74416	9.75957	9.74416	9.72749	9.69483	9.66011	9.5913	8.94107	9.71282	9.7786	9.77738	9.71136	9.70944	9.66492	9.63175	9.57563	9.67064	9.71778	9.77011	9.81763
9.69211	9.67299	9.66717	9.66232	9.65349	9.64998	9.64561	9.62828	9.631	9.62594	9.61931	9.61032	9.62104	9.61808	9.6178	9.60538	9.61432	9.60276	9.63092	9.66249	9.67589	9.658	9.69134	9.70236	9.69214	9.71194	9.76296	9.76479	9.7485	9.75911	9.7754	9.74557	9.69829	9.65551	9.52374	9.52615	9.44362	9.25814	9.07688	9.69861	9.85136	9.82809	9.74885	9.72436	9.71525	9.75227	9.69527	9.75849	9.78143	9.84123
9.66885	9.67646	9.66918	9.65916	9.6584	9.6572	9.6543	9.63894	9.62949	9.63385	9.62845	9.61467	9.61154	9.59129	9.62075	9.60938	9.62568	9.6321	9.63108	9.68744	9.67112	9.67081	9.6607	9.66518	9.67945	9.73435	9.79653	9.76536	9.74613	9.78994	9.79351	9.76593	9.74099	9.70305	9.62156	9.64516	9.59376	9.50484	9.27468	9.04643	9.86857	9.80482	9.74995	9.73423	9.72904	9.73609	9.71657	9.72798	9.76713	9.81267
9.67226	9.68936	9.68197	9.66694	9.66423	9.64866	9.63382	9.64333	9.63657	9.63356	9.62574	9.61516	9.60613	9.5805	9.61657	9.64509	9.64283	9.65636	9.65728	9.6701	9.66267	9.66242	9.66092	9.68925	9.69931	9.78221	9.78131	9.75823	9.76405	9.82359	9.81102	9.80304	9.8333	9.80838	9.78729	9.79612	9.72232	9.60027	9.45677	9.43386	9.69624	9.74663	9.71865	9.70246	9.78646	9.68594	9.76368	9.75475	9.80349	9.87446
9.65673	9.68827	9.68915	9.67283	9.65284	9.64404	9.65037	9.65372	9.64912	9.65282	9.63593	9.62819	9.61781	9.60737	9.618	9.64861	9.66947	9.66309	9.67955	9.67395	9.65871	9.66925	9.66884	9.67955	9.71417	9.80286	9.79202	9.77316	9.79161	9.81793	9.81965	9.83015	9.83763	9.84136	9.83638	9.81551	9.76196	9.68695	9.62211	9.61907	9.68584	9.73338	9.693	9.67484	9.70741	9.72791	9.77692	9.70318	9.80384	9.97079
9.68669	9.68353	9.6875	9.68252	9.67418	9.67496	9.67281	9.66256	9.6633	9.6556	9.65956	9.65216	9.64026	9.63496	9.64805	9.64784	9.66554	9.67456	9.68345	9.68805	9.6939	9.67332	9.67277	9.68196	9.7189	9.79963	9.80732	9.79536	9.78563	9.79703	9.81148	9.83282	9.84266	9.83811	9.8502	9.81258	9.75217	9.70064	9.75819	9.74223	9.70484	9.67439	9.6242	9.64545	9.6076	9.64133	9.71468	9.90304	9.93283	9.88496
9.67502	9.7127	9.71385	9.71014	9.70466	9.69531	9.68706	9.68073	9.67279	9.67408	9.66286	9.6592	9.66041	9.65147	9.66891	9.66516	9.65169	9.64587	9.66644	9.69217	9.71421	9.69379	9.68153	9.69849	9.74928	9.81745	9.81577	9.80081	9.79005	9.79886	9.81006	9.82204	9.81141	9.79688	9.80564	9.76223	9.69502	9.73535	9.78681	9.78359	9.76124	9.71383	9.67791	9.71458	9.7333	9.71002	9.6875	9.6979	9.71313	9.74019
9.67549	9.74951	9.7403	9.72783	9.71551	9.71342	9.70397	9.70554	9.69732	9.68771	9.67529	9.66861	9.67908	9.66653	9.66249	9.66388	9.6568	9.648	9.66945	9.69485	9.70831	9.72165	9.68729	9.7123	9.74324	9.79895	9.82366	9.82422	9.81929	9.7888	9.79208	9.78148	9.77312	9.77611	9.80472	9.77114	9.72459	9.76337	9.80552	9.82992	9.80363	9.75551	9.73155	9.77907	9.76732	9.71704	9.70953	9.73192	9.74332	9.7312
9.63954	9.74849	9.74746	9.73692	9.73556	9.72423	9.71773	9.718	9.71486	9.71348	9.70767	9.70087	9.69701	9.69447	9.68813	9.6736	9.66547	9.66999	9.69011	9.69517	9.70088	9.70841	9.70297	9.70568	9.73935	9.79928	9.82363	9.82643	9.82041	9.79955	9.75961	9.7478	9.75759	9.7737	9.80791	9.78224	9.73318	9.79529	9.84897	9.84269	9.81628	9.76834	9.78538	9.81827	9.7877	9.76775	9.77344	9.79168	9.78897	9.77402
9.65365	9.73766	9.7753	9.77368	9.75952	9.75418	9.75269	9.74264	9.73004	9.72261	9.73072	9.73151	9.72737	9.71671	9.70644	9.69755	9.68751	9.68814	9.70505	9.70249	9.70116	9.70391	9.70109	9.71101	9.72533	9.77468	9.80975	9.82272	9.82032	9.78467	9.74734	9.75079	9.77456	9.78414	9.81211	9.77512	9.76032	9.81175	9.8298	9.8262	9.8035	9.78241	9.83405	9.8469	9.82411	9.80737	9.80881	9.8322	9.84009	9.8077
9.65614	9.69716	9.78627	9.78586	9.77234	9.76807	9.76497	9.75786	9.75349	9.74503	9.73449	9.75158	9.74524	9.73056	9.71809	9.71106	9.70591	9.71463	9.71663	9.70577	9.71098	9.72155	9.71171	9.70606	9.70765	9.73089	9.78938	9.78552	9.79213	9.796	9.80788	9.77372	9.7701	9.78449	9.8019	9.76806	9.79639	9.83051	9.83777	9.84181	9.79983	9.75968	9.78392	9.8325	9.83839	9.83748	9.84589	9.8625	9.84531	9.83667
9.69547	9.73258	9.78217	9.79803	9.78422	9.78468	9.77647	9.77661	9.77188	9.76766	9.75231	9.75652	9.76209	9.75293	9.73695	9.73759	9.73257	9.73341	9.72693	9.71857	9.72054	9.7158	9.70134	9.67441	9.67989	9.69529	9.73168	9.73036	9.75411	9.78209	9.80229	9.79386	9.79518	9.79335	9.80995	9.77569	9.81406	9.84346	9.86101	9.82534	9.79067	9.77351	9.77519	9.80231	9.85122	9.85352	9.86814	9.87318	9.85834	9.84501
9.79617	9.84196	9.82401	9.82168	9.80081	9.80119	9.78728	9.78157	9.78008	9.7751	9.77315	9.76962	9.76781	9.75365	9.7429	9.74753	9.74498	9.74256	9.73834	9.73782	9.73826	9.72077	9.68943	9.6443	9.65693	9.71515	9.70597	9.69863	9.72907	9.75761	9.76912	9.77605	9.79276	9.80928	9.82426	9.78801	9.83391	9.87212	9.83012	9.80047	9.78554	9.78973	9.79662	9.80373	9.85373	9.88828	9.89755	9.88276	9.86239	9.85118
9.67446	9.69188	9.8115	9.82885	9.81989	9.82402	9.80939	9.80054	9.79811	9.78432	9.78949	9.7829	9.76109	9.76224	9.75892	9.74616	9.75105	9.75828	9.76473	9.75971	9.75651	9.75476	9.74097	9.67859	9.60288	9.7014	9.65752	9.65786	9.67373	9.70653	9.72512	9.73821	9.76831	9.83359	9.8172	9.80309	9.83623	9.84985	9.81261	9.78455	9.80274	9.8319	9.8129	9.8155	9.84593	9.89483	9.91299	9.896	9.87843	9.87499
9.58777	9.69319	9.81024	9.83495	9.83341	9.8185	9.82407	9.80214	9.79128	9.76219	9.76334	9.76136	9.76564	9.74397	9.73328	9.71572	9.72644	9.73627	9.75517	9.76695	9.761	9.75781	9.75578	9.74306	9.73355	9.73376	9.69633	9.66975	9.66281	9.66855	9.67297	9.71692	9.75475	9.78726	9.77419	9.75543	9.78211	9.8182	9.8097	9.79573	9.80993	9.83849	9.84023	9.84395	9.86155	9.8814	9.91014	9.90146	9.8954	9.90462
9.70922	9.74431	9.7876	9.85842	9.85034	9.83931	9.82347	9.81146	9.80759	9.78393	9.76746	9.74566	9.74227	9.73445	9.71956	9.72713	9.74085	9.73834	9.75654	9.78987	9.77446	9.78774	9.79003	9.76718	9.76748	9.81318	9.70279	9.69814	9.67386	9.67056	9.68555	9.7147	9.73434	9.72703	9.71036	9.70443	9.74049	9.80621	9.80522	9.80621	9.83039	9.85027	9.85661	9.86702	9.88282	9.90591	9.9114	9.90986	9.91787	9.942
9.83518	9.82153	9.83608	9.85218	9.85176	9.84133	9.81888	9.79734	9.79125	9.79352	9.77753	9.75809	9.75798	9.73794	9.75308	9.76843	9.76464	9.76907	9.75668	9.76203	9.78639	9.80181	9.80701	9.80652	9.78263	9.78061	9.75303	9.72937	9.72579	9.71746	9.72149	9.77836	9.73421	9.71954	9.69986	9.69196	9.70518	9.78791	9.8353	9.83658	9.85621	9.87743	9.90334	9.8972	9.90417	9.91724	9.9349	9.92218	9.9209	9.96961
9.82563	9.83507	9.83178	9.85736	9.86132	9.84036	9.82593	9.80607	9.78989	9.77886	9.77186	9.76383	9.76273	9.73888	9.75621	9.77592	9.80811	9.78227	9.76477	9.76651	9.77317	9.80006	9.81356	9.79205	9.77887	9.79414	9.76661	9.76356	9.75364	9.72282	9.76918	9.79187	9.72224	9.71892	9.69929	9.72531	9.75085	9.78867	9.85269	9.88865	9.88194	9.90827	9.93353	9.92211	9.92359	9.93829	9.9479	9.96573	9.95268	9.96859
9.83583	9.84632	9.85098	9.85056	9.86984	9.84745	9.83158	9.81461	9.7951	9.78784	9.77454	9.76533	9.78188	9.75903	9.75412	9.76329	9.77922	9.78851	9.75502	9.78041	9.8002	9.80863	9.81244	9.79631	9.77666	9.79755	9.77891	9.76911	9.74408	9.64043	9.73995	9.78717	9.83614	9.77511	9.78367	9.79079	9.79101	9.80805	9.85652	9.90861	9.93299	9.94587	9.94507	9.95825	9.94601	9.9489	9.96018	9.96456	9.96309	9.96566
9.88957	9.86956	9.86797	9.86048	9.87703	9.85817	9.8338	9.82305	9.79706	9.79486	9.78943	9.803	9.80036	9.78016	9.7469	9.75586	9.76033	9.77693	9.77713	9.78901	9.83644	9.86386	9.88938	9.83804	9.80543	9.80431	9.80425	9.79986	9.80812	9.76813	9.72812	9.76931	9.83033	9.85635	9.86039	9.83372	9.82665	9.83811	9.85855	9.90429	9.93268	9.95158	9.97411	9.98421	10.0072	10.0036	10.0063	9.97966	9.95339	9.95213
9.91842	9.89307	9.88307	9.86236	9.88239	9.87032	9.8417	9.81824	9.80636	9.7908	9.79672	9.82418	9.78593	9.78386	9.76217	9.74738	9.77321	9.78176	9.78213	9.83818	9.84923	9.87591	9.87414	9.80895	9.77933	9.68157	9.73665	9.78468	9.79596	9.79553	9.76166	9.76221	9.87346	9.97873	9.90649	9.87571	9.87435	9.89285	9.91915	9.91971	9.92012	9.93879	9.9617	9.97682	10.008	10.0224	10.0232	9.98598	9.96504	9.95328
9.93441	9.93231	9.97626	9.94775	9.91734	9.89627	9.87391	9.84441	9.8085	9.80667	9.82091	9.7941	9.78593	9.78413	9.7728	9.75961	9.76502	9.7951	9.8299	9.85061	9.84704	9.86307	9.87014	9.84809	9.79303	9.68903	9.71897	9.78069	9.79651	9.80195	9.75988	9.72417	9.79858	9.88972	9.93203	9.92755	9.94276	9.93677	9.96711	9.95427	9.94838	9.95713	9.96417	9.98305	9.99682	9.99633	9.96995	9.97189	9.97884	9.96008
10.0781	10.0392	9.98883	9.94896	9.93124	9.91494	9.89169	9.87222	9.86269	9.84818	9.79027	9.7806	9.7938	9.8013	9.80811	9.78197	9.81061	9.82422	9.83455	9.84651	9.85967	9.87335	9.87902	9.87406	9.80913	9.71938	9.69438	9.76606	9.79353	9.78764	9.76516	9.69814	9.85837	10.0138	10.0263	10.0288	10.0216	10.004	9.99571	9.99655	9.99166	9.9953	10.0187	10.0298	10.0446	10.0287	10.0189	9.98855	9.98422	10.0531
10.0459	9.99348	9.95596	9.9589	9.94445	9.94672	9.92498	9.90351	9.87362	9.84233	9.82554	9.82714	9.83292	9.8466	9.82847	9.81342	9.83274	9.83699	9.84799	9.8634	9.88183	9.8934	9.91018	9.88072	9.83444	9.7587	9.74984	9.71374	9.78105	9.77474	9.7944	9.8023	9.92873	10.0007	10.0252	10.0417	10.0209	9.97764	9.97723	9.96548	10.0124	10.0456	10.0806	10.0959	10.0915	10.1012	10.142	10.1544	10.1458	10.0873
9.89924	9.89605	9.93671	9.93248	9.94449	9.92527	9.90085	9.8822	9.85563	9.84243	9.85662	9.8657	9.8592	9.86399	9.88714	9.84299	9.85241	9.862	9.89454	9.92786	9.94375	9.95327	9.95898	9.9303	9.90263	9.85209	9.76686	9.77344	9.76614	9.68877	9.76465	9.93702	9.9612	9.94481	9.9038	9.87225	9.88404	9.91462	9.94543	10.0237	10.079	10.0902	10.0833	10.1041	10.1393	10.1735	10.2168	10.222	10.2144	10.1806
9.84836	9.86407	9.89725	9.92006	9.91673	9.92176	9.90973	9.89544	9.8738	9.85855	9.86592	9.89253	9.90357	9.89244	9.94143	9.8781	9.89047	9.93949	9.96964	9.98442	9.98313	9.99829	10.0085	9.98275	9.95134	9.91424	9.82114	9.78931	9.73757	9.65774	9.75984	10.0205	9.97345	9.8512	9.712	9.77161	9.84473	9.9352	9.99564	10.0753	10.1103	10.1233	10.1343	10.14	10.1385	10.178	10.2211	10.2539	10.3201	10.2667
9.79979	9.82602	9.88837	9.90647	9.91404	9.94602	9.93159	9.91328	9.89945	9.87564	9.87754	9.89247	9.95748	9.95414	9.98344	9.96814	10.0158	10.039	10.0271	10.0257	10.0424	10.0613	10.0637	10.0393	10.0171	9.97436	9.91804	9.84449	9.69334	9.76737	9.76657	10.0522	10.0081	9.82267	9.85104	9.91419	9.90788	9.96233	10.0724	10.1276	10.1492	10.1615	10.1637	10.1748	10.1802	10.1761	10.233	10.255	10.3175	10.1874
9.87344	9.87741	9.8671	9.91042	9.92532	9.93905	9.9374	9.92435	9.90787	9.89079	9.89631	9.9018	9.97976	10.026	10.023	10.1011	10.1324	10.1212	10.0988	10.0899	10.1084	10.1281	10.1173	10.0978	10.0735	10.0339	9.97934	9.8137	9.78017	9.78473	9.77539	10.0796	9.97801	9.77963	9.72399	9.83325	9.88732	10.0235	10.1176	10.1469	10.1701	10.1918	10.1918	10.1935	10.2091	10.2121	10.2396	10.3251	10.2909	10.2255
10.0233	9.9348	9.91483	9.90337	9.89993	9.91416	9.92281	9.88352	9.92195	9.92543	9.91651	9.92692	10.0022	10.1035	10.0958	10.2516	10.2908	10.2189	10.1431	10.1609	10.1902	10.1974	10.1752	10.1575	10.1404	10.1146	9.96879	9.83881	9.87203	9.79457	9.92642	10.021	9.90943	9.40437	9.83012	9.87199	9.81983	10.0893	10.1437	10.1653	10.1866	10.2052	10.2222	10.2128	10.1991	10.2081	10.2223	10.3876	10.2211	10.2587
10.0279	10.014	9.95581	9.94167	9.89487	9.89328	9.93212	9.96659	10.0038	9.9526	9.98257	9.98488	10.0827	10.1421	10.1559	10.4269	10.3952	10.2311	10.1795	10.2679	10.2849	10.261	10.2439	10.2306	10.2028	10.1424	10.0379	10.0131	9.98168	9.8599	9.81351	10.0029	9.99641	9.94902	9.82725	9.8249	9.85105	10.1022	10.1659	10.1835	10.2043	10.2243	10.2429	10.253	10.2504	10.2162	10.1825	10.3012	10.2348	10.2895
9.81407	9.86682	9.88559	9.8863	9.89696	9.92701	9.94226	9.97778	10.0486	10.2098	10.1259	9.98313	10.1024	10.1671	10.1993	10.6357	10.5388	10.3716	10.278	10.3039	10.3341	10.3123	10.3133	10.3411	10.2982	10.2113	10.0457	10.1381	10.0683	10.0353	10.0674	10.0162	9.98677	9.78177	10.0541	9.83292	9.7432	10.0423	10.1884	10.2029	10.2237	10.244	10.2646	10.273	10.2642	10.2878	10.32	10.3836	10.292	10.3079
9.69899	9.67315	9.7541	9.88562	9.90395	9.96029	9.99394	10.0943	10.2452	9.98028	10.1601	9.92674	10.0612	10.1209	10.5541	10.859	10.8172	10.7589	10.6486	10.4771	10.4775	10.4578	10.4424	10.4114	10.4004	10.3603	10.2061	10.3038	10.352	10.3771	10.2825	10.0057	9.91659	8.84066	9.79231	9.74223	9.85335	9.92187	10.1557	10.223	10.2346	10.2474	10.2663	10.2944	10.3351	10.4057	10.4978	10.221	10.3844	10.316
[truncated: 206 more columns]
