# Supplementary material for: Energy evolution and crack development characteristics of sandstone under freeze-thaw cycles by digital image correlation
Source: PLoS One. 2023 Apr 20;18(4):e0283378. doi: 10.1371/journal.pone.0283378 (PMC10118107; doi:10.1371/journal.pone.0283378)
Supplement: S1 Data — (ZIP) [file pone.0283378.s002.zip › 新建文件夹/N=60 Ux.xls]

## Sheet: Sheet1
-1.63337	-1.69589	-1.76272	-1.82165	-1.87211	-1.91607	-1.94891	-1.99099	-2.02393	-2.06143	-2.10268	-2.1084	-2.11927	-2.14103	-2.17709	-2.19311	-2.21573	-2.2281	-2.15341	-2.14065	-2.10946	-2.10756	-2.13225	-2.14135	-2.11457	-2.09165	-2.04188	-2.00001	-1.98884	-2.00555	-2.02187	-2.0712	-2.12779	-2.21148	-2.26021	-2.28325	-2.2891	-2.40805	-2.49182	-2.51491	-2.50853	-2.48449	-2.50314	-2.50177	-2.50748	-2.53255	-2.53523	-2.56028	-2.5873	-2.6409
-1.68056	-1.74174	-1.80287	-1.8693	-1.91507	-1.9498	-1.98991	-2.03079	-2.06863	-2.10676	-2.14073	-2.15312	-2.17006	-2.18829	-2.22653	-2.24595	-2.26802	-2.28338	-2.23893	-2.25634	-2.24435	-2.23658	-2.24544	-2.25042	-2.26708	-2.25201	-2.19878	-2.16668	-2.14903	-2.16126	-2.15874	-2.19513	-2.22833	-2.26664	-2.30618	-2.30327	-2.32396	-2.38102	-2.42637	-2.4649	-2.46198	-2.45031	-2.47361	-2.48232	-2.50024	-2.51127	-2.51926	-2.54672	-2.55379	-2.5729
-1.7342	-1.79126	-1.85218	-1.90838	-1.95502	-1.98663	-2.02865	-2.07168	-2.11057	-2.14661	-2.18627	-2.20169	-2.21943	-2.23988	-2.27973	-2.29656	-2.32307	-2.32836	-2.31728	-2.33401	-2.33432	-2.33731	-2.3482	-2.35114	-2.36626	-2.341	-2.3232	-2.30434	-2.29492	-2.27814	-2.27999	-2.30542	-2.31006	-2.31972	-2.3752	-2.37241	-2.36591	-2.40563	-2.41431	-2.42116	-2.42959	-2.42935	-2.44406	-2.44545	-2.46476	-2.48383	-2.49556	-2.51903	-2.52095	-2.53539
-1.77782	-1.84023	-1.89601	-1.94761	-1.9957	-2.02714	-2.06704	-2.11304	-2.15422	-2.18223	-2.22565	-2.2628	-2.27409	-2.29941	-2.3392	-2.3577	-2.3832	-2.38636	-2.39083	-2.40684	-2.40963	-2.42103	-2.43701	-2.4438	-2.45913	-2.43419	-2.42795	-2.4074	-2.38255	-2.37535	-2.37341	-2.40382	-2.4042	-2.36766	-2.41703	-2.38609	-2.36072	-2.39264	-2.3827	-2.39004	-2.36768	-2.36212	-2.3915	-2.41072	-2.42391	-2.44445	-2.46079	-2.47679	-2.48422	-2.47639
-1.83313	-1.8894	-1.93819	-1.99029	-2.03718	-2.07028	-2.11348	-2.15576	-2.19651	-2.22912	-2.27166	-2.31279	-2.32389	-2.36134	-2.39494	-2.41981	-2.44272	-2.4516	-2.46444	-2.48344	-2.48944	-2.50172	-2.51406	-2.53	-2.54677	-2.52519	-2.5203	-2.50592	-2.46992	-2.45635	-2.44112	-2.47905	-2.4543	-2.41015	-2.4314	-2.40707	-2.3784	-2.40618	-2.38281	-2.3835	-2.36186	-2.33594	-2.34763	-2.36118	-2.37509	-2.38504	-2.42223	-2.43909	-2.44477	-2.41873
-1.88108	-1.93135	-1.98018	-2.03119	-2.07923	-2.11463	-2.15847	-2.19439	-2.24078	-2.27524	-2.32222	-2.36026	-2.37722	-2.4224	-2.45165	-2.47711	-2.50218	-2.51455	-2.53612	-2.55697	-2.56594	-2.57883	-2.59268	-2.61441	-2.62354	-2.61667	-2.61977	-2.59957	-2.56447	-2.54243	-2.53388	-2.54701	-2.5302	-2.48584	-2.4612	-2.47348	-2.43614	-2.45508	-2.41942	-2.41669	-2.37467	-2.32712	-2.32445	-2.32918	-2.32754	-2.33217	-2.37005	-2.40278	-2.40117	-2.36414
-1.92501	-1.97143	-2.02126	-2.0717	-2.1201	-2.15873	-2.2041	-2.23218	-2.28529	-2.3252	-2.36475	-2.40304	-2.44678	-2.46816	-2.50863	-2.53281	-2.56682	-2.58063	-2.5978	-2.6162	-2.64353	-2.64618	-2.66876	-2.69058	-2.69651	-2.70968	-2.71585	-2.69666	-2.66552	-2.64562	-2.62741	-2.63414	-2.62409	-2.58665	-2.54262	-2.53266	-2.53303	-2.52105	-2.48453	-2.47293	-2.42461	-2.3573	-2.31085	-2.30045	-2.3033	-2.29987	-2.32305	-2.37185	-2.35611	-2.31773
-1.95916	-2.01366	-2.06555	-2.11466	-2.16109	-2.20267	-2.24956	-2.27949	-2.32364	-2.37538	-2.41163	-2.45558	-2.49682	-2.5307	-2.55615	-2.58886	-2.62309	-2.65135	-2.65449	-2.68348	-2.70225	-2.71293	-2.74305	-2.75543	-2.76033	-2.77388	-2.79356	-2.78836	-2.77417	-2.75681	-2.72592	-2.72517	-2.69916	-2.67125	-2.63412	-2.60186	-2.6188	-2.58628	-2.55188	-2.50158	-2.47898	-2.4123	-2.3495	-2.29998	-2.29666	-2.28972	-2.30931	-2.34306	-2.30972	-2.28005
-2.00179	-2.06167	-2.11264	-2.1602	-2.20413	-2.25186	-2.28827	-2.33089	-2.36649	-2.42536	-2.46732	-2.51168	-2.54889	-2.57869	-2.61461	-2.6393	-2.67991	-2.70047	-2.71127	-2.72901	-2.75001	-2.7685	-2.8053	-2.8203	-2.82265	-2.84242	-2.8811	-2.88349	-2.86466	-2.85707	-2.83435	-2.8112	-2.78389	-2.76072	-2.72651	-2.71382	-2.69314	-2.65285	-2.62781	-2.58207	-2.5732	-2.53583	-2.4655	-2.40779	-2.32875	-2.31697	-2.33149	-2.35266	-2.2796	-2.25151
-2.05251	-2.11066	-2.15852	-2.20622	-2.25114	-2.30078	-2.33183	-2.37049	-2.4096	-2.47032	-2.51844	-2.55981	-2.59417	-2.63043	-2.6646	-2.69343	-2.72494	-2.76458	-2.8014	-2.80821	-2.8317	-2.8528	-2.87915	-2.91844	-2.91816	-2.92318	-2.95558	-2.97931	-2.96015	-2.9118	-2.93319	-2.89703	-2.87225	-2.86352	-2.84357	-2.81934	-2.76953	-2.72905	-2.70329	-2.70015	-2.66089	-2.661	-2.62471	-2.576	-2.5073	-2.42519	-2.34173	-2.32011	-2.24765	-2.20867
-2.09537	-2.15139	-2.19912	-2.24941	-2.29593	-2.34523	-2.3824	-2.4147	-2.45378	-2.5111	-2.56615	-2.60737	-2.64224	-2.68383	-2.71878	-2.75059	-2.78947	-2.82752	-2.86009	-2.88174	-2.9071	-2.93671	-2.96875	-3.00223	-3.02241	-3.00967	-3.03718	-3.06327	-3.03905	-2.99208	-3.0035	-2.99394	-2.96536	-2.97056	-2.93791	-2.90906	-2.86936	-2.8465	-2.82438	-2.78822	-2.75178	-2.69023	-2.69924	-2.69525	-2.61449	-2.5274	-2.47006	-2.37994	-2.23452	-2.14948
-2.14795	-2.1985	-2.24591	-2.29564	-2.34077	-2.38741	-2.42655	-2.46704	-2.49986	-2.5582	-2.60919	-2.66289	-2.70909	-2.72863	-2.76625	-2.79699	-2.84339	-2.87824	-2.91767	-2.95107	-2.97167	-2.99884	-3.04252	-3.074	-3.08042	-3.10395	-3.12401	-3.1592	-3.142	-3.0839	-3.0803	-3.09315	-3.05914	-3.05865	-3.04587	-2.9993	-2.96527	-2.94845	-2.92653	-2.88584	-2.83605	-2.77856	-2.73347	-2.66906	-2.67753	-2.58928	-2.52113	-2.45189	-2.38168	-2.16473
-2.19458	-2.24334	-2.2936	-2.34115	-2.38487	-2.43422	-2.47797	-2.5164	-2.55763	-2.60397	-2.66236	-2.71136	-2.75171	-2.79703	-2.82012	-2.85121	-2.89496	-2.9311	-2.97511	-3.00893	-3.03679	-3.06519	-3.09809	-3.1328	-3.14661	-3.17875	-3.20205	-3.24532	-3.2322	-3.1766	-3.16264	-3.14911	-3.14321	-3.13763	-3.13582	-3.109	-3.08252	-3.06438	-3.02789	-2.97288	-2.93125	-2.88117	-2.81295	-2.71234	-2.66458	-2.61225	-2.5674	-2.48835	-2.42551	-2.21736
-2.2392	-2.28824	-2.33893	-2.38541	-2.42861	-2.47779	-2.52379	-2.56307	-2.60466	-2.66629	-2.7196	-2.75985	-2.80045	-2.83835	-2.86068	-2.90764	-2.94261	-2.9915	-3.0375	-3.07106	-3.0995	-3.13821	-3.16651	-3.1879	-3.21114	-3.24332	-3.25995	-3.27998	-3.31258	-3.30101	-3.2639	-3.25224	-3.24429	-3.22594	-3.21243	-3.21687	-3.20039	-3.17939	-3.14254	-3.09177	-3.04191	-2.9902	-2.95093	-2.87866	-2.77469	-2.68033	-2.66361	-2.56386	-2.51102	-2.28006
-2.28309	-2.33336	-2.38642	-2.4305	-2.47399	-2.52228	-2.57767	-2.61693	-2.65566	-2.70764	-2.77427	-2.81685	-2.85411	-2.89101	-2.92604	-2.97487	-2.99807	-3.04232	-3.08311	-3.12572	-3.15437	-3.17944	-3.21786	-3.24183	-3.27339	-3.31956	-3.33504	-3.36038	-3.37383	-3.40326	-3.36642	-3.3438	-3.33315	-3.32737	-3.32459	-3.33433	-3.3104	-3.26473	-3.24664	-3.20321	-3.16437	-3.13502	-3.0573	-3.01223	-2.91468	-2.8163	-2.77237	-2.74807	-2.63224	-2.3454
-2.33199	-2.38273	-2.43271	-2.47793	-2.52307	-2.56863	-2.62335	-2.66958	-2.716	-2.75859	-2.81476	-2.86363	-2.90734	-2.94392	-2.99281	-3.0325	-3.07267	-3.10111	-3.14954	-3.1853	-3.21405	-3.23819	-3.2744	-3.30375	-3.34387	-3.3787	-3.38237	-3.40741	-3.43844	-3.45905	-3.45323	-3.43497	-3.42031	-3.41863	-3.42207	-3.44839	-3.40515	-3.35583	-3.31737	-3.3043	-3.28146	-3.27903	-3.20729	-3.13927	-3.06958	-2.95468	-2.86422	-2.89246	-2.65814	-2.41916
-2.38681	-2.43621	-2.48303	-2.52721	-2.57359	-2.6188	-2.6683	-2.72177	-2.76832	-2.81056	-2.86563	-2.91237	-2.96573	-3.00175	-3.04563	-3.09073	-3.11735	-3.15203	-3.19282	-3.23422	-3.25943	-3.28529	-3.32303	-3.36631	-3.39881	-3.42652	-3.43755	-3.46052	-3.49252	-3.52361	-3.54869	-3.54317	-3.53512	-3.49251	-3.50667	-3.52893	-3.50774	-3.43816	-3.38023	-3.34797	-3.37672	-3.40509	-3.37096	-3.29333	-3.22431	-3.07283	-2.93056	-3.01934	-2.69077	-2.49471
-2.4368	-2.48612	-2.52792	-2.57517	-2.62039	-2.66637	-2.71698	-2.76904	-2.82545	-2.87108	-2.92196	-2.96265	-3.00821	-3.05028	-3.10831	-3.13964	-3.16027	-3.1961	-3.23859	-3.27923	-3.31361	-3.35424	-3.39073	-3.42499	-3.44824	-3.45893	-3.48658	-3.50616	-3.53004	-3.55336	-3.60347	-3.62706	-3.63144	-3.61009	-3.57421	-3.59089	-3.59924	-3.55837	-3.5011	-3.48733	-3.48814	-3.48147	-3.47367	-3.43457	-3.34776	-3.20854	-3.10947	-3.01858	-2.76535	-2.68724
-2.48624	-2.53151	-2.57302	-2.62144	-2.67026	-2.71515	-2.76565	-2.81666	-2.87621	-2.93155	-2.97731	-3.01517	-3.06175	-3.10555	-3.13822	-3.18205	-3.2131	-3.24462	-3.28493	-3.31509	-3.36621	-3.41932	-3.45092	-3.46451	-3.49742	-3.51403	-3.53906	-3.54829	-3.5761	-3.60289	-3.63908	-3.67424	-3.71112	-3.70665	-3.68732	-3.69413	-3.70314	-3.68027	-3.6546	-3.64421	-3.63378	-3.62058	-3.58224	-3.49771	-3.45535	-3.37696	-3.27625	-3.15103	-2.75409	-2.8373
-2.51699	-2.56953	-2.61558	-2.66818	-2.71863	-2.76804	-2.81573	-2.8692	-2.93567	-2.98678	-3.02652	-3.07396	-3.12458	-3.15108	-3.1891	-3.22445	-3.25188	-3.29391	-3.33768	-3.36747	-3.42435	-3.47169	-3.5044	-3.53212	-3.54435	-3.5752	-3.59177	-3.60199	-3.64194	-3.66256	-3.69601	-3.73024	-3.76731	-3.80122	-3.81829	-3.80176	-3.79053	-3.78396	-3.7747	-3.79997	-3.80039	-3.79203	-3.70276	-3.6039	-3.50041	-3.4366	-3.35891	-3.30789	-2.81619	-2.8736
-2.55733	-2.61205	-2.66213	-2.71685	-2.76849	-2.81842	-2.86838	-2.92266	-2.98497	-3.03444	-3.08053	-3.117	-3.17215	-3.19809	-3.24285	-3.26908	-3.30766	-3.35637	-3.39418	-3.42079	-3.4703	-3.51929	-3.55187	-3.59263	-3.61372	-3.62002	-3.64006	-3.65333	-3.69164	-3.72342	-3.75896	-3.787	-3.82322	-3.85305	-3.88706	-3.92323	-3.91726	-3.92019	-3.90567	-3.93534	-3.96408	-3.96485	-3.93725	-3.7738	-3.6203	-3.57159	-3.46823	-3.42362	-3.00756	-2.91559
-2.60623	-2.65775	-2.71543	-2.76689	-2.81787	-2.86519	-2.91911	-2.9781	-3.03262	-3.08128	-3.12794	-3.17482	-3.21405	-3.23553	-3.27784	-3.31475	-3.36457	-3.40063	-3.43981	-3.46222	-3.51679	-3.56446	-3.6045	-3.64476	-3.66273	-3.68069	-3.69319	-3.7025	-3.73854	-3.7845	-3.81289	-3.84385	-3.87419	-3.90779	-3.93578	-3.95881	-3.98545	-3.99741	-4.02421	-4.06124	-4.08065	-4.10471	-4.11488	-4.01405	-3.786	-3.75632	-3.60214	-3.57783	-3.16307	-3.01413
-2.65215	-2.70942	-2.76438	-2.81761	-2.86674	-2.91551	-2.97181	-3.02699	-3.08547	-3.13253	-3.18667	-3.22785	-3.26024	-3.2944	-3.3245	-3.36524	-3.40521	-3.4525	-3.47864	-3.51583	-3.56128	-3.60755	-3.65201	-3.67848	-3.71392	-3.7278	-3.73289	-3.76027	-3.79036	-3.82893	-3.86528	-3.89955	-3.92774	-3.95556	-3.98623	-4.00489	-4.02857	-4.06264	-4.08864	-4.12629	-4.15024	-4.17006	-4.18362	-4.21712	-4.02651	-3.92821	-3.74929	-3.70323	-3.27723	-3.32362
-2.7015	-2.76097	-2.81455	-2.86825	-2.91863	-2.96524	-3.02304	-3.07642	-3.13674	-3.1913	-3.23891	-3.27563	-3.31843	-3.36067	-3.38029	-3.42043	-3.45663	-3.49816	-3.5192	-3.5681	-3.60457	-3.64958	-3.68706	-3.72538	-3.75689	-3.78022	-3.78432	-3.8075	-3.83937	-3.87437	-3.91293	-3.95178	-3.97873	-4.00859	-4.03623	-4.0595	-4.07909	-4.10913	-4.14715	-4.1806	-4.19116	-4.22844	-4.26188	-4.30504	-4.27765	-4.0638	-3.91913	-3.83985	-3.7172	-3.13418
-2.74756	-2.80892	-2.87014	-2.92071	-2.97014	-3.02228	-3.08022	-3.13147	-3.18395	-3.24471	-3.29208	-3.32343	-3.37155	-3.40942	-3.4512	-3.47186	-3.50655	-3.55166	-3.58738	-3.61296	-3.65102	-3.69008	-3.72841	-3.76964	-3.80408	-3.82192	-3.84328	-3.86056	-3.88683	-3.92107	-3.96447	-3.99234	-4.03437	-4.0616	-4.08785	-4.10725	-4.12869	-4.15726	-4.17966	-4.21434	-4.21933	-4.2586	-4.30124	-4.34532	-4.37744	-4.25338	-4.15165	-4.08869	-3.86194	-3.24849
-2.79978	-2.85731	-2.91996	-2.97351	-3.02481	-3.07667	-3.13488	-3.18416	-3.23342	-3.2858	-3.3466	-3.37855	-3.42706	-3.46772	-3.50018	-3.53164	-3.55836	-3.61107	-3.65438	-3.67399	-3.69912	-3.73639	-3.76917	-3.81651	-3.85334	-3.87566	-3.91229	-3.93781	-3.95637	-3.98837	-4.02013	-4.04846	-4.087	-4.11633	-4.14104	-4.15697	-4.17429	-4.20858	-4.22816	-4.24658	-4.26352	-4.30041	-4.35673	-4.38842	-4.4038	-4.42649	-4.3296	-4.35678	-3.91865	-3.44099
-2.84954	-2.91177	-2.97031	-3.02648	-3.07999	-3.13307	-3.18919	-3.2409	-3.28648	-3.33672	-3.38814	-3.43217	-3.47896	-3.52244	-3.54773	-3.58067	-3.62184	-3.6638	-3.70313	-3.73124	-3.74404	-3.78641	-3.82578	-3.85964	-3.89506	-3.93403	-3.96814	-3.99618	-4.01513	-4.04065	-4.07458	-4.09831	-4.1286	-4.16583	-4.19896	-4.21388	-4.23248	-4.26399	-4.27308	-4.28408	-4.30926	-4.33854	-4.37612	-4.43784	-4.45818	-4.45984	-4.57274	-4.30417	-3.97389	-3.64857
-2.90185	-2.96424	-3.02103	-3.08227	-3.13628	-3.18708	-3.24372	-3.29885	-3.34911	-3.39966	-3.4441	-3.47336	-3.51739	-3.57292	-3.59614	-3.63146	-3.66779	-3.71031	-3.7452	-3.77614	-3.81384	-3.84899	-3.8829	-3.93091	-3.96388	-3.98023	-4.01849	-4.04438	-4.06651	-4.08732	-4.12012	-4.15405	-4.1834	-4.21731	-4.23945	-4.26724	-4.29303	-4.30672	-4.31327	-4.32414	-4.35269	-4.38308	-4.4191	-4.4613	-4.51341	-4.50736	-4.61796	-4.46549	-4.18408	-4.03723
-2.95316	-3.01872	-3.07619	-3.13618	-3.19048	-3.24135	-3.29256	-3.34999	-3.40416	-3.45804	-3.50378	-3.53883	-3.57549	-3.62135	-3.63953	-3.68846	-3.72671	-3.75297	-3.78454	-3.82859	-3.8627	-3.89355	-3.92889	-3.97178	-4.01271	-4.03536	-4.06629	-4.0998	-4.12751	-4.14982	-4.17872	-4.21642	-4.2439	-4.27692	-4.29604	-4.31852	-4.34056	-4.36201	-4.3653	-4.37821	-4.4068	-4.4301	-4.45712	-4.48837	-4.53011	-4.54912	-4.55528	-4.50459	-4.33757	-4.29584
-3.01388	-3.07373	-3.13314	-3.18899	-3.24427	-3.29644	-3.3473	-3.40474	-3.46233	-3.51239	-3.56081	-3.59977	-3.63136	-3.68496	-3.70661	-3.74389	-3.77995	-3.81093	-3.84143	-3.87437	-3.92054	-3.95615	-3.98917	-4.02959	-4.05541	-4.07959	-4.1182	-4.16281	-4.19281	-4.20453	-4.2438	-4.2718	-4.30218	-4.3396	-4.35488	-4.37287	-4.39313	-4.41468	-4.41538	-4.42793	-4.4545	-4.47267	-4.49378	-4.52399	-4.56917	-4.59569	-4.45063	-4.51649	-4.47548	-4.35027
-3.05213	-3.11678	-3.18022	-3.23636	-3.2932	-3.34868	-3.40407	-3.45474	-3.51295	-3.56598	-3.61801	-3.65527	-3.68945	-3.74384	-3.76785	-3.8051	-3.82982	-3.86368	-3.89663	-3.93595	-3.97345	-4.01644	-4.04478	-4.07516	-4.09627	-4.13946	-4.17138	-4.2068	-4.23963	-4.26801	-4.29148	-4.3217	-4.35578	-4.38899	-4.41154	-4.4243	-4.44093	-4.4542	-4.46875	-4.4777	-4.50859	-4.52553	-4.5401	-4.56157	-4.60096	-4.62306	-4.44731	-4.49509	-4.44493	-4.12257
-3.10423	-3.16793	-3.23241	-3.29105	-3.348	-3.40101	-3.45773	-3.51066	-3.56566	-3.62419	-3.67361	-3.72278	-3.76336	-3.7909	-3.81977	-3.85203	-3.87223	-3.91231	-3.96044	-3.99248	-4.03394	-4.07311	-4.10554	-4.1176	-4.14763	-4.17894	-4.22089	-4.25442	-4.2932	-4.31975	-4.34857	-4.38571	-4.40504	-4.44672	-4.46084	-4.47465	-4.4925	-4.50808	-4.52073	-4.53279	-4.55635	-4.57482	-4.60027	-4.60875	-4.6415	-4.61412	-4.5287	-4.49686	-4.34891	-3.8349
-3.16223	-3.22785	-3.28947	-3.35337	-3.41288	-3.46916	-3.51771	-3.56637	-3.61964	-3.67119	-3.73782	-3.78907	-3.81922	-3.84813	-3.87088	-3.89361	-3.94115	-3.97409	-4.01369	-4.05102	-4.09233	-4.12729	-4.15112	-4.18171	-4.20831	-4.22894	-4.25361	-4.29908	-4.34634	-4.37477	-4.40212	-4.43585	-4.45848	-4.49432	-4.51074	-4.52947	-4.54419	-4.55811	-4.5747	-4.5888	-4.60504	-4.62725	-4.64311	-4.6532	-4.69114	-4.66808	-4.64245	-4.44548	-4.16452	-3.78503
-3.21566	-3.29305	-3.35864	-3.41669	-3.47328	-3.52964	-3.58242	-3.63428	-3.67871	-3.7321	-3.78969	-3.84196	-3.87112	-3.91312	-3.92594	-3.94193	-3.98786	-4.03425	-4.06775	-4.10419	-4.13338	-4.17646	-4.19475	-4.2385	-4.26773	-4.29346	-4.32285	-4.35789	-4.39909	-4.42781	-4.46571	-4.48096	-4.5098	-4.54961	-4.58088	-4.59725	-4.60391	-4.62311	-4.62855	-4.6502	-4.65795	-4.67236	-4.67928	-4.70631	-4.73576	-4.74534	-4.77092	-4.39017	-4.06772	-3.85813
-3.28132	-3.35397	-3.41481	-3.46917	-3.52688	-3.58547	-3.64351	-3.69752	-3.744	-3.80334	-3.85356	-3.88355	-3.9109	-3.95419	-3.98278	-3.99363	-4.03656	-4.08293	-4.11833	-4.15649	-4.19646	-4.22709	-4.24829	-4.28851	-4.33121	-4.37135	-4.39523	-4.42006	-4.46114	-4.49512	-4.52281	-4.54035	-4.5698	-4.59864	-4.63262	-4.64985	-4.6645	-4.67965	-4.70027	-4.71886	-4.71852	-4.72766	-4.73406	-4.75356	-4.78471	-4.81134	-4.80787	-4.41909	-4.15471	-3.93061
-3.32718	-3.40314	-3.46488	-3.5229	-3.58111	-3.6407	-3.69877	-3.75088	-3.804	-3.85981	-3.90612	-3.93943	-3.98736	-4.01821	-4.03074	-4.05558	-4.08635	-4.13647	-4.17815	-4.22053	-4.26163	-4.30544	-4.32575	-4.36478	-4.40053	-4.44246	-4.46735	-4.49141	-4.52236	-4.55585	-4.5777	-4.60012	-4.63026	-4.65301	-4.68712	-4.70215	-4.72184	-4.73832	-4.75949	-4.77091	-4.78182	-4.77985	-4.78922	-4.80831	-4.84109	-4.88215	-4.77655	-4.61694	-4.17668	-3.97705
-3.3766	-3.45427	-3.51348	-3.57144	-3.63401	-3.69311	-3.74276	-3.80018	-3.85997	-3.91711	-3.96844	-3.9982	-4.04256	-4.07853	-4.08798	-4.10354	-4.14709	-4.19839	-4.23824	-4.2818	-4.32853	-4.36292	-4.38835	-4.42646	-4.45674	-4.5008	-4.52977	-4.55517	-4.58043	-4.62102	-4.64879	-4.65567	-4.68562	-4.71017	-4.74734	-4.76114	-4.78102	-4.79855	-4.81936	-4.83319	-4.82649	-4.84122	-4.84671	-4.86675	-4.89648	-4.95054	-4.81548	-4.69047	-4.33046	-4.05992
-3.43991	-3.50477	-3.5703	-3.6274	-3.68538	-3.74189	-3.79418	-3.85123	-3.91113	-3.96952	-4.00924	-4.05185	-4.09755	-4.14322	-4.14959	-4.15422	-4.21826	-4.26953	-4.28377	-4.3227	-4.37793	-4.42166	-4.44726	-4.4867	-4.52195	-4.55455	-4.59009	-4.6069	-4.64006	-4.67926	-4.71329	-4.72315	-4.73675	-4.76962	-4.80783	-4.81945	-4.83507	-4.85572	-4.87858	-4.88351	-4.88292	-4.89359	-4.90322	-4.91605	-4.94324	-5.0119	-4.84337	-4.62523	-4.54528	-4.33007
-3.50587	-3.56726	-3.63435	-3.69156	-3.74566	-3.79876	-3.84881	-3.89945	-3.9638	-4.01494	-4.0527	-4.09904	-4.14869	-4.1935	-4.22347	-4.2243	-4.28557	-4.32144	-4.35071	-4.38717	-4.43011	-4.48377	-4.5017	-4.53931	-4.56601	-4.60077	-4.64244	-4.67473	-4.69775	-4.73399	-4.77001	-4.7829	-4.79909	-4.83377	-4.86168	-4.87506	-4.89196	-4.91313	-4.93875	-4.93705	-4.9393	-4.95	-4.96013	-4.96429	-5.00077	-5.05687	-4.97449	-4.6373	-4.58485	-4.55106
-3.56869	-3.63	-3.69213	-3.74922	-3.80491	-3.85915	-3.90945	-3.95752	-4.01637	-4.06567	-4.10253	-4.15138	-4.21044	-4.26613	-4.28488	-4.28382	-4.34531	-4.3778	-4.41733	-4.45048	-4.50437	-4.53772	-4.56872	-4.60471	-4.63356	-4.66871	-4.70696	-4.73266	-4.75653	-4.78827	-4.81654	-4.83758	-4.85781	-4.89445	-4.91723	-4.932	-4.94436	-4.9674	-4.99549	-4.98455	-4.98973	-5.0064	-5.02714	-5.03148	-5.05641	-5.11094	-5.07944	-4.81212	-4.57513	-4.66536
-3.63162	-3.69161	-3.75362	-3.81105	-3.86227	-3.9116	-3.96252	-4.01778	-4.07532	-4.12678	-4.1669	-4.21763	-4.26711	-4.31937	-4.33028	-4.34124	-4.39018	-4.42875	-4.4781	-4.52058	-4.57621	-4.59942	-4.63182	-4.66235	-4.69446	-4.72136	-4.76259	-4.78966	-4.81786	-4.84708	-4.87706	-4.89685	-4.92681	-4.95273	-4.9758	-4.98876	-5.00826	-5.03537	-5.05001	-5.04735	-5.05393	-5.07355	-5.08658	-5.09445	-5.11039	-5.1685	-5.16769	-4.95261	-4.72735	-4.72896
-3.68781	-3.74959	-3.80873	-3.86675	-3.92104	-3.97098	-4.02112	-4.07056	-4.12446	-4.18831	-4.23935	-4.28572	-4.32047	-4.36545	-4.3867	-4.41379	-4.44629	-4.49048	-4.53082	-4.56907	-4.62144	-4.64517	-4.6771	-4.71245	-4.75252	-4.78739	-4.81545	-4.83689	-4.87379	-4.91209	-4.93611	-4.95432	-4.99157	-5.0103	-5.03249	-5.04724	-5.06762	-5.08334	-5.10459	-5.11061	-5.11608	-5.13918	-5.14952	-5.16163	-5.17251	-5.21466	-5.18027	-5.00905	-4.97528	-4.87857
-3.74493	-3.80846	-3.87063	-3.92698	-3.9817	-4.0357	-4.08281	-4.13046	-4.18257	-4.24432	-4.30368	-4.33881	-4.37359	-4.40368	-4.43955	-4.46572	-4.5019	-4.54724	-4.602	-4.6186	-4.65193	-4.68751	-4.72561	-4.76505	-4.80225	-4.84369	-4.86049	-4.89005	-4.92406	-4.96817	-4.99674	-5.02119	-5.04464	-5.07148	-5.0905	-5.10164	-5.1238	-5.14728	-5.16005	-5.16983	-5.17988	-5.19602	-5.2143	-5.23928	-5.25225	-5.25866	-5.25666	-5.161	-5.06874	-5.02644
-3.81259	-3.8729	-3.93331	-3.98801	-4.04053	-4.09868	-4.1528	-4.18905	-4.23919	-4.30344	-4.36948	-4.39926	-4.43086	-4.46262	-4.49625	-4.52185	-4.55498	-4.6061	-4.65045	-4.67713	-4.68957	-4.73148	-4.78249	-4.82242	-4.85187	-4.89217	-4.91912	-4.94059	-4.98374	-5.02202	-5.05234	-5.07702	-5.10479	-5.12706	-5.1432	-5.15801	-5.18079	-5.20539	-5.22722	-5.23622	-5.23677	-5.25418	-5.278	-5.30578	-5.31454	-5.29526	-5.3608	-5.34331	-5.11012	-5.07681
-3.8742	-3.93078	-3.9902	-4.04544	-4.09812	-4.15165	-4.20926	-4.25232	-4.30187	-4.36951	-4.43189	-4.476	-4.49231	-4.52233	-4.55602	-4.58412	-4.63261	-4.65425	-4.69002	-4.73088	-4.76698	-4.79358	-4.84217	-4.86928	-4.90684	-4.93757	-4.9644	-4.99325	-5.03659	-5.06906	-5.10098	-5.12099	-5.15416	-5.18169	-5.19857	-5.21847	-5.24125	-5.26754	-5.27821	-5.29048	-5.29643	-5.31604	-5.34856	-5.36286	-5.36478	-5.3735	-5.40007	-5.41473	-5.345	-5.07421
-3.92619	-3.98348	-4.0445	-4.09862	-4.15806	-4.21341	-4.26675	-4.31422	-4.37247	-4.42601	-4.48236	-4.52918	-4.54969	-4.57954	-4.62976	-4.65426	-4.69509	-4.71574	-4.76824	-4.7978	-4.82791	-4.85538	-4.88786	-4.93056	-4.963	-4.98346	-5.01911	-5.04688	-5.08322	-5.11815	-5.14678	-5.16695	-5.20382	-5.24014	-5.25202	-5.27548	-5.30592	-5.32625	-5.33901	-5.35147	-5.36364	-5.38143	-5.41429	-5.42904	-5.44254	-5.42627	-5.44409	-5.46844	-5.54453	-5.20528
-3.98853	-4.04685	-4.10748	-4.1619	-4.21719	-4.27197	-4.32464	-4.37255	-4.43207	-4.4808	-4.53351	-4.57444	-4.6208	-4.64964	-4.68842	-4.72319	-4.72268	-4.77213	-4.8247	-4.86018	-4.88872	-4.92244	-4.94623	-4.9934	-5.00795	-5.04538	-5.08515	-5.11306	-5.1498	-5.1816	-5.20715	-5.23133	-5.25986	-5.28826	-5.31481	-5.33997	-5.36192	-5.37794	-5.39988	-5.41421	-5.43592	-5.45595	-5.47826	-5.4861	-5.51088	-5.47556	-5.46342	-5.54228	-5.61438	-5.59116
-4.05609	-4.10796	-4.16729	-4.22388	-4.28062	-4.33694	-4.38906	-4.43856	-4.49481	-4.54158	-4.59043	-4.62828	-4.65605	-4.70459	-4.74506	-4.78161	-4.784	-4.83665	-4.88097	-4.91844	-4.92838	-4.96572	-5.0143	-5.03474	-5.06394	-5.09114	-5.14085	-5.17345	-5.20221	-5.23189	-5.26882	-5.29617	-5.32419	-5.34499	-5.37611	-5.40026	-5.4093	-5.44417	-5.46066	-5.48298	-5.5038	-5.52879	-5.54089	-5.53869	-5.55746	-5.51176	-5.56944	-5.66056	-5.65123	-6.93034
-4.11453	-4.17451	-4.22917	-4.28819	-4.34143	-4.39622	-4.44852	-4.50186	-4.56036	-4.6092	-4.65905	-4.69041	-4.7152	-4.76283	-4.79835	-4.82642	-4.85583	-4.88775	-4.91915	-4.97781	-5.00622	-5.03373	-5.06076	-5.09323	-5.12072	-5.13809	-5.18476	-5.21224	-5.25008	-5.28424	-5.31973	-5.34677	-5.38016	-5.40424	-5.43367	-5.45323	-5.47539	-5.49787	-5.52943	-5.54989	-5.57	-5.59258	-5.59831	-5.59733	-5.61049	-5.56349	-5.67599	-5.78016	-5.70077	-7.20427
-4.16803	-4.2295	-4.28644	-4.34606	-4.40405	-4.46236	-4.51964	-4.56573	-4.62742	-4.68168	-4.73271	-4.76417	-4.78545	-4.83055	-4.867	-4.87601	-4.91242	-4.95176	-4.99276	-5.03112	-5.07081	-5.10834	-5.1274	-5.1624	-5.18321	-5.21511	-5.24948	-5.27164	-5.30387	-5.33841	-5.3846	-5.42426	-5.43931	-5.46375	-5.48735	-5.50924	-5.52947	-5.55637	-5.59755	-5.6157	-5.63336	-5.64609	-5.66285	-5.67121	-5.66984	-5.65353	-5.76801	-5.74962	-5.85492	-6.81612
-4.21498	-4.27751	-4.34354	-4.40413	-4.46482	-4.52384	-4.57458	-4.62203	-4.68214	-4.74333	-4.79026	-4.82469	-4.84268	-4.89895	-4.9443	-4.94166	-4.9738	-5.02997	-5.06508	-5.10296	-5.14001	-5.17186	-5.19289	-5.22911	-5.24614	-5.28269	-5.30953	-5.32456	-5.36547	-5.39944	-5.43636	-5.47617	-5.50011	-5.52059	-5.55688	-5.58132	-5.58894	-5.61728	-5.65175	-5.67957	-5.69382	-5.70368	-5.72118	-5.73095	-5.7257	-5.73806	-5.84984	-5.78961	-5.55746	7.91216
-4.27165	-4.3397	-4.40104	-4.46631	-4.52556	-4.58344	-4.63935	-4.68324	-4.74518	-4.80689	-4.85704	-4.89074	-4.92513	-4.972	-5.01078	-5.01628	-5.05147	-5.08885	-5.14017	-5.18525	-5.20896	-5.23981	-5.25424	-5.2958	-5.3307	-5.36704	-5.38855	-5.40118	-5.43519	-5.46015	-5.49584	-5.53418	-5.55714	-5.58171	-5.61399	-5.64597	-5.6667	-5.67902	-5.70429	-5.73715	-5.74698	-5.76479	-5.78563	-5.76408	-5.77216	-5.81257	-5.99871	-5.84945	-6.29904	9.77368
-4.33079	-4.40517	-4.4661	-4.52067	-4.58372	-4.64335	-4.70089	-4.75636	-4.8115	-4.87846	-4.91973	-4.96574	-5.01131	-5.04789	-5.06128	-5.07168	-5.11551	-5.16771	-5.20449	-5.24745	-5.28229	-5.29978	-5.32858	-5.35845	-5.40479	-5.44625	-5.46317	-5.4704	-5.49788	-5.53351	-5.56204	-5.59158	-5.61912	-5.64241	-5.66547	-5.69675	-5.71848	-5.75096	-5.77623	-5.79281	-5.80767	-5.82331	-5.84178	-5.81729	-5.8678	-5.90144	-6.08804	-5.91655	-7.0149	9.46122
-4.40885	-4.47144	-4.53472	-4.59112	-4.65396	-4.71099	-4.76833	-4.82848	-4.88894	-4.93383	-4.99832	-5.03335	-5.07896	-5.12875	-5.11944	-5.14239	-5.19635	-5.24071	-5.27315	-5.31825	-5.3442	-5.36714	-5.3946	-5.43727	-5.46845	-5.50745	-5.52108	-5.53136	-5.5657	-5.59898	-5.63298	-5.65652	-5.68225	-5.71089	-5.73614	-5.75398	-5.78053	-5.81511	-5.84862	-5.8512	-5.86586	-5.88373	-5.90566	-5.85242	-5.91208	-6.00635	-6.0964	-5.87375	-5.72995	9.62937
-4.48543	-4.5498	-4.60899	-4.66677	-4.73065	-4.78978	-4.84693	-4.90438	-4.95571	-5.01049	-5.06449	-5.10919	-5.15387	-5.19009	-5.1867	-5.21669	-5.24844	-5.30419	-5.33973	-5.3933	-5.41817	-5.42169	-5.46264	-5.49194	-5.52734	-5.53848	-5.58119	-5.61267	-5.63898	-5.66862	-5.69792	-5.72217	-5.7484	-5.78003	-5.80794	-5.81757	-5.84099	-5.87791	-5.90412	-5.92113	-5.92928	-5.94841	-5.95467	-5.90864	-5.93623	-6.10241	-6.08783	-5.69142	10.0783	9.12376
-4.55588	-4.61993	-4.67997	-4.74164	-4.8064	-4.87191	-4.92352	-4.98483	-5.03104	-5.08867	-5.13274	-5.18384	-5.23029	-5.25953	-5.25999	-5.3016	-5.32314	-5.37973	-5.40669	-5.46307	-5.49306	-5.50174	-5.52259	-5.54927	-5.58151	-5.6145	-5.66025	-5.68323	-5.70461	-5.72968	-5.76223	-5.78541	-5.81229	-5.85148	-5.87081	-5.88844	-5.91999	-5.94722	-5.96668	-5.98514	-5.98982	-6.01241	-6.00834	-5.97293	-6.00694	-6.06369	-5.82733	-3.67122	10.2077	8.99901
-4.62791	-4.68964	-4.75297	-4.81974	-4.88317	-4.94594	-5.00331	-5.05341	-5.10435	-5.15771	-5.20849	-5.25945	-5.30683	-5.34168	-5.33939	-5.38769	-5.41796	-5.4561	-5.48491	-5.52307	-5.56104	-5.59015	-5.59699	-5.61841	-5.64981	-5.68294	-5.71957	-5.74544	-5.76846	-5.79081	-5.82106	-5.85018	-5.87903	-5.91729	-5.93926	-5.96321	-5.98594	-6.01333	-6.03728	-6.05109	-6.06557	-6.07966	-6.08461	-6.05558	-6.05312	-5.91221	-4.31309	-3.31391	10.367	9.16949
-4.69862	-4.75689	-4.82259	-4.88956	-4.95438	-5.01444	-5.07588	-5.12696	-5.1769	-5.22173	-5.27791	-5.33313	-5.38102	-5.39455	-5.40393	-5.46892	-5.48891	-5.53142	-5.55322	-5.58626	-5.61742	-5.65733	-5.66788	-5.69203	-5.72122	-5.74915	-5.77203	-5.81031	-5.83641	-5.85911	-5.88599	-5.91594	-5.9545	-5.98042	-6.00597	-6.03086	-6.04827	-6.0813	-6.10406	-6.11076	-6.13173	-6.15554	-6.15285	-6.10656	-6.09158	-5.96034	-4.37847	-3.53172	-2.7932	9.32273
-4.7703	-4.82879	-4.89571	-4.96084	-5.02615	-5.08845	-5.14348	-5.19305	-5.24613	-5.29592	-5.34379	-5.3964	-5.444	-5.47199	-5.46506	-5.52186	-5.55477	-5.60426	-5.62999	-5.65292	-5.68036	-5.71453	-5.74859	-5.75742	-5.79253	-5.82508	-5.84374	-5.88714	-5.90902	-5.93334	-5.9611	-6.00109	-6.0287	-6.05252	-6.07243	-6.09518	-6.12059	-6.15093	-6.16871	-6.18419	-6.20304	-6.21939	-6.21867	-6.15255	-6.16505	-6.07191	-4.41285	-3.86854	-3.2311	8.30087
-4.83145	-4.89961	-4.96544	-5.02981	-5.09207	-5.15485	-5.21366	-5.25643	-5.30429	-5.36519	-5.41672	-5.46931	-5.52121	-5.54813	-5.55653	-5.58026	-5.62272	-5.66614	-5.69313	-5.74745	-5.76579	-5.78978	-5.81933	-5.832	-5.86382	-5.89622	-5.91744	-5.95798	-5.97894	-6.00878	-6.04235	-6.06955	-6.09553	-6.12226	-6.13989	-6.16393	-6.19066	-6.21979	-6.24026	-6.26025	-6.27498	-6.28987	-6.27916	-6.22532	-6.17388	-6.09952	-4.42251	-3.92925	-3.26929	8.84333
-4.89531	-4.96658	-5.03281	-5.09883	-5.15982	-5.21987	-5.27618	-5.32962	-5.37454	-5.42601	-5.4843	-5.53467	-5.58539	-5.6226	-5.63666	-5.65626	-5.69711	-5.74307	-5.78596	-5.81697	-5.84375	-5.87676	-5.89566	-5.92289	-5.95272	-5.96877	-6.0008	-6.04027	-6.05727	-6.08162	-6.10734	-6.13774	-6.16942	-6.18827	-6.21086	-6.23697	-6.25664	-6.28557	-6.30783	-6.3369	-6.33992	-6.34981	-6.31917	-6.29927	-6.2053	-6.14264	-4.21727	-3.724	-3.2239	8.21818
-4.96554	-5.03366	-5.09854	-5.16384	-5.22815	-5.28661	-5.34532	-5.40123	-5.44606	-5.49994	-5.55678	-5.61171	-5.66372	-5.70136	-5.72661	-5.72468	-5.75487	-5.81185	-5.86981	-5.89089	-5.91517	-5.94601	-5.99536	-6.00664	-6.02143	-6.04617	-6.0788	-6.11412	-6.13625	-6.15556	-6.1803	-6.21502	-6.24272	-6.25344	-6.28129	-6.30339	-6.32683	-6.35353	-6.37423	-6.4089	-6.40995	-6.39492	-6.38095	-6.36583	-6.28197	-6.14818	-4.1826	-3.62111	-3.32438	-2.80596
-5.04742	-5.1022	-5.16726	-5.22981	-5.29276	-5.3518	-5.41918	-5.47822	-5.51666	-5.56795	-5.62173	-5.68259	-5.73558	-5.76521	-5.79367	-5.81078	-5.82672	-5.89311	-5.94978	-5.97445	-5.99132	-6.01366	-6.07162	-6.07489	-6.09723	-6.12718	-6.16485	-6.18436	-6.20768	-6.2303	-6.25821	-6.29075	-6.30629	-6.33269	-6.35165	-6.37629	-6.40059	-6.42585	-6.44747	-6.47583	-6.48505	-6.4447	-6.46352	-6.44633	-6.35042	-6.23447	-3.99123	-3.40236	-3.27203	-2.65005
-5.13288	-5.18899	-5.24953	-5.31093	-5.36824	-5.42991	-5.49392	-5.55338	-5.59938	-5.64238	-5.69237	-5.75187	-5.79677	-5.8391	-5.87358	-5.8977	-5.92267	-5.96625	-6.01728	-6.04257	-6.07699	-6.09094	-6.13576	-6.15304	-6.16945	-6.20765	-6.25155	-6.26976	-6.28773	-6.30988	-6.34732	-6.36981	-6.38726	-6.40777	-6.42877	-6.45224	-6.47502	-6.50349	-6.52325	-6.54139	-6.54173	-6.51875	-6.55085	-6.5189	-6.49197	-6.69216	-4.10752	-3.41665	-3.1778	-2.65857
-5.20565	-5.26465	-5.32471	-5.38745	-5.44326	-5.50673	-5.56824	-5.62512	-5.6756	-5.71879	-5.76704	-5.81386	-5.86734	-5.89936	-5.93473	-5.98048	-6.03806	-6.05057	-6.08546	-6.11552	-6.13347	-6.17545	-6.19985	-6.22862	-6.25571	-6.30289	-6.32528	-6.3522	-6.37197	-6.39767	-6.42218	-6.44847	-6.4621	-6.48382	-6.50719	-6.53089	-6.55798	-6.58261	-6.60763	-6.60889	-6.61148	-6.6127	-6.64193	-6.62301	-6.59985	-6.93785	-4.58269	-3.75709	-3.25048	-2.95024
-5.27214	-5.33793	-5.40055	-5.46388	-5.52058	-5.58232	-5.63906	-5.69571	-5.75521	-5.80978	-5.84931	-5.89462	-5.9516	-5.98131	-6.01177	-6.06517	-6.0986	-6.13954	-6.16381	-6.20551	-6.21698	-6.24286	-6.29136	-6.32122	-6.33761	-6.36169	-6.3965	-6.42673	-6.44027	-6.45806	-6.48765	-6.51256	-6.53971	-6.56499	-6.58449	-6.60378	-6.63743	-6.66362	-6.68751	-6.67894	-6.69263	-6.68418	-6.72277	-6.68559	-6.67973	-6.78463	-4.39037	-3.74434	-3.15171	-2.85351
-5.34212	-5.41726	-5.48067	-5.54479	-5.60045	-5.65883	-5.72184	-5.77968	-5.84196	-5.89501	-5.9369	-5.98128	-6.01823	-6.04871	-6.09782	-6.14533	-6.18089	-6.2098	-6.22987	-6.29145	-6.31164	-6.31973	-6.35868	-6.4189	-6.41842	-6.4408	-6.47999	-6.50401	-6.52773	-6.55151	-6.57611	-6.59473	-6.62138	-6.63947	-6.66646	-6.68574	-6.71484	-6.74142	-6.76184	-6.74433	-6.75826	-6.75943	-6.81047	-6.7663	-6.56218	-6.31661	-3.98596	-3.53531	-2.89777	-2.67086
-5.42812	-5.49484	-5.55978	-5.62225	-5.67751	-5.73815	-5.8035	-5.86593	-5.92438	-5.97688	-6.0189	-6.08271	-6.10412	-6.11689	-6.17044	-6.21293	-6.25368	-6.2797	-6.30548	-6.35914	-6.38264	-6.4182	-6.43878	-6.49569	-6.49914	-6.53118	-6.56082	-6.58995	-6.61698	-6.63451	-6.65573	-6.67462	-6.70478	-6.7214	-6.7392	-6.7659	-6.78837	-6.81216	-6.83636	-6.8159	-6.82018	-6.85173	-6.89069	-6.76053	-6.61664	-4.52519	-3.74142	-3.23094	-2.77704	-2.6008
-5.51759	-5.58018	-5.64117	-5.7063	-5.76146	-5.82042	-5.87723	-5.93478	-5.99386	-6.04591	-6.10386	-6.16111	-6.19895	-6.19807	-6.23467	-6.27928	-6.3228	-6.34316	-6.38157	-6.41199	-6.46835	-6.49446	-6.51673	-6.57176	-6.58444	-6.62608	-6.64858	-6.67315	-6.69809	-6.71754	-6.7339	-6.75951	-6.78207	-6.79625	-6.81713	-6.8348	-6.86297	-6.88813	-6.90808	-6.87668	-6.89923	-6.95161	-6.85822	-6.85689	-6.8196	-5.81713	-3.69826	-3.2251	-2.94956	-2.35479
-5.61612	-5.66862	-5.72833	-5.78858	-5.84466	-5.90295	-5.95832	-6.01831	-6.0793	-6.12974	-6.1926	-6.23985	-6.2717	-6.27544	-6.32308	-6.35845	-6.39823	-6.41571	-6.44732	-6.47349	-6.52526	-6.56643	-6.60188	-6.64654	-6.66289	-6.70267	-6.72618	-6.74749	-6.77345	-6.79481	-6.81431	-6.83625	-6.86176	-6.87594	-6.89356	-6.91155	-6.94224	-6.97091	-6.97132	-6.96438	-6.98278	-7.01574	-6.88787	-7.00018	-7.07324	-7.77472	-7.62851	-3.231	-2.86782	-2.27642
-5.70417	-5.75235	-5.81156	-5.86872	-5.92219	-5.97732	-6.03682	-6.09138	-6.14984	-6.19625	-6.24621	-6.30349	-6.35999	-6.34821	-6.39438	-6.43306	-6.47487	-6.49668	-6.52755	-6.55314	-6.61096	-6.65699	-6.68674	-6.72505	-6.73767	-6.77549	-6.79598	-6.81623	-6.84491	-6.86095	-6.88493	-6.91159	-6.94596	-6.96026	-6.9782	-6.99549	-7.02221	-7.05305	-7.05192	-7.05961	-7.07037	-7.02047	-7.02961	-7.10448	-7.20115	-7.16358	-3.73972	-3.138	-2.84204	-1.91726
-5.78289	-5.83218	-5.89062	-5.94645	-6.00553	-6.05907	-6.11643	-6.17371	-6.22518	-6.26157	-6.32137	-6.37833	-6.43569	-6.41445	-6.47505	-6.52119	-6.56779	-6.59448	-6.61882	-6.64559	-6.71109	-6.74354	-6.77824	-6.78404	-6.83775	-6.87277	-6.88958	-6.89927	-6.92204	-6.94713	-6.96511	-6.99182	-7.01981	-7.04113	-7.06325	-7.08441	-7.10465	-7.12933	-7.14065	-7.15419	-7.14775	-7.11611	-7.20088	-7.26798	-7.14738	-7.69431	-7.89553	-3.54491	-2.84566	-1.92894
-5.85896	-5.91164	-5.97219	-6.02338	-6.08203	-6.13545	-6.19189	-6.25229	-6.29774	-6.34456	-6.40203	-6.46037	-6.5118	-6.4932	-6.55376	-6.60199	-6.64353	-6.69	-6.68585	-6.73535	-6.7866	-6.82045	-6.84765	-6.84236	-6.90677	-6.9411	-6.97205	-6.99938	-7.01314	-7.02961	-7.05154	-7.07789	-7.10076	-7.12108	-7.14052	-7.16273	-7.18673	-7.2088	-7.21754	-7.23844	-7.23648	-7.25255	-7.29106	-7.28129	-7.36538	-7.58373	-7.78406	-8.29792	-3.09919	-2.41902
-5.91805	-5.98087	-6.04196	-6.09827	-6.15798	-6.21105	-6.26838	-6.32287	-6.37356	-6.42376	-6.47586	-6.53346	-6.58466	-6.59231	-6.63158	-6.6966	-6.72969	-6.76949	-6.76962	-6.81212	-6.87267	-6.91403	-6.92179	-6.92592	-6.96247	-7.02656	-7.04581	-7.07817	-7.10622	-7.11092	-7.13311	-7.15786	-7.17874	-7.20071	-7.222	-7.24209	-7.27035	-7.28399	-7.29947	-7.3212	-7.36386	-7.33678	-7.33746	-7.33713	-7.54509	-7.68192	-7.81584	-8.42121	-8.57512	-3.18531
-6.00088	-6.05805	-6.12068	-6.17495	-6.23046	-6.28871	-6.34678	-6.39258	-6.44911	-6.50142	-6.55039	-6.6046	-6.65645	-6.68083	-6.71901	-6.77311	-6.81797	-6.84912	-6.85258	-6.89688	-6.96447	-6.98571	-6.99792	-7.00552	-7.05789	-7.11035	-7.12925	-7.15615	-7.18887	-7.20693	-7.21947	-7.24117	-7.25818	-7.27776	-7.30172	-7.32616	-7.34536	-7.36164	-7.36562	-7.40397	-7.4562	-7.42302	-7.43211	-7.43624	-7.62225	-7.73951	-7.81826	-8.48423	-8.78054	-3.49049
-6.07664	-6.13548	-6.19916	-6.2553	-6.31118	-6.36754	-6.42268	-6.47094	-6.52206	-6.57679	-6.62376	-6.67828	-6.72932	-6.77489	-6.83414	-6.84312	-6.90215	-6.93054	-6.93178	-6.98783	-7.03343	-7.0568	-7.08418	-7.08541	-7.14494	-7.19077	-7.2255	-7.25396	-7.27505	-7.30496	-7.32044	-7.32546	-7.34576	-7.36599	-7.38611	-7.40489	-7.42343	-7.4352	-7.44516	-7.48197	-7.52622	-7.50959	-7.55137	-7.65697	-7.77703	-7.55297	-8.04298	-8.69602	-8.89318	-9.1094
-6.1583	-6.21679	-6.27749	-6.33481	-6.39076	-6.44628	-6.4973	-6.55095	-6.60772	-6.66106	-6.71606	-6.76243	-6.81523	-6.8857	-6.93114	-6.95898	-6.98169	-7.02579	-7.03032	-7.06524	-7.10618	-7.15506	-7.17487	-7.1719	-7.22578	-7.25876	-7.31576	-7.34155	-7.35816	-7.38266	-7.40856	-7.42263	-7.43863	-7.4536	-7.47048	-7.48452	-7.50063	-7.52792	-7.54021	-7.57077	-7.60556	-7.5992	-7.61886	-7.87283	-8.03602	-7.76677	-8.37302	-8.7947	-9.06689	-3.13137
-6.24112	-6.29692	-6.35826	-6.41533	-6.47253	-6.5279	-6.57889	-6.62959	-6.6941	-6.75975	-6.8228	-6.85688	-6.90408	-6.97253	-7.00606	-7.04871	-7.07259	-7.09471	-7.13536	-7.15516	-7.1908	-7.2392	-7.25107	-7.27514	-7.3121	-7.33932	-7.40076	-7.41154	-7.43727	-7.46578	-7.48975	-7.50768	-7.52265	-7.53895	-7.55742	-7.56697	-7.58618	-7.61666	-7.62288	-7.65466	-7.68438	-7.69505	-7.74072	-7.91925	-7.97963	-7.84647	-8.21223	-8.9976	-3.68424	-3.14097
-6.33133	-6.38404	-6.44461	-6.4998	-6.55668	-6.61311	-6.66314	-6.72358	-6.78131	-6.84062	-6.89332	-6.94394	-6.99843	-7.05606	-7.10052	-7.13063	-7.15437	-7.18635	-7.20281	-7.23057	-7.28442	-7.30731	-7.33676	-7.35786	-7.3902	-7.41408	-7.47116	-7.49297	-7.51577	-7.53974	-7.57017	-7.59161	-7.6055	-7.62383	-7.64615	-7.6552	-7.67565	-7.69314	-7.71458	-7.73422	-7.75907	-7.79859	-7.8536	-7.98928	-7.70542	-7.45352	-3.82985	-3.44598	-3.43318	-3.27821
-6.41418	-6.4697	-6.52946	-6.58705	-6.64324	-6.69909	-6.75549	-6.81515	-6.87074	-6.92799	-6.9801	-7.0242	-7.0809	-7.13793	-7.18875	-7.20863	-7.25413	-7.27311	-7.28489	-7.33707	-7.37184	-7.37493	-7.40338	-7.43306	-7.46698	-7.49632	-7.55043	-7.57268	-7.59648	-7.62062	-7.65273	-7.67416	-7.68701	-7.7055	-7.72724	-7.74534	-7.7614	-7.77099	-7.79042	-7.81518	-7.83826	-7.90778	-7.94818	-8.15201	-7.45612	-4.59925	-4.1118	-3.78954	-3.24532	-3.1104
-6.49481	-6.55686	-6.61525	-6.67181	-6.7294	-6.78446	-6.84437	-6.8955	-6.95659	-7.01808	-7.06172	-7.1092	-7.17031	-7.22851	-7.28654	-7.3152	-7.33052	-7.33843	-7.36789	-7.42946	-7.43871	-7.46814	-7.5033	-7.51696	-7.5461	-7.60103	-7.63491	-7.6566	-7.67923	-7.69962	-7.73495	-7.75325	-7.76671	-7.78956	-7.81031	-7.83144	-7.852	-7.8526	-7.86726	-7.89586	-7.91578	-7.9359	-8.072	-8.22895	-7.45694	-4.74366	-4.14917	-4.07417	-3.63882	-3.32206
-6.59596	-6.65033	-6.70629	-6.76342	-6.81956	-6.87956	-6.93827	-6.98366	-7.04175	-7.10189	-7.15408	-7.20063	-7.26008	-7.31894	-7.37737	-7.40738	-7.41863	-7.41003	-7.44765	-7.50454	-7.5336	-7.55714	-7.58541	-7.58859	-7.62604	-7.68668	-7.7163	-7.73393	-7.75994	-7.78284	-7.81241	-7.83013	-7.8391	-7.85982	-7.88623	-7.91111	-7.92945	-7.93518	-7.94032	-7.96577	-7.98775	-7.98781	-8.15647	-8.32575	-8.51586	-7.08228	-4.24162	-4.31922	-4.06421	-3.54052
-6.68753	-6.73943	-6.79599	-6.84821	-6.90295	-6.96389	-7.02602	-7.076	-7.13122	-7.19011	-7.2438	-7.281	-7.34186	-7.41422	-7.47015	-7.5018	-7.49419	-7.49728	-7.52838	-7.58483	-7.60929	-7.65088	-7.68059	-7.68435	-7.71297	-7.77276	-7.79277	-7.81691	-7.84073	-7.86472	-7.89433	-7.90191	-7.92099	-7.94132	-7.96838	-7.99427	-8.01324	-8.01754	-8.01703	-8.03908	-8.04834	-8.07002	-8.131	-8.53182	-8.60047	-4.74146	-4.34854	-4.39462	-4.24414	-3.58703
-6.77832	-6.82961	-6.88304	-6.93775	-6.99402	-7.05464	-7.11352	-7.17183	-7.22529	-7.28605	-7.33824	-7.36916	-7.41665	-7.48786	-7.53401	-7.54993	-7.56222	-7.55403	-7.61816	-7.6732	-7.69134	-7.73721	-7.76741	-7.77566	-7.81381	-7.84613	-7.87137	-7.89827	-7.92073	-7.9489	-7.97791	-7.99306	-8.0105	-8.03369	-8.05024	-8.07574	-8.09011	-8.10285	-8.09911	-8.11543	-8.10801	-8.16406	-8.34095	-8.45959	-7.53594	-4.72546	-4.50631	-0.288962	0.209612	0.387387
-6.86384	-6.91538	-6.97002	-7.02306	-7.08074	-7.14151	-7.2001	-7.25254	-7.31019	-7.35489	-7.41871	-7.45768	-7.50067	-7.56313	-7.58636	-7.62	-7.63294	-7.6399	-7.6962	-7.76504	-7.79087	-7.82146	-7.84798	-7.86966	-7.89333	-7.92591	-7.95725	-7.98335	-8.00781	-8.03937	-8.06169	-8.07801	-8.10145	-8.11803	-8.13546	-8.16361	-8.17702	-8.18459	-8.17635	-8.18784	-8.1858	-8.26011	-8.45281	-8.56254	-7.81967	-4.6523	-0.726267	-0.236209	0.216265	0.522497
-6.94524	-6.99925	-7.05415	-7.10922	-7.16619	-7.22484	-7.28086	-7.33569	-7.39828	-7.45321	-7.50187	-7.54847	-7.58413	-7.63033	-7.66631	-7.69704	-7.70461	-7.73042	-7.7785	-7.82806	-7.88105	-7.90714	-7.9498	-7.95465	-7.96375	-8.00349	-8.03405	-8.05773	-8.08435	-8.11142	-8.13318	-8.15324	-8.17789	-8.19701	-8.22012	-8.23805	-8.25781	-8.26751	-8.26387	-8.26292	-8.2574	-8.3526	-8.54052	-8.58102	-9.00402	-4.38242	-0.565645	-0.2145	0.112407	0.583343
-7.0241	-7.07885	-7.13493	-7.19147	-7.24786	-7.30436	-7.36001	-7.42104	-7.48581	-7.54567	-7.60229	-7.64185	-7.68054	-7.70696	-7.72807	-7.78015	-7.78752	-7.81215	-7.87003	-7.91899	-7.95859	-8.02108	-8.04748	-8.03529	-8.04408	-8.08321	-8.1138	-8.13381	-8.16744	-8.18921	-8.21084	-8.23521	-8.26062	-8.28299	-8.30714	-8.31909	-8.33381	-8.34165	-8.34199	-8.35151	-8.34819	-8.44183	-8.61571	-8.64844	-9.18162	-0.696512	-0.365661	-0.017298	0.274019	0.618963
-7.10544	-7.15997	-7.21618	-7.2722	-7.32944	-7.38826	-7.44924	-7.50726	-7.5723	-7.62974	-7.68742	-7.74298	-7.80212	-7.79214	-7.80594	-7.83353	-7.8665	-7.89636	-7.94556	-8.02452	-8.07395	-8.10515	-8.14228	-8.12644	-8.13229	-8.17139	-8.19201	-8.21456	-8.23072	-8.26039	-8.29313	-8.31595	-8.34561	-8.36878	-8.38681	-8.40476	-8.41023	-8.41057	-8.4215	-8.43694	-8.45084	-8.53312	-8.69217	-8.61319	-8.69507	-5.8052	-0.273334	0.00063981	0.307985	0.565878
-7.17616	-7.2371	-7.29681	-7.35509	-7.41271	-7.47557	-7.53525	-7.5963	-7.6522	-7.71028	-7.77036	-7.82362	-7.86856	-7.86842	-7.89116	-7.91625	-7.92899	-7.97948	-8.04018	-8.12299	-8.14947	-8.17324	-8.22383	-8.2202	-8.2321	-8.24886	-8.27005	-8.29896	-8.32409	-8.34369	-8.37201	-8.40555	-8.4277	-8.45148	-8.4668	-8.48665	-8.4933	-8.4899	-8.49299	-8.5273	-8.5719	-8.62207	-8.62114	-8.45877	-8.28663	-5.14635	-4.97354	0.0130982	0.326602	0.421638
-7.25459	-7.32024	-7.38107	-7.44289	-7.50303	-7.56577	-7.62911	-7.69051	-7.74287	-7.8038	-7.85526	-7.90207	-7.92971	-7.93802	-7.94765	-7.98728	-8.0165	-8.03435	-8.12266	-8.18988	-8.21451	-8.23899	-8.28141	-8.2867	-8.30406	-8.32979	-8.3507	-8.37319	-8.403	-8.43632	-8.44871	-8.48215	-8.50947	-8.53278	-8.54815	-8.56853	-8.57434	-8.57571	-8.57938	-8.62698	-8.65351	-8.68236	-8.58423	-8.5585	-8.09125	-4.75196	-4.63667	-0.0775133	0.0592969	0.324023
-7.33691	-7.40583	-7.46623	-7.52826	-7.58798	-7.64934	-7.71657	-7.77599	-7.82603	-7.88222	-7.9333	-7.97196	-8.00182	-8.0116	-8.03591	-8.07273	-8.11298	-8.15418	-8.19779	-8.25271	-8.28313	-8.31354	-8.3383	-8.35756	-8.38324	-8.40084	-8.42995	-8.46266	-8.49491	-8.52055	-8.55242	-8.56744	-8.59334	-8.62028	-8.63845	-8.65659	-8.65542	-8.65966	-8.67693	-8.7113	-8.69362	-8.74969	-8.762	-8.71818	-4.70731	-4.44578	-4.36602	-4.11974	-0.219436	0.0211781
-7.42345	-7.48865	-7.55303	-7.61649	-7.67657	-7.73551	-7.79656	-7.85731	-7.91191	-7.9652	-8.01785	-8.04929	-8.07595	-8.08701	-8.1181	-8.15392	-8.20813	-8.24315	-8.28106	-8.33466	-8.35891	-8.39347	-8.39985	-8.43791	-8.46324	-8.48588	-8.51508	-8.55271	-8.58285	-8.61163	-8.64018	-8.67155	-8.69203	-8.71555	-8.72359	-8.7441	-8.74126	-8.74479	-8.79327	-8.76712	-8.79092	-8.81518	-9.00175	-8.68981	-4.47838	-4.32495	-4.20857	-3.92572	-3.61117	-0.250014
-7.50875	-7.57295	-7.63594	-7.70228	-7.76008	-7.82026	-7.87967	-7.9384	-7.98981	-8.04737	-8.08619	-8.11344	-8.14996	-8.16103	-8.20601	-8.25997	-8.29699	-8.3316	-8.37371	-8.40193	-8.43786	-8.45656	-8.47817	-8.52808	-8.5447	-8.56928	-8.59775	-8.63459	-8.67031	-8.69719	-8.7242	-8.75383	-8.78385	-8.7955	-8.81812	-8.8317	-8.82917	-8.83833	-8.87622	-8.85358	-8.92327	-8.88011	-9.18967	-9.49478	-4.03231	-3.89001	-3.90666	-3.7567	-3.51647	1.12966
-7.59708	-7.66227	-7.7234	-7.78995	-7.84713	-7.90764	-7.96379	-8.00972	-8.06925	-8.12864	-8.13919	-8.18753	-8.22662	-8.23916	-8.28678	-8.34271	-8.37249	-8.42207	-8.45413	-8.47419	-8.5005	-8.51878	-8.54781	-8.6041	-8.6334	-8.663	-8.69188	-8.71398	-8.75855	-8.78901	-8.81208	-8.84387	-8.878	-8.88601	-8.90784	-8.91072	-8.91793	-8.94386	-8.96476	-8.94833	-8.91558	-9.06191	-9.41921	-9.88951	-4.21421	-3.68653	-3.56372	-3.28039	1.09841	1.07968
-7.68259	-7.74651	-7.81011	-7.87516	-7.93598	-7.98968	-8.04643	-8.09736	-8.14686	-8.19182	-8.21587	-8.26173	-8.30223	-8.33302	-8.38029	-8.41583	-8.4669	-8.48864	-8.52584	-8.5444	-8.56359	-8.59164	-8.63672	-8.67341	-8.70233	-8.73043	-8.76763	-8.78733	-8.8325	-8.86805	-8.891	-8.91869	-8.96144	-8.97987	-9.0012	-9.01569	-9.0301	-9.03566	-9.05605	-9.00497	-9.02354	-9.20781	-9.48849	-9.99126	-4.28575	-3.70353	-3.52019	-2.99327	1.42688	1.06535
-7.77008	-7.83444	-7.90077	-7.96466	-8.02432	-8.0808	-8.13168	-8.18199	-8.2299	-8.25438	-8.2881	-8.3415	-8.37722	-8.40052	-8.45633	-8.4846	-8.52705	-8.556	-8.60458	-8.62915	-8.64397	-8.67395	-8.72482	-8.76146	-8.79332	-8.81748	-8.84905	-8.87484	-8.91564	-8.95074	-8.97303	-9.00742	-9.0452	-9.07113	-9.09892	-9.11019	-9.12199	-9.15363	-9.12744	-9.03449	-9.17447	-9.35171	-9.72009	-10.045	-4.15044	-3.96611	-3.89071	-1.27358	1.76433	1.35245
-7.85324	-7.9211	-7.98774	-8.05102	-8.11188	-8.166	-8.22072	-8.26703	-8.30959	-8.33997	-8.39102	-8.43445	-8.46605	-8.49084	-8.53281	-8.57143	-8.61786	-8.64607	-8.68681	-8.70121	-8.74426	-8.76029	-8.82163	-8.84572	-8.881	-8.91026	-8.94084	-8.96776	-9.00212	-9.03903	-9.0594	-9.08743	-9.13684	-9.15966	-9.18291	-9.19601	-9.20832	-9.22924	-9.18649	-9.1467	-9.41159	-9.84714	-9.84286	-8.55449	-4.29272	-3.72009	-3.92835	-0.167205	1.64348	1.12944
-7.93658	-8.00324	-8.07326	-8.13799	-8.20155	-8.25293	-8.30716	-8.34745	-8.39019	-8.4232	-8.4743	-8.52154	-8.55347	-8.57493	-8.61395	-8.65783	-8.69161	-8.72053	-8.75862	-8.79224	-8.82953	-8.86234	-8.88703	-8.92751	-8.9656	-9.00225	-9.03438	-9.06667	-9.09572	-9.12697	-9.15185	-9.18215	-9.23014	-9.25253	-9.2679	-9.27638	-9.28693	-9.28196	-9.28898	-9.36785	-9.7835	-9.99066	-9.65179	-7.74478	-4.05802	-4.02966	2.62939	1.9719	1.74994	1.00499
-8.02497	-8.0931	-8.15814	-8.2238	-8.2874	-8.339	-8.3821	-8.42939	-8.47875	-8.51648	-8.55765	-8.60316	-8.63532	-8.65729	-8.69502	-8.73512	-8.77284	-8.80824	-8.85025	-8.87839	-8.91684	-8.95999	-8.99305	-9.01489	-9.06732	-9.09231	-9.12663	-9.15661	-9.17695	-9.20647	-9.23464	-9.2766	-9.31799	-9.34284	-9.35495	-9.36104	-9.38709	-9.37826	-9.44555	-9.56579	-10.1026	-10.0775	-9.51223	-3.72212	-3.77169	-3.53189	1.86584	1.96586	1.72277	1.03244
-8.11595	-8.17805	-8.24576	-8.30982	-8.37513	-8.43166	-8.46549	-8.51015	-8.55918	-8.60604	-8.64486	-8.68839	-8.71817	-8.75271	-8.79262	-8.83384	-8.85692	-8.89669	-8.94318	-8.96894	-9.01385	-9.04955	-9.0829	-9.11152	-9.14985	-9.17987	-9.20826	-9.24499	-9.27787	-9.30506	-9.32576	-9.36566	-9.39386	-9.42902	-9.44383	-9.44775	-9.49481	-9.50856	-9.58273	-9.70211	-9.99529	-10.1736	-9.64266	-3.77327	-3.93587	0.788196	1.23599	1.50559	1.59425	1.05299
-8.20263	-8.2594	-8.32597	-8.39208	-8.45815	-8.50842	-8.54672	-8.59741	-8.64157	-8.69519	-8.72648	-8.77791	-8.81626	-8.85637	-8.88212	-8.92647	-8.96051	-8.99035	-9.03372	-9.06757	-9.10967	-9.14545	-9.17418	-9.19831	-9.2275	-9.26346	-9.29233	-9.32698	-9.376	-9.40544	-9.4334	-9.45934	-9.48427	-9.51444	-9.52617	-9.54537	-9.59993	-9.61321	-9.66435	-9.81737	-9.75713	-9.95282	-9.82865	-4.07578	-4.06873	1.11158	0.946579	1.18285	1.39144	1.00122
-8.28585	-8.34894	-8.41429	-8.47908	-8.5438	-8.59238	-8.63393	-8.68945	-8.73504	-8.78709	-8.82029	-8.85242	-8.90503	-8.94339	-8.96087	-9.02146	-9.06047	-9.09652	-9.12831	-9.16379	-9.19106	-9.23078	-9.25386	-9.28214	-9.30482	-9.34661	-9.3796	-9.41501	-9.45286	-9.49012	-9.53025	-9.55205	-9.56428	-9.59737	-9.61009	-9.64869	-9.70518	-9.69199	-9.70305	-9.87476	-9.71026	-9.7583	-10.0089	-4.06466	-3.82764	1.17019	1.02291	1.12185	1.1968	0.99182
-8.359	-8.43369	-8.50062	-8.56623	-8.63147	-8.67991	-8.72266	-8.77343	-8.82419	-8.88292	-8.91816	-8.93485	-8.99596	-9.03748	-9.06476	-9.10434	-9.1609	-9.19814	-9.22699	-9.25713	-9.28845	-9.30842	-9.34221	-9.36928	-9.39461	-9.4401	-9.46798	-9.50467	-9.53492	-9.56535	-9.61466	-9.64758	-9.64686	-9.6869	-9.7016	-9.74578	-9.77049	-9.79009	-9.75787	-9.87738	-9.65239	-9.39967	-4.65223	-4.41582	-4.07387	1.00447	0.963156	1.04824	1.09918	0.846503
-8.44599	-8.513	-8.58583	-8.65125	-8.71749	-8.77022	-8.80966	-8.86202	-8.91108	-8.96468	-9.0096	-9.03304	-9.08607	-9.13059	-9.16392	-9.19609	-9.25559	-9.29254	-9.31237	-9.34552	-9.38226	-9.39854	-9.42136	-9.44824	-9.48351	-9.53482	-9.5625	-9.60441	-9.62556	-9.66121	-9.7022	-9.72043	-9.74966	-9.77564	-9.79201	-9.83161	-9.84593	-9.87598	-9.83758	-9.87812	-9.60279	-9.33628	-4.74841	-4.78713	-4.30632	-1.53701	0.674111	0.977548	1.06447	0.840373
-8.5295	-8.59972	-8.67101	-8.73794	-8.79979	-8.85017	-8.89444	-8.93885	-8.98911	-9.03893	-9.08321	-9.12172	-9.16812	-9.2146	-9.25573	-9.2944	-9.34635	-9.37223	-9.39988	-9.43753	-9.47116	-9.48639	-9.51238	-9.5409	-9.57202	-9.62795	-9.65713	-9.68963	-9.71319	-9.74224	-9.78803	-9.80876	-9.84022	-9.86794	-9.87806	-9.91511	-9.91509	-9.96695	-9.92748	-9.8858	-9.62065	-9.41843	-4.95317	-4.79515	-4.17611	1.08653	0.313195	1.0477	1.08368	0.822437
-8.60974	-8.68697	-8.75723	-8.82363	-8.88708	-8.93853	-8.98154	-9.03671	-9.07975	-9.13	-9.16599	-9.20841	-9.25248	-9.28301	-9.33202	-9.39893	-9.43095	-9.46108	-9.48177	-9.52474	-9.54533	-9.5793	-9.6083	-9.6299	-9.67174	-9.72434	-9.75164	-9.77753	-9.80178	-9.83114	-9.86949	-9.89823	-9.92586	-9.96732	-9.97903	-10.0069	-9.99272	-10.041	-10.0595	-9.92335	-9.7488	-9.51448	-5.20271	-4.60519	-4.15882	2.13337	0.680011	0.925232	1.04404	0.764162
-8.70328	-8.77576	-8.84356	-8.91135	-8.97498	-9.03418	-9.07089	-9.12242	-9.17359	-9.21326	-9.24593	-9.28733	-9.33247	-9.38297	-9.41775	-9.48309	-9.52583	-9.56081	-9.58051	-9.60522	-9.62504	-9.66597	-9.698	-9.72351	-9.77845	-9.81757	-9.83959	-9.86379	-9.88779	-9.91725	-9.94906	-9.99026	-10.0141	-10.0554	-10.0781	-10.0797	-10.0653	-10.1165	-10.1628	-10.0395	-9.72947	-9.30386	-5.44294	-4.88716	3.35916	2.1053	1.39567	1.12589	1.03879	0.699122
-8.79483	-8.86613	-8.93282	-8.99801	-9.06195	-9.1203	-9.16529	-9.20969	-9.25778	-9.30665	-9.33207	-9.37778	-9.41746	-9.46543	-9.50777	-9.56575	-9.6144	-9.64514	-9.6525	-9.67741	-9.697	-9.73524	-9.7681	-9.80227	-9.86848	-9.91373	-9.93642	-9.96001	-9.9894	-10.0156	-10.0465	-10.0768	-10.1033	-10.1396	-10.1782	-10.1477	-10.1415	-10.2008	-10.2106	-10.1611	-9.694	-7.57742	-5.79351	3.73697	2.85545	2.07299	1.45074	1.25363	1.10022	0.507524
-8.89156	-8.95656	-9.02167	-9.088	-9.14933	-9.20391	-9.26081	-9.30701	-9.36001	-9.40654	-9.44161	-9.48718	-9.52495	-9.56131	-9.59717	-9.65543	-9.69081	-9.71084	-9.72698	-9.75879	-9.78177	-9.81963	-9.85485	-9.91332	-9.95268	-9.99092	-10.0226	-10.0598	-10.0919	-10.1228	-10.1424	-10.1624	-10.1927	-10.2293	-10.2766	-10.2498	-10.2217	-10.2662	-10.2843	-10.2834	-9.70285	-6.36607	-5.89273	3.73373	2.83517	2.12354	1.72416	1.34712	0.951111	0.531955
-9.0004	-9.05877	-9.12114	-9.18518	-9.24227	-9.30316	-9.3564	-9.41253	-9.44528	-9.49814	-9.55839	-9.59556	-9.63202	-9.65835	-9.67567	-9.73475	-9.77461	-9.81039	-9.83129	-9.85293	-9.87378	-9.9162	-9.97203	-10.0097	-10.0431	-10.0672	-10.1039	-10.1367	-10.1731	-10.2151	-10.2315	-10.2485	-10.2726	-10.308	-10.3591	-10.3631	-10.3381	-10.3356	-10.3847	-10.3227	-9.86522	-6.40511	-5.7699	4.06257	3.03057	2.13783	1.78764	1.27402	0.882091	0.551565
-9.10221	-9.15828	-9.22113	-9.28254	-9.34204	-9.40331	-9.46043	-9.51945	-9.56588	-9.6121	-9.6609	-9.69203	-9.71276	-9.737	-9.75677	-9.81748	-9.87072	-9.89077	-9.93184	-9.96675	-9.9822	-10.0274	-10.0706	-10.0961	-10.1249	-10.149	-10.1797	-10.2091	-10.2568	-10.2918	-10.3162	-10.3396	-10.357	-10.3864	-10.4281	-10.4736	-10.4281	-10.4467	-10.4199	-10.3214	-10.1048	-7.42591	-6.01404	4.28957	3.10069	1.89542	1.53953	1.12309	0.839372	0.480162
-9.20589	-9.25847	-9.31871	-9.38057	-9.44031	-9.50226	-9.55854	-9.61515	-9.66967	-9.72409	-9.76853	-9.80432	-9.80838	-9.82985	-9.8481	-9.90449	-9.95875	-9.99145	-10.0328	-10.0685	-10.1054	-10.1392	-10.1598	-10.1841	-10.2158	-10.2481	-10.2702	-10.3113	-10.3414	-10.3762	-10.4086	-10.427	-10.4491	-10.4698	-10.4894	-10.5344	-10.5507	-10.5316	-10.4856	-10.3265	-10.2682	-9.68331	-6.22268	4.05235	3.00099	1.98404	1.31338	0.995442	0.776781	0.404031
-9.30247	-9.35762	-9.41223	-9.47223	-9.53892	-9.59661	-9.65774	-9.71391	-9.7587	-9.82063	-9.87713	-9.89858	-9.90837	-9.9226	-9.96392	-9.99771	-10.0844	-10.105	-10.1379	-10.1625	-10.2087	-10.241	-10.2555	-10.2804	-10.3023	-10.3345	-10.3504	-10.399	-10.4237	-10.4502	-10.4782	-10.5129	-10.5401	-10.5456	-10.5718	-10.6017	-10.6371	-10.6186	-10.5733	-10.3881	-10.3031	-10.5954	-6.44872	4.08374	3.10482	2.07872	1.29734	0.945275	0.755046	0.364716
-9.39968	-9.46203	-9.51413	-9.57777	-9.63714	-9.69712	-9.76103	-9.80744	-9.85581	-9.91105	-9.95049	-9.98469	-10.0212	-10.0368	-10.0661	-10.0921	-10.1435	-10.212	-10.257	-10.2921	-10.3178	-10.3368	-10.3632	-10.3768	-10.3944	-10.4252	-10.452	-10.4835	-10.5088	-10.5494	-10.5717	-10.6007	-10.6193	-10.6255	-10.6521	-10.6749	-10.6814	-10.7191	-10.6489	-10.4622	-10.3083	-10.8206	5.30801	4.32069	3.51475	2.29318	1.42711	0.927289	0.687375	0.307945
-9.50418	-9.55911	-9.61296	-9.67426	-9.73087	-9.79422	-9.85007	-9.89956	-9.95115	-10.0107	-10.0503	-10.08	-10.1102	-10.1267	-10.1718	-10.1725	-10.2106	-10.2892	-10.347	-10.3899	-10.4237	-10.4457	-10.4513	-10.4729	-10.4881	-10.5105	-10.5383	-10.5687	-10.5896	-10.6199	-10.6645	-10.6805	-10.6911	-10.7097	-10.7275	-10.7537	-10.7628	-10.7664	-10.7182	-10.6033	-10.5178	-11.0245	5.50841	4.63367	3.55166	2.38482	1.29111	0.838987	0.425542	0.153888
-9.5971	-9.65564	-9.70498	-9.76717	-9.82345	-9.88418	-9.94216	-10.003	-10.0445	-10.0989	-10.1369	-10.1612	-10.1975	-10.2283	-10.2439	-10.279	-10.3225	-10.3557	-10.4135	-10.4853	-10.5175	-10.5578	-10.5646	-10.5498	-10.5799	-10.6019	-10.6228	-10.6519	-10.6713	-10.7019	-10.7341	-10.77	-10.779	-10.8034	-10.8194	-10.841	-10.8609	-10.8801	-10.8412	-10.7328	-10.5619	-10.8573	6.25645	4.74986	3.5986	2.50087	1.21579	0.437404	0.267956	-0.00753061
-9.69384	-9.74643	-9.80034	-9.85608	-9.91216	-9.96518	-10.0276	-10.0798	-10.1309	-10.1853	-10.2166	-10.2535	-10.2842	-10.3164	-10.3398	-10.3868	-10.4315	-10.457	-10.4852	-10.5825	-10.6162	-10.6498	-10.6551	-10.6685	-10.6727	-10.7003	-10.7191	-10.7492	-10.761	-10.7911	-10.8161	-10.8486	-10.8706	-10.8841	-10.8983	-10.9201	-10.9564	-10.9807	-11.0018	-10.9112	-10.6317	-10.5513	6.64894	5.50193	4.74166	2.89557	-0.0397788	0.370046	-0.000126224	-0.106678
-9.78003	-9.83147	-9.88222	-9.93712	-9.99518	-10.0469	-10.112	-10.1646	-10.2155	-10.2713	-10.3066	-10.3386	-10.3714	-10.3943	-10.4405	-10.4867	-10.5361	-10.5715	-10.5767	-10.6622	-10.6791	-10.7156	-10.7461	-10.773	-10.7646	-10.7924	-10.8208	-10.837	-10.8574	-10.8774	-10.9064	-10.9413	-10.9688	-10.9702	-10.9861	-11.0245	-11.0413	-11.0761	-11.1851	-11.0751	-10.6218	-10.5563	6.9282	5.35206	4.53785	2.99243	-0.219344	0.437791	-0.165107	-0.34713
-9.86097	-9.90747	-9.96364	-10.0236	-10.0839	-10.1464	-10.203	-10.2511	-10.306	-10.3584	-10.4051	-10.4402	-10.471	-10.4946	-10.5563	-10.6053	-10.6266	-10.6578	-10.6637	-10.7445	-10.7558	-10.7884	-10.8148	-10.8449	-10.8421	-10.8786	-10.8947	-10.926	-10.9518	-10.98	-11.0086	-11.0323	-11.0579	-11.0606	-11.0775	-11.1227	-11.1243	-11.1687	-11.3411	-11.3643	-11.0223	-11.0091	7.34776	5.79478	4.46024	2.89886	-0.239805	0.335946	-0.367039	-0.468963
-9.94838	-10.0029	-10.0601	-10.1153	-10.1771	-10.2377	-10.2969	-10.3558	-10.3993	-10.4507	-10.4908	-10.5264	-10.5571	-10.5867	-10.6377	-10.6808	-10.7185	-10.7443	-10.7679	-10.8237	-10.855	-10.873	-10.9056	-10.9342	-10.9317	-10.9666	-11	-11.0169	-11.0351	-11.0686	-11.1031	-11.1232	-11.1524	-11.1502	-11.1647	-11.2051	-11.2049	-11.2646	-11.4737	-11.6643	-11.5127	-11.1495	-10.705	6.26968	4.29269	-0.313547	-0.26243	0.0219373	-0.379661	-0.446362
-10.0494	-10.0969	-10.1511	-10.2107	-10.268	-10.33	-10.3881	-10.4387	-10.4848	-10.5422	-10.5762	-10.6185	-10.6406	-10.6534	-10.7115	-10.7637	-10.8056	-10.8477	-10.8859	-10.9042	-10.9464	-10.975	-11.0019	-11.0286	-11.0343	-11.0554	-11.083	-11.107	-11.1249	-11.1571	-11.1886	-11.2202	-11.2424	-11.2409	-11.2535	-11.2726	-11.332	-11.3696	-11.535	-11.8464	-11.8686	-11.4654	-13.288	-14.7128	-15.5464	-0.311697	0.0449289	-0.324908	-0.521276	-0.416065
-10.1371	-10.1818	-10.2445	-10.3042	-10.361	-10.4204	-10.4725	-10.5281	-10.5794	-10.6359	-10.672	-10.7135	-10.7335	-10.7551	-10.8116	-10.8572	-10.8876	-10.9399	-10.9789	-10.9933	-11.0266	-11.0624	-11.1029	-11.1159	-11.1263	-11.142	-11.1651	-11.1977	-11.2202	-11.2532	-11.2723	-11.3033	-11.3291	-11.3299	-11.3387	-11.3503	-11.4247	-11.4442	-11.5898	-11.9764	-12.1584	-13.5659	-14.1918	-15.3449	-15.9216	0.276561	0.418852	-0.531615	-0.532636	-0.422839
-10.236	-10.2852	-10.3429	-10.4016	-10.4539	-10.509	-10.5659	-10.617	-10.6653	-10.714	-10.786	-10.8149	-10.8451	-10.8654	-10.9099	-10.9422	-10.9885	-11.021	-11.0537	-11.1056	-11.1098	-11.151	-11.179	-11.2052	-11.2127	-11.2298	-11.2552	-11.2787	-11.3184	-11.3487	-11.3709	-11.3863	-11.4132	-11.4151	-11.4226	-11.4537	-11.4721	-11.5351	-11.6716	-12.1468	-12.5575	-14.3256	-15.0268	-15.6338	-16.2028	-16.7744	0.345537	-0.0994326	-0.518647	-0.420118
-10.3312	-10.3856	-10.4421	-10.5015	-10.5501	-10.6058	-10.6679	-10.7144	-10.7603	-10.8299	-10.8834	-10.9252	-10.9497	-10.963	-11.0046	-11.0377	-11.0785	-11.1098	-11.1489	-11.1741	-11.213	-11.2409	-11.2707	-11.2945	-11.2923	-11.3146	-11.3471	-11.379	-11.4075	-11.4433	-11.46	-11.4697	-11.4969	-11.4997	-11.5116	-11.516	-11.5539	-11.6099	-11.8022	-12.4183	-13.4978	-14.6404	-15.3647	-15.9777	-16.3512	-17.0568	0.113724	-0.220021	-0.371812	-0.42937
-10.4169	-10.4806	-10.5379	-10.5965	-10.6518	-10.7031	-10.7607	-10.8058	-10.86	-10.9242	-10.9653	-11.0121	-11.0526	-11.0709	-11.0855	-11.1473	-11.1723	-11.2027	-11.2364	-11.256	-11.2972	-11.3283	-11.3445	-11.3857	-11.3805	-11.4252	-11.4478	-11.4763	-11.4962	-11.5313	-11.5438	-11.568	-11.5757	-11.5756	-11.5889	-11.6031	-11.6528	-11.6863	-11.9	-12.6624	-14.1945	-14.9949	-15.6971	-16.4203	-16.7714	-0.0762174	-0.0929008	-0.354938	-0.461405	-0.381612
-10.5132	-10.5723	-10.6259	-10.6852	-10.7427	-10.8014	-10.851	-10.8962	-10.9571	-11.0224	-11.0593	-11.1074	-11.152	-11.1734	-11.1928	-11.2539	-11.2806	-11.3035	-11.3121	-11.3441	-11.3791	-11.4054	-11.4387	-11.4545	-11.4791	-11.5206	-11.5631	-11.583	-11.5899	-11.6233	-11.6317	-11.6581	-11.6551	-11.65	-11.6892	-11.7141	-11.7703	-11.7637	-11.9885	-12.9034	-14.4074	-15.273	-15.9994	-16.6023	-17.1674	-0.490389	-0.292798	-0.586596	-0.532012	-0.350765
-10.5952	-10.6507	-10.7141	-10.7687	-10.8268	-10.8858	-10.9371	-10.9947	-11.0499	-11.1112	-11.1559	-11.2099	-11.2562	-11.286	-11.3039	-11.3445	-11.3861	-11.4093	-11.4362	-11.4658	-11.4748	-11.513	-11.5314	-11.5451	-11.5997	-11.6291	-11.6509	-11.6637	-11.6706	-11.6966	-11.7208	-11.7306	-11.733	-11.7369	-11.8002	-11.8274	-11.8796	-11.8516	-12.171	-13.0308	-14.4073	-15.4015	-16.0929	-16.6228	1.9211	-0.0982251	-0.13269	-0.684041	-0.494896	-0.280149
-10.6683	-10.7285	-10.7969	-10.8514	-10.9065	-10.9634	-11.0179	-11.0835	-11.138	-11.1938	-11.2352	-11.2897	-11.3431	-11.384	-11.4023	-11.4452	-11.4809	-11.5199	-11.5416	-11.5556	-11.5749	-11.612	-11.6339	-11.654	-11.6847	-11.7088	-11.7295	-11.7303	-11.7402	-11.7783	-11.7998	-11.8129	-11.8179	-11.8372	-11.9162	-11.9461	-11.9824	-11.994	-12.3832	-13.21	-14.0485	-15.1349	-0.591133	2.04643	1.64922	-0.37914	-0.0695991	-0.577107	-0.386515	-0.248338
-10.7365	-10.8107	-10.8799	-10.9377	-10.9974	-11.0491	-11.1059	-11.1625	-11.2218	-11.2845	-11.3153	-11.3649	-11.4144	-11.4491	-11.4718	-11.5218	-11.5483	-11.6014	-11.6181	-11.6453	-11.6573	-11.692	-11.7208	-11.7378	-11.7787	-11.8034	-11.8123	-11.8089	-11.8307	-11.8643	-11.8762	-11.8922	-11.9044	-11.9389	-12.0221	-12.0607	-12.1089	-12.168	-12.5825	-13.2072	-13.8706	-14.7269	0.338394	1.90129	1.75014	-0.0774552	-0.0764647	-0.331544	-0.272169	-0.22428
-10.8325	-10.9061	-10.9715	-11.0287	-11.0848	-11.1412	-11.1937	-11.2433	-11.3018	-11.3589	-11.4026	-11.4347	-11.4857	-11.5226	-11.5563	-11.6037	-11.6582	-11.6757	-11.696	-11.7288	-11.7356	-11.7705	-11.8089	-11.8346	-11.8767	-11.8875	-11.8971	-11.9094	-11.9155	-11.9509	-11.9611	-11.9796	-11.9958	-12.0651	-12.1039	-12.155	-12.2545	-12.4423	-12.649	-13.2652	-13.8937	0.474837	0.877798	1.90082	1.512	0.296079	-0.178253	-0.179532	-0.254448	-0.242242
-10.9307	-10.9978	-11.0656	-11.1174	-11.1749	-11.2298	-11.2805	-11.3337	-11.3864	-11.4434	-11.4688	-11.5184	-11.5634	-11.6126	-11.6372	-11.6778	-11.7316	-11.7554	-11.7941	-11.8007	-11.8177	-11.8529	-11.8802	-11.8939	-11.9434	-11.9808	-11.9912	-11.9889	-12.0016	-12.037	-12.0509	-12.0868	-12.0959	-12.1622	-12.1912	-12.2645	-12.3904	-12.5917	-12.7719	-13.2418	-13.8954	0.628042	0.699121	1.42408	1.00148	0.548465	-0.105039	-0.176302	-0.255169	-0.254178
-11.0334	-11.0879	-11.1545	-11.2065	-11.2647	-11.3155	-11.3711	-11.4219	-11.4811	-11.526	-11.5551	-11.5888	-11.6432	-11.6889	-11.7202	-11.7622	-11.8054	-11.8415	-11.8699	-11.8882	-11.9009	-11.9609	-11.9655	-11.9786	-12.0128	-12.0475	-12.062	-12.0756	-12.0998	-12.1279	-12.1493	-12.1902	-12.1849	-12.2242	-12.2854	-12.3937	-12.5781	-12.7683	-13.0291	-13.0451	-13.7928	0.720697	0.409493	1.06379	0.816249	0.181758	0.0324818	-0.177076	-0.263113	-0.260975
-11.1172	-11.1762	-11.2384	-11.2969	-11.3517	-11.4021	-11.4534	-11.506	-11.5636	-11.6095	-11.646	-11.6848	-11.7365	-11.778	-11.807	-11.8543	-11.8796	-11.923	-11.9501	-11.9781	-11.9926	-12.0439	-12.0596	-12.07	-12.1125	-12.1379	-12.158	-12.1683	-12.2042	-12.2252	-12.2714	-12.2839	-12.2642	-12.3275	-12.4126	-12.5479	-12.7418	-12.9206	-13.2342	-11.5042	1.13846	0.662418	0.843156	1.1257	0.576793	0.262011	0.135566	-0.183174	-0.296761	-0.276447
-11.2006	-11.2616	-11.3233	-11.3859	-11.4408	-11.495	-11.5485	-11.5987	-11.6442	-11.6883	-11.7285	-11.7865	-11.8288	-11.8576	-11.8886	-11.9521	-11.9672	-12.0051	-12.0359	-12.0586	-12.0903	-12.1229	-12.1498	-12.1692	-12.2034	-12.2241	-12.2365	-12.2663	-12.2995	-12.3365	-12.3625	-12.3525	-12.3695	-12.4386	-12.5198	-12.6812	-12.8674	-13.0495	-13.2881	-12.7074	1.17496	0.992406	1.17858	1.0124	0.589763	0.346469	0.0512681	-0.20334	-0.284716	-0.285283
-11.2872	-11.3489	-11.408	-11.4725	-11.53	-11.5863	-11.6368	-11.6888	-11.7277	-11.7709	-11.8217	-11.883	-11.9297	-11.9616	-11.9967	-12.0424	-12.0704	-12.0957	-12.1288	-12.1487	-12.1878	-12.2051	-12.2357	-12.2741	-12.2937	-12.3009	-12.3229	-12.363	-12.4001	-12.431	-12.436	-12.4273	-12.4622	-12.5341	-12.6324	-12.8244	-12.9246	-13.11	-13.3616	-12.7026	1.37152	1.2507	1.00808	0.724282	0.570014	0.136723	-0.00804701	-0.208968	-0.280134	-0.304182
-11.3753	-11.4396	-11.5048	-11.5693	-11.6249	-11.6792	-11.7351	-11.786	-11.8208	-11.8685	-11.9255	-11.9759	-12.0168	-12.0646	-12.0928	-12.1311	-12.1674	-12.2007	-12.2168	-12.2594	-12.2753	-12.2921	-12.323	-12.3652	-12.3685	-12.3765	-12.407	-12.4454	-12.4886	-12.5175	-12.5047	-12.523	-12.5684	-12.6263	-12.7425	-12.9476	-13.0622	-13.3072	-13.4492	-11.1103	1.67227	1.32212	0.697937	0.65854	0.441722	0.135109	-0.116312	-0.227903	-0.297997	-0.32406
-11.478	-11.5383	-11.6024	-11.6661	-11.7267	-11.7786	-11.8324	-11.8783	-11.9233	-11.9738	-12.0152	-12.063	-12.1037	-12.1392	-12.1846	-12.2137	-12.2497	-12.2873	-12.3308	-12.3532	-12.3655	-12.3854	-12.4133	-12.4438	-12.4502	-12.4723	-12.4934	-12.546	-12.5888	-12.5952	-12.5908	-12.6141	-12.6446	-12.685	-12.9134	-13.0163	-13.2596	-13.4705	-13.5039	1.35469	1.45162	1.09261	0.359841	0.42868	0.260995	0.0221272	-0.144646	-0.248922	-0.316145	-0.351067
-11.5713	-11.6308	-11.6968	-11.7661	-11.8305	-11.8883	-11.9368	-11.9672	-12.0079	-12.057	-12.107	-12.132	-12.1814	-12.2282	-12.2594	-12.2878	-12.3455	-12.3849	-12.4257	-12.444	-12.4701	-12.5012	-12.5261	-12.5507	-12.5575	-12.5698	-12.5909	-12.6443	-12.6774	-12.6793	-12.6784	-12.7029	-12.6935	-12.808	-13.0577	-13.1004	-13.4072	-13.7681	-13.5829	1.76346	1.13389	0.715801	0.521518	0.388256	0.0510823	-0.105841	-0.163478	-0.299297	-0.352069	-0.363763
-11.6694	-11.7343	-11.7983	-11.8609	-11.9209	-11.9768	-12.0326	-12.0693	-12.1091	-12.1499	-12.1923	-12.2244	-12.267	-12.312	-12.3506	-12.4051	-12.4381	-12.4792	-12.5159	-12.5414	-12.5638	-12.6017	-12.6174	-12.6381	-12.6469	-12.6598	-12.6809	-12.7367	-12.7756	-12.7669	-12.7607	-12.7617	-12.815	-12.9281	-13.1802	-13.3329	-13.6808	-14.014	3.03067	1.67918	1.12151	0.639088	0.656227	0.285318	-0.0263047	-0.188554	-0.240731	-0.344839	-0.350426	-0.383153
-11.7788	-11.8391	-11.8982	-11.96	-12.0138	-12.0697	-12.1216	-12.1662	-12.2056	-12.2505	-12.3019	-12.3273	-12.3702	-12.4197	-12.457	-12.5071	-12.5276	-12.5753	-12.6109	-12.6184	-12.6599	-12.6897	-12.7041	-12.7235	-12.7403	-12.7603	-12.784	-12.8368	-12.8579	-12.8398	-12.8157	-12.8686	-12.9118	-13.0899	-13.3593	-13.6192	-13.9657	-14.2731	2.61994	1.3476	0.881387	0.706605	0.429831	0.0341843	-0.157516	-0.255279	-0.305503	-0.331227	-0.391044	-0.390515
-11.89	-11.9392	-11.9962	-12.0575	-12.1083	-12.1628	-12.2123	-12.2606	-12.3014	-12.3453	-12.3969	-12.4182	-12.4687	-12.5142	-12.5522	-12.5935	-12.6283	-12.6668	-12.6895	-12.7212	-12.7528	-12.773	-12.8016	-12.8153	-12.8299	-12.8545	-12.8784	-12.9368	-12.9474	-12.9085	-12.9164	-12.9808	-13.0433	-13.2314	-13.5841	-13.827	-13.9778	2.98078	2.23049	1.63701	0.834281	0.756839	0.326279	0.00970976	-0.151201	-0.366704	-0.28268	-0.359825	-0.400197	-0.399079
-11.9858	-12.038	-12.0956	-12.1509	-12.2011	-12.2586	-12.308	-12.3564	-12.3986	-12.4383	-12.4797	-12.5183	-12.5665	-12.6097	-12.64	-12.682	-12.7188	-12.7538	-12.7673	-12.8117	-12.8311	-12.8658	-12.8978	-12.9105	-12.9237	-12.9413	-12.9664	-13.023	-13.026	-12.9906	-13.0268	-13.0913	-13.1706	-13.3821	-13.6574	-13.8064	4.56308	3.08255	2.1879	2.05861	1.05345	0.726252	0.450492	0.0621173	-0.278522	-0.378365	-0.327406	-0.375711	-0.392128	-0.401219
-12.074	-12.1296	-12.1909	-12.2461	-12.2961	-12.3486	-12.3926	-12.4395	-12.4844	-12.5209	-12.5642	-12.6109	-12.6507	-12.693	-12.7257	-12.7697	-12.8113	-12.8423	-12.8684	-12.8917	-12.9196	-12.9546	-12.9812	-13.0032	-13.0127	-13.0323	-13.0606	-13.1051	-13.1103	-13.1084	-13.1368	-13.2029	-13.299	-13.5147	-13.7196	-13.9753	4.69629	3.46229	2.54261	2.3354	1.39458	0.769083	0.35822	-0.103187	-0.357839	-0.398533	-0.351946	-0.407964	-0.404131	-0.403821
-12.161	-12.2209	-12.2816	-12.336	-12.3863	-12.4326	-12.4782	-12.5315	-12.5796	-12.6193	-12.6632	-12.7092	-12.7433	-12.7836	-12.8168	-12.8607	-12.8931	-12.9318	-12.9643	-12.9835	-13.0102	-13.0281	-13.0644	-13.0861	-13.096	-13.1296	-13.1488	-13.1702	-13.1845	-13.2318	-13.2667	-13.3051	-13.3986	-13.6152	-13.8953	-14.2457	4.64256	3.98426	2.88545	2.2108	1.26367	0.669389	0.0994722	-0.227459	-0.358244	-0.381351	-0.386269	-0.419741	-0.411218	-0.410013
-12.2505	-12.3139	-12.3759	-12.4283	-12.4749	-12.5265	-12.5748	-12.624	-12.6775	-12.7155	-12.7569	-12.8017	-12.8457	-12.881	-12.9125	-12.9498	-12.9845	-13.0095	-13.0607	-13.0843	-13.1086	-13.1223	-13.155	-13.1801	-13.1905	-13.2217	-13.2295	-13.249	-13.2609	-13.3593	-13.4188	-13.4417	-13.4271	-13.7684	-13.9389	5.31206	4.61178	3.83734	2.56704	1.69551	0.982419	0.512554	0.0517716	-0.296303	-0.358778	-0.367695	-0.413363	-0.425991	-0.422817	-0.417646
-12.3583	-12.4202	-12.482	-12.531	-12.5755	-12.6307	-12.6821	-12.7279	-12.7663	-12.8058	-12.8544	-12.9029	-12.9402	-12.9709	-13.0021	-13.0348	-13.0728	-13.1013	-13.1462	-13.1741	-13.1924	-13.2165	-13.2487	-13.2685	-13.2927	-13.3147	-13.3213	-13.3375	-13.3313	-13.4441	-13.5037	-13.5482	-13.592	-13.8651	-14.1075	5.23519	4.4192	3.40722	1.70288	1.43582	0.961372	0.517113	-0.0212427	-0.235794	-0.378433	-0.412996	-0.420986	-0.439526	-0.441684	-0.428141
-12.4728	-12.5322	-12.596	-12.6391	-12.6838	-12.7337	-12.781	-12.8306	-12.8697	-12.9073	-12.9502	-12.998	-13.0423	-13.0671	-13.0964	-13.1293	-13.1627	-13.1958	-13.2311	-13.2585	-13.2844	-13.3081	-13.3456	-13.3763	-13.3934	-13.4072	-13.4131	-13.4391	-13.4207	-13.5232	-13.5834	-13.6321	-13.6974	-14.015	5.56241	4.93938	4.28393	3.153	1.18685	1.59388	0.84357	0.291362	-0.0734292	-0.237547	-0.397559	-0.436046	-0.429404	-0.453571	-0.453656	-0.430907
-12.5786	-12.6306	-12.693	-12.7379	-12.7828	-12.8305	-12.8809	-12.925	-12.9733	-13.0047	-13.0578	-13.1038	-13.1432	-13.1808	-13.2165	-13.2396	-13.2608	-13.3012	-13.3375	-13.3443	-13.3871	-13.406	-13.4401	-13.4701	-13.4875	-13.5012	-13.5171	-13.5412	-13.5108	-13.599	-13.6591	-13.7038	-13.8701	-14.143	5.49374	4.49758	4.09303	3.12913	2.45597	1.69462	0.573874	0.135225	-0.0267858	-0.235109	-0.402742	-0.458267	-0.456057	-0.465566	-0.451994	-0.442859
-12.6768	-12.738	-12.7884	-12.8374	-12.8818	-12.9293	-12.98	-13.0254	-13.0723	-13.1063	-13.1555	-13.2052	-13.2478	-13.2898	-13.3226	-13.346	-13.3709	-13.4069	-13.4458	-13.4452	-13.4794	-13.51	-13.5388	-13.5595	-13.5767	-13.6002	-13.6162	-13.6373	-13.6167	-13.6855	-13.7686	-13.8242	-13.9615	-14.2573	5.01401	4.33781	3.60128	3.1726	1.86729	1.13463	0.35901	0.178834	-0.0545033	-0.246303	-0.408014	-0.471225	-0.476557	-0.472403	-0.462944	-0.449435
-12.7699	-12.8367	-12.8853	-12.9345	-12.9808	-13.0279	-13.075	-13.1258	-13.17	-13.2075	-13.2579	-13.3034	-13.3511	-13.3924	-13.4216	-13.4472	-13.47	-13.5012	-13.5335	-13.5482	-13.5824	-13.6162	-13.633	-13.6543	-13.6768	-13.6972	-13.7182	-13.7339	-13.7446	-13.7829	-13.8985	-13.9624	-14.0451	-14.341	4.63777	3.95258	3.40107	2.48939	1.18357	0.553631	0.253951	0.0234878	-0.167395	-0.214602	-0.450474	-0.479985	-0.492171	-0.487569	-0.464106	-0.453999
-12.8586	-12.9242	-12.9739	-13.0248	-13.0754	-13.1242	-13.1699	-13.2184	-13.2671	-13.3036	-13.3544	-13.4018	-13.4431	-13.4842	-13.5077	-13.541	-13.5723	-13.6002	-13.609	-13.638	-13.6746	-13.7158	-13.7294	-13.741	-13.7605	-13.7844	-13.8115	-13.8369	-13.8711	-13.8885	-13.9954	-14.0964	-14.1508	-14.4154	4.17428	3.5815	2.3304	1.57933	0.659785	0.296529	0.144191	0.00664668	-0.152375	-0.236567	-0.458472	-0.496238	-0.50456	-0.487963	-0.468219	-0.45494
-12.9473	-13.0194	-13.0714	-13.1228	-13.1709	-13.2179	-13.2656	-13.316	-13.3616	-13.4035	-13.4516	-13.489	-13.5335	-13.5697	-13.6004	-13.6344	-13.6702	-13.6915	-13.6907	-13.7266	-13.765	-13.7995	-13.8162	-13.8312	-13.8516	-13.8733	-13.9042	-13.9369	-13.9627	-14.0188	-14.0731	-14.1872	-14.2594	-14.5232	-15.0406	2.45815	1.71708	1.03243	0.519256	0.291286	0.12308	-0.00565849	-0.166825	-0.283482	-0.45022	-0.500088	-0.508637	-0.49008	-0.473865	-0.462203
-13.0376	-13.1159	-13.1677	-13.2204	-13.27	-13.3144	-13.3597	-13.4084	-13.4566	-13.5022	-13.5435	-13.5782	-13.6124	-13.6595	-13.6948	-13.7288	-13.7608	-13.7803	-13.7854	-13.8075	-13.856	-13.8944	-13.9144	-13.9321	-13.9485	-13.9711	-14.0058	-14.0402	-14.0564	-14.1166	-14.2002	-14.2721	-14.4397	-14.5675	3.14379	2.05727	1.26401	0.854634	0.446576	0.304179	0.112114	-0.0365994	-0.188048	-0.358172	-0.452458	-0.503214	-0.511563	-0.493752	-0.480694	-0.470493
-13.1464	-13.2135	-13.2652	-13.3168	-13.3661	-13.4163	-13.4612	-13.5038	-13.5456	-13.5918	-13.633	-13.6697	-13.7025	-13.744	-13.7873	-13.8178	-13.8501	-13.8631	-13.8803	-13.9112	-13.9493	-13.986	-14.0138	-14.0318	-14.0477	-14.0804	-14.1105	-14.1305	-14.1717	-14.2163	-14.2969	-14.4033	-14.6102	-14.7164	2.7734	1.68089	1.14839	0.90745	0.423421	0.308776	0.140629	-0.0943205	-0.271245	-0.400186	-0.436799	-0.512967	-0.51795	-0.500507	-0.489411	-0.473884
-13.2443	-13.3042	-13.365	-13.4157	-13.4638	-13.5127	-13.5637	-13.6077	-13.648	-13.6858	-13.7243	-13.7555	-13.7891	-13.8301	-13.867	-13.9111	-13.9495	-13.964	-13.9879	-14.0134	-14.0501	-14.0795	-14.1183	-14.141	-14.1692	-14.189	-14.2204	-14.2459	-14.2661	-14.3309	-14.4204	-14.5474	-14.8631	-15.0075	-15.112	1.64285	1.03087	0.822565	0.431471	0.287389	0.140299	-0.121091	-0.288891	-0.393391	-0.441177	-0.513705	-0.526535	-0.508597	-0.501406	-0.48401
-13.3398	-13.4005	-13.4601	-13.5103	-13.5594	-13.6085	-13.6573	-13.7007	-13.7471	-13.7851	-13.8185	-13.8638	-13.9	-13.9399	-13.9726	-14.0072	-14.0444	-14.0569	-14.0852	-14.1159	-14.1499	-14.1804	-14.2137	-14.2399	-14.2666	-14.2906	-14.3208	-14.3437	-14.3869	-14.4485	-14.5341	-14.7281	-15.0935	-15.417	-15.72	-15.9988	0.859875	0.683346	0.40666	0.281898	0.060824	-0.0936483	-0.300419	-0.376061	-0.441188	-0.515889	-0.529238	-0.517972	-0.502026	-0.497412
-13.4352	-13.4909	-13.5447	-13.6022	-13.6524	-13.7006	-13.7506	-13.7954	-13.8335	-13.8784	-13.9166	-13.9609	-13.9971	-14.0361	-14.0797	-14.1137	-14.1295	-14.1534	-14.1878	-14.2319	-14.2626	-14.2809	-14.3229	-14.347	-14.3635	-14.3755	-14.4137	-14.4572	-14.507	-14.5633	-14.6824	-15.0335	-15.3949	-15.8195	-16.2187	-16.4751	0.462984	0.47577	0.303565	0.177053	0.0178453	-0.103354	-0.334767	-0.385016	-0.434443	-0.516803	-0.53176	-0.516931	-0.511826	-0.502553
-13.5321	-13.5864	-13.6413	-13.6964	-13.7452	-13.7964	-13.8473	-13.8926	-13.9317	-13.9721	-14.0118	-14.0556	-14.105	-14.1389	-14.1818	-14.2212	-14.2415	-14.2672	-14.2963	-14.3412	-14.3618	-14.3894	-14.4218	-14.442	-14.4673	-14.4853	-14.5283	-14.5833	-14.6604	-14.7173	-14.8949	-15.3075	-15.755	-16.1742	-16.3957	-16.675	0.0852567	0.0798807	0.0889713	0.136768	0.000915774	-0.177513	-0.387458	-0.392357	-0.44968	-0.515833	-0.526924	-0.524869	-0.520736	-0.5135
-13.6278	-13.6749	-13.7344	-13.7901	-13.8434	-13.8912	-13.9414	-13.9893	-14.0273	-14.067	-14.1091	-14.1517	-14.2047	-14.2476	-14.2841	-14.3185	-14.3469	-14.3686	-14.3975	-14.436	-14.465	-14.4954	-14.5337	-14.5552	-14.5838	-14.6077	-14.649	-14.7192	-14.8115	-14.9082	-15.1477	-15.6137	-16.0709	-16.4307	-16.6705	-16.9978	-0.0749532	0.0341829	-0.0592675	0.0539769	-0.118356	-0.366151	-0.41439	-0.406536	-0.459397	-0.524992	-0.528267	-0.528062	-0.536869	-0.520931
-13.7146	-13.77	-13.8304	-13.8886	-13.9447	-13.9941	-14.039	-14.0824	-14.1232	-14.1671	-14.2128	-14.2576	-14.303	-14.3413	-14.3787	-14.412	-14.4528	-14.4761	-14.5067	-14.5377	-14.5707	-14.5982	-14.6273	-14.6599	-14.6876	-14.7178	-14.7831	-14.8395	-14.955	-15.0794	-15.4265	-15.764	-16.3079	-16.66	-17.1183	-0.510885	-0.0978777	-0.16208	-0.20138	-0.12184	-0.285518	-0.460445	-0.451982	-0.437387	-0.470941	-0.523604	-0.527699	-0.53575	-0.543877	-0.533696
-13.8036	-13.8607	-13.921	-13.982	-14.0383	-14.0941	-14.1451	-14.1894	-14.2296	-14.2716	-14.3101	-14.3606	-14.4037	-14.4496	-14.4917	-14.5174	-14.5549	-14.5804	-14.604	-14.6345	-14.6721	-14.7085	-14.7322	-14.7612	-14.7843	-14.8193	-14.8899	-14.9486	-15.0881	-15.2897	-15.6194	-15.901	-16.3651	-16.9278	-17.3999	-17.4424	-0.340273	-0.193787	-0.294521	-0.217784	-0.44644	-0.535776	-0.496515	-0.481959	-0.490707	-0.519821	-0.528498	-0.536562	-0.54165	-0.535054
-13.9	-13.9581	-14.0184	-14.081	-14.1353	-14.1909	-14.2436	-14.2955	-14.3386	-14.383	-14.4222	-14.4691	-14.5118	-14.561	-14.5981	-14.6219	-14.656	-14.6815	-14.7018	-14.7293	-14.7646	-14.7937	-14.8244	-14.8521	-14.8849	-14.9433	-14.987	-15.0465	-15.2358	-15.4293	-15.7209	-15.9853	-16.4065	-17.0071	-17.6115	-17.6753	-0.47451	-0.33747	-0.32766	-0.334915	-0.541769	-0.563648	-0.534812	-0.514732	-0.517512	-0.521734	-0.535414	-0.537876	-0.538799	-0.529742
-13.9955	-14.0529	-14.1143	-14.1773	-14.2343	-14.2888	-14.3368	-14.3882	-14.4356	-14.4818	-14.5236	-14.5738	-14.6137	-14.6584	-14.6957	-14.7292	-14.7504	-14.782	-14.8058	-14.8263	-14.8601	-14.8852	-14.9265	-14.9507	-14.9882	-15.0565	-15.092	-15.1872	-15.3666	-15.4841	-15.7709	-16.1352	-16.469	-16.99	-17.5933	-18.089	-0.219847	-0.312515	-0.415639	-0.488998	-0.613345	-0.579278	-0.554984	-0.540793	-0.530839	-0.528565	-0.537481	-0.538553	-0.537788	-0.534425
-14.0863	-14.148	-14.2093	-14.2714	-14.3279	-14.3795	-14.4329	-14.4818	-14.5314	-14.579	-14.629	-14.6716	-14.7099	-14.7568	-14.8032	-14.8246	-14.8488	-14.8811	-14.9052	-14.9308	-14.9643	-14.9862	-15.0145	-15.0467	-15.0868	-15.1538	-15.2137	-15.3155	-15.4737	-15.6056	-15.9405	-16.3215	-16.5667	-16.9706	-17.6328	-18.2371	-0.184622	-0.243319	-0.467689	-0.60168	-0.63584	-0.587571	-0.551534	-0.562641	-0.536847	-0.536726	-0.541988	-0.541154	-0.543536	-0.526204
-14.1805	-14.2485	-14.3062	-14.3672	-14.4253	-14.4754	-14.5282	-14.5782	-14.631	-14.6809	-14.7359	-14.7757	-14.8118	-14.8561	-14.8983	-14.9189	-14.9432	-14.9806	-15.0132	-15.0322	-15.0762	-15.0922	-15.1184	-15.1418	-15.1889	-15.2662	-15.367	-15.4301	-15.5897	-15.7604	-16.1722	-16.4711	-16.7345	-17.1463	-17.7155	-18.2111	0.118268	-0.225956	-0.507503	-0.603898	-0.702677	-0.594891	-0.585735	-0.57736	-0.536317	-0.536553	-0.539682	-0.545746	-0.534352	-0.521151
-14.2741	-14.3418	-14.4016	-14.4627	-14.5238	-14.5747	-14.6253	-14.6771	-14.732	-14.7849	-14.8319	-14.8691	-14.9116	-14.9487	-14.9911	-15.0154	-15.0401	-15.0775	-15.1119	-15.1314	-15.1783	-15.1992	-15.2307	-15.2417	-15.2944	-15.3976	-15.4882	-15.5536	-15.705	-15.9398	-16.2251	-16.6501	-17.0365	-17.4692	-17.6647	0.810068	0.104663	-0.0791035	-0.500713	-0.631294	-0.721775	-0.634576	-0.604139	-0.583961	-0.540597	-0.537873	-0.544227	-0.542858	-0.527979	-0.515638
-14.3728	-14.4384	-14.4975	-14.5601	-14.6183	-14.6727	-14.7255	-14.7759	-14.8278	-14.8795	-14.9228	-14.9706	-15.0102	-15.0524	-15.085	-15.1131	-15.1381	-15.171	-15.2107	-15.2288	-15.2695	-15.2966	-15.3354	-15.3547	-15.4099	-15.5303	-15.595	-15.6633	-15.8408	-16.0738	-16.2869	-16.8758	-17.274	-17.7054	-17.7563	0.72684	0.190297	-0.140105	-0.460489	-0.659956	-0.633642	-0.640218	-0.628923	-0.585732	-0.543655	-0.542056	-0.543916	-0.542533	-0.524992	-0.51139
-14.4705	-14.5385	-14.5959	-14.6584	-14.718	-14.7685	-14.822	-14.8759	-14.9256	-14.9726	-15.019	-15.0659	-15.1097	-15.1505	-15.1863	-15.2097	-15.2333	-15.2698	-15.301	-15.3252	-15.357	-15.3916	-15.4278	-15.4691	-15.5276	-15.6423	-15.6967	-15.7636	-15.9362	-16.1791	-16.4919	-16.9781	-17.3349	-17.6529	-17.9592	-18.3038	0.792326	-0.344937	-0.463741	-0.716319	-0.545108	-0.641421	-0.631142	-0.591417	-0.544048	-0.546511	-0.544827	-0.542385	-0.523783	-0.503503
-14.5757	-14.6381	-14.6969	-14.7594	-14.8174	-14.8676	-14.9179	-14.9716	-15.0258	-15.0669	-15.1149	-15.1605	-15.2093	-15.2426	-15.2745	-15.3064	-15.3437	-15.3697	-15.3986	-15.429	-15.4612	-15.4902	-15.5325	-15.5693	-15.6375	-15.7501	-15.8203	-15.8625	-15.9913	-16.2915	-16.58	-16.9328	-17.3206	-17.7347	-18.115	-18.3835	0.352319	-0.32829	-0.486362	-0.579965	-0.518541	-0.628714	-0.634941	-0.581952	-0.543628	-0.547825	-0.548514	-0.548572	-0.525595	-0.502549
-14.6767	-14.7345	-14.7956	-14.8567	-14.9149	-14.9693	-15.0185	-15.075	-15.127	-15.1661	-15.2118	-15.2608	-15.2987	-15.3326	-15.3716	-15.4073	-15.4495	-15.4704	-15.4969	-15.5268	-15.5555	-15.5944	-15.6278	-15.664	-15.7173	-15.8389	-15.9351	-15.964	-16.0929	-16.3615	-16.6045	-16.9195	-17.3445	-17.7962	-18.2257	-18.5306	0.264345	-0.216806	-0.478733	-0.552275	-0.518576	-0.620278	-0.636706	-0.56885	-0.544615	-0.549279	-0.547793	-0.540157	-0.530514	-0.501703
-14.7724	-14.8312	-14.892	-14.9539	-15.0139	-15.0662	-15.118	-15.1715	-15.2213	-15.2581	-15.3043	-15.3465	-15.3889	-15.4166	-15.4662	-15.5001	-15.5392	-15.5724	-15.5981	-15.6183	-15.6558	-15.688	-15.72	-15.7575	-15.8006	-15.927	-16.0127	-16.0666	-16.1911	-16.4492	-16.7122	-17.0636	-17.4615	-17.8608	-18.2893	0.920892	0.202313	-0.227012	-0.487429	-0.556095	-0.539204	-0.62775	-0.605477	-0.568166	-0.543808	-0.544866	-0.540419	-0.532563	-0.523966	-0.506103
-14.8705	-14.9312	-14.9922	-15.0537	-15.1137	-15.1653	-15.2176	-15.2672	-15.3159	-15.3591	-15.4031	-15.4426	-15.4824	-15.5171	-15.5599	-15.5971	-15.6347	-15.6701	-15.6953	-15.7218	-15.7575	-15.7808	-15.8115	-15.8486	-15.9093	-15.9902	-16.0534	-16.1804	-16.3113	-16.5376	-16.8328	-17.2427	-17.5422	-17.9183	-18.3326	1.09671	0.26441	-0.255578	-0.496696	-0.594251	-0.555877	-0.612582	-0.585471	-0.571518	-0.545218	-0.541758	-0.534481	-0.524104	-0.519034	-0.51033
-14.9626	-15.0265	-15.0891	-15.1495	-15.2088	-15.2636	-15.315	-15.368	-15.4144	-15.455	-15.497	-15.5361	-15.5758	-15.616	-15.6507	-15.6923	-15.7275	-15.7641	-15.7929	-15.8309	-15.8593	-15.8856	-15.915	-15.9548	-15.989	-16.033	-16.1103	-16.2463	-16.4128	-16.7347	-16.8886	-17.2718	-17.566	-17.9856	1.6389	1.58248	0.511165	-0.315543	-0.527085	-0.57041	-0.57499	-0.603979	-0.578704	-0.564666	-0.540699	-0.532359	-0.525288	-0.520292	-0.515694	-0.516081
-15.0551	-15.1221	-15.1878	-15.2483	-15.3056	-15.3581	-15.4065	-15.4623	-15.5096	-15.5469	-15.5883	-15.6286	-15.6674	-15.7082	-15.7465	-15.7915	-15.8199	-15.8525	-15.8856	-15.9154	-15.9441	-15.9859	-16.0213	-16.0698	-16.0796	-16.122	-16.1107	-16.3442	-16.4788	-16.7786	-16.8337	-17.2967	-17.6558	-18.2557	1.74956	1.60521	0.760523	-0.349311	-0.532657	-0.575696	-0.574935	-0.624687	-0.58016	-0.557018	-0.540125	-0.526639	-0.519567	-0.517817	-0.513853	-0.512182
-15.1567	-15.2186	-15.2843	-15.3437	-15.3995	-15.4526	-15.5045	-15.5514	-15.6035	-15.6431	-15.685	-15.7283	-15.7678	-15.812	-15.8484	-15.8879	-15.925	-15.9543	-15.9851	-16.0108	-16.0425	-16.0793	-16.1231	-16.1599	-16.2033	-16.1247	-16.1913	-16.377	-16.4762	-16.6428	-16.5481	-17.2602	2.94303	2.43615	1.91046	1.71755	0.910121	-0.307979	-0.540289	-0.561623	-0.614094	-0.643063	-0.584483	-0.552024	-0.534756	-0.522697	-0.520209	-0.517984	-0.507252	-0.504544
-15.2416	-15.3122	-15.3768	-15.4365	-15.4931	-15.5474	-15.6008	-15.6533	-15.7029	-15.74	-15.7849	-15.8238	-15.8711	-15.9168	-15.9558	-15.991	-16.0225	-16.0579	-16.0826	-16.105	-16.1324	-16.165	-16.225	-16.2677	-16.2972	-16.187	-16.3128	-16.355	-16.3519	-16.0256	-15.6014	3.45561	2.86819	2.4431	2.08536	1.72337	0.798112	-0.18476	-0.537008	-0.597769	-0.685554	-0.658221	-0.603645	-0.5488	-0.53095	-0.520246	-0.519374	-0.51094	-0.502438	-0.50141
-15.334	-15.4086	-15.4736	-15.5332	-15.5921	-15.6474	-15.6966	-15.7558	-15.804	-15.8411	-15.8861	-15.9327	-15.976	-16.0207	-16.054	-16.0881	-16.1193	-16.1451	-16.1681	-16.1969	-16.2261	-16.2621	-16.3166	-16.3831	-16.3696	-16.2932	-16.3317	-16.4133	-16.2742	-15.3424	-14.2128	3.04089	2.69279	2.30556	2.03339	1.48012	0.694483	-0.201015	-0.58543	-0.646972	-0.765248	-0.677611	-0.599945	-0.545395	-0.529834	-0.523686	-0.516308	-0.510702	-0.49943	-0.49388
-15.4364	-15.5082	-15.5728	-15.6303	-15.687	-15.7439	-15.7956	-15.8467	-15.9036	-15.9459	-15.9914	-16.0354	-16.0761	-16.1198	-16.1618	-16.1961	-16.2306	-16.2524	-16.2606	-16.289	-16.326	-16.3658	-16.4085	-16.4613	-16.4022	-16.3556	-16.3435	-16.4362	-16.1019	-14.7366	3.64147	2.73342	2.46244	2.0585	1.61271	1.01615	0.530615	-0.32629	-0.602013	-0.754784	-0.825863	-0.67529	-0.587294	-0.546741	-0.532101	-0.524207	-0.514794	-0.507318	-0.496544	-0.491371
-15.531	-15.6079	-15.6667	-15.7273	-15.7852	-15.8416	-15.8911	-15.9352	-15.9961	-16.0461	-16.0914	-16.1355	-16.1791	-16.2216	-16.2584	-16.2964	-16.328	-16.3513	-16.3737	-16.3975	-16.4279	-16.4627	-16.5078	-16.5458	-16.4456	-16.4423	-16.3459	-16.3936	-15.7058	-13.2901	3.08716	2.19511	2.06483	1.65214	1.07094	0.567313	0.301704	-0.435109	-0.636867	-0.851986	-0.809826	-0.663627	-0.580074	-0.548552	-0.532502	-0.526211	-0.518507	-0.505986	-0.494801	-0.486137
-15.6336	-15.707	-15.7691	-15.8284	-15.885	-15.9359	-15.992	-16.0386	-16.0915	-16.1377	-16.1842	-16.2317	-16.2774	-16.3191	-16.3549	-16.3933	-16.4287	-16.4548	-16.4738	-16.5008	-16.5378	-16.5746	-16.6103	-16.6246	-16.5042	-16.5083	-16.3364	-16.3224	-15.3905	-13.3077	1.45783	-0.404139	1.50936	0.998221	0.469071	0.254513	-0.0815222	-0.617691	-0.781226	-0.772061	-0.771199	-0.64146	-0.574622	-0.541242	-0.534611	-0.528518	-0.522174	-0.508062	-0.494764	-0.484404
-15.7262	-15.7992	-15.8618	-15.9254	-15.9802	-16.0321	-16.0853	-16.1426	-16.1867	-16.2299	-16.2717	-16.3168	-16.3665	-16.4086	-16.4469	-16.4794	-16.5166	-16.5517	-16.5799	-16.5965	-16.634	-16.6647	-16.7085	-16.6942	-16.5924	-16.5949	-16.4021	-16.1936	-15.1746	-10.5848	-10.4176	-9.61862	-1.41098	0.216268	-5.8335	-4.3526	-1.12779	-0.904053	-0.749487	-0.714897	-0.761843	-0.581462	-0.566549	-0.537663	-0.529506	-0.529766	-0.52496	-0.511144	-0.498363	-0.482541
-15.8155	-15.8914	-15.9588	-16.0193	-16.0766	-16.13	-16.184	-16.2359	-16.2769	-16.3239	-16.3658	-16.4123	-16.4571	-16.5003	-16.5352	-16.5699	-16.6087	-16.6437	-16.6684	-16.6951	-16.7304	-16.7511	-16.7969	-16.784	-16.6669	-16.5745	-16.5961	-16.4017	-15.1247	-12.8893	-11.4153	-9.63058	-9.00765	-7.29538	-5.45911	-3.89231	-2.92563	-0.909479	-0.831921	-0.721789	-0.71991	-0.562634	-0.579643	-0.538184	-0.528872	-0.526171	-0.520826	-0.510703	-0.495068	-0.483602
-15.918	-15.9865	-16.0578	-16.1171	-16.1738	-16.2288	-16.2761	-16.325	-16.3736	-16.4206	-16.4719	-16.5094	-16.552	-16.59	-16.6238	-16.6618	-16.6998	-16.7353	-16.7618	-16.7836	-16.8181	-16.8584	-16.895	-16.8706	-16.7482	-16.6295	-16.6872	-16.7344	-15.6803	-12.868	-11.3806	-9.78409	-8.80056	-7.64569	-5.26104	-4.00465	-2.89635	-1.69316	-0.76344	-0.765282	-0.61863	-0.557414	-0.571831	-0.539203	-0.529091	-0.520344	-0.515972	-0.506476	-0.491674	-0.478419
-16.0085	-16.0831	-16.1521	-16.2124	-16.2692	-16.3252	-16.3684	-16.4216	-16.4717	-16.5193	-16.5718	-16.615	-16.6481	-16.6874	-16.7203	-16.7549	-16.7995	-16.8364	-16.8689	-16.8903	-16.9164	-16.9552	-16.9971	-16.9313	-16.784	-16.7161	-16.8196	-16.7408	-16.0077	-11.7769	-10.9329	-9.89476	-8.53763	-5.55308	-2.1728	-1.18712	-1.42354	-1.43067	-0.890707	-0.705952	-0.579676	-0.573582	-0.560889	-0.539907	-0.525768	-0.515623	-0.509105	-0.501941	-0.491751	-0.474888
-16.1081	-16.1797	-16.2475	-16.3107	-16.3701	-16.4155	-16.4692	-16.5221	-16.5747	-16.6274	-16.6768	-16.715	-16.749	-16.79	-16.8229	-16.8559	-16.8981	-16.9338	-16.9696	-17.0139	-17.029	-17.0635	-17.0689	-17.013	-16.8544	-16.8693	-16.7927	-16.6714	-15.0933	-11.7345	-10.7334	-9.64309	-8.67987	-4.07855	-1.73726	-0.983195	-1.40112	-1.07266	-0.923436	-0.611521	-0.572466	-0.574306	-0.553846	-0.540458	-0.526535	-0.513937	-0.504469	-0.499431	-0.491009	-0.471079
-16.2094	-16.2785	-16.3467	-16.4133	-16.4704	-16.519	-16.5697	-16.6139	-16.6707	-16.7227	-16.7705	-16.8099	-16.8557	-16.9053	-16.9301	-16.9641	-16.9977	-17.0404	-17.0785	-17.1208	-17.1349	-17.1681	-17.1743	-17.0769	-16.9778	-16.9043	-16.7738	-16.589	-15.9736	-12.1173	-10.7284	-9.43955	-0.101513	-1.98071	-2.02164	-1.16618	-0.886933	-1.06593	-0.89495	-0.583694	-0.588664	-0.555037	-0.553872	-0.541068	-0.52795	-0.513761	-0.500533	-0.494921	-0.487873	-0.467781
-16.3071	-16.3774	-16.4468	-16.5095	-16.5624	-16.6134	-16.6705	-16.7177	-16.7642	-16.8164	-16.8619	-16.9077	-16.9606	-17.0069	-17.0365	-17.0697	-17.1132	-17.1542	-17.1973	-17.2304	-17.2589	-17.2925	-17.291	-17.1061	-17.0214	-16.9272	-16.7636	-16.6527	-16.2457	-11.7655	-11.2037	-0.241283	0.195941	-1.37449	-1.88087	-1.06321	-0.851924	-0.898666	-0.902489	-0.642907	-0.564412	-0.550098	-0.552478	-0.543104	-0.527415	-0.515158	-0.500959	-0.493399	-0.492405	-0.468722
-16.3992	-16.4726	-16.5399	-16.6041	-16.6597	-16.7142	-16.7698	-16.8227	-16.8604	-16.9112	-16.9583	-17.0055	-17.061	-17.1067	-17.137	-17.1788	-17.2208	-17.2585	-17.3062	-17.3383	-17.3649	-17.4003	-17.4283	-17.2323	-17.0893	-16.9946	-16.6963	-16.2088	-15.9747	-12.4989	-11.4982	-0.991531	-0.202241	-1.11146	-1.31953	-0.962639	-0.744757	-0.769088	-0.920277	-0.703142	-0.574712	-0.55179	-0.551168	-0.539785	-0.52759	-0.514343	-0.501999	-0.494883	-0.485897	-0.465649
-16.4967	-16.57	-16.637	-16.7003	-16.7544	-16.8132	-16.8699	-16.9185	-16.9627	-17.007	-17.0508	-17.1061	-17.1556	-17.2049	-17.2477	-17.2844	-17.3258	-17.367	-17.4067	-17.4383	-17.4643	-17.4988	-17.5313	-17.4223	-17.1684	-17.0523	-17.0265	-16.799	-15.8671	-12.6333	-4.61168	-1.22978	-0.506327	-1.01401	-0.986699	-0.850024	-0.678769	-0.692693	-0.850036	-0.698236	-0.602795	-0.555674	-0.550016	-0.536207	-0.522655	-0.512322	-0.506821	-0.500156	-0.487513	-0.460666
-16.5936	-16.6658	-16.7349	-16.7987	-16.8561	-16.9117	-16.9627	-17.016	-17.0648	-17.1095	-17.1525	-17.2051	-17.2529	-17.3052	-17.3479	-17.3907	-17.4317	-17.4733	-17.507	-17.5432	-17.5714	-17.5978	-17.6563	-17.6388	-17.3019	-17.188	-17.0202	-16.9857	-17.1398	-14.3	-3.27626	-1.4658	-0.976497	-0.849626	-0.819172	-0.727665	-0.673695	-0.66607	-0.730018	-0.722186	-0.602546	-0.558912	-0.549711	-0.534098	-0.523591	-0.511754	-0.508735	-0.497956	-0.487145	-0.45993
-16.6913	-16.7657	-16.8342	-16.8982	-16.9536	-17.0061	-17.0611	-17.1132	-17.1686	-17.2171	-17.2583	-17.3087	-17.3553	-17.4073	-17.4423	-17.4863	-17.5253	-17.566	-17.597	-17.6286	-17.6595	-17.6927	-17.7548	-17.7692	-17.5601	-17.3296	-17.202	-17.1707	-17.0789	-14.7636	-2.06831	-2.26373	-1.48297	-0.842789	-0.612074	-0.482957	-0.637106	-0.670204	-0.651108	-0.701603	-0.626494	-0.569693	-0.548644	-0.53688	-0.522711	-0.511855	-0.502581	-0.495036	-0.486001	-0.455921
-16.7847	-16.862	-16.9284	-16.9932	-17.0498	-17.1063	-17.1596	-17.2165	-17.2752	-17.3228	-17.3697	-17.4208	-17.4591	-17.5036	-17.5351	-17.5732	-17.6121	-17.647	-17.686	-17.7211	-17.7618	-17.7985	-17.8543	-17.8893	-17.7868	-17.4948	-17.4239	-17.3124	-17.0259	-1.71123	-1.51197	-2.00013	-1.69701	-1.00482	-0.430645	-0.404302	-0.444609	-0.627621	-0.679616	-0.690768	-0.646859	-0.583355	-0.548069	-0.537569	-0.525455	-0.509271	-0.501075	-0.493407	-0.483144	-0.451636
-16.8754	-16.9514	-17.0248	-17.0894	-17.1499	-17.2043	-17.2622	-17.3186	-17.3721	-17.4297	-17.4696	-17.516	-17.5606	-17.6035	-17.6365	-17.6765	-17.7155	-17.7507	-17.7795	-17.8206	-17.8565	-17.9029	-17.9446	-18.0048	-17.9208	-17.7511	-17.6566	-17.4274	-17.18	-1.31678	-1.14288	-1.48056	-1.02114	-0.628598	-0.39361	-0.418655	-0.423811	-0.498028	-0.641997	-0.709441	-0.685014	-0.586263	-0.547124	-0.53712	-0.523626	-0.505758	-0.494839	-0.490401	-0.477885	-0.451399
-16.9713	-17.0482	-17.1225	-17.1878	-17.2519	-17.3055	-17.3611	-17.4173	-17.4752	-17.5327	-17.5584	-17.6093	-17.6548	-17.697	-17.7382	-17.7775	-17.8132	-17.8527	-17.8801	-17.9192	-17.9542	-18.001	-18.0581	-18.1163	-18.0484	-17.9251	-17.8236	-17.5914	-17.3657	-1.17408	-1.12102	-0.929974	-0.481072	-0.366816	-0.262463	-0.239266	-0.269596	-0.323132	-0.652237	-0.710429	-0.70107	-0.580326	-0.54893	-0.535667	-0.517847	-0.500774	-0.489033	-0.486147	-0.473202	-0.450688
-17.0715	-17.1496	-17.2183	-17.2863	-17.3507	-17.4046	-17.4615	-17.517	-17.5728	-17.629	-17.6644	-17.7045	-17.7436	-17.7983	-17.8355	-17.8769	-17.9171	-17.9492	-17.9784	-18.0185	-18.0514	-18.104	-18.1803	-18.2311	-18.1627	-18.0751	-17.9752	-17.7504	-17.5921	-1.33011	-0.748497	-0.460555	-0.290785	-0.331196	-0.247846	-0.19658	-0.239058	-0.275335	-0.559236	-0.697144	-0.700544	-0.575956	-0.548084	-0.528198	-0.512433	-0.497834	-0.484389	-0.476047	-0.464157	-0.447227
-17.1741	-17.2519	-17.3191	-17.3842	-17.4493	-17.5122	-17.5556	-17.6124	-17.6595	-17.7108	-17.7734	-17.8002	-17.8432	-17.8964	-17.9358	-17.9786	-18.0201	-18.0488	-18.0836	-18.1181	-18.1553	-18.2203	-18.283	-18.3564	-18.3008	-18.2177	-18.1115	-17.9734	-17.7787	-1.16869	-0.929751	-0.206169	-0.236208	-0.295682	-0.255455	-0.264195	-0.244429	-0.283366	-0.522639	-0.690126	-0.670702	-0.571159	-0.541622	-0.521506	-0.510404	-0.497738	-0.480399	-0.466553	-0.456481	-0.43919
-17.2727	-17.3506	-17.4201	-17.4859	-17.5517	-17.6164	-17.6661	-17.7113	-17.7586	-17.8125	-17.8678	-17.9022	-17.9422	-17.9911	-18.0334	-18.073	-18.118	-18.1477	-18.1818	-18.2241	-18.2666	-18.3152	-18.3856	-18.4558	-18.4879	-18.3618	-18.2566	-18.0919	-17.8942	-1.37945	-0.907465	-0.258195	-0.255299	-0.221616	-0.215114	-0.351621	-0.258254	-0.333079	-0.500903	-0.658522	-0.609259	-0.553984	-0.53736	-0.522025	-0.509992	-0.493157	-0.477209	-0.464068	-0.446093	-0.436621
-17.3699	-17.4478	-17.5183	-17.5879	-17.6541	-17.7169	-17.7699	-17.8243	-17.8638	-17.9165	-17.9668	-18.0085	-18.0503	-18.0883	-18.133	-18.1754	-18.2168	-18.2532	-18.2942	-18.3387	-18.3745	-18.4102	-18.4914	-18.5612	-18.6234	-18.5769	-18.3405	-18.1555	-17.7493	-1.38524	-0.846738	-0.368031	-0.224925	-0.173753	-0.235024	-0.376452	-0.326312	-0.435317	-0.499157	-0.631581	-0.578129	-0.547959	-0.534439	-0.516863	-0.501065	-0.488673	-0.472834	-0.459571	-0.44228	-0.425167
-17.4671	-17.5463	-17.6155	-17.6818	-17.7496	-17.8118	-17.8695	-17.9229	-17.974	-18.0223	-18.0597	-18.1027	-18.1489	-18.2016	-18.2413	-18.2821	-18.3273	-18.3643	-18.4024	-18.4445	-18.482	-18.5173	-18.5931	-18.6648	-18.7283	-18.6903	-18.4031	-18.0177	-17.6683	-1.23618	-0.975991	-0.586849	-0.333689	-0.265613	-0.292041	-0.407974	-0.442604	-0.467634	-0.51295	-0.58578	-0.568302	-0.551284	-0.528461	-0.513363	-0.492724	-0.476859	-0.4652	-0.454864	-0.438393	-0.420627
-17.5594	-17.6396	-17.7086	-17.7792	-17.8464	-17.9105	-17.972	-18.0234	-18.0734	-18.1221	-18.173	-18.2195	-18.2671	-18.3126	-18.3613	-18.4072	-18.4517	-18.4843	-18.5165	-18.5556	-18.5879	-18.6243	-18.6633	-18.7974	-18.8368	-18.7876	-18.5445	-17.8964	-17.6093	-17.3637	-1.35329	-0.905895	-0.602737	-0.506117	-0.45588	-0.476457	-0.470205	-0.475967	-0.504917	-0.587105	-0.563704	-0.547663	-0.523972	-0.506549	-0.491373	-0.471212	-0.452667	-0.450775	-0.437395	-0.413268
-17.6542	-17.7383	-17.8066	-17.8769	-17.9416	-18.0091	-18.0692	-18.1259	-18.1687	-18.2272	-18.2724	-18.3201	-18.3706	-18.4214	-18.4661	-18.507	-18.5567	-18.5934	-18.6301	-18.665	-18.6966	-18.6993	-18.7514	-18.9045	-18.8876	-18.8333	-18.4841	-17.8347	-17.5604	-17.248	-1.94651	-1.22951	-0.901418	-0.759175	-0.669333	-0.582752	-0.495097	-0.453863	-0.490044	-0.576978	-0.575939	-0.538222	-0.52008	-0.502433	-0.486185	-0.465764	-0.447455	-0.442249	-0.431198	-0.407581
-17.7531	-17.8385	-17.9081	-17.9759	-18.0403	-18.1071	-18.1678	-18.2224	-18.2726	-18.3295	-18.3795	-18.4243	-18.4731	-18.5281	-18.5673	-18.6075	-18.6511	-18.6977	-18.7343	-18.7666	-18.7818	-18.7825	-18.8741	-18.9147	-18.9116	-18.7405	-18.4118	-17.7237	-17.4972	-17.424	-2.06595	-1.31407	-1.10596	-0.910308	-0.733087	-0.613027	-0.495264	-0.464526	-0.4749	-0.575667	-0.563717	-0.537815	-0.509065	-0.492901	-0.47739	-0.460523	-0.449792	-0.433682	-0.426059	-0.401497
-17.853	-17.9308	-18.0037	-18.073	-18.1398	-18.2029	-18.2633	-18.3171	-18.3734	-18.4305	-18.485	-18.5269	-18.5769	-18.6296	-18.6734	-18.7136	-18.7549	-18.7889	-18.8348	-18.8745	-18.8513	-18.864	-18.9715	-18.9812	-18.8768	-18.7026	-18.2886	-17.9989	-17.6499	-2.56895	-1.93564	-1.45615	-1.17818	-0.925786	-0.739229	-0.578058	-0.536429	-0.497259	-0.510291	-0.587508	-0.562058	-0.537479	-0.497976	-0.479302	-0.468962	-0.457283	-0.444005	-0.431121	-0.414123	-0.397304
-17.9496	-18.0286	-18.103	-18.17	-18.2334	-18.2953	-18.3592	-18.4128	-18.4686	-18.5229	-18.5845	-18.6349	-18.6855	-18.7324	-18.7795	-18.8218	-18.8618	-18.9007	-18.9382	-18.9451	-18.9281	-18.9519	-19.0641	-18.9751	-18.7527	-18.7214	-18.1685	-17.9477	-17.5356	-2.41573	-1.74967	-1.33953	-1.11901	-0.864692	-0.7236	-0.579784	-0.546428	-0.529051	-0.551291	-0.580063	-0.560508	-0.541637	-0.496933	-0.476259	-0.458388	-0.447859	-0.435532	-0.418977	-0.400162	-0.387662
-18.0501	-18.1248	-18.2004	-18.2665	-18.3312	-18.3949	-18.459	-18.5144	-18.57	-18.624	-18.6858	-18.7496	-18.7929	-18.8321	-18.8827	-18.9305	-18.9735	-19.0096	-19.0477	-19.0447	-19.0243	-19.0624	-19.0774	-18.9771	-18.7973	-18.5335	-17.9656	-17.9705	-3.28463	-2.31953	-1.52036	-1.25708	-1.0665	-0.863831	-0.714667	-0.642633	-0.550523	-0.570448	-0.582857	-0.574536	-0.548596	-0.53177	-0.497925	-0.472372	-0.447664	-0.433327	-0.42091	-0.405822	-0.387626	-0.373428
-18.1491	-18.2213	-18.3004	-18.367	-18.4303	-18.494	-18.557	-18.6187	-18.6767	-18.7322	-18.7917	-18.8574	-18.9023	-18.9379	-18.986	-19.0386	-19.0838	-19.1236	-19.1549	-19.1359	-19.1187	-19.14	-19.0511	-19.0392	-18.7482	-18.5845	-18.6263	-19.0497	-4.38448	-2.58513	-1.64436	-1.33678	-1.16691	-0.971821	-0.748089	-0.606445	-0.601978	-0.608813	-0.584169	-0.560289	-0.539773	-0.514945	-0.489694	-0.466005	-0.44097	-0.426586	-0.409235	-0.39197	-0.37547	-0.360488
-18.2432	-18.3227	-18.4001	-18.4652	-18.5288	-18.5956	-18.6594	-18.7249	-18.7837	-18.8413	-18.8975	-18.9633	-19.0148	-19.0493	-19.0941	-19.1427	-19.1954	-19.2343	-19.2644	-19.2399	-19.185	-19.1792	-19.059	-19.0383	-18.692	-18.7571	-19.1138	-19.0791	-19.0903	-3.41652	-2.36323	-1.64594	-1.41811	-1.19686	-0.936868	-0.565385	-0.591445	-0.657744	-0.570044	-0.551526	-0.524657	-0.507431	-0.479822	-0.464804	-0.447168	-0.425806	-0.404077	-0.381536	-0.365552	-0.355606
-18.3461	-18.4221	-18.4995	-18.5686	-18.6358	-18.7029	-18.7676	-18.8328	-18.8917	-18.9505	-19.0087	-19.0653	-19.1204	-19.1641	-19.2051	-19.2463	-19.2959	-19.3329	-19.3526	-19.3197	-19.3039	-19.1935	-19.0683	-19.035	-18.7913	-18.9305	-19.1784	-19.1226	-19.0079	-19.0965	-1.96589	-1.84895	-1.72549	-1.56337	-1.20269	-0.652297	-0.664661	-0.639888	-0.562361	-0.533999	-0.514402	-0.502115	-0.474694	-0.460039	-0.440101	-0.425764	-0.403487	-0.382722	-0.360659	-0.345729
-18.4416	-18.5223	-18.6001	-18.6722	-18.7421	-18.809	-18.8737	-18.9379	-18.9964	-19.0631	-19.1217	-19.1748	-19.2313	-19.2704	-19.3156	-19.356	-19.3892	-19.4194	-19.449	-19.4151	-19.3827	-19.1694	-19.097	-19.0241	-18.9714	-19.0835	-19.1817	-18.8499	-18.9261	-19.0005	-3.03625	-2.19192	-1.8069	-1.69883	-1.20003	-0.77451	-0.666037	-0.606118	-0.545973	-0.5194	-0.508247	-0.499182	-0.470302	-0.457237	-0.438802	-0.420083	-0.398082	-0.381522	-0.357445	-0.338068
-18.5338	-18.6106	-18.6953	-18.7657	-18.8374	-18.9107	-18.9786	-19.0415	-19.102	-19.1678	-19.2264	-19.2792	-19.3396	-19.3798	-19.42	-19.4644	-19.4982	-19.5378	-19.5515	-19.5367	-19.4826	-19.2425	-19.1013	-19.0873	-19.0006	-19.3577	-19.103	-18.9517	-18.5023	-18.8234	-4.0592	-2.58666	-2.06941	-1.67842	-0.994386	-0.806656	-0.67061	-0.593804	-0.530364	-0.51326	-0.495022	-0.48366	-0.464269	-0.452074	-0.429603	-0.409984	-0.392542	-0.370364	-0.357448	-0.327208
-18.626	-18.7079	-18.789	-18.8618	-18.9329	-19.0048	-19.0733	-19.1422	-19.2043	-19.271	-19.3285	-19.3816	-19.4442	-19.4891	-19.5314	-19.5669	-19.6086	-19.6489	-19.659	-19.6611	-19.5745	-19.4039	-19.0187	-19.1188	-19.3154	-19.4858	-19.2783	-18.8378	-18.7412	-18.334	-17.8246	-3.83796	-1.93698	-1.32707	-0.891231	-0.798727	-0.648341	-0.579303	-0.529522	-0.501706	-0.491198	-0.470265	-0.454747	-0.445214	-0.421004	-0.398756	-0.382168	-0.363015	-0.352801	-0.326633
-18.7202	-18.8072	-18.8881	-18.9607	-19.0309	-19.1034	-19.1693	-19.2354	-19.3028	-19.3646	-19.4261	-19.4877	-19.5375	-19.5879	-19.6332	-19.6721	-19.7121	-19.7484	-19.7607	-19.7974	-19.6411	-19.5487	-18.96	-19.1453	-19.3471	-19.3926	-19.3154	-19.0013	-18.5614	-18.0539	-17.6099	-4.78215	-1.84771	-0.963899	-0.861966	-0.74786	-0.637455	-0.547673	-0.51362	-0.509129	-0.483918	-0.463678	-0.451496	-0.438717	-0.414058	-0.392575	-0.369724	-0.354557	-0.339963	-0.323726
-18.8247	-18.9114	-18.9912	-19.0637	-19.1397	-19.2038	-19.2681	-19.3361	-19.402	-19.4652	-19.5302	-19.5902	-19.6518	-19.6958	-19.7415	-19.7812	-19.8207	-19.8566	-19.8813	-19.9082	-19.7623	-19.6636	-19.1074	-18.9184	-19.2747	-19.3057	-19.2468	-19.1475	-18.984	-18.4331	-17.9281	-4.16106	-1.04103	-0.915427	-0.840628	-0.741228	-0.622823	-0.51766	-0.502022	-0.4952	-0.480787	-0.454993	-0.443848	-0.433661	-0.405068	-0.383569	-0.359643	-0.344149	-0.327429	-0.312611
-18.93	-19.0165	-19.0926	-19.1658	-19.236	-19.3066	-19.3695	-19.4371	-19.5032	-19.57	-19.6383	-19.7015	-19.7577	-19.8079	-19.8577	-19.9001	-19.9441	-19.9749	-20.0164	-20.0222	-19.9175	-19.7755	-19.474	-18.993	-19.0183	-19.3269	-19.2543	-19.2507	-19.405	-19.0425	-1.20203	-1.29255	-1.01105	-0.888167	-0.844341	-0.767708	-0.610402	-0.503781	-0.488661	-0.474664	-0.465602	-0.45835	-0.432595	-0.421342	-0.394872	-0.375109	-0.347937	-0.328447	-0.312961	-0.291052
-19.03	-19.1133	-19.1903	-19.2656	-19.3386	-19.4075	-19.4747	-19.5443	-19.6053	-19.6722	-19.7486	-19.8121	-19.8641	-19.9141	-19.971	-20.0183	-20.0645	-20.0949	-20.1565	-20.1348	-20.043	-19.8492	-19.7157	-19.5305	-18.8275	-19.2298	-19.0161	-18.6491	-17.8798	-1.2437	-0.63918	-1.04262	-0.99128	-0.889893	-0.830862	-0.7424	-0.582667	-0.491082	-0.469192	-0.463954	-0.450152	-0.445518	-0.42978	-0.406039	-0.384036	-0.363069	-0.336588	-0.315787	-0.299269	-0.29046
-19.1276	-19.2144	-19.2923	-19.3703	-19.4432	-19.5155	-19.5847	-19.6534	-19.7185	-19.7821	-19.8513	-19.9179	-19.9803	-20.0296	-20.0831	-20.1253	-20.1683	-20.1998	-20.2785	-20.259	-20.1313	-19.9716	-19.9506	-19.6589	-19.1772	-19.0304	-19.0384	-18.9592	-18.806	-0.601434	-0.522137	-0.993773	-0.902806	-0.829224	-0.784724	-0.727478	-0.556693	-0.483781	-0.458591	-0.4563	-0.446837	-0.440534	-0.429976	-0.395393	-0.373419	-0.350321	-0.322801	-0.304106	-0.287499	-0.272776
-19.2295	-19.3185	-19.395	-19.4743	-19.5506	-19.6236	-19.6941	-19.7617	-19.825	-19.8903	-19.9584	-20.0314	-20.0898	-20.1354	-20.1883	-20.2303	-20.2642	-20.3228	-20.3963	-20.3853	-20.2033	-20.1266	-20.1026	-19.6579	-19.3512	-18.9135	-19.1774	-19.263	-19.0769	-0.607296	-0.426818	-0.915933	-0.769856	-0.762145	-0.744601	-0.680984	-0.519121	-0.480968	-0.451423	-0.447059	-0.439606	-0.425148	-0.41852	-0.381298	-0.368145	-0.340831	-0.312596	-0.284327	-0.264276	-0.254483
-19.3367	-19.4306	-19.506	-19.5855	-19.6622	-19.7345	-19.8063	-19.8747	-19.9332	-19.9994	-20.0646	-20.143	-20.198	-20.244	-20.2827	-20.3277	-20.3712	-20.4261	-20.5023	-20.5149	-20.377	-20.2428	-20.1593	-19.7464	-19.3888	-19.2169	-18.9906	-19.3122	-18.8689	-0.605196	-0.441034	-0.744437	-0.652119	-0.641594	-0.707645	-0.612523	-0.526693	-0.464743	-0.445628	-0.441944	-0.432044	-0.412646	-0.407733	-0.375379	-0.35629	-0.332584	-0.300808	-0.27584	-0.257345	-0.240131
-19.4387	-19.5333	-19.6091	-19.6871	-19.7685	-19.8454	-19.919	-19.9855	-20.0417	-20.1057	-20.1739	-20.251	-20.3073	-20.3584	-20.3812	-20.4286	-20.4728	-20.534	-20.6173	-20.6425	-20.6335	-20.4349	-20.1425	-19.8284	-19.6484	-19.3804	-18.9005	-18.5166	-0.956934	-0.592256	-0.659387	-0.676684	-0.588154	-0.570299	-0.611424	-0.576896	-0.511502	-0.460961	-0.442587	-0.430606	-0.422023	-0.401096	-0.39651	-0.3674	-0.339737	-0.320493	-0.295686	-0.270278	-0.246966	-0.237693
-19.5519	-19.6429	-19.7201	-19.795	-19.8708	-19.9466	-20.0212	-20.0949	-20.1532	-20.2153	-20.2895	-20.3648	-20.4206	-20.4706	-20.498	-20.5374	-20.577	-20.6409	-20.7121	-20.8217	-20.8356	-20.6076	-20.1994	-19.859	-19.9143	-19.4814	-18.8328	-18.1399	-0.920295	-0.679005	-0.751939	-0.715641	-0.563489	-0.547871	-0.536533	-0.558397	-0.507802	-0.459912	-0.434207	-0.422563	-0.414028	-0.398728	-0.382487	-0.351518	-0.329609	-0.30617	-0.285364	-0.264485	-0.244715	-0.231956
-19.6578	-19.7499	-19.827	-19.9034	-19.9799	-20.0532	-20.1249	-20.2016	-20.2549	-20.3163	-20.3867	-20.4646	-20.5255	-20.5634	-20.6061	-20.6515	-20.6927	-20.7606	-20.8073	-20.9519	-20.9716	-20.7541	-20.4706	-20.1944	-19.8416	-19.3683	-18.6388	-1.5762	-1.08812	-0.899449	-0.773319	-0.697113	-0.557009	-0.563303	-0.511646	-0.557865	-0.487824	-0.455085	-0.433512	-0.415432	-0.406379	-0.387083	-0.367274	-0.342078	-0.317091	-0.296784	-0.274097	-0.260623	-0.253297	-0.231808
-19.7648	-19.8548	-19.9337	-20.0121	-20.0882	-20.1649	-20.2314	-20.3008	-20.3675	-20.4321	-20.5012	-20.5767	-20.6379	-20.6676	-20.7152	-20.7549	-20.7925	-20.8679	-20.8983	-21.0558	-21.1255	-20.8445	-20.7566	-20.3927	-19.7217	-19.2916	-19.4628	-1.68798	-1.18741	-0.729017	-0.868594	-0.745393	-0.594247	-0.535554	-0.509049	-0.534279	-0.457652	-0.44701	-0.422495	-0.409145	-0.396479	-0.385388	-0.360145	-0.33083	-0.308408	-0.292252	-0.272379	-0.257481	-0.24813	-0.231914
-19.8704	-19.96	-20.039	-20.1217	-20.2016	-20.2689	-20.3386	-20.4095	-20.4829	-20.5482	-20.6187	-20.6854	-20.7456	-20.7834	-20.8305	-20.875	-20.9089	-20.9471	-21.0063	-21.1681	-21.2453	-21.0631	-20.8804	-20.5388	-19.7238	-19.892	-19.9705	-1.74741	-0.990487	-0.628719	-0.746776	-0.698754	-0.610793	-0.550254	-0.52312	-0.502846	-0.437338	-0.429382	-0.414705	-0.40558	-0.39092	-0.377103	-0.350112	-0.319779	-0.294902	-0.280078	-0.262182	-0.252867	-0.234774	-0.2194
-19.9678	-20.057	-20.144	-20.2266	-20.301	-20.3774	-20.4482	-20.5207	-20.5943	-20.665	-20.7317	-20.7957	-20.8584	-20.8942	-20.9434	-20.9844	-21.0287	-21.0607	-21.1227	-21.2869	-21.3289	-21.2419	-21.0824	-20.8762	-19.6434	-20.4277	-1.58295	-1.51584	-0.429232	-0.488422	-0.657452	-0.655555	-0.614696	-0.57797	-0.499849	-0.460912	-0.430331	-0.414845	-0.409256	-0.39291	-0.381308	-0.365292	-0.34375	-0.314166	-0.289557	-0.271225	-0.259232	-0.240255	-0.225169	-0.212915
-20.0728	-20.1661	-20.2558	-20.3364	-20.4129	-20.4876	-20.5637	-20.6351	-20.7077	-20.7824	-20.8427	-20.9056	-20.9617	-21.0055	-21.0538	-21.095	-21.1406	-21.1778	-21.2043	-21.4119	-21.364	-21.4313	-21.2618	-21.3709	-20.1376	-20.2834	-2.07576	-1.24893	-0.345606	-0.342075	-0.56487	-0.641345	-0.537395	-0.573264	-0.485731	-0.454178	-0.42013	-0.40274	-0.393371	-0.37829	-0.367989	-0.3466	-0.331437	-0.308225	-0.285061	-0.268299	-0.251363	-0.233902	-0.215775	-0.203761
-20.1797	-20.2742	-20.3642	-20.4468	-20.5233	-20.5992	-20.6764	-20.7489	-20.8245	-20.8866	-20.9563	-21.008	-21.0624	-21.1146	-21.1594	-21.2097	-21.2512	-21.2944	-21.3222	-21.4588	-21.5117	-21.6601	-21.4576	-21.476	-21.3802	-20.562	-2.30727	-1.70299	-0.392164	-0.286909	-0.486796	-0.586426	-0.492436	-0.51826	-0.503522	-0.457303	-0.413358	-0.399042	-0.379068	-0.361145	-0.341019	-0.329859	-0.316274	-0.295929	-0.27388	-0.260695	-0.242094	-0.220942	-0.20383	-0.191969
-20.2678	-20.3666	-20.4622	-20.5437	-20.6296	-20.7134	-20.7914	-20.8655	-20.9331	-20.9951	-21.0579	-21.1185	-21.1715	-21.2244	-21.2719	-21.3225	-21.3645	-21.406	-21.4329	-21.4434	-21.6922	-21.8848	-21.6575	-21.6235	-21.7182	-21.5521	-2.28081	-1.81543	-0.509293	-0.360629	-0.362658	-0.444058	-0.427986	-0.451617	-0.53524	-0.461472	-0.406907	-0.388605	-0.368283	-0.348199	-0.331237	-0.316057	-0.301677	-0.284926	-0.262589	-0.249639	-0.228681	-0.206601	-0.187819	-0.177002
-20.3579	-20.47	-20.5711	-20.6559	-20.7388	-20.8183	-20.9027	-20.9776	-21.0402	-21.1003	-21.1706	-21.2312	-21.2883	-21.3368	-21.3902	-21.4412	-21.4755	-21.518	-21.5378	-21.4903	-21.7699	-21.9815	-21.9333	-21.7702	-21.864	-22.4578	-2.05103	-1.48065	-0.739055	-0.397645	-0.338039	-0.319	-0.389985	-0.438037	-0.545534	-0.477812	-0.393262	-0.371213	-0.35382	-0.341326	-0.321277	-0.303509	-0.288554	-0.273122	-0.248437	-0.238167	-0.21805	-0.200548	-0.183482	-0.166975
-20.4709	-20.5778	-20.6826	-20.7645	-20.8468	-20.9279	-21.0051	-21.0857	-21.1468	-21.2175	-21.2816	-21.342	-21.4001	-21.4525	-21.5147	-21.5608	-21.595	-21.625	-21.6485	-21.5789	-21.8053	-22.0472	-22.0211	-21.9161	-22.1515	-22.7491	-1.76065	-1.05046	-0.92575	-0.41518	-0.28914	-0.273911	-0.308668	-0.455081	-0.541657	-0.464621	-0.390196	-0.357375	-0.343694	-0.331184	-0.311201	-0.293019	-0.276937	-0.252603	-0.237543	-0.225655	-0.210618	-0.194798	-0.179225	-0.158626
-20.592	-20.6947	-20.7986	-20.8829	-20.9639	-21.0435	-21.1176	-21.1858	-21.2595	-21.3328	-21.3945	-21.4593	-21.5166	-21.5701	-21.6341	-21.6856	-21.7112	-21.7339	-21.7771	-21.683	-21.8308	-22.0553	-22.0782	-21.9522	-22.3756	-2.2486	-1.43334	-0.980781	-0.906066	-0.421645	-0.317865	-0.334954	-0.364004	-0.446205	-0.54258	-0.442768	-0.378137	-0.353453	-0.334339	-0.3209	-0.305105	-0.285699	-0.264277	-0.240186	-0.230973	-0.214687	-0.202121	-0.186944	-0.173585	-0.147047
-20.7081	-20.8062	-20.9142	-20.9975	-21.0764	-21.1532	-21.2289	-21.2969	-21.3689	-21.4487	-21.5118	-21.5806	-21.6326	-21.6936	-21.7445	-21.8059	-21.8287	-21.8731	-21.9029	-21.753	-21.8369	-22.0422	-22.1346	-22.0895	-22.4975	-23.1739	-1.38034	-1.08211	-0.851868	-0.483435	-0.382739	-0.386705	-0.426749	-0.442039	-0.528455	-0.407917	-0.36291	-0.351628	-0.331893	-0.316751	-0.30212	-0.283684	-0.260241	-0.24305	-0.226442	-0.208916	-0.191953	-0.177913	-0.15949	-0.134991
-20.8091	-20.917	-21.0235	-21.1045	-21.1839	-21.2603	-21.3364	-21.4111	-21.4795	-21.5585	-21.6235	-21.6893	-21.7483	-21.7979	-21.851	-21.9091	-21.9531	-22.0002	-22.0044	-21.9242	-21.8961	-22.0325	-22.1948	-22.2288	-22.6484	-23.3825	-1.21698	-0.925061	-0.874754	-0.534228	-0.427536	-0.501295	-0.411686	-0.444035	-0.468046	-0.393823	-0.366416	-0.346221	-0.327254	-0.310567	-0.292039	-0.271613	-0.244833	-0.230689	-0.211099	-0.205634	-0.187729	-0.166054	-0.147667	-0.126783
-20.9057	-21.0165	-21.1248	-21.2117	-21.2936	-21.3734	-21.4494	-21.5221	-21.5917	-21.672	-21.7338	-21.7997	-21.8587	-21.9145	-21.9564	-22.0075	-22.063	-22.1057	-22.1173	-22.0963	-21.9575	-22.0891	-22.2541	-22.4309	-22.809	-22.5631	-22.6592	-0.81784	-0.865219	-0.53889	-0.571476	-0.51554	-0.414844	-0.429295	-0.422324	-0.393804	-0.365096	-0.345894	-0.324923	-0.299046	-0.280432	-0.259885	-0.23059	-0.213884	-0.198142	-0.192778	-0.17939	-0.164624	-0.13849	-0.116413
-21.0145	-21.1242	-21.2257	-21.314	-21.3965	-21.4755	-21.555	-21.6329	-21.7001	-21.777	-21.8445	-21.9096	-21.9662	-22.0216	-22.0671	-22.1172	-22.1604	-22.189	-22.2735	-22.2844	-22.1509	-22.1788	-22.3396	-22.4969	-22.5348	-22.4105	-22.7639	-0.896396	-0.910885	-0.568589	-0.704494	-0.583687	-0.438625	-0.397885	-0.409196	-0.382503	-0.356037	-0.348605	-0.318569	-0.298999	-0.279347	-0.249982	-0.22138	-0.202692	-0.183862	-0.17738	-0.16413	-0.151924	-0.126943	-0.099739
-21.1265	-21.2316	-21.3299	-21.422	-21.5065	-21.583	-21.6637	-21.7414	-21.8126	-21.8863	-21.9586	-22.0211	-22.0794	-22.1383	-22.1875	-22.2332	-22.2658	-22.3131	-22.4425	-22.4637	-22.3414	-22.3156	-22.4119	-22.524	-22.4755	-22.4259	-22.829	-0.889486	-0.891122	-0.67392	-0.751926	-0.643847	-0.427691	-0.354016	-0.381146	-0.368351	-0.342698	-0.339652	-0.312744	-0.297559	-0.282835	-0.252976	-0.212176	-0.193061	-0.176842	-0.157142	-0.144785	-0.140406	-0.122213	-0.0884738
-21.2376	-21.3405	-21.4398	-21.5355	-21.617	-21.6955	-21.7725	-21.8558	-21.9258	-22.0048	-22.0773	-22.1383	-22.2011	-22.2654	-22.3103	-22.3588	-22.3809	-22.4615	-22.5903	-22.63	-22.4814	-22.4594	-22.5282	-22.4364	-22.5895	-22.8518	-0.835756	-0.785665	-0.802792	-0.763812	-0.723562	-0.592275	-0.388214	-0.343973	-0.366719	-0.354493	-0.33166	-0.322926	-0.311491	-0.297777	-0.282383	-0.252836	-0.214938	-0.183572	-0.167374	-0.142723	-0.133229	-0.131669	-0.107194	-0.0921835
-21.3449	-21.4497	-21.5489	-21.6467	-21.7301	-21.8084	-21.8918	-21.9708	-22.0485	-22.1177	-22.196	-22.2667	-22.3284	-22.3856	-22.4344	-22.4621	-22.4831	-22.6101	-22.7226	-22.7928	-22.6461	-22.6447	-22.6734	-22.4527	-22.8138	-23.1581	-0.662631	-0.837429	-0.624579	-0.567004	-0.616509	-0.568817	-0.387704	-0.323877	-0.361191	-0.345615	-0.323843	-0.313431	-0.30064	-0.291854	-0.277228	-0.251018	-0.219333	-0.172309	-0.161081	-0.133511	-0.132266	-0.11932	-0.0993596	-0.0873217
-21.4532	-21.5567	-21.658	-21.7556	-21.8496	-21.9345	-22.009	-22.0851	-22.1654	-22.2398	-22.3178	-22.3908	-22.4523	-22.5047	-22.543	-22.5693	-22.5929	-22.7449	-22.8624	-22.9623	-22.7775	-22.8364	-22.831	-22.4321	-22.9758	-1.08278	-0.720538	-0.669704	-0.52279	-0.413677	-0.404292	-0.548023	-0.376804	-0.322139	-0.360207	-0.340041	-0.311403	-0.305327	-0.294443	-0.289975	-0.277336	-0.249439	-0.215997	-0.187294	-0.152655	-0.136817	-0.128493	-0.10263	-0.0907752	-0.0760615
-21.573	-21.6748	-21.7726	-21.8692	-21.9603	-22.0443	-22.1305	-22.203	-22.2774	-22.3644	-22.43	-22.5115	-22.5714	-22.6172	-22.658	-22.6831	-22.7222	-22.8953	-22.9812	-23.1075	-22.9421	-22.9852	-22.9735	-22.6239	-2.37596	-1.05566	-0.682501	-0.534421	-0.504895	-0.429483	-0.344221	-0.404068	-0.355934	-0.340744	-0.351017	-0.329944	-0.31953	-0.310449	-0.303345	-0.290049	-0.277502	-0.255512	-0.225075	-0.210577	-0.163689	-0.138217	-0.107496	-0.0908357	-0.0785833	-0.0685911
-21.681	-21.7876	-21.8862	-21.9841	-22.0773	-22.1616	-22.2444	-22.3265	-22.4032	-22.4874	-22.5546	-22.631	-22.6856	-22.7349	-22.778	-22.8054	-22.8613	-23.0073	-23.118	-23.2103	-23.1864	-23.1249	-22.9582	-22.6642	-22.9401	-1.11602	-0.588683	-0.58898	-0.575285	-0.50168	-0.404101	-0.287398	-0.285193	-0.352142	-0.334258	-0.324157	-0.305667	-0.297078	-0.279893	-0.270155	-0.257981	-0.227899	-0.219107	-0.198648	-0.172488	-0.140846	-0.107094	-0.0863028	-0.0695047	-0.0492969
-21.7916	-21.898	-21.996	-22.0972	-22.1923	-22.2787	-22.362	-22.4389	-22.5248	-22.6067	-22.6746	-22.752	-22.7942	-22.8457	-22.8832	-22.9274	-22.9725	-23.1125	-23.2434	-23.3075	-23.2813	-23.2071	-22.9349	-22.5775	-22.8621	-1.05952	-0.658741	-0.743809	-0.783012	-0.589429	-0.406031	-0.29113	-0.251749	-0.357581	-0.330131	-0.30496	-0.292384	-0.29041	-0.277337	-0.261575	-0.23606	-0.217167	-0.204053	-0.180661	-0.152468	-0.12774	-0.10868	-0.0856081	-0.0633411	-0.0402691
-21.8974	-22.0044	-22.1086	-22.2097	-22.3068	-22.3997	-22.4751	-22.5571	-22.6415	-22.7229	-22.7921	-22.8571	-22.908	-22.962	-22.9987	-23.0513	-23.0936	-23.1948	-23.3749	-23.365	-23.2964	-23.2492	-23.1219	-22.6855	-22.7156	-1.11377	-0.947557	-0.960257	-0.887091	-0.618847	-0.448464	-0.298869	-0.280779	-0.315613	-0.314724	-0.294199	-0.283979	-0.275546	-0.272095	-0.26063	-0.227627	-0.200364	-0.1947	-0.174145	-0.148179	-0.117036	-0.103228	-0.0867256	-0.0566047	-0.0320799
-22.0138	-22.1158	-22.2246	-22.3226	-22.4188	-22.5152	-22.5969	-22.6826	-22.7598	-22.835	-22.9127	-22.9718	-23.0287	-23.0841	-23.1272	-23.1741	-23.2181	-23.281	-23.4333	-23.449	-23.3518	-23.3167	-23.209	-22.7809	-22.7361	-0.89976	-1.12383	-0.976001	-0.826028	-0.77048	-0.469878	-0.331526	-0.283244	-0.30365	-0.307532	-0.28947	-0.277934	-0.267832	-0.250253	-0.232665	-0.208054	-0.194415	-0.190761	-0.174131	-0.142533	-0.109901	-0.0941908	-0.0743592	-0.0511121	-0.0345784
-22.1205	-22.224	-22.3347	-22.433	-22.5347	-22.6327	-22.7268	-22.8089	-22.8782	-22.957	-23.0389	-23.0973	-23.1492	-23.2006	-23.2508	-23.296	-23.3395	-23.3898	-23.4885	-23.5244	-23.4511	-23.331	-23.3798	-22.9042	-22.5095	-0.335777	-1.21872	-0.746005	-0.733252	-0.746687	-0.528681	-0.306719	-0.290227	-0.325943	-0.32513	-0.294794	-0.274862	-0.258415	-0.241928	-0.22134	-0.197352	-0.187488	-0.189148	-0.166584	-0.137097	-0.104576	-0.085051	-0.0656736	-0.0528139	-0.0292394
-22.2261	-22.3311	-22.4409	-22.5468	-22.6522	-22.7518	-22.8427	-22.9246	-23.0047	-23.0859	-23.1685	-23.2161	-23.2666	-23.3142	-23.3652	-23.4072	-23.4686	-23.5038	-23.5711	-23.5524	-23.5342	-23.4296	-23.1933	-23.0628	-22.5213	0.125037	-0.564314	-0.394555	-0.455668	-0.6729	-0.440004	-0.327618	-0.327206	-0.334074	-0.345489	-0.290194	-0.269911	-0.258517	-0.238996	-0.215201	-0.188333	-0.174285	-0.17022	-0.161504	-0.117856	-0.0945091	-0.0779508	-0.0586036	-0.0524275	-0.022509
-22.3459	-22.4496	-22.5625	-22.6679	-22.7705	-22.8609	-22.9548	-23.04	-23.1282	-23.2134	-23.2836	-23.33	-23.3805	-23.4288	-23.4826	-23.5348	-23.5956	-23.6349	-23.5998	-23.6314	-23.613	-23.3219	-23.2041	-23.0855	-22.2607	0.52855	-0.0613834	0.182892	-0.254882	-0.389599	-0.408723	-0.311226	-0.351625	-0.38108	-0.375319	-0.280922	-0.253631	-0.240945	-0.227273	-0.203171	-0.173521	-0.155681	-0.140213	-0.134385	-0.102639	-0.0831503	-0.0659197	-0.0562392	-0.0328883	-0.0260875
-22.4569	-22.5607	-22.6743	-22.7819	-22.8857	-22.9774	-23.0623	-23.1577	-23.2483	-23.3397	-23.403	-23.4508	-23.5083	-23.5572	-23.602	-23.665	-23.7172	-23.7688	-23.7244	-23.7088	-23.643	-23.3878	-23.3418	-23.1087	-20.9452	1.59321	0.813736	0.549672	-0.0420333	-0.232286	-0.233403	-0.325396	-0.373342	-0.419568	-0.384347	-0.266312	-0.242339	-0.22256	-0.209952	-0.192847	-0.170986	-0.14089	-0.118319	-0.102271	-0.0818067	-0.067239	-0.0553897	-0.0411423	-0.0202113	-0.0166973
-22.5659	-22.6768	-22.7917	-22.899	-23.0005	-23.0973	-23.1856	-23.2749	-23.3687	-23.4568	-23.515	-23.5796	-23.6318	-23.6878	-23.7352	-23.8006	-23.8356	-23.8828	-23.8696	-23.8031	-23.6544	-23.5802	-23.5155	-23.2275	2.37584	1.97811	1.41173	0.871286	0.320491	-0.0519557	-0.00915245	-0.323484	-0.336082	-0.410929	-0.410588	-0.263572	-0.227601	-0.208969	-0.195058	-0.179904	-0.160233	-0.131143	-0.0925608	-0.0727721	-0.058795	-0.0586861	-0.0371336	-0.021081	-0.0112993	-0.00786803
-22.6834	-22.7964	-22.9083	-23.0197	-23.1179	-23.2211	-23.3077	-23.3974	-23.485	-23.5536	-23.6257	-23.7029	-23.7499	-23.8052	-23.8629	-23.9178	-23.9571	-24.0171	-24.0089	-23.8986	-23.738	-23.7799	-23.7631	-23.2705	2.26056	1.82485	1.51038	1.08574	0.559535	0.294229	0.0287462	-0.258672	-0.32927	-0.450471	-0.408344	-0.252321	-0.21069	-0.192621	-0.183265	-0.168299	-0.147718	-0.116065	-0.0741968	-0.0618368	-0.0447226	-0.0354603	-0.0215921	-0.0127363	-0.000422741	0.00374603
-22.8061	-22.9209	-23.0333	-23.1448	-23.2473	-23.3441	-23.4306	-23.5173	-23.6092	-23.6737	-23.7483	-23.824	-23.8747	-23.9331	-23.9799	-24.0408	-24.071	-24.1389	-24.1435	-24.0022	-23.8978	-23.8346	-23.7965	-23.1182	2.18394	1.54874	1.35572	1.09714	0.594366	0.41394	0.131145	-0.215507	-0.360339	-0.454841	-0.422621	-0.265282	-0.203694	-0.185663	-0.167863	-0.144633	-0.120635	-0.0898332	-0.0569598	-0.0397147	-0.02455	-0.0152329	-0.00822215	-0.00103524	0.00529205	0.010668
-22.9288	-23.0452	-23.1584	-23.267	-23.3695	-23.4692	-23.553	-23.6375	-23.7331	-23.7955	-23.879	-23.9524	-24.0056	-24.0619	-24.1129	-24.17	-24.1887	-24.2506	-24.278	-24.1764	-24.021	-23.9559	-23.942	-23.3692	1.87929	1.31904	1.23115	1.02272	0.676995	0.436912	0.182981	-0.190479	-0.472894	-0.460376	-0.409272	-0.255428	-0.211055	-0.197831	-0.175484	-0.141231	-0.102351	-0.075985	-0.0564102	-0.027742	-0.0123444	-0.00401419	0.00265216	0.00575898	0.0152301	0.0304308
-23.0494	-23.1677	-23.2784	-23.3888	-23.4898	-23.5929	-23.6801	-23.7596	-23.8541	-23.916	-24.0126	-24.0861	-24.1392	-24.1892	-24.2504	-24.2896	-24.3079	-24.373	-24.4744	-24.3573	-24.1986	-24.1614	-24.1314	-23.6574	1.3159	1.29228	1.19627	0.930972	0.57632	0.31769	0.107061	-0.190301	-0.493076	-0.435982	-0.404501	-0.238497	-0.192464	-0.174754	-0.146047	-0.116108	-0.0983864	-0.0765456	-0.0639961	-0.0301274	-0.0108117	0.00393301	0.0141007	0.0203592	0.0276073	0.0509498
-23.1733	-23.2948	-23.4062	-23.5185	-23.6233	-23.7256	-23.805	-23.9008	-23.9906	-24.049	-24.1397	-24.2156	-24.2683	-24.3233	-24.3837	-24.4223	-24.4457	-24.4982	-24.6135	-24.5411	-24.3244	-24.2783	-24.2309	-23.8765	0.379287	0.887989	0.990288	0.851045	0.472222	0.102736	-0.0013137	-0.295615	-0.446561	-0.439422	-0.365988	-0.208129	-0.172363	-0.131554	-0.116555	-0.101101	-0.0840957	-0.0724917	-0.0567411	-0.0273859	-0.00428567	0.0139053	0.028104	0.0331436	0.0443717	0.0728646
-23.3014	-23.4262	-23.5396	-23.651	-23.7515	-23.8445	-23.9344	-24.0283	-24.1224	-24.1807	-24.2653	-24.3433	-24.3972	-24.4533	-24.499	-24.5356	-24.5573	-24.6737	-24.7227	-24.6822	-24.4772	-24.3571	-24.3071	-23.9535	-0.106499	0.636872	0.780382	0.633271	0.278989	-0.175886	-0.226495	-0.300911	-0.410393	-0.434553	-0.32202	-0.185526	-0.148614	-0.117546	-0.100781	-0.08442	-0.0732079	-0.0586655	-0.0550256	-0.0196468	0.00141986	0.0212047	0.0338092	0.0437904	0.0631874	0.0822655
-23.434	-23.5573	-23.6699	-23.7799	-23.8797	-23.9711	-24.0674	-24.1521	-24.2466	-24.3091	-24.3937	-24.4614	-24.507	-24.5579	-24.5988	-24.632	-24.6777	-24.8435	-24.8253	-24.7755	-24.7155	-24.4234	-24.2422	-23.8332	-0.490217	0.382048	0.629776	0.457882	-0.0458117	-0.403148	-0.271558	-0.311025	-0.338568	-0.36045	-0.251058	-0.165405	-0.128252	-0.101925	-0.0855069	-0.071719	-0.0626478	-0.0518458	-0.0450018	-0.0128127	0.00912019	0.022902	0.0405956	0.0584453	0.0769952	0.085707
-23.5631	-23.6867	-23.7974	-23.9045	-24.0061	-24.1019	-24.2029	-24.2896	-24.3742	-24.4417	-24.513	-24.5858	-24.6392	-24.6778	-24.7171	-24.7449	-24.869	-25.0035	-24.9407	-24.881	-24.7831	-24.6947	-24.3147	-23.9646	-23.1776	-0.135392	0.463747	0.146826	-0.381194	-0.435776	-0.353857	-0.304987	-0.269828	-0.27561	-0.197553	-0.132362	-0.115491	-0.0917865	-0.0750667	-0.0607208	-0.0525746	-0.045315	-0.0267241	-0.00268198	0.0144657	0.034551	0.0651022	0.074482	0.0797399	0.0912989
-23.6876	-23.8144	-23.9275	-24.0352	-24.1368	-24.2302	-24.3266	-24.4244	-24.5009	-24.5805	-24.6449	-24.7209	-24.7714	-24.7984	-24.8394	-24.8662	-25.0261	-25.1261	-25.1039	-25.0373	-24.9013	-24.7866	-24.3592	-24.0546	-0.894543	-0.594577	0.147013	-0.207106	-0.541194	-0.432297	-0.371421	-0.224548	-0.201046	-0.230283	-0.164329	-0.105625	-0.087146	-0.0756182	-0.0628945	-0.0570022	-0.0471108	-0.0363961	-0.00561472	0.0123746	0.038263	0.055616	0.0710274	0.0878789	0.0889756	0.101076
-23.8171	-23.9468	-24.0578	-24.1643	-24.2683	-24.3678	-24.4611	-24.5544	-24.6408	-24.7183	-24.7852	-24.8529	-24.8984	-24.9285	-24.9559	-24.9809	-25.1412	-25.2729	-25.2256	-25.1396	-25.0906	-24.8772	-24.3377	-24.4087	-0.952881	-0.743155	-0.343301	-0.443518	-0.548007	-0.45356	-0.395365	-0.177593	-0.143347	-0.18082	-0.144663	-0.0977552	-0.0740878	-0.0587604	-0.044076	-0.0353188	-0.0218084	-0.0047792	0.017771	0.0304495	0.0445315	0.0631431	0.0771383	0.097056	0.0922377	0.103694
-23.9395	-24.0705	-24.1873	-24.2946	-24.3995	-24.499	-24.5942	-24.6762	-24.7672	-24.8575	-24.9371	-24.9817	-25.0241	-25.0581	-25.0754	-25.0632	-25.2471	-25.3859	-25.353	-25.2335	-25.2177	-24.9792	-24.6001	-0.00647081	-0.873508	-0.943858	-0.872275	-0.76459	-0.564961	-0.468773	-0.311395	-0.128887	-0.102755	-0.14816	-0.133912	-0.0920621	-0.0699322	-0.0486289	-0.0336247	-0.0268185	-0.00893039	0.0130322	0.0327895	0.0398256	0.0513653	0.0659573	0.0777291	0.0971266	0.104076	0.11058
-24.0714	-24.203	-24.3176	-24.4257	-24.5284	-24.6275	-24.7189	-24.8126	-24.8995	-24.9873	-25.0787	-25.1227	-25.1637	-25.189	-25.1967	-25.1718	-25.3654	-25.4712	-25.4535	-25.3739	-25.3789	-25.1846	-24.7355	-0.549703	-1.01523	-1.11659	-1.17742	-0.912027	-0.610646	-0.42607	-0.20777	-0.0856118	-0.0966301	-0.132035	-0.118246	-0.0791494	-0.0543586	-0.040959	-0.0259053	-0.0166975	0.00840041	0.0216187	0.0371274	0.0485831	0.0595501	0.0674344	0.0815053	0.0904365	0.112314	0.115679
-24.2197	-24.3434	-24.4535	-24.5586	-24.6642	-24.7575	-24.848	-24.9414	-25.0319	-25.1221	-25.2175	-25.2582	-25.312	-25.3248	-25.2836	-25.3188	-25.4782	-25.5818	-25.5645	-25.409	-25.4549	-25.6121	-1.90897	-0.959889	-1.07705	-1.47263	-1.3816	-0.917574	-0.703516	-0.484289	-0.12168	-0.0594085	-0.11289	-0.111013	-0.0995518	-0.0667393	-0.0477676	-0.0349258	-0.017175	0.00261715	0.0183372	0.0243749	0.0310854	0.0522303	0.064742	0.07623	0.0764043	0.0903041	0.109228	0.12299
-24.3604	-24.4851	-24.5951	-24.6994	-24.8032	-24.8991	-24.9838	-25.0742	-25.167	-25.2629	-25.3554	-25.3885	-25.4427	-25.4441	-25.3972	-25.4289	-25.5962	-25.6456	-25.6896	-25.5641	-25.6392	-26.2509	-25.6619	-1.37859	-1.23058	-1.87212	-1.43668	-0.956754	-0.654379	-0.407088	-0.076272	-0.068198	-0.127165	-0.0976006	-0.0818572	-0.0451183	-0.0326842	-0.0198495	-0.00711204	0.00628058	0.022164	0.0319664	0.0400922	0.0501176	0.0553025	0.0780628	0.0832013	0.0929294	0.109214	0.121742
-24.5093	-24.6294	-24.7354	-24.8403	-24.9401	-25.0314	-25.1169	-25.2094	-25.3017	-25.3967	-25.4881	-25.5201	-25.564	-25.5753	-25.5146	-25.5124	-25.6814	-25.7858	-25.831	-25.9977	-26.1747	-26.6906	-26.4104	-1.61888	-1.23686	-1.83253	-1.46736	-1.01542	-0.634638	-0.3465	-0.0550805	-0.093861	-0.114181	-0.0792339	-0.0530987	-0.025782	-0.0138597	-0.00679492	-0.00127515	0.00827741	0.0224646	0.0345355	0.048	0.0489679	0.0577554	0.061031	0.0904874	0.10592	0.111359	0.126941
-24.6543	-24.7716	-24.8762	-24.9792	-25.0789	-25.1728	-25.255	-25.3486	-25.4354	-25.5267	-25.6195	-25.664	-25.7099	-25.7326	-25.6794	-25.6707	-25.7794	-25.9488	-26.0192	-26.3844	-26.8349	-27.0002	-3.82136	-1.74309	-1.24575	-1.51076	-1.39214	-0.935796	-0.618805	-0.327792	-0.095281	-0.116009	-0.106871	-0.0660692	-0.0348142	-0.0154979	-0.00910901	-0.00496712	-0.000587396	0.00780053	0.0275515	0.0424413	0.051202	0.0535291	0.0597151	0.0762544	0.0744226	0.111214	0.113891	0.124601
-24.7909	-24.9074	-25.0145	-25.1212	-25.2184	-25.3102	-25.4003	-25.4905	-25.5755	-25.6605	-25.759	-25.8159	-25.8464	-25.8928	-25.8392	-25.795	-25.9078	-26.0991	-26.2137	-26.776	-27.1567	-27.4247	-4.06526	-1.86613	-1.35973	-1.51941	-1.19507	-0.758926	-0.621796	-0.351681	-0.163129	-0.102871	-0.104041	-0.0451127	-0.0255278	-0.00948251	0.000213088	0.00334229	0.00715248	0.0099457	0.0277192	0.0424647	0.058465	0.0693367	0.0798951	0.0883547	0.093533	0.116664	0.121032	0.122881
-24.9333	-25.0456	-25.1552	-25.2602	-25.3598	-25.4546	-25.5398	-25.6297	-25.7144	-25.8034	-25.8975	-25.9394	-25.9763	-26.0428	-26.0055	-25.9598	-25.9872	-26.2052	-26.3694	-27.116	-27.4983	-27.8479	-3.70585	-2.20436	-1.37458	-1.49357	-1.19778	-0.587426	-0.523177	-0.402961	-0.159082	-0.0850192	-0.0896914	-0.0277465	-0.0185515	-0.00605798	0.00120336	-0.00353196	0.00159096	0.00351348	0.0306752	0.0485948	0.0592018	0.0675437	0.0757915	0.0868722	0.117808	0.114239	0.132997	0.134642
-25.0765	-25.1883	-25.3007	-25.4056	-25.5036	-25.5934	-25.6803	-25.773	-25.8647	-25.9507	-26.0436	-26.0722	-26.117	-26.1858	-26.1855	-26.0738	-26.1118	-26.249	-26.6	-27.3936	-27.8567	-28.1737	-4.28574	-3.16521	-1.53841	-1.52274	-0.923171	-0.494031	-0.4148	-0.363982	-0.148969	-0.0553679	-0.0620695	-0.0137611	-0.0120382	-0.00656979	0.003043	0.0112746	0.0203225	0.020147	0.0360801	0.0513014	0.0658843	0.0785416	0.0862011	0.102183	0.113197	0.114129	0.142507	0.140879
-25.2164	-25.3282	-25.438	-25.5468	-25.6428	-25.7368	-25.8294	-25.9181	-26.0126	-26.1066	-26.1945	-26.2267	-26.2795	-26.3493	-26.3385	-26.2589	-26.2463	-26.2771	-26.7826	-27.5273	-28.1997	-28.51	-29.1796	-4.862	-1.6529	-1.38322	-0.844984	-0.559247	-0.35043	-0.260782	-0.136656	-0.0517643	-0.0481613	-0.00342042	-0.000134314	0.0125394	0.0169408	0.0255957	0.0304158	0.031701	0.0394348	0.0583728	0.069178	0.0820064	0.1024	0.11339	0.124358	0.122891	0.136205	0.143426
-25.3603	-25.4687	-25.5793	-25.6843	-25.7813	-25.8775	-25.974	-26.0604	-26.1593	-26.2551	-26.3472	-26.3851	-26.4424	-26.5157	-26.5046	-26.491	-26.4456	-26.4444	-26.8028	-27.7947	-28.3988	-28.7713	-29.3842	-6.84966	-1.92482	-1.34614	-0.828934	-0.535263	-0.282401	-0.178995	-0.109656	-0.0392688	-0.0264278	0.00940134	0.0212726	0.021402	0.0309032	0.0421639	0.0438266	0.0414241	0.0465947	0.0632669	0.0789	0.0940126	0.109206	0.121612	0.131207	0.122045	0.130455	0.143254
-25.542	-25.6432	-25.7403	-25.8345	-25.9261	-26.019	-26.1165	-26.2164	-26.3057	-26.4098	-26.4959	-26.5437	-26.6025	-26.676	-26.6779	-26.6972	-26.7164	-26.662	-27.0117	-27.595	-28.2566	-28.6675	-29.5159	-5.20629	-2.47387	-1.20678	-0.828727	-0.485403	-0.248534	-0.144227	-0.0626886	-0.0345872	-0.0122891	0.0355322	0.0440604	0.0380087	0.0496369	0.0534913	0.0558707	0.053676	0.0683445	0.0783873	0.0921596	0.103528	0.111688	0.121132	0.134204	0.135197	0.132578	0.138002
-25.7494	-25.841	-25.9237	-26.0072	-26.0879	-26.1745	-26.267	-26.3633	-26.4621	-26.5485	-26.6365	-26.7121	-26.7661	-26.836	-26.874	-26.8935	-26.8949	-26.8682	-27.45	-27.9151	-28.157	-28.7177	-1.1748	-1.58961	-2.60064	-1.59809	-0.74002	-0.449806	-0.206458	-0.120946	-0.0240825	-0.0290493	0.0130304	0.0452802	0.0562621	0.0582027	0.059604	0.0738079	0.0772528	0.0722361	0.077142	0.0843923	0.0978912	0.107703	0.12065	0.12727	0.138772	0.141692	0.14275	0.142861
-25.9852	-26.0501	-26.1225	-26.1912	-26.2601	-26.336	-26.4231	-26.5119	-26.6086	-26.7	-26.7875	-26.8773	-26.9322	-27.015	-27.0949	-27.0455	-27.048	-27.0633	-27.9069	-28.2868	-28.4692	-29.0345	-1.07888	-1.0546	-2.02196	-1.88194	-0.636788	-0.454142	-0.173874	-0.0602714	-0.0070174	-0.00102489	0.0409275	0.0554016	0.0647618	0.0757446	0.0858779	0.0878074	0.0938375	0.091164	0.0868848	0.0916575	0.105603	0.119115	0.128351	0.134381	0.147417	0.138586	0.148505	0.148438
-26.1813	-26.2498	-26.3195	-26.3867	-26.453	-26.5135	-26.5861	-26.6668	-26.7594	-26.8499	-26.9445	-27.0476	-27.0953	-27.2027	-27.262	-27.2033	-27.1921	-27.2606	-28.1976	-28.7223	-29.135	-29.0604	-29.4826	1.18218	-0.161324	-1.72134	-0.584181	-0.281105	-0.146425	-0.0247033	-0.0047581	0.0358624	0.0547755	0.0661549	0.0715953	0.0882497	0.0994131	0.105705	0.102506	0.106207	0.105187	0.103103	0.111846	0.126109	0.133358	0.144413	0.154826	0.142289	0.155769	0.155319
-26.3862	-26.4551	-26.5109	-26.5711	-26.6386	-26.7074	-26.7747	-26.8395	-26.9179	-27.0021	-27.0991	-27.1884	-27.2693	-27.3667	-27.4258	-27.4106	-27.4028	-27.5109	-28.5166	-30.1552	-29.75	-29.2621	-29.8191	1.31088	0.892969	-1.02238	-0.412081	-0.109196	-0.0773959	-0.0251083	0.0112818	0.0652874	0.0748291	0.0809634	0.0786713	0.0942896	0.107537	0.110002	0.114996	0.117887	0.118214	0.121915	0.128688	0.135036	0.143553	0.157693	0.159838	0.152128	0.166188	0.16007
-26.5772	-26.6291	-26.6852	-26.7402	-26.807	-26.8786	-26.9519	-27.0233	-27.0957	-27.1525	-27.2375	-27.3349	-27.4647	-27.539	-27.5835	-27.6382	-27.7059	-27.8823	-29.0226	-30.4186	-30.5188	-30.0806	-30.056	1.22047	0.918962	-0.889123	-0.151972	0.0410485	-0.033	-0.00212048	0.0137479	0.0821516	0.0857028	0.0889576	0.0903438	0.100438	0.112281	0.118333	0.12193	0.122936	0.126801	0.133036	0.135516	0.13957	0.15047	0.15988	0.144242	0.167566	0.172544	0.168578
-26.7662	-26.8098	-26.8612	-26.9155	-26.9726	-27.0389	-27.1113	-27.1956	-27.2593	-27.3151	-27.3882	-27.489	-27.6307	-27.751	-27.7665	-27.8701	-27.9932	-28.3722	-29.287	-30.2972	-29.9621	-30.0784	-30.3012	1.31689	0.887448	-0.491754	-0.0897713	0.264589	0.0715946	0.0289022	0.0124254	0.0878572	0.094741	0.0953228	0.101374	0.114827	0.118946	0.135413	0.129751	0.123409	0.130659	0.139452	0.141961	0.148209	0.15338	0.1347	0.163608	0.169815	0.181683	0.18557
-27.0942	-27.1139	-27.1174	-27.1219	-27.1632	-27.212	-27.2787	-27.3531	-27.4244	-27.4803	-27.562	-27.6506	-27.8145	-27.9373	-27.9988	-28.1349	-28.318	-28.7648	-29.5306	-30.43	-30.3011	-30.2505	-30.5016	1.64761	0.93391	-0.128999	0.106142	0.327649	0.200244	0.0302587	-0.00694424	0.0994125	0.106168	0.102229	0.107072	0.123222	0.131439	0.130738	0.137281	0.136707	0.143617	0.146015	0.150072	0.156223	0.13498	0.159444	0.174779	0.178672	0.185663	0.181938
-27.5946	-27.5176	-27.4831	-27.4555	-27.4419	-27.4435	-27.4735	-27.5365	-27.599	-27.6541	-27.7372	-27.8297	-27.9981	-28.121	-28.2419	-28.4152	-28.5608	-29.1854	-29.9455	-30.6352	-30.4497	-30.2782	-30.9622	2.34585	1.14613	0.442571	0.295235	0.33381	0.202765	0.0481395	-0.0246036	0.10109	0.11365	0.112284	0.112617	0.125659	0.131738	0.1375	0.147427	0.143999	0.151426	0.156185	0.156785	0.141847	0.165933	0.175949	0.180598	0.185397	0.185952	0.179132
-28.0397	-27.942	-27.8509	-27.8048	-27.7612	-27.7233	-27.7083	-27.7372	-27.7995	-27.8438	-27.9218	-28.0306	-28.1839	-28.3425	-28.4781	-28.6181	-28.8645	-29.4938	-30.1547	-30.548	-30.306	-30.4412	-31.1373	2.5919	1.33406	0.555216	0.155868	0.382536	0.153099	0.0598584	0.00339862	0.0921637	0.113858	0.115385	0.120587	0.126457	0.142388	0.148759	0.15128	0.153563	0.15439	0.153638	0.16528	0.173495	0.170099	0.18302	0.186557	0.187253	0.184626	0.181973
-28.5071	-28.3586	-28.2513	-28.1782	-28.1004	-28.0385	-28.0091	-27.9899	-28.0019	-28.0382	-28.124	-28.2477	-28.3894	-28.5776	-28.7186	-28.8325	-29.1679	-29.7688	-30.2302	-30.5393	-30.4595	-30.5255	-31.1976	-31.7853	1.8731	0.0607995	-0.0545	0.083995	0.00707357	0.0664649	0.0346836	0.0878045	0.116969	0.117863	0.125199	0.135426	0.149743	0.158645	0.15895	0.168378	0.171779	0.169086	0.175483	0.178339	0.183	0.187129	0.19054	0.18607	0.181428	0.188926
-28.8544	-28.6705	-28.5721	-28.4932	-28.4362	-28.3735	-28.3152	-28.2661	-28.2565	-28.2643	-28.3555	-28.4766	-28.6232	-28.8079	-28.9522	-29.0883	-29.4955	-30.0236	-30.3758	-30.579	-30.6419	-30.7531	-31.1731	-31.8385	1.80455	-0.206477	-0.149499	-0.160582	-0.047026	0.0767791	0.0840631	0.0869195	0.100634	0.121254	0.129286	0.14703	0.15718	0.158464	0.164562	0.169107	0.171234	0.176191	0.183112	0.18839	0.188162	0.190887	0.195341	0.185129	0.181325	0.192116
-29.2101	-28.9983	-28.8684	-28.7587	-28.6786	-28.6464	-28.6083	-28.5579	-28.5361	-28.5394	-28.5951	-28.7076	-28.8648	-29.0341	-29.2041	-29.3706	-29.8451	-30.2304	-30.4932	-30.7659	-30.7594	-30.816	-31.1229	-31.6753	1.80973	-0.908671	-0.658707	-0.176219	-0.0600932	0.053457	0.0798948	0.0855176	0.0931374	0.109573	0.140556	0.148117	0.161025	0.152617	0.158258	0.161586	0.170022	0.178244	0.190512	0.194241	0.191642	0.194755	0.195958	0.190444	0.192552	0.193877
-29.6077	-29.3739	-29.208	-29.0797	-28.9897	-28.9294	-28.883	-28.8653	-28.8337	-28.8102	-28.8327	-28.9255	-29.0874	-29.2443	-29.4345	-29.6115	-30.1234	-30.4385	-30.6007	-30.8996	-30.6999	-30.6927	-31.2773	-31.789	-29.2008	-2.96012	-0.789836	-0.273283	-0.0344642	0.162998	0.0783039	0.0886328	0.0869606	0.107969	0.142874	0.155298	0.161586	0.159582	0.164995	0.166515	0.174959	0.184397	0.190348	0.194599	0.194575	0.197907	0.195816	0.19399	0.193732	0.187562
-29.9829	-29.7116	-29.54	-29.4139	-29.3116	-29.2315	-29.1413	-29.0991	-29.1089	-29.0795	-29.0883	-29.1876	-29.3341	-29.4625	-29.6612	-29.8913	-30.3294	-30.6646	-30.81	-30.9503	-30.7742	-30.9868	-31.3563	-30.0527	-5.21247	-2.03593	-1.47957	-0.460652	0.00835283	0.313461	0.171812	0.0793547	0.0353767	0.0961414	0.133068	0.161908	0.17268	0.179346	0.179772	0.175004	0.176548	0.183088	0.193788	0.197349	0.197037	0.19974	0.195861	0.189268	0.185482	0.185226
-30.4519	-30.1286	-29.9144	-29.7318	-29.5951	-29.522	-29.4525	-29.4135	-29.3587	-29.3263	-29.3704	-29.4512	-29.6137	-29.7404	-29.8921	-30.1474	-30.5951	-30.9497	-31.1284	-30.9644	-30.924	-31.2351	-31.5039	-29.1857	-4.82892	-2.64464	-1.71332	-0.968083	0.169993	0.423261	0.306496	0.0993676	0.034302	0.0660949	0.123184	0.174525	0.17971	0.186895	0.195319	0.195446	0.198853	0.200485	0.203602	0.203719	0.198618	0.196427	0.190131	0.189012	0.187848	0.185084
-30.9037	-30.5414	-30.2842	-30.0794	-29.9367	-29.83	-29.7794	-29.7348	-29.6791	-29.6006	-29.6714	-29.7284	-29.8735	-30.0349	-30.1734	-30.4213	-30.8725	-31.1937	-31.3212	-31.3227	-31.1929	-31.3915	-31.4519	-29.1541	-4.8905	-3.44958	-2.51003	-0.92513	0.0581658	0.539217	0.31301	0.132144	0.0174223	0.0143958	0.106405	0.171506	0.181362	0.187125	0.199303	0.203582	0.198374	0.196333	0.197556	0.197396	0.196036	0.194659	0.187202	0.181155	0.179482	0.179334
-31.3284	-30.9455	-30.6789	-30.4461	-30.3004	-30.1757	-30.1401	-30.0737	-30.0201	-29.9652	-29.9999	-30.0159	-30.1544	-30.3322	-30.397	-30.7655	-31.1149	-31.4634	-31.5253	-31.6464	-31.7752	-31.6118	-30.9482	-6.82062	-5.20931	-3.53651	-2.61703	-1.40043	-0.073914	0.38503	0.268857	0.134649	0.0037463	-0.0125301	0.0819883	0.159436	0.171758	0.178627	0.182659	0.18914	0.194068	0.190931	0.191805	0.192379	0.191834	0.186049	0.180207	0.166306	0.169505	0.166504
-31.8195	-31.3429	-31.0763	-30.8313	-30.6659	-30.5353	-30.4873	-30.4121	-30.34	-30.2711	-30.3568	-30.3172	-30.4545	-30.6523	-30.7272	-31.1337	-31.4748	-31.7159	-31.738	-31.9919	-32.2265	-32.2206	-31.2605	-7.4892	-5.24658	-3.56699	-2.89947	-1.55531	-0.363402	0.203281	0.14235	0.0295718	-0.0203506	-0.042273	0.0592613	0.147699	0.164335	0.168203	0.172237	0.17465	0.176726	0.18888	0.190237	0.189771	0.184718	0.178885	0.172795	0.159172	0.156385	0.15713
-32.3107	-31.8155	-31.5109	-31.259	-31.0539	-30.9021	-30.8252	-30.7489	-30.6907	-30.5979	-30.7031	-30.7002	-30.8291	-30.9863	-31.1647	-31.5133	-31.7892	-31.9773	-32.0836	-32.2351	-32.4703	-32.6568	-32.0321	-6.62039	-5.20726	-3.85396	-3.27964	-2.22704	-0.911138	0.0414448	0.0188709	-0.130552	-0.0709414	-0.082489	0.0722453	0.139179	0.15106	0.155811	0.15897	0.161652	0.166348	0.165879	0.184645	0.184963	0.176684	0.17262	0.169219	0.158189	0.144951	0.144081
-32.8519	-32.3406	-31.9424	-31.6812	-31.5444	-31.4392	-31.3408	-31.1893	-31.0297	-30.9514	-31.1189	-31.1189	-31.3105	-31.3874	-31.5857	-31.8945	-32.1599	-32.4292	-32.4946	-32.5896	-32.7463	-32.9407	-32.698	-6.85993	-5.59641	-4.03916	-3.66273	-3.13715	-1.65206	-0.152456	-0.148671	-0.157209	-0.109182	-0.133245	0.0844148	0.134208	0.140006	0.139073	0.143797	0.146688	0.152608	0.153348	0.162962	0.171915	0.167248	0.16417	0.157319	0.151712	0.139107	0.133051
-33.3516	-32.8514	-32.4196	-32.1535	-31.9637	-31.7955	-31.7076	-31.6021	-31.4822	-31.4034	-31.5796	-31.5869	-31.7815	-31.8098	-31.9606	-32.2301	-32.5563	-32.8298	-32.8647	-32.8859	-33.0856	-33.2541	-33.0329	-7.7103	-6.38144	-4.44787	-3.99171	-3.61202	-2.30229	-0.426633	-0.25723	-0.198921	-0.139858	-0.173006	0.0835738	0.117522	0.137208	0.1261	0.124367	0.135135	0.139627	0.143213	0.147114	0.154338	0.158887	0.154269	0.147492	0.140749	0.130925	0.126788
-33.8651	-33.3999	-32.9355	-32.5824	-32.3648	-32.177	-32.0754	-31.9582	-31.9798	-32.0128	-32.0852	-32.0955	-32.2287	-32.2733	-32.4267	-32.5861	-32.8981	-33.1366	-33.3386	-33.1333	-33.2759	-33.7196	-34.0178	-7.75476	-6.99735	-5.10673	-4.46812	-3.96883	-3.54689	-0.728603	-0.414852	-0.290031	-0.212994	-0.149984	0.0364258	0.112175	0.121992	0.11725	0.11866	0.122904	0.130553	0.138358	0.137714	0.134949	0.142789	0.136519	0.139959	0.131198	0.121002	0.115174
-34.4419	-33.9884	-33.4574	-33.0169	-32.7889	-32.5919	-32.4384	-32.409	-32.4394	-32.5448	-32.6615	-32.5233	-32.6976	-32.7981	-32.8277	-32.9935	-33.2371	-33.4994	-33.6021	-33.7497	-33.3928	-34.2065	-34.6276	-7.60631	-6.89457	-5.99894	-5.02432	-4.52984	-3.90635	-1.18729	-0.69824	-0.377004	-0.220353	-0.148244	-0.0143555	0.103565	0.111386	0.106887	0.108152	0.107753	0.118533	0.129106	0.123074	0.118628	0.126721	0.122205	0.122423	0.120027	0.111283	0.104133
-34.9352	-34.5009	-34.0116	-33.551	-33.2254	-32.9998	-32.8315	-32.8814	-32.9671	-33.0142	-33.157	-33.0919	-33.23	-33.3174	-33.2529	-33.4107	-33.6157	-33.8889	-33.9483	-34.0323	-34.2848	-34.6304	-34.4515	-8.45758	-7.28185	-7.56844	-6.10214	-4.81785	-4.26643	-1.94034	-1.17228	-0.520402	-0.144408	-0.182746	-0.0324743	0.0743309	0.103443	0.096746	0.0894424	0.0912286	0.10409	0.113056	0.108272	0.102664	0.111504	0.110088	0.10649	0.109183	0.10209	0.0858258
-35.4766	-34.9687	-34.4814	-34.0825	-33.729	-33.423	-33.2809	-33.3792	-33.4358	-33.5856	-33.6121	-33.6395	-33.8233	-33.8392	-33.759	-33.8839	-33.9823	-34.2523	-34.3037	-34.264	-34.7322	-35.496	-10.304	-8.72645	-8.13502	-8.13228	-7.10875	-5.21843	-4.33229	-2.78337	-1.55027	-0.598924	-0.106136	-0.158489	-0.0517756	0.0298585	0.0878949	0.0924994	0.0705824	0.0743148	0.0838668	0.0939503	0.0881459	0.0850405	0.098378	0.0982272	0.0910988	0.0868878	0.0913027	0.0665999
-35.8549	-35.3879	-34.9438	-34.5477	-34.2284	-33.9073	-33.8366	-33.9248	-33.9801	-34.1404	-34.177	-34.2893	-34.4268	-34.4325	-34.2787	-34.4122	-34.5173	-34.4956	-34.5745	-34.3855	-35.0982	-36.0475	-10.5897	-9.07691	-8.77496	-8.70692	-8.49468	-5.818	-4.64198	-4.03688	-1.69539	-0.55893	-0.0650219	-0.065944	-0.0983712	0.00909831	0.0672807	0.0824476	0.0546647	0.0510564	0.0621453	0.0743825	0.0676759	0.0667246	0.0826975	0.0833982	0.0753497	0.0690661	0.0766103	0.0495325
-36.2917	-35.7853	-35.3497	-34.963	-34.6639	-34.3488	-34.4076	-34.5309	-34.5473	-34.703	-34.7622	-34.9019	-35.059	-34.9983	-34.854	-34.9675	-35.0188	-34.827	-34.8127	-34.3419	-34.8164	-14.1714	-11.2441	-9.9752	-9.54107	-9.46164	-9.7036	-7.50154	-5.44897	-5.6372	-1.89894	-0.584304	-0.0495837	-0.0596675	-0.142815	0.00800452	0.0371138	0.065259	0.0287914	0.0274813	0.0463039	0.053652	0.0479177	0.0470827	0.0668199	0.0674205	0.0608411	0.0540339	0.0576384	0.0327993
-36.88	-36.2517	-35.7764	-35.4068	-35.1449	-34.8989	-35.1405	-35.3616	-35.304	-35.341	-35.4217	-35.591	-35.8468	-35.6915	-35.5592	-35.7357	-35.9032	-35.2791	-35.1529	-33.0999	-16.5934	-13.3436	-12.5972	-11.3796	-10.4237	-10.2762	-10.9985	-10.2726	-7.5825	-6.84129	-1.62621	-0.601166	-0.0563389	-0.0786807	-0.162055	-0.0140249	0.0158764	0.056189	0.0161052	0.00885854	0.0311355	0.0377404	0.0299848	0.0340197	0.0527418	0.0536695	0.0440604	0.0323315	0.0337979	0.0141992
-37.3731	-36.8516	-36.2614	-35.9387	-35.749	-35.5656	-35.9167	-36.201	-36.0664	-36.0108	-36.1993	-36.2905	-36.6316	-36.4959	-36.6163	-36.8467	-37.5099	0	-40.1005	-16.617	-17.5115	-15.7766	-14.2042	-12.6379	-11.8388	-11.364	-13.9667	0	-12.883	-10.7145	-4.87739	-0.427007	-0.0918709	-0.118468	-0.193267	-0.00554499	-0.000568144	0.061365	0.0115337	-0.0063408	0.0134892	0.0230783	0.0103864	0.0269704	0.0428638	0.0334215	0.0203489	0.00595921	0.0112039	-0.00099109
-37.7112	-37.307	-36.8611	-36.4806	-36.248	-36.0929	-36.3833	-36.7522	-36.6802	-36.7741	-36.9851	-37.123	-37.5886	-37.1535	-37.5304	-37.947	-38.1825	-38.5323	0	-19.4195	-18.3891	-17.893	-13.8852	-13.8932	-13.1754	-13.1289	0	0	-17.1456	0	-6.00164	-0.0450171	0.0621121	-0.0128159	-0.19737	0.00213334	0.0112819	0.0719263	0.000259011	-0.00574069	0.00333856	0.0135331	0.00115008	0.0192031	0.0151312	0.00697673	-0.00124213	-0.0148944	0.000150946	-0.0117811
[truncated: 88 more columns]
