# Supplementary material for: Energy evolution and crack development characteristics of sandstone under freeze-thaw cycles by digital image correlation
Source: PLoS One. 2023 Apr 20;18(4):e0283378. doi: 10.1371/journal.pone.0283378 (PMC10118107; doi:10.1371/journal.pone.0283378)
Supplement: S1 Data — (ZIP) [file pone.0283378.s002.zip › 新建文件夹/N=60 Uy.xls]

## Sheet: Sheet1
20.5559	20.6936	20.7248	20.8615	20.9629	21.0692	21.1594	21.2144	21.2755	21.3371	21.4132	21.4875	21.5173	21.5357	21.5777	21.6133	21.6584	21.6976	21.6936	21.6312	21.5949	21.6004	21.5934	21.5748	21.5417	21.5152	21.437	21.3357	21.2522	21.2282	21.1521	21.1364	21.176	21.2736	21.3067	21.2614	21.1965	21.205	21.2232	21.192	21.1399	21.0607	21.0228	20.9837	20.9386	20.9079	20.8666	20.8198	20.7785	20.7913
20.5886	20.6376	20.7484	20.8893	20.9851	21.0734	21.166	21.2274	21.292	21.3501	21.4092	21.4858	21.5541	21.5736	21.631	21.6831	21.7191	21.7487	21.7858	21.7581	21.7313	21.7275	21.7236	21.7155	21.7147	21.7124	21.6027	21.5251	21.4807	21.4283	21.3537	21.3437	21.3631	21.426	21.3991	21.332	21.2799	21.2374	21.2061	21.1747	21.1275	21.0601	21.0216	20.9843	20.9453	20.9056	20.8649	20.8143	20.7586	20.7237
20.5619	20.6506	20.788	20.8973	20.9914	21.0743	21.1656	21.241	21.2949	21.3638	21.4514	21.5216	21.5888	21.6225	21.6749	21.726	21.7781	21.8226	21.8481	21.8461	21.8189	21.8256	21.8414	21.8504	21.8554	21.8369	21.7476	21.6955	21.6592	21.6125	21.5382	21.5193	21.5308	21.5313	21.4843	21.3927	21.3243	21.2701	21.2441	21.2057	21.1362	21.0653	21.0276	20.9826	20.9473	20.9057	20.8601	20.806	20.7451	20.7072
20.5387	20.6757	20.795	20.895	20.9931	21.0732	21.164	21.2528	21.3111	21.3806	21.4694	21.5532	21.621	21.6611	21.7172	21.7667	21.8192	21.8656	21.9017	21.9006	21.8837	21.8997	21.9358	21.9568	21.9752	21.9377	21.8648	21.828	21.8067	21.7402	21.6778	21.6493	21.6177	21.5931	21.5388	21.4533	21.3786	21.3139	21.2712	21.2358	21.1385	21.0733	21.036	20.9901	20.9428	20.9	20.8535	20.8094	20.755	20.7133
20.5562	20.6834	20.7925	20.8983	20.9978	21.0821	21.1761	21.2615	21.3345	21.3974	21.4832	21.5707	21.6293	21.6927	21.7411	21.7979	21.8583	21.9122	21.9512	21.9754	21.9648	21.9768	22.0185	22.0431	22.0677	22.0376	21.9775	21.9551	21.9226	21.8446	21.7798	21.7395	21.7208	21.6746	21.6089	21.5199	21.436	21.3636	21.3268	21.2766	21.1767	21.0772	21.0299	20.9871	20.9433	20.9002	20.8595	20.8204	20.7711	20.731
20.5623	20.6893	20.7943	20.8988	21	21.0902	21.1859	21.2714	21.3496	21.4138	21.5	21.5871	21.6487	21.7234	21.7704	21.8342	21.8959	21.9506	21.9891	22.0327	22.0442	22.0579	22.0921	22.1221	22.1424	22.1253	22.0849	22.0763	22.0517	21.9576	21.895	21.8466	21.8291	21.7842	21.6941	21.6271	21.5316	21.4446	21.3989	21.3443	21.2177	21.0879	21.041	20.9928	20.9461	20.9044	20.8712	20.8289	20.7879	20.7511
20.5727	20.6932	20.7987	20.9027	21.0043	21.0953	21.1916	21.2732	21.3604	21.4325	21.5128	21.5979	21.6774	21.7438	21.8139	21.8697	21.9265	21.98	22.0282	22.0702	22.1141	22.1315	22.1585	22.2019	22.2179	22.2092	22.1984	22.1964	22.1725	22.096	22.0106	21.9786	21.9529	21.917	21.833	21.7372	21.645	21.5663	21.5031	21.4441	21.3437	21.193	21.0713	21.0106	20.9557	20.911	20.8761	20.8422	20.8041	20.7675
20.5772	20.6979	20.7994	20.9085	21.0064	21.0983	21.1953	21.28	21.3606	21.4472	21.5301	21.6189	21.7022	21.7684	21.8409	21.9083	21.9607	22.0193	22.0686	22.1139	22.1623	22.2139	22.2337	22.2659	22.2825	22.2831	22.2942	22.3029	22.2941	22.2223	22.1289	22.1269	22.0812	22.0238	21.9514	21.8578	21.7738	21.6984	21.6111	21.532	21.4446	21.3049	21.197	21.0631	20.9865	20.9308	20.8902	20.8523	20.8079	20.762
20.5828	20.6948	20.8056	20.9134	21.0102	21.1072	21.1942	21.2874	21.3745	21.4709	21.5504	21.6455	21.7282	21.7958	21.8691	21.9371	22.0019	22.0514	22.1115	22.1454	22.2012	22.2639	22.3048	22.3181	22.3382	22.3464	22.3796	22.4092	22.3676	22.3272	22.2794	22.2456	22.1981	22.1432	22.0743	21.9905	21.9165	21.8269	21.753	21.6759	21.6125	21.5111	21.3799	21.2459	21.0686	20.9654	20.9199	20.8685	20.8104	20.768
20.5824	20.7042	20.8166	20.9226	21.0188	21.1168	21.2045	21.2995	21.3817	21.4788	21.5663	21.6521	21.7348	21.8172	21.8882	21.9643	22.0278	22.0765	22.1493	22.2019	22.2429	22.2963	22.3627	22.4064	22.405	22.4186	22.4484	22.4851	22.4464	22.4091	22.4186	22.3665	22.3155	22.2641	22.1966	22.1254	22.0617	21.9885	21.9165	21.851	21.7597	21.6899	21.5754	21.4288	21.3036	21.1396	20.9703	20.8776	20.8285	20.7885
20.5931	20.7012	20.8117	20.9207	21.0172	21.1246	21.217	21.3041	21.3873	21.4842	21.5774	21.6738	21.7425	21.8303	21.9009	21.97	22.0443	22.117	22.175	22.2361	22.283	22.3317	22.4013	22.4531	22.509	22.5263	22.5263	22.5436	22.5445	22.5188	22.5169	22.4827	22.4166	22.367	22.3367	22.2724	22.2075	22.151	22.0982	22.0109	21.8733	21.731	21.6488	21.5629	21.4401	21.2786	21.1439	21.0075	20.8598	20.8044
20.5932	20.7052	20.8151	20.9228	21.0259	21.1264	21.2211	21.307	21.3931	21.4929	21.5898	21.6825	21.7683	21.8374	21.9086	21.98	22.0511	22.1251	22.193	22.2625	22.3217	22.3714	22.4362	22.4946	22.5553	22.6085	22.6229	22.6373	22.6548	22.6151	22.5919	22.5812	22.5043	22.4761	22.4694	22.4073	22.3496	22.3033	22.2384	22.1316	21.9995	21.8581	21.7263	21.6105	21.5476	21.3956	21.2266	21.1077	21.0072	20.8573
20.6021	20.7173	20.8254	20.9308	21.0294	21.132	21.2297	21.3141	21.4012	21.4942	21.5975	21.6869	21.7721	21.8546	21.9202	21.992	22.0625	22.1318	22.2063	22.2761	22.3348	22.4105	22.4804	22.5466	22.6022	22.6518	22.6769	22.7031	22.738	22.6739	22.6646	22.6601	22.6167	22.5774	22.5472	22.5397	22.4929	22.4382	22.3361	22.1862	22.0865	21.9889	21.8745	21.7311	21.5883	21.4546	21.3083	21.1819	21.0788	20.9525
20.5986	20.7144	20.8223	20.9307	21.0341	21.135	21.234	21.3229	21.4124	21.502	21.606	21.6963	21.7774	21.8494	21.9203	21.9985	22.0786	22.1569	22.2406	22.3113	22.3648	22.4261	22.5111	22.5734	22.6477	22.7072	22.7533	22.7821	22.8009	22.7807	22.7474	22.7458	22.7372	22.6949	22.6434	22.6466	22.6335	22.5856	22.4726	22.3286	22.2033	22.1056	22.0177	21.8918	21.7157	21.5612	21.4522	21.2833	21.1731	21.0447
20.5891	20.7111	20.8146	20.9278	21.0328	21.134	21.2364	21.3268	21.4197	21.5077	21.6122	21.7066	21.7914	21.8655	21.9355	22.0102	22.0822	22.1702	22.2563	22.3096	22.364	22.4214	22.5147	22.5859	22.6559	22.7293	22.7879	22.8543	22.8703	22.8867	22.8387	22.8143	22.8125	22.803	22.7933	22.7818	22.7719	22.7054	22.6169	22.4758	22.3546	22.2599	22.1351	22.0446	21.8895	21.7535	21.6399	21.5454	21.4446	21.3356
20.5865	20.7058	20.813	20.9288	21.0304	21.1283	21.2353	21.3277	21.422	21.5098	21.6106	21.7063	21.7947	21.8779	21.9522	22.0325	22.0962	22.175	22.2448	22.3176	22.3853	22.4482	22.5145	22.5903	22.6585	22.7325	22.8039	22.8759	22.9349	22.9629	22.9367	22.8872	22.8692	22.8964	22.9154	22.9238	22.8921	22.8194	22.733	22.6419	22.5453	22.4577	22.3316	22.2085	22.1174	21.9993	21.8806	21.8064	21.6689	21.5512
20.5907	20.7108	20.8143	20.9268	21.027	21.1237	21.2242	21.3335	21.4247	21.5053	21.6034	21.6948	21.7879	21.8719	21.9507	22.0284	22.1006	22.1636	22.2511	22.3249	22.3938	22.4452	22.5147	22.5933	22.6644	22.7363	22.8049	22.8731	22.9458	23.0042	23.0623	23.0459	23.0304	22.9578	22.9738	22.9973	22.9643	22.8661	22.7855	22.7128	22.6494	22.6279	22.5554	22.4167	22.3116	22.2133	22.108	22.0201	21.8744	21.6866
20.5953	20.7141	20.8203	20.9349	21.0388	21.1353	21.2326	21.3311	21.4283	21.5263	21.6034	21.6997	21.7884	21.8697	21.9481	22.0371	22.1021	22.1725	22.2487	22.3342	22.3993	22.4591	22.5396	22.612	22.6668	22.7373	22.8083	22.8704	22.936	23.0098	23.0807	23.1285	23.1378	23.1325	23.0382	23.0368	23.0346	22.9933	22.928	22.8779	22.7889	22.7071	22.6552	22.5865	22.4614	22.3819	22.2648	22.1551	22.0567	21.8185
20.6013	20.7079	20.8122	20.9293	21.0383	21.1366	21.2383	21.3319	21.4237	21.5315	21.6133	21.6968	21.7931	21.8749	21.952	22.0372	22.1093	22.1744	22.2609	22.3272	22.4005	22.476	22.5431	22.6105	22.6718	22.7361	22.813	22.877	22.9422	23.0174	23.0918	23.1576	23.2173	23.2157	23.1812	23.1951	23.1883	23.1358	23.0973	23.0618	22.9852	22.9048	22.7994	22.6661	22.6164	22.5792	22.4674	22.3348	22.174	22.0342
20.5887	20.7016	20.8121	20.9289	21.0398	21.1433	21.2462	21.3421	21.4426	21.5373	21.6297	21.709	21.8063	21.8835	21.9564	22.0414	22.1081	22.1756	22.2603	22.3345	22.4266	22.4898	22.5599	22.6394	22.7012	22.7676	22.8304	22.895	22.9616	23.0284	23.1065	23.177	23.2476	23.3075	23.3433	23.2906	23.3051	23.2718	23.2396	23.2322	23.1799	23.1065	22.9551	22.8061	22.6755	22.5846	22.5548	22.4906	22.2802	22.1327
20.5901	20.7007	20.8103	20.9317	21.0432	21.151	21.2532	21.3426	21.4383	21.5337	21.6285	21.7058	21.7908	21.8758	21.9693	22.0451	22.1113	22.194	22.268	22.3538	22.4323	22.5038	22.5748	22.6522	22.7227	22.7777	22.8335	22.9081	22.9767	23.0431	23.1085	23.1815	23.2628	23.3362	23.3998	23.4795	23.496	23.4775	23.4129	23.3788	23.342	23.2957	23.2237	22.9958	22.8624	22.7695	22.6979	22.67	22.5005	22.1889
20.585	20.7028	20.8115	20.928	21.0414	21.147	21.2521	21.3506	21.4421	21.535	21.6239	21.7036	21.7839	21.8725	21.9599	22.0489	22.1182	22.1967	22.2801	22.3563	22.4296	22.5026	22.5746	22.6478	22.7183	22.7875	22.8609	22.9314	22.9814	23.0581	23.1187	23.1972	23.267	23.352	23.4122	23.4793	23.5563	23.5971	23.5559	23.5142	23.4741	23.4549	23.4307	23.295	23.0694	22.9504	22.9162	22.883	22.7144	22.4078
20.5799	20.691	20.8054	20.9184	21.033	21.1427	21.2471	21.3443	21.4438	21.5374	21.6259	21.7012	21.7847	21.8713	21.9442	22.0378	22.1198	22.2089	22.2794	22.3508	22.414	22.489	22.5626	22.6335	22.7079	22.7772	22.854	22.9313	22.9982	23.0636	23.1403	23.2126	23.278	23.3445	23.4097	23.4807	23.5539	23.6266	23.6728	23.6599	23.6197	23.6068	23.5948	23.5493	23.3408	23.1802	23.1333	23.1001	22.8818	22.6708
20.5816	20.6959	20.8082	20.9191	21.0306	21.1394	21.2476	21.3472	21.4372	21.5377	21.6304	21.7167	21.8028	21.8696	21.9458	22.0329	22.1182	22.2005	22.2659	22.3317	22.4067	22.4765	22.5515	22.6285	22.7085	22.781	22.8491	22.9244	22.9939	23.0682	23.1468	23.2206	23.2834	23.3461	23.4099	23.4785	23.5473	23.6233	23.6988	23.719	23.7275	23.7386	23.7219	23.6958	23.625	23.3996	23.3307	23.2823	23.0671	22.8786
20.5754	20.6907	20.8121	20.919	21.0313	21.1404	21.2388	21.336	21.4288	21.5281	21.6194	21.7159	21.7999	21.8704	21.9467	22.0338	22.1104	22.1802	22.254	22.3215	22.3982	22.4771	22.5516	22.6297	22.7072	22.7708	22.8401	22.9095	22.9847	23.0611	23.1307	23.2135	23.2873	23.3618	23.4207	23.4913	23.556	23.6292	23.691	23.7548	23.7764	23.7751	23.7719	23.753	23.7627	23.6262	23.5143	23.389	23.2302	23.0077
20.5749	20.6931	20.8141	20.9229	21.033	21.133	21.2367	21.3305	21.4258	21.5215	21.6168	21.7061	21.7881	21.8644	21.945	22.04	22.104	22.1666	22.2378	22.3144	22.3955	22.4728	22.5528	22.6351	22.6996	22.7657	22.83	22.9051	22.9821	23.0662	23.1437	23.2162	23.2939	23.3691	23.4339	23.5008	23.564	23.643	23.7101	23.7648	23.8243	23.838	23.8203	23.8233	23.8175	23.8294	23.6956	23.5996	23.4663	23.1949
20.5801	20.698	20.8146	20.9247	21.0342	21.1341	21.2334	21.3346	21.4269	21.5177	21.6077	21.702	21.7913	21.8703	21.9514	22.0304	22.1048	22.1705	22.233	22.3109	22.3931	22.473	22.5482	22.6259	22.7002	22.7689	22.8444	22.9192	22.9919	23.0794	23.153	23.2215	23.3079	23.368	23.4422	23.5098	23.5802	23.6552	23.7213	23.775	23.8323	23.8727	23.8951	23.8909	23.9061	23.921	23.9324	23.7324	23.6824	23.6418
20.5739	20.6935	20.8129	20.9311	21.0418	21.1401	21.2365	21.3316	21.4329	21.5187	21.6021	21.687	21.767	21.8584	21.9356	22.0132	22.0925	22.1767	22.247	22.3193	22.3802	22.4607	22.5372	22.6207	22.6951	22.7707	22.8433	22.9264	23.0035	23.0834	23.1632	23.2282	23.2979	23.3785	23.44	23.5013	23.5732	23.6466	23.714	23.779	23.839	23.8821	23.9228	23.9468	23.9839	24.0299	24.0936	24.0957	24.0283	24.0742
20.5676	20.6893	20.8109	20.9307	21.0377	21.1377	21.2304	21.3286	21.4234	21.5116	21.6062	21.6938	21.7775	21.8604	21.934	22.0085	22.0867	22.1749	22.2371	22.3106	22.3885	22.4558	22.5386	22.6109	22.6902	22.7671	22.8394	22.916	22.9949	23.0764	23.1548	23.2164	23.2875	23.3759	23.4407	23.494	23.5627	23.6459	23.7045	23.7735	23.8432	23.8982	23.9459	23.9822	24.0031	24.0218	24.1053	24.1169	24.1626	24.4389
20.5773	20.6954	20.8113	20.9283	21.0284	21.13	21.2235	21.3226	21.4175	21.5103	21.6051	21.6943	21.782	21.8696	21.9505	22.0179	22.1018	22.1819	22.2424	22.3173	22.3906	22.457	22.5358	22.6114	22.6766	22.7534	22.8431	22.9247	22.9948	23.0861	23.1619	23.2275	23.299	23.3615	23.4144	23.5005	23.5723	23.6399	23.7063	23.7725	23.8395	23.8991	23.9573	24.0058	24.0265	24.0573	24.1267	24.1883	24.17	24.5673
20.5346	20.6605	20.7814	20.9021	21.0205	21.1297	21.2315	21.3219	21.4152	21.5076	21.5979	21.6904	21.7819	21.879	21.9478	22.0293	22.1034	22.1724	22.2478	22.3129	22.3806	22.4499	22.54	22.6008	22.6762	22.7568	22.8434	22.9157	22.9973	23.0749	23.1603	23.231	23.2977	23.3563	23.4239	23.5028	23.5691	23.6475	23.711	23.7749	23.8433	23.9083	23.9612	24.0103	24.0666	24.1021	24.1508	24.2707	24.3509	24.7502
20.5271	20.6478	20.777	20.9001	21.0122	21.1131	21.2144	21.3136	21.4086	21.5001	21.5918	21.6926	21.7843	21.868	21.9518	22.0378	22.0998	22.1698	22.2487	22.3141	22.3813	22.4486	22.5318	22.6064	22.6772	22.7551	22.8384	22.918	23.0057	23.0815	23.1511	23.2285	23.2999	23.3669	23.4439	23.5121	23.5897	23.6531	23.7174	23.7774	23.8436	23.9057	23.9656	24.0233	24.0809	24.1481	24.208	24.2826	24.4919	24.6472
20.535	20.6573	20.7761	20.9021	21.006	21.1084	21.2077	21.3041	21.4082	21.5002	21.5993	21.687	21.7808	21.8657	21.9478	22.0335	22.1123	22.1748	22.2404	22.314	22.3877	22.4488	22.5373	22.6062	22.6765	22.7608	22.8301	22.9139	22.9949	23.0683	23.1413	23.2241	23.3045	23.3762	23.4495	23.5226	23.5938	23.6506	23.7183	23.7776	23.8369	23.9031	23.9663	24.0319	24.0974	24.1674	24.249	24.3625	24.5649	24.6682
20.513	20.6385	20.7249	20.8368	20.9524	21.0605	21.1603	21.2659	21.3798	21.4951	21.5898	21.6862	21.7835	21.8701	21.9458	22.0258	22.1069	22.1746	22.2449	22.3131	22.3864	22.4555	22.5371	22.6193	22.6871	22.7647	22.8402	22.9228	22.9939	23.0742	23.1537	23.2337	23.3011	23.3801	23.4558	23.5269	23.5957	23.6567	23.708	23.7771	23.8389	23.8988	23.9616	24.0323	24.1004	24.1823	24.2458	24.4003	24.6105	24.7607
20.4299	20.5659	20.6924	20.8243	20.9298	21.0406	21.1483	21.2455	21.342	21.449	21.5862	21.6726	21.7561	21.8469	21.941	22.0167	22.0966	22.1696	22.2377	22.3133	22.3867	22.459	22.5376	22.6222	22.6845	22.7729	22.8523	22.9187	22.9955	23.0758	23.1554	23.2316	23.2902	23.3751	23.4508	23.5288	23.593	23.6588	23.7142	23.7826	23.8399	23.9006	23.9638	24.0302	24.1002	24.1857	24.2342	24.3851	24.509	24.5273
20.3788	20.5307	20.6711	20.8	20.9075	21.0145	21.1253	21.2275	21.334	21.4339	21.5453	21.6588	21.759	21.8364	21.927	22.0154	22.0756	22.1464	22.2404	22.3184	22.3888	22.4662	22.542	22.6176	22.688	22.7703	22.8451	22.9193	22.9943	23.0745	23.1461	23.2154	23.2906	23.3736	23.4468	23.5198	23.5869	23.6472	23.7159	23.7842	23.8517	23.911	23.9657	24.0277	24.0943	24.1733	24.2255	24.3143	24.4311	24.4419
20.3365	20.4911	20.6285	20.7604	20.8757	20.9883	21.098	21.2051	21.3215	21.4316	21.5377	21.6296	21.7318	21.8306	21.9175	21.9883	22.0684	22.142	22.2125	22.2975	22.3789	22.4577	22.5238	22.609	22.6867	22.7699	22.8425	22.9183	22.9986	23.0752	23.1406	23.2057	23.2921	23.3678	23.4399	23.513	23.5867	23.6501	23.7205	23.7866	23.8528	23.9081	23.9629	24.0229	24.0917	24.1667	24.1876	24.3069	24.3973	24.4393
20.3252	20.4609	20.6159	20.7422	20.8595	20.9701	21.0805	21.1943	21.3066	21.4221	21.5242	21.6154	21.6943	21.8203	21.9041	21.9835	22.0568	22.1409	22.2079	22.2802	22.3616	22.442	22.5197	22.5995	22.6727	22.7633	22.8403	22.9145	22.9881	23.0636	23.1303	23.2035	23.2855	23.3661	23.4354	23.5094	23.5813	23.6477	23.7157	23.7873	23.8533	23.9062	23.9672	24.0235	24.0882	24.1551	24.1738	24.2638	24.3954	24.3437
20.3633	20.4952	20.6378	20.7629	20.88	20.979	21.082	21.1796	21.2847	21.3878	21.4861	21.602	21.6981	21.8034	21.9107	21.9852	22.0554	22.1256	22.1972	22.2688	22.3511	22.4269	22.5017	22.5863	22.6529	22.7454	22.8322	22.9101	22.9807	23.0573	23.1335	23.2158	23.2837	23.3546	23.43	23.5056	23.5761	23.6469	23.7208	23.7945	23.857	23.9149	23.9718	24.0244	24.0891	24.1446	24.2092	24.2116	24.3036	24.2129
20.3719	20.497	20.6303	20.7602	20.8825	20.9928	21.0861	21.1776	21.2713	21.3762	21.4911	21.6014	21.7137	21.8133	21.9157	21.9746	22.048	22.1139	22.188	22.2599	22.3389	22.4157	22.5073	22.5824	22.6604	22.7462	22.8256	22.8966	22.9856	23.0639	23.1406	23.2191	23.2872	23.3488	23.4333	23.5094	23.5732	23.6472	23.7131	23.7837	23.8569	23.9123	23.9702	24.0255	24.0851	24.1434	24.2148	24.1846	24.2137	24.0355
20.3815	20.4896	20.6161	20.75	20.86	20.9628	21.0685	21.173	21.2885	21.3971	21.4781	21.58	21.6749	21.7772	21.8756	21.9453	22.0258	22.1138	22.2048	22.2707	22.3419	22.416	22.5137	22.6039	22.6795	22.7525	22.8279	22.9036	22.9807	23.0658	23.1388	23.2159	23.2864	23.3517	23.4376	23.5084	23.5759	23.644	23.7077	23.781	23.8533	23.914	23.9687	24.024	24.0771	24.1415	24.1959	24.1972	24.0661	23.8322
20.3453	20.4676	20.5948	20.7248	20.8368	20.9452	21.0566	21.1754	21.2786	21.3912	21.4872	21.5843	21.6691	21.7655	21.8628	21.9554	22.0246	22.0995	22.1914	22.2675	22.3565	22.4295	22.5232	22.6103	22.6781	22.7597	22.8338	22.9082	22.9844	23.0698	23.1418	23.2095	23.2782	23.3552	23.4427	23.5132	23.5753	23.6403	23.7068	23.7784	23.8435	23.908	23.9677	24.023	24.0707	24.1336	24.2129	24.1665	24.0535	23.7434
20.3285	20.4554	20.5939	20.724	20.8393	20.9389	21.0461	21.1633	21.2768	21.3758	21.4743	21.5736	21.655	21.7416	21.8484	21.937	22.0212	22.1099	22.1959	22.2735	22.3637	22.4484	22.5222	22.5961	22.6719	22.7474	22.8169	22.8957	22.9727	23.0584	23.1369	23.2074	23.2789	23.3564	23.4433	23.5116	23.5727	23.6362	23.7036	23.7738	23.8384	23.901	23.9645	24.0219	24.0712	24.1397	24.2254	24.1855	23.9894	23.7664
20.3201	20.4462	20.5836	20.7089	20.8238	20.9381	21.0392	21.1461	21.2474	21.3632	21.4796	21.5711	21.6522	21.7384	21.8456	21.9248	22.0136	22.1149	22.2167	22.2882	22.3543	22.4506	22.5181	22.5892	22.6621	22.747	22.8176	22.8801	22.9581	23.033	23.1107	23.2043	23.2812	23.3546	23.4391	23.5045	23.5719	23.6324	23.698	23.7667	23.8298	23.8925	23.9499	24.0106	24.0624	24.1487	24.2272	24.1936	23.9765	23.7716
20.3209	20.4323	20.5616	20.6881	20.8012	20.9196	21.0317	21.1313	21.2371	21.3507	21.4755	21.5793	21.6546	21.7306	21.839	21.9464	22.0365	22.1232	22.195	22.2791	22.3628	22.4294	22.5208	22.5921	22.662	22.7294	22.8036	22.8774	22.9501	23.0263	23.1117	23.1903	23.2719	23.3409	23.4206	23.4925	23.5658	23.6328	23.6986	23.7581	23.821	23.8851	23.9491	24.0054	24.0518	24.1508	24.2082	24.2136	24.1267	23.6899
20.2846	20.4066	20.5303	20.6532	20.7781	20.8918	21.0119	21.1341	21.2442	21.3456	21.4532	21.5505	21.6455	21.7207	21.8373	21.936	22.0297	22.11	22.19	22.2664	22.3586	22.4274	22.5064	22.5946	22.6512	22.7262	22.8027	22.8707	22.9461	23.0231	23.1028	23.1801	23.2641	23.3448	23.4053	23.4829	23.5616	23.63	23.6948	23.7597	23.823	23.8838	23.9439	24.0027	24.0525	24.1444	24.1883	24.2017	24.169	23.995
20.2806	20.395	20.5212	20.6387	20.7576	20.8778	20.9953	21.1128	21.2234	21.3404	21.4547	21.5474	21.6274	21.7079	21.8325	21.9322	22.0155	22.0855	22.1796	22.2671	22.3471	22.4415	22.5164	22.6005	22.6708	22.7482	22.8025	22.8685	22.9474	23.0231	23.1038	23.1861	23.2626	23.3412	23.4099	23.4756	23.5509	23.6295	23.6997	23.7615	23.821	23.8764	23.9372	23.9945	24.0632	24.1133	24.1747	24.2006	24.3185	24.7825
20.3061	20.3967	20.5187	20.6368	20.7542	20.8786	20.9933	21.1051	21.2126	21.3339	21.4381	21.5335	21.6199	21.7168	21.8267	21.9162	22.0028	22.0851	22.1706	22.2707	22.3549	22.4407	22.5141	22.5914	22.6751	22.7513	22.8136	22.8915	22.965	23.0358	23.1155	23.1946	23.2743	23.3514	23.4156	23.4802	23.5511	23.6321	23.7037	23.7558	23.8161	23.8788	23.9374	24.0018	24.0494	24.091	24.2108	24.3311	24.5619	27.3475
20.2914	20.3973	20.5116	20.63	20.7475	20.8681	20.9832	21.1013	21.2122	21.3127	21.4166	21.5173	21.6158	21.72	21.819	21.9129	21.9918	22.0888	22.1777	22.2791	22.349	22.4228	22.5041	22.5806	22.6527	22.7348	22.7935	22.8821	22.9641	23.0357	23.1078	23.1865	23.269	23.3426	23.4147	23.477	23.5493	23.6292	23.6995	23.7538	23.8159	23.8803	23.943	24.0051	24.0165	24.0869	24.2897	24.4955	25.1217	27.705
20.2571	20.3764	20.4891	20.611	20.7361	20.8558	20.9775	21.0901	21.1934	21.2886	21.4011	21.5114	21.6155	21.7184	21.8285	21.9024	22.0016	22.1051	22.181	22.2645	22.3474	22.427	22.4962	22.5695	22.6372	22.7153	22.7851	22.8753	22.953	23.0362	23.117	23.1835	23.2586	23.3408	23.4041	23.4696	23.5464	23.6188	23.6829	23.7439	23.8167	23.8805	23.951	23.9967	24.0122	24.1265	24.3226	24.7493	26.1089	28.327
20.2458	20.3632	20.4856	20.5994	20.7217	20.8434	20.9545	21.0674	21.1667	21.2777	21.3851	21.5147	21.6215	21.7219	21.818	21.8994	21.999	22.0868	22.1793	22.2606	22.35	22.4291	22.4983	22.5604	22.6298	22.705	22.784	22.8654	22.9322	23.0089	23.0937	23.1756	23.2424	23.3153	23.3967	23.4719	23.5383	23.6017	23.6696	23.7391	23.8071	23.8724	23.9448	23.9894	24.0205	24.1466	24.3905	24.7897	27.821	0.265002
20.253	20.3625	20.4803	20.5933	20.6973	20.8157	20.9415	21.0546	21.1583	21.2758	21.3894	21.5033	21.5917	21.6901	21.7997	21.8823	21.9715	22.0601	22.1631	22.2565	22.335	22.408	22.4839	22.5537	22.6374	22.7028	22.7607	22.8394	22.9194	23.0019	23.0801	23.1599	23.2389	23.3037	23.3734	23.4507	23.5229	23.5947	23.6514	23.7215	23.7951	23.8732	23.9439	23.973	24.0591	24.2111	24.3258	24.7538	27.86	1.06771
20.2554	20.3883	20.5044	20.5987	20.7137	20.8344	20.9525	21.0728	21.1596	21.2663	21.3921	21.4892	21.5967	21.679	21.766	21.8701	21.9512	22.0472	22.1476	22.2385	22.3211	22.3946	22.4707	22.5504	22.6172	22.6836	22.7626	22.8448	22.9217	23.0015	23.0765	23.1475	23.2209	23.2838	23.3499	23.4243	23.5091	23.5806	23.6443	23.7176	23.791	23.8662	23.9364	23.9742	24.0928	24.1445	24.2826	24.8414	27.9306	2.40603
20.2714	20.3903	20.5063	20.6126	20.7273	20.8438	20.9516	21.0546	21.1539	21.2852	21.3837	21.4731	21.5746	21.6716	21.7578	21.8398	21.9444	22.0351	22.1274	22.2129	22.2996	22.3796	22.454	22.5182	22.5894	22.66	22.7386	22.8369	22.9186	22.9963	23.0711	23.1465	23.2173	23.283	23.3446	23.4164	23.4994	23.5675	23.641	23.7166	23.7939	23.8626	23.9237	23.9908	24.049	24.0587	24.2101	24.593	25.3022	3.81978
20.2698	20.3852	20.4961	20.6036	20.7193	20.8297	20.9267	21.037	21.1466	21.2603	21.3707	21.4696	21.5651	21.664	21.745	21.823	21.9228	22.021	22.1045	22.1909	22.2757	22.3599	22.4296	22.5013	22.5729	22.6584	22.7375	22.8251	22.9048	22.987	23.0665	23.1377	23.2076	23.2813	23.3505	23.4262	23.4918	23.5589	23.6342	23.7093	23.7909	23.8565	23.9321	23.9694	23.989	24.0142	24.1392	24.0691	3.34778	4.0207
20.2526	20.3611	20.4636	20.572	20.6842	20.8035	20.9066	21.0113	21.1435	21.2523	21.3459	21.4429	21.5491	21.6434	21.7273	21.8176	21.8962	22.008	22.0929	22.1808	22.2435	22.3271	22.4093	22.4807	22.5616	22.6504	22.7277	22.812	22.8996	22.9752	23.0547	23.128	23.1981	23.2678	23.3465	23.4248	23.4837	23.5592	23.6328	23.7157	23.776	23.8497	23.9406	23.9643	23.9573	23.9326	23.7956	19.6519	4.21456	4.74454
20.2191	20.3285	20.4412	20.5535	20.6655	20.7817	20.8831	20.9891	21.106	21.2162	21.315	21.4093	21.5251	21.6257	21.7108	21.7978	21.8881	21.9883	22.0757	22.1484	22.2229	22.297	22.3868	22.468	22.5564	22.6388	22.7181	22.8014	22.8842	22.9639	23.0424	23.117	23.179	23.255	23.3252	23.3997	23.4804	23.5561	23.6321	23.7137	23.7868	23.8611	23.9494	23.9903	23.9787	23.7843	21.033	19.4253	4.50889	5.25129
20.1949	20.2968	20.4128	20.5292	20.6396	20.7477	20.874	20.9774	21.0735	21.1732	21.2843	21.4069	21.5094	21.6055	21.69	21.7979	21.8678	21.9544	22.0388	22.1359	22.2134	22.2846	22.3742	22.464	22.5442	22.6334	22.7184	22.7897	22.869	22.9493	23.0168	23.0865	23.1608	23.2402	23.3084	23.3819	23.4645	23.5488	23.6311	23.7069	23.7834	23.8635	23.9708	24.0325	23.9542	23.762	21.1685	19.6469	18.1688	5.54476
20.1644	20.2766	20.3927	20.5142	20.6317	20.7375	20.8329	20.9456	21.0683	21.1771	21.2629	21.3634	21.4651	21.5723	21.6536	21.7629	21.8586	21.9603	22.0468	22.1055	22.1956	22.2695	22.3524	22.4545	22.5387	22.6096	22.6958	22.7667	22.8462	22.9162	22.9837	23.0574	23.1447	23.2222	23.2929	23.3796	23.4589	23.5435	23.6265	23.7026	23.7808	23.865	23.9956	24.0328	23.9695	23.7785	20.9766	19.7541	18.4255	5.55504
20.1624	20.2778	20.3796	20.4903	20.5991	20.7075	20.8168	20.92	21.0388	21.1441	21.2584	21.3663	21.471	21.5522	21.6399	21.7583	21.8643	21.9498	22.0404	22.1191	22.1636	22.26	22.3366	22.439	22.5192	22.5972	22.684	22.7363	22.8064	22.8784	22.9663	23.0547	23.1326	23.2132	23.2878	23.3707	23.4573	23.5423	23.6224	23.702	23.779	23.8676	24.0154	24.0115	23.9183	23.7071	20.646	19.373	18.0638	5.6865
20.128	20.2436	20.3541	20.4637	20.5705	20.673	20.7953	20.8999	21.0217	21.1214	21.2187	21.3186	21.4257	21.5161	21.5911	21.7134	21.8231	21.9376	22.03	22.115	22.1899	22.2388	22.3213	22.4049	22.4931	22.5882	22.6637	22.7132	22.7946	22.8836	22.9699	23.0482	23.1264	23.2013	23.2836	23.3626	23.4457	23.5358	23.6178	23.7033	23.772	23.8618	23.9738	23.9811	23.8762	23.6688	19.8245	18.677	17.5086	5.69359
20.1112	20.2107	20.3174	20.4261	20.5338	20.639	20.7446	20.877	20.9994	21.1081	21.2038	21.3097	21.4085	21.4943	21.581	21.6821	21.8108	21.9194	21.9973	22.0673	22.1709	22.2521	22.3023	22.4011	22.4974	22.5741	22.6451	22.7068	22.7944	22.8795	22.9559	23.0334	23.1116	23.195	23.2741	23.354	23.4302	23.5149	23.599	23.6827	23.7603	23.8557	23.9284	23.9707	23.8517	23.4347	19.684	18.5819	17.4387	16.0619
20.0963	20.2042	20.311	20.4178	20.5213	20.628	20.7453	20.8502	20.9643	21.0784	21.1751	21.2858	21.3911	21.4883	21.5753	21.6736	21.7881	21.8922	21.984	22.058	22.1363	22.2272	22.3009	22.4064	22.495	22.5668	22.6312	22.7008	22.7738	22.861	22.9429	23.0157	23.1048	23.1859	23.2675	23.3452	23.4227	23.5049	23.5907	23.6728	23.7564	23.8501	23.9324	23.99	23.7521	23.0792	19.2683	17.9353	17.2624	16.1865
20.0738	20.1823	20.285	20.3918	20.4983	20.6096	20.7279	20.838	20.942	21.0492	21.1531	21.2604	21.3703	21.4548	21.5353	21.6422	21.7381	21.8719	21.9735	22.0621	22.1298	22.216	22.3153	22.4007	22.4806	22.5397	22.5985	22.6846	22.7597	22.8444	22.915	22.9893	23.0765	23.1704	23.2658	23.3473	23.4225	23.5056	23.588	23.6697	23.7483	23.8534	23.9487	23.9156	23.8016	23.2229	19.2536	17.6926	16.8795	16.0381
20.0444	20.1498	20.2574	20.3592	20.4658	20.5808	20.6929	20.8123	20.9161	21.0323	21.1388	21.2291	21.3323	21.4162	21.5088	21.6095	21.7148	21.8295	21.9321	22.0555	22.1394	22.2066	22.299	22.3735	22.4456	22.5116	22.6055	22.6773	22.7514	22.8228	22.8955	22.9971	23.0779	23.1658	23.2484	23.3382	23.4237	23.5018	23.5843	23.6678	23.7424	23.8719	23.9314	23.8734	23.7349	23.3367	19.4152	17.9105	16.7676	16.0183
20.0163	20.1188	20.2239	20.3289	20.4389	20.5564	20.6677	20.7727	20.886	20.9962	21.1048	21.208	21.3159	21.3935	21.4822	21.5933	21.6956	21.8146	21.8998	22.0161	22.1172	22.1968	22.2809	22.3754	22.4331	22.4966	22.5747	22.6457	22.7261	22.81	22.9036	22.987	23.0759	23.1608	23.2401	23.3173	23.4098	23.5	23.5838	23.662	23.746	23.8772	23.9253	23.8041	23.7668	23.5889	19.4269	17.8154	16.5115	15.6488
19.9774	20.0984	20.2	20.3089	20.4255	20.5331	20.6388	20.7465	20.8635	20.9681	21.0798	21.1918	21.2901	21.3886	21.4726	21.5718	21.6715	21.7786	21.8774	21.991	22.0832	22.181	22.277	22.3446	22.3987	22.4697	22.5378	22.6221	22.7033	22.7887	22.8798	22.9706	23.0631	23.1493	23.2255	23.3062	23.395	23.4844	23.5766	23.6524	23.7441	23.8725	23.9153	23.8455	23.9747	22.1637	19.1092	17.7852	16.3726	15.6187
19.9616	20.0674	20.1772	20.2861	20.4006	20.5199	20.6219	20.7343	20.8428	20.9551	21.0667	21.1796	21.283	21.3728	21.4638	21.5593	21.6495	21.7559	21.8511	21.958	22.057	22.1638	22.2693	22.3434	22.395	22.4553	22.5349	22.6151	22.6951	22.7864	22.8699	22.9576	23.0439	23.1265	23.2083	23.2968	23.3857	23.4775	23.5693	23.6382	23.7351	23.8377	23.9074	24.0015	23.8669	20.1338	18.6641	17.443	16.351	15.5554
19.9364	20.0341	20.1442	20.2622	20.3699	20.4862	20.6046	20.7144	20.8242	20.9419	21.0621	21.1769	21.2877	21.365	21.4606	21.5408	21.6351	21.7399	21.8321	21.9381	22.0302	22.1414	22.2544	22.3495	22.3976	22.4588	22.5415	22.6149	22.695	22.7741	22.8592	22.9443	23.0253	23.1094	23.1931	23.2923	23.3856	23.4708	23.5552	23.6217	23.7126	23.822	23.9109	24.1383	24.0616	21.4129	18.4216	17.0813	15.9624	14.8552
19.9012	20.0026	20.1149	20.2407	20.353	20.4698	20.5868	20.6964	20.8142	20.9231	21.0414	21.1597	21.2655	21.3588	21.4392	21.5456	21.619	21.707	21.8076	21.9094	21.9967	22.1223	22.2279	22.3365	22.3915	22.4357	22.5222	22.6038	22.6896	22.7729	22.856	22.9393	23.0297	23.12	23.2058	23.2955	23.3831	23.4645	23.5424	23.6177	23.7054	23.8078	23.9209	24.2239	24.8123	26.5624	27.5479	16.7174	15.584	14.3505
19.86	19.9591	20.0824	20.2063	20.319	20.4356	20.559	20.676	20.7952	20.9079	21.0093	21.1234	21.2339	21.3288	21.4105	21.5251	21.6436	21.7312	21.8019	21.904	21.9851	22.0843	22.2078	22.3081	22.3631	22.4207	22.5039	22.5933	22.6793	22.7621	22.8509	22.9402	23.0343	23.1206	23.2076	23.2922	23.3737	23.4516	23.5289	23.6207	23.7055	23.8177	23.9646	24.1681	24.1391	24.5042	17.7406	16.5064	15.2993	14.1146
19.8252	19.9337	20.0608	20.1781	20.2841	20.4018	20.5295	20.6516	20.7596	20.8789	20.9862	21.0928	21.213	21.2922	21.3848	21.5081	21.613	21.7103	21.8248	21.9156	21.9582	22.0502	22.1679	22.3002	22.3595	22.4171	22.5045	22.5863	22.669	22.7488	22.8376	22.9298	23.0253	23.1149	23.2003	23.2818	23.3621	23.4478	23.5206	23.6186	23.6944	23.853	23.9209	23.9149	24.1008	26.3642	27.1942	16.7595	15.352	14.0011
19.7765	19.9017	20.0318	20.1456	20.2562	20.3691	20.4967	20.6196	20.7309	20.8401	20.9599	21.0777	21.1858	21.2816	21.379	21.4795	21.5895	21.7079	21.8099	21.8863	21.9553	22.0464	22.1534	22.2697	22.3541	22.4087	22.4879	22.578	22.6605	22.7448	22.8387	22.9272	23.0092	23.0944	23.1824	23.2668	23.357	23.431	23.5125	23.6118	23.6918	23.807	23.9011	24.0109	24.9394	26.3673	27.0033	27.8168	15.5268	14.1845
19.7378	19.8743	20.0063	20.1242	20.2318	20.3433	20.4666	20.5873	20.7056	20.8154	20.9356	21.0498	21.1658	21.2684	21.3385	21.4621	21.57	21.6911	21.7651	21.8654	21.9259	22.0078	22.1327	22.2453	22.3322	22.3942	22.4827	22.5648	22.6449	22.7266	22.812	22.8973	22.9835	23.0746	23.1728	23.2566	23.3377	23.4207	23.4987	23.6066	23.6587	23.7541	23.9725	24.343	25.6282	26.4182	27.0192	27.7679	28.8658	14.5107
19.731	19.862	19.9949	20.1123	20.2168	20.3319	20.4412	20.5634	20.685	20.799	20.9134	21.0256	21.1411	21.244	21.3266	21.4469	21.5573	21.6609	21.743	21.8272	21.8736	21.995	22.1084	22.2378	22.3137	22.3844	22.4765	22.5633	22.6449	22.7318	22.8089	22.8842	22.9725	23.0622	23.1465	23.2379	23.3321	23.4068	23.4881	23.5653	23.6043	23.7011	23.9039	24.4951	25.3447	26.3826	27.1373	27.9527	28.9978	14.3698
19.7142	19.8428	19.9789	20.1006	20.2062	20.3137	20.4279	20.5363	20.6522	20.7787	20.8873	21.0109	21.1273	21.2245	21.3337	21.4179	21.5374	21.625	21.7029	21.789	21.8494	21.9572	22.1036	22.2361	22.2928	22.3592	22.4529	22.5384	22.6305	22.7138	22.7928	22.8805	22.9681	23.0521	23.135	23.2308	23.3226	23.403	23.4736	23.5098	23.531	23.6297	23.8514	24.5463	25.6234	26.5397	27.0812	27.7768	29.0982	30.3808
19.6902	19.8165	19.9462	20.0703	20.1826	20.2911	20.4047	20.5204	20.6276	20.7479	20.8646	20.9843	21.0995	21.2218	21.3274	21.4377	21.525	21.6005	21.6818	21.7832	21.8311	21.9427	22.0861	22.2144	22.2621	22.3451	22.4384	22.5206	22.6057	22.6977	22.7856	22.8745	22.9677	23.0516	23.1409	23.2246	23.316	23.3953	23.4477	23.481	23.494	23.5638	23.8376	24.5365	25.5914	26.4777	27.1367	28.1723	29.512	14.2445
19.6614	19.7853	19.9229	20.0525	20.1613	20.269	20.3794	20.4897	20.6119	20.7251	20.8481	20.9497	21.0661	21.1841	21.3021	21.4114	21.5294	21.5805	21.6568	21.7685	21.8281	21.929	22.0751	22.1771	22.2388	22.3252	22.4119	22.5056	22.5931	22.6925	22.7807	22.8695	22.9643	23.049	23.1261	23.209	23.2993	23.3739	23.4269	23.455	23.4814	23.5683	23.7446	24.4058	25.6897	26.6654	27.7191	28.6598	15.4609	14.3671
19.6352	19.7622	19.8946	20.0291	20.141	20.2416	20.3485	20.4633	20.5821	20.6963	20.8181	20.9318	21.0407	21.1665	21.2775	21.3898	21.4775	21.5398	21.6382	21.7346	21.8266	21.9307	22.0386	22.141	22.2147	22.2952	22.3924	22.4856	22.5835	22.6794	22.7659	22.8585	22.9452	23.0309	23.1129	23.1876	23.2713	23.3512	23.4133	23.4336	23.4801	23.5278	23.7308	24.508	26.0302	27.0472	17.1912	16.0154	15.3242	14.5994
19.6106	19.7412	19.8748	20.0014	20.1123	20.2166	20.3244	20.4377	20.5621	20.6757	20.7986	20.9086	21.0221	21.1316	21.249	21.368	21.4744	21.5426	21.6102	21.7029	21.8327	21.9473	21.9959	22.108	22.1904	22.2848	22.3716	22.4646	22.5632	22.6661	22.7563	22.8499	22.9317	23.0136	23.1009	23.1769	23.2586	23.3395	23.3969	23.4278	23.4617	23.4663	23.6684	24.4469	26.3844	18.3303	17.3028	16.2275	14.9436	14.1564
19.5844	19.7211	19.8546	19.98	20.0933	20.2026	20.3174	20.4273	20.5383	20.6644	20.7782	20.8897	21.0035	21.1198	21.2335	21.3444	21.4494	21.5209	21.5987	21.7003	21.8131	21.9191	22.0084	22.124	22.2027	22.2837	22.3745	22.4721	22.5563	22.6422	22.7452	22.8338	22.9199	23.0061	23.0914	23.1676	23.2529	23.3322	23.3805	23.4029	23.4247	23.3969	23.6096	24.3188	26.3375	18.2784	16.9761	16.0216	14.9396	14.0687
19.5705	19.6897	19.8172	19.9548	20.0756	20.1932	20.3085	20.4125	20.5275	20.6444	20.7624	20.8773	20.9817	21.0874	21.2052	21.3218	21.4177	21.4823	21.5972	21.685	21.7864	21.8895	21.9916	22.1073	22.2061	22.2958	22.3786	22.455	22.5446	22.649	22.7338	22.8238	22.9133	22.9963	23.0682	23.1479	23.2406	23.3243	23.3616	23.3965	23.3487	23.3446	23.4131	23.9642	23.1947	19.9007	16.835	16.0942	15.1627	14.0824
19.5807	19.6833	19.7987	19.9293	20.0467	20.1681	20.2891	20.3971	20.5129	20.6329	20.7377	20.8409	20.9452	21.0581	21.1649	21.2615	21.384	21.4556	21.5669	21.6783	21.7722	21.8635	21.9698	22.1073	22.174	22.2737	22.3791	22.4719	22.5599	22.6462	22.7422	22.8198	22.897	22.965	23.0426	23.1244	23.2216	23.2998	23.336	23.3753	23.3147	23.3419	23.304	23.2174	22.4723	17.6463	16.773	15.9497	15.0178	13.8573
19.5592	19.6581	19.7824	19.9079	20.0279	20.1508	20.2683	20.3926	20.4997	20.602	20.7123	20.8087	20.9111	21.0289	21.1394	21.2273	21.3596	21.4555	21.5404	21.646	21.7533	21.848	21.9714	22.0944	22.1479	22.2634	22.3578	22.4432	22.5368	22.6268	22.7094	22.7929	22.8682	22.9505	23.0231	23.1186	23.2059	23.273	23.3186	23.3577	23.3352	23.386	23.2062	22.7062	20.2953	17.4859	16.6636	1.11819	2.0532	2.96134
19.5249	19.6435	19.7613	19.8839	20.0089	20.1301	20.2514	20.3587	20.4624	20.5666	20.6813	20.7865	20.9023	21.0256	21.1204	21.2314	21.3334	21.421	21.5072	21.6175	21.7165	21.8382	21.9713	22.0691	22.1554	22.2426	22.3328	22.4306	22.5184	22.6089	22.7004	22.776	22.8538	22.9354	23.023	23.1056	23.1897	23.25	23.2904	23.3653	23.3934	23.3827	23.2259	22.9072	20.5891	17.3523	0.136939	1.14423	2.1163	3.11916
19.5118	19.6293	19.749	19.8661	19.9861	20.1045	20.2236	20.3307	20.4479	20.561	20.668	20.7833	20.9034	20.9966	21.1159	21.2224	21.3189	21.394	21.5046	21.5962	21.6966	21.8335	21.9436	22.071	22.158	22.2448	22.3365	22.4165	22.5054	22.6061	22.6882	22.7755	22.8525	22.9326	23.0137	23.0937	23.1793	23.237	23.2864	23.3845	23.4045	23.367	23.2013	22.8805	21.691	17.0539	0.317475	1.33103	2.4809	3.56256
19.4812	19.6021	19.7218	19.8447	19.969	20.0886	20.1835	20.3001	20.4256	20.5407	20.6614	20.7716	20.8806	21.0032	21.0945	21.2004	21.2973	21.3833	21.4926	21.5805	21.6917	21.8209	21.9391	22.0673	22.1506	22.2369	22.322	22.405	22.4982	22.5872	22.6782	22.7585	22.844	22.9211	23.0083	23.0806	23.1596	23.2203	23.3025	23.3852	23.4191	23.3424	23.2121	22.8171	21.7849	-0.328797	0.577624	1.69691	2.58964	3.57506
19.4642	19.5839	19.7041	19.8278	19.9497	20.0603	20.1694	20.2685	20.3857	20.5122	20.6291	20.7641	20.886	20.9712	21.0933	21.1721	21.2794	21.366	21.461	21.607	21.7104	21.805	21.9245	22.0442	22.1447	22.2346	22.3168	22.3944	22.4851	22.5673	22.6608	22.7521	22.8309	22.9095	22.9897	23.0674	23.1448	23.2097	23.2987	23.381	23.4189	23.3821	23.1561	22.7954	22.1864	17.9488	0.638145	1.74176	2.65701	3.68457
19.4445	19.5586	19.6859	19.8066	19.924	20.0365	20.1484	20.2571	20.3776	20.4932	20.6249	20.7516	20.8719	20.9636	21.06	21.1652	21.276	21.3828	21.485	21.5958	21.6941	21.8014	21.8983	22.0148	22.1099	22.2038	22.296	22.3833	22.4798	22.5622	22.654	22.7441	22.8217	22.8941	22.978	23.0598	23.1313	23.195	23.2809	23.3695	23.3903	23.3588	23.1576	23.122	21.7373	17.41	16.4627	1.55614	2.74159	3.61794
19.4207	19.5383	19.6641	19.7845	19.9032	20.0156	20.1334	20.2524	20.3726	20.5216	20.6424	20.753	20.8486	20.9441	21.0712	21.176	21.2847	21.3693	21.4682	21.5954	21.6837	21.7856	21.8917	22.0015	22.1304	22.1993	22.2816	22.3666	22.46	22.5653	22.6428	22.7304	22.8123	22.8909	22.978	23.0522	23.1205	23.1875	23.2739	23.3304	23.327	23.3371	23.3818	23.1298	21.5406	16.976	16.1223	1.52125	2.54141	3.53115
19.4015	19.5259	19.6411	19.7636	19.8833	19.9878	20.1109	20.2366	20.3682	20.4904	20.606	20.723	20.8292	20.9223	21.0523	21.1546	21.27	21.36	21.454	21.567	21.6826	21.7745	21.865	21.973	22.0925	22.1927	22.2694	22.3592	22.454	22.5454	22.6413	22.7278	22.8073	22.8908	22.9694	23.0485	23.1137	23.1836	23.2549	23.3126	23.3957	23.4093	23.5563	23.1484	17.246	16.4546	15.8343	14.9372	2.55802	3.62387
19.3732	19.4983	19.6211	19.7406	19.8621	19.9707	20.0881	20.2218	20.3389	20.4637	20.5906	20.7154	20.8042	20.9042	21.0389	21.1505	21.2426	21.3489	21.451	21.5606	21.6616	21.7588	21.842	21.9427	22.0839	22.1773	22.2591	22.3528	22.4473	22.5382	22.626	22.7158	22.7951	22.8793	22.9609	23.0456	23.1082	23.1609	23.2653	23.3483	23.3887	23.436	23.5953	23.0869	16.7037	16.1382	15.6558	14.6671	13.6375	3.73684
19.3446	19.4826	19.5997	19.7228	19.845	19.9585	20.065	20.1925	20.3252	20.4527	20.5724	20.6872	20.7843	20.9054	21.037	21.135	21.2411	21.3468	21.4485	21.5446	21.6489	21.7486	21.8244	21.9406	22.0591	22.1551	22.2461	22.3389	22.4432	22.5345	22.6267	22.7149	22.7966	22.8758	22.9682	23.0495	23.1016	23.1632	23.2637	23.3357	23.3355	23.4441	23.8066	24.1974	16.2291	15.6955	15.1826	14.3113	13.294	7.89304
19.3217	19.4588	19.5879	19.7113	19.8272	19.9364	20.0448	20.1638	20.297	20.431	20.5535	20.6662	20.7782	20.8895	21.0077	21.1206	21.23	21.3213	21.4316	21.526	21.6344	21.718	21.813	21.9434	22.0442	22.1419	22.2388	22.3252	22.4178	22.5134	22.607	22.7071	22.7997	22.8645	22.9454	23.0217	23.0746	23.1521	23.2255	23.263	23.284	23.6119	24.0947	24.5645	16.2319	15.4716	14.7015	13.6399	9.38498	8.20871
19.2912	19.4259	19.558	19.6832	19.8043	19.9123	20.0333	20.164	20.283	20.4057	20.5272	20.6476	20.7544	20.8775	20.9976	21.1108	21.2179	21.3068	21.4239	21.5288	21.6083	21.698	21.803	21.932	22.0281	22.1301	22.2219	22.3151	22.4088	22.5051	22.592	22.6873	22.7751	22.8577	22.9303	22.9926	23.0601	23.1402	23.1778	23.215	23.3522	23.7558	24.3044	24.6933	15.9601	15.1518	14.3934	13.2221	8.37209	7.88166
19.2765	19.4066	19.5335	19.6642	19.7928	19.9017	20.0144	20.154	20.2827	20.3868	20.4978	20.614	20.7311	20.8538	20.9725	21.0875	21.1873	21.2922	21.394	21.502	21.5885	21.6883	21.8043	21.9325	22.0281	22.1158	22.216	22.3035	22.3999	22.4911	22.5876	22.6764	22.7559	22.8338	22.9263	22.9834	23.0552	23.121	23.1363	23.1281	23.3592	23.8249	24.2835	24.9699	15.8453	15.3105	14.6916	11.633	7.82853	7.53769
19.2447	19.3752	19.5059	19.6389	19.7669	19.8898	20.0078	20.1366	20.2683	20.3866	20.5031	20.6109	20.7249	20.8375	20.9632	21.0566	21.1777	21.2753	21.3754	21.4732	21.5787	21.6768	21.8137	21.9278	22.0269	22.1103	22.2076	22.2942	22.3844	22.4819	22.5698	22.6618	22.7513	22.8271	22.9125	22.9725	23.0502	23.0831	23.0886	23.2089	23.563	24.0056	24.4587	26.9542	15.8975	14.615	14.3309	10.3419	7.73859	7.47111
19.2472	19.3733	19.4994	19.6336	19.7648	19.8768	19.9981	20.1257	20.2487	20.3593	20.4715	20.5999	20.7212	20.8333	20.9427	21.0376	21.1393	21.2407	21.3477	21.4671	21.5696	21.678	21.8018	21.9112	22.0058	22.1034	22.2011	22.3	22.3884	22.4734	22.5718	22.6554	22.7285	22.8083	22.889	22.9547	23.0283	23.0668	23.1937	23.4252	23.7166	24.0532	24.6745	27.7994	15.5395	14.9544	7.24495	7.54573	7.53806	7.77653
19.2482	19.3623	19.4787	19.6139	19.7399	19.8583	19.9847	20.1012	20.2208	20.3302	20.4504	20.5737	20.6972	20.7982	20.9048	21.0067	21.1239	21.2295	21.3425	21.4427	21.558	21.6841	21.797	21.9067	22.0133	22.0983	22.1955	22.2898	22.3841	22.4721	22.5568	22.6347	22.7191	22.8032	22.8781	22.9584	23.0361	23.0985	23.2863	23.5739	23.9033	24.26	24.7235	15.1891	15.3038	14.6997	7.94489	7.39605	7.58351	7.39936
19.2179	19.335	19.4577	19.5844	19.7094	19.8239	19.9567	20.0697	20.1932	20.3036	20.4171	20.5361	20.6637	20.7661	20.8809	20.9932	21.1049	21.2183	21.3328	21.4454	21.5677	21.6817	21.7894	21.9023	21.9976	22.0789	22.1713	22.2747	22.3837	22.4754	22.5519	22.6209	22.7058	22.7947	22.8878	22.9594	23.0501	23.1804	23.3689	23.5961	23.9098	24.4414	24.9676	15.3106	15.4903	9.8552	8.63233	7.87925	7.40371	7.32964
19.2019	19.3105	19.4335	19.56	19.6787	19.801	19.9336	20.0519	20.1623	20.2776	20.3904	20.5108	20.6362	20.7378	20.8474	20.9685	21.0834	21.2036	21.3378	21.457	21.5692	21.6783	21.7801	21.8881	21.9823	22.0641	22.161	22.2558	22.3762	22.4685	22.5443	22.6103	22.6927	22.7924	22.8961	22.9732	23.0961	23.2239	23.4129	23.5846	23.8124	24.4917	24.9197	15.5191	15.7089	9.26215	8.84043	8.21384	7.57027	7.27923
19.1766	19.3005	19.4215	19.5415	19.6605	19.7843	19.9179	20.0321	20.1516	20.2595	20.3734	20.4936	20.6147	20.7263	20.8303	20.9505	21.0855	21.2171	21.3321	21.4475	21.5613	21.6636	21.7744	21.8712	21.9679	22.0575	22.1533	22.2435	22.3505	22.447	22.5333	22.5942	22.6843	22.7953	22.9132	23.005	23.1378	23.2321	23.3781	23.5422	23.6457	24.091	24.5019	15.5728	15.184	9.04974	8.694	8.16784	7.42649	7.14395
19.1264	19.2734	19.3984	19.5156	19.6405	19.768	19.8883	20.0149	20.1322	20.2447	20.3667	20.478	20.5976	20.7171	20.8289	20.9399	21.0825	21.2071	21.3288	21.4273	21.5475	21.6423	21.7521	21.8611	21.9533	22.0435	22.1449	22.2372	22.3357	22.426	22.5139	22.5854	22.6759	22.795	22.9071	23.0311	23.1302	23.1941	23.3029	23.4795	23.6151	23.8982	16.4533	16.0706	15.5024	9.27254	8.7389	8.18166	7.39368	7.00083
19.1042	19.2467	19.3798	19.5001	19.625	19.7452	19.8686	19.9851	20.1096	20.2224	20.3535	20.4577	20.5767	20.6964	20.8082	20.9271	21.0637	21.1795	21.3028	21.4098	21.5141	21.6327	21.7402	21.845	21.9371	22.0311	22.1304	22.2236	22.3192	22.4111	22.4953	22.5726	22.6731	22.7968	22.9034	23.0165	23.0815	23.2076	23.2808	23.4338	23.5317	23.65	16.2705	16.2458	15.5863	11.7674	8.84452	7.80005	7.13742	6.944
19.0941	19.2225	19.3495	19.4771	19.5976	19.7162	19.835	19.9535	20.0806	20.2019	20.3255	20.4372	20.5516	20.6708	20.7909	20.912	21.027	21.1387	21.2686	21.3868	21.4834	21.6014	21.7306	21.827	21.9171	22.0208	22.1189	22.2162	22.3043	22.3905	22.4843	22.5567	22.6563	22.785	22.881	22.9716	23.0826	23.2284	23.2663	23.3334	23.4791	23.3841	16.3677	16.0032	15.0674	8.39522	8.51625	7.36216	7.00476	6.9315
19.0688	19.2099	19.3351	19.462	19.5763	19.6929	19.8115	19.9302	20.0509	20.181	20.3085	20.4176	20.5299	20.653	20.7789	20.8903	21.0058	21.1192	21.2412	21.3652	21.4718	21.5845	21.7046	21.805	21.8978	21.9996	22.1028	22.1969	22.2914	22.3869	22.4839	22.5508	22.6489	22.7616	22.849	22.9157	23.0834	23.2519	23.3193	23.2136	23.2507	23.0489	16.271	15.5284	14.956	5.9291	7.76569	7.40741	6.92734	6.91377
19.0591	19.1873	19.3116	19.4334	19.5549	19.6963	19.818	19.9447	20.0702	20.1761	20.2929	20.41	20.5201	20.6391	20.7515	20.8705	20.9949	21.1107	21.2345	21.3528	21.465	21.57	21.6745	21.7841	21.8745	21.9849	22.0953	22.1929	22.2831	22.377	22.4689	22.5456	22.6317	22.7457	22.8236	22.9054	23.0538	23.2307	23.3105	23.1941	22.9539	22.4157	16.1823	15.695	4.21965	5.29385	6.61799	6.89961	6.90804	6.8595
19.0549	19.1725	19.3003	19.4504	19.5685	19.6858	19.8091	19.9276	20.0449	20.1672	20.2835	20.4103	20.5272	20.6188	20.7319	20.8597	20.9801	21.1011	21.2248	21.3568	21.4725	21.5814	21.6844	21.7864	21.8555	21.9487	22.0475	22.148	22.24	22.3289	22.4231	22.5302	22.6228	22.7279	22.8055	22.8858	23.0154	23.1708	23.3017	23.2626	22.7343	19.8235	16.6434	4.458	4.72441	5.24405	6.37652	6.6528	6.62393	6.676
19.0793	19.1838	19.3148	19.4474	19.5577	19.6699	19.783	19.9052	20.0303	20.1479	20.2727	20.393	20.5101	20.6362	20.7479	20.8447	20.9645	21.0991	21.2173	21.3309	21.438	21.5509	21.6454	21.736	21.8356	21.9355	22.0291	22.1236	22.2132	22.3068	22.4031	22.5012	22.5998	22.6936	22.8026	22.8715	22.9779	23.0865	23.2469	23.2733	22.6593	17.004	16.4458	4.612	4.83814	5.40137	5.52729	6.1542	6.16054	6.48707
19.0797	19.1869	19.3056	19.4368	19.5456	19.6568	19.778	19.8952	20.0202	20.1387	20.2442	20.3502	20.4638	20.5958	20.7251	20.8335	20.9441	21.0622	21.1934	21.3158	21.42	21.5087	21.6042	21.7068	21.8156	21.9145	22.0098	22.1097	22.2005	22.2977	22.3967	22.4941	22.5859	22.6731	22.7649	22.8944	22.9329	23.0376	23.1579	23.242	22.9072	17.1736	16.244	4.5389	5.08472	5.39296	5.26336	5.5433	6.01114	6.43045
19.0526	19.1788	19.2975	19.427	19.5428	19.6511	19.7588	19.8747	19.9869	20.1018	20.2208	20.3311	20.4531	20.5713	20.7015	20.8283	20.925	21.0377	21.1613	21.2772	21.3856	21.4645	21.5654	21.6852	21.794	21.888	21.986	22.1047	22.2024	22.304	22.3937	22.4808	22.5668	22.6531	22.7459	22.9117	22.9248	22.9877	23.0591	23.1785	23.0542	20.1313	16.5777	4.17825	4.27514	4.90714	5.01486	5.37371	5.93788	6.40103
19.0153	19.1577	19.2832	19.4111	19.5289	19.6316	19.7431	19.8568	19.9706	20.0885	20.1985	20.3303	20.4361	20.5602	20.6868	20.8048	20.9211	21.02	21.144	21.245	21.3419	21.4507	21.5608	21.6687	21.7758	21.8785	21.9791	22.0828	22.1898	22.2849	22.3666	22.4505	22.5376	22.6223	22.7152	22.8597	22.9506	22.9787	22.9856	23.0339	23.0972	22.8407	16.6467	3.94295	3.86692	4.07822	4.48978	5.22119	5.85228	6.35902
18.912	19.0848	19.2193	19.364	19.4915	19.6051	19.7142	19.8307	19.9504	20.0686	20.1869	20.3211	20.4341	20.5532	20.6664	20.7824	20.9133	21.0118	21.1284	21.2238	21.3313	21.4341	21.5503	21.6562	21.7612	21.8657	21.9492	22.0668	22.1757	22.2797	22.3635	22.4516	22.5421	22.6193	22.6986	22.8105	22.9376	23.0107	23.004	22.9538	22.9765	23.4309	16.7323	3.67427	3.9306	3.93475	4.275	5.05305	5.72404	6.26407
18.8654	19.0485	19.1831	19.3111	19.4355	19.5572	19.6817	19.8053	19.924	20.0504	20.1768	20.2962	20.4201	20.5348	20.6468	20.7552	20.8837	20.9808	21.0889	21.1953	21.3028	21.4223	21.5488	21.651	21.7572	21.8531	21.9524	22.0689	22.1584	22.2705	22.36	22.4476	22.5374	22.62	22.6897	22.7622	22.8539	23.012	22.9954	22.9031	22.9872	23.2933	3.68814	4.1809	4.41835	4.18259	4.21138	4.84351	5.47179	5.99045
18.858	19.0104	19.1651	19.2902	19.4211	19.5378	19.6588	19.7893	19.9111	20.031	20.151	20.2706	20.4019	20.5193	20.6364	20.7503	20.8548	20.9645	21.0586	21.1648	21.285	21.3991	21.5109	21.6419	21.7376	21.8486	21.9499	22.0543	22.1469	22.2456	22.3468	22.4327	22.5215	22.6053	22.6727	22.7276	22.8004	22.8979	22.9412	23.0392	23.0996	23.3008	3.24748	4.07217	4.30692	4.2593	4.18004	4.18456	5.08196	6.09905
18.8569	19.0198	19.158	19.2875	19.4101	19.5213	19.6341	19.7567	19.8936	20.0135	20.136	20.2474	20.3715	20.4953	20.6179	20.7399	20.8512	20.9441	21.0267	21.1346	21.2661	21.3813	21.5033	21.6232	21.7344	21.8276	21.9325	22.0424	22.131	22.23	22.3189	22.4183	22.5045	22.5798	22.6598	22.7313	22.7797	22.883	22.962	22.9271	22.7428	23.1358	3.7063	4.4359	4.57492	4.44375	4.23069	4.4219	5.26771	6.34946
18.8419	19.0095	19.1382	19.2671	19.3893	19.496	19.6123	19.7412	19.8714	20.0035	20.1237	20.2323	20.3586	20.4813	20.6041	20.7246	20.8308	20.9352	21.0153	21.1234	21.2594	21.3813	21.4917	21.6067	21.7203	21.8088	21.9165	22.0222	22.1184	22.2124	22.3074	22.3869	22.4659	22.5715	22.6642	22.746	22.812	22.9321	23.0043	22.8454	22.6347	22.8032	3.74103	4.38352	4.71003	4.62463	3.17891	4.54973	5.88416	6.48891
18.8156	18.9884	19.1125	19.2418	19.3715	19.4951	19.611	19.7336	19.8494	19.9807	20.0898	20.2101	20.3465	20.478	20.5984	20.7121	20.8143	20.9163	21.0095	21.1155	21.238	21.3502	21.4639	21.5859	21.7021	21.7969	21.9066	21.9993	22.0965	22.1916	22.2897	22.3708	22.4659	22.5629	22.6556	22.7456	22.8611	22.9577	23.0078	22.9132	22.5981	22.5893	4.04917	4.82711	4.70338	4.74452	3.43731	4.8202	6.12087	6.71638
18.7646	18.9383	19.068	19.2078	19.3445	19.471	19.6064	19.7418	19.8621	19.9815	20.0842	20.2022	20.3287	20.4642	20.5743	20.6791	20.7878	20.8806	20.9627	21.0623	21.1838	21.3041	21.4278	21.569	21.6827	21.7818	21.8767	21.985	22.0859	22.177	22.2796	22.3644	22.4514	22.551	22.6451	22.76	22.8986	22.9443	23.0221	22.9642	22.7403	22.8188	4.48479	4.99447	5.22985	4.9583	3.89936	5.47309	6.47031	6.61141
18.7322	18.9208	19.0496	19.1797	19.3196	19.447	19.5807	19.7142	19.8458	19.9728	20.0964	20.2177	20.35	20.4595	20.5729	20.6807	20.7811	20.8656	20.9528	21.0655	21.1811	21.2914	21.4058	21.5296	21.6531	21.766	21.8634	21.9644	22.0689	22.1706	22.2686	22.3565	22.4397	22.5371	22.6469	22.7803	22.897	22.9272	22.9675	23.1063	23.0231	22.805	22.2754	4.79779	5.64178	2.98339	4.29944	5.63013	6.31088	6.62267
18.7257	18.9061	19.0303	19.1593	19.2938	19.4148	19.552	19.701	19.8334	19.9614	20.0785	20.1957	20.3207	20.4312	20.5465	20.6752	20.7881	20.8689	20.9662	21.0453	21.165	21.2842	21.3896	21.511	21.6189	21.7335	21.8478	21.959	22.0563	22.1537	22.2494	22.3415	22.429	22.5308	22.6412	22.7768	22.8627	22.8965	23.0106	23.0927	23.2592	23.0363	24.6136	25.3444	26.0417	2.76783	4.37566	5.96549	6.57405	6.64197
18.6893	18.8559	19.0065	19.1333	19.2658	19.3944	19.5368	19.6807	19.8135	19.9357	20.0703	20.1631	20.2831	20.4018	20.531	20.6491	20.7616	20.8739	20.976	21.0408	21.1434	21.2663	21.3763	21.5067	21.6169	21.7168	21.8258	21.9406	22.0419	22.1472	22.2306	22.3285	22.4164	22.5125	22.6393	22.7586	22.8211	22.8938	22.9416	23.0589	23.3677	24.555	24.9256	25.5097	25.8984	2.91678	4.22289	6.13672	6.54622	6.71543
18.7068	18.8397	18.9779	19.1043	19.2433	19.377	19.5171	19.6565	19.7878	19.9165	20.0303	20.145	20.2587	20.3828	20.5026	20.6159	20.7448	20.8663	20.9693	21.065	21.1411	21.2483	21.3571	21.4933	21.5982	21.7006	21.7996	21.9099	22.0329	22.1363	22.2257	22.3092	22.4022	22.5026	22.6237	22.7399	22.8168	22.8594	22.828	23.0304	23.5627	24.754	25.1899	25.5947	25.9558	26.2904	4.37578	5.70593	6.5603	6.81818
18.7072	18.8157	18.9561	19.0916	19.2337	19.3706	19.5121	19.6515	19.7843	19.8984	20.0107	20.1268	20.2411	20.3585	20.4602	20.5988	20.7296	20.8538	20.968	21.0701	21.1694	21.249	21.3619	21.4828	21.5912	21.6925	21.7901	21.8973	22.0213	22.115	22.2151	22.3043	22.4028	22.5018	22.613	22.7224	22.8176	22.8349	22.8092	23.1206	24.0414	24.8112	25.3153	25.6869	25.9699	26.4261	4.33248	5.94336	6.50027	6.9009
18.6797	18.8086	18.943	19.0832	19.2374	19.3655	19.4968	19.6322	19.7562	19.8671	19.9923	20.1148	20.216	20.3347	20.4445	20.5734	20.7099	20.8351	20.9592	21.0761	21.1789	21.2575	21.353	21.4575	21.564	21.6595	21.7695	21.871	21.9994	22.1184	22.2076	22.2892	22.3875	22.5055	22.6137	22.7177	22.7978	22.8238	22.8316	23.2111	24.4874	24.927	25.3129	25.7068	25.9909	3.23108	4.67013	6.24178	6.73274	6.82953
18.6726	18.7972	18.9196	19.0479	19.1876	19.3346	19.4717	19.5942	19.7153	19.8261	19.9472	20.071	20.2006	20.3291	20.4446	20.5561	20.6749	20.8222	20.9521	21.0557	21.1528	21.2603	21.3549	21.4505	21.5198	21.6192	21.738	21.8352	21.9699	22.0938	22.1935	22.2865	22.4017	22.5046	22.589	22.6901	22.8163	22.7951	22.8155	23.1159	24.474	24.9524	25.2956	25.5953	25.8784	3.1068	5.15494	6.79065	6.90713	6.82955
18.6565	18.7778	18.9019	19.0365	19.1777	19.3158	19.4375	19.5646	19.6975	19.8059	19.9302	20.055	20.1774	20.3129	20.4289	20.557	20.6636	20.8012	20.9113	21.0161	21.1385	21.2385	21.3221	21.4168	21.5186	21.6268	21.7403	21.8603	21.9926	22.1126	22.2099	22.306	22.3977	22.476	22.5597	22.6675	22.8001	22.7857	22.7782	23.1096	24.1674	24.7475	25.1422	25.4341	8.13756	3.52113	6.20641	7.015	6.94842	6.80872
18.6151	18.7423	18.8707	19.0016	19.1345	19.277	19.4128	19.5466	19.676	19.8037	19.9105	20.0345	20.1783	20.2998	20.4275	20.5603	20.6824	20.7961	20.9126	21.0363	21.1408	21.2451	21.3209	21.4088	21.5202	21.6329	21.7254	21.8467	21.9783	22.1069	22.2053	22.2996	22.3766	22.4462	22.534	22.6478	22.7747	22.7629	22.8034	22.9781	23.3737	24.2681	11.052	9.05152	8.50369	5.33898	6.48782	6.98468	6.86683	6.80715
18.5263	18.6733	18.8061	18.9552	19.1004	19.2567	19.3961	19.5294	19.6703	19.7886	19.9171	20.0345	20.1697	20.2964	20.4336	20.5731	20.6969	20.81	20.9292	21.0354	21.1356	21.25	21.2963	21.4038	21.5131	21.6196	21.7346	21.8319	21.9599	22.0854	22.1858	22.2669	22.3381	22.4187	22.5164	22.6089	22.7651	22.7895	22.6392	22.848	23.124	23.6141	10.2358	8.8627	7.97505	8.764	6.33009	6.67804	6.82133	6.81243
18.5061	18.6592	18.7862	18.9284	19.08	19.2318	19.3719	19.5175	19.6638	19.7873	19.9049	20.018	20.1569	20.2934	20.4086	20.5489	20.6633	20.799	20.9111	21.0372	21.1329	21.219	21.294	21.4068	21.5117	21.62	21.7232	21.8251	21.9445	22.0613	22.1632	22.2463	22.3175	22.4223	22.5163	22.6037	22.7697	22.6835	22.5887	22.8684	23.0955	10.7405	9.9323	8.55401	7.85234	8.31218	6.21049	6.54753	6.86499	6.81711
18.5064	18.6494	18.7565	18.8998	19.0536	19.2113	19.3624	19.5084	19.6544	19.7786	19.8884	20.0232	20.1478	20.2553	20.3782	20.5044	20.6355	20.7709	20.8922	21.0111	21.1249	21.2179	21.2842	21.3829	21.4983	21.6204	21.7219	21.8312	21.9465	22.063	22.1703	22.2496	22.3258	22.42	22.5442	22.6275	22.6292	22.5396	22.4247	22.6314	22.8654	10.3921	9.70091	8.62745	8.10029	6.96031	6.43144	6.60719	6.81168	6.78419
18.504	18.6378	18.7651	18.8965	19.0469	19.201	19.3453	19.4899	19.6384	19.776	19.897	20.0087	20.1312	20.2397	20.3582	20.485	20.6204	20.7491	20.8733	20.9912	21.1053	21.1969	21.2861	21.3752	21.4968	21.6115	21.7154	21.836	21.9467	22.0563	22.1552	22.2533	22.3248	22.4248	22.5466	22.6389	22.5908	22.5382	22.4209	21.7242	21.9531	10.2807	9.76666	8.64456	8.04366	7.59008	6.67	6.64618	6.70676	6.72503
18.5109	18.6388	18.7712	18.9038	19.0531	19.1968	19.3421	19.4841	19.6292	19.7714	19.8901	20.0025	20.1095	20.2196	20.3555	20.477	20.6151	20.7366	20.8577	20.9745	21.0898	21.1884	21.2912	21.3856	21.4959	21.6094	21.7125	21.8303	21.9454	22.0496	22.1428	22.2376	22.305	22.4254	22.5799	22.6579	22.6419	22.4064	22.2656	19.378	10.9448	10.4411	9.58464	8.44761	8.14755	7.53629	6.85551	6.59441	6.62682	6.7026
18.5033	18.6364	18.7646	18.8936	19.0461	19.1951	19.3402	19.4771	19.6147	19.7582	19.8788	19.9916	20.0997	20.2225	20.3505	20.4648	20.5907	20.7142	20.8337	20.9584	21.0596	21.1623	21.2902	21.3984	21.4947	21.6025	21.7175	21.8173	21.9334	22.0414	22.1291	22.2202	22.3139	22.4514	22.5856	22.6126	22.5577	22.4979	22.198	20.1453	11.1276	10.3467	9.3477	8.53932	8.05032	7.57721	6.74228	6.60016	6.6175	6.70256
18.4867	18.6141	18.7435	18.8736	19.0228	19.1786	19.3261	19.4688	19.6007	19.7338	19.8635	19.9787	20.0942	20.2093	20.3247	20.4649	20.5869	20.6968	20.8166	20.9351	21.0241	21.1539	21.2816	21.3993	21.4877	21.606	21.723	21.8229	21.9336	22.021	22.1215	22.2094	22.3235	22.4584	22.5507	22.5888	22.5943	22.3866	21.9252	19.7641	10.9721	10.1115	9.17704	8.40178	7.92733	7.05838	6.73987	6.5924	6.64733	6.71569
18.4609	18.5921	18.7244	18.8598	18.9914	19.1552	19.3034	19.4553	19.5874	19.7116	19.8509	19.9722	20.0875	20.2028	20.3186	20.4451	20.5752	20.6875	20.7942	20.8899	21.0144	21.1432	21.2734	21.3855	21.4975	21.6068	21.7141	21.8224	21.9378	22.0242	22.0968	22.219	22.3405	22.4443	22.521	22.5796	22.2656	21.8642	20.9596	18.0089	10.5311	9.83106	8.95936	8.06391	7.8037	7.08525	6.65282	6.57233	6.68037	6.74899
18.4229	18.5514	18.6894	18.831	18.968	19.1175	19.2814	19.4307	19.5605	19.6988	19.824	19.9476	20.0668	20.2023	20.3218	20.4374	20.5567	20.6697	20.7644	20.8896	21.0063	21.1332	21.2622	21.3862	21.4895	21.6041	21.7117	21.8227	21.9308	22.0115	22.0897	22.2119	22.323	22.3881	22.4128	22.4137	22.2214	21.8139	20.6922	10.6275	10.0972	9.51962	8.95099	7.93921	7.691	6.8388	6.5366	6.54908	6.6752	6.77546
18.3927	18.543	18.6816	18.8196	18.9519	19.1019	19.2468	19.3833	19.5434	19.675	19.8117	19.9303	20.0512	20.1891	20.3198	20.4353	20.5332	20.6475	20.7738	20.898	21.0198	21.1278	21.2667	21.3825	21.4895	21.5897	21.6931	21.8069	21.9148	21.999	22.1021	22.2187	22.2456	22.207	22.4199	22.5622	22.261	21.5996	20.5604	10.2435	9.50668	8.96125	8.34985	7.79614	7.05839	6.64425	6.54136	6.62457	6.71927	6.77036
18.381	18.5128	18.6593	18.8032	18.9417	19.0905	19.2323	19.3707	19.5043	19.6458	19.776	19.9106	20.025	20.1385	20.2643	20.3807	20.5053	20.6301	20.757	20.8793	21.0112	21.1292	21.2445	21.3709	21.4632	21.5678	21.684	21.8017	21.908	22.0022	22.0957	22.1952	22.1408	22.2667	22.5284	22.6105	22.3668	21.5871	10.3632	9.91171	9.09739	8.4582	7.97315	7.32094	6.84186	6.64374	6.59632	6.69224	6.72685	6.74664
18.3608	18.5082	18.65	18.7918	18.9287	19.0727	19.2134	19.3502	19.4848	19.6209	19.7598	19.8889	19.9977	20.1289	20.2547	20.375	20.4913	20.6183	20.7498	20.8711	20.9982	21.1102	21.2263	21.3416	21.4577	21.5618	21.6645	21.7932	21.9084	21.9895	22.0767	22.1145	22.1509	22.3213	22.5671	22.5066	22.2351	21.9808	10.0525	9.56269	8.76364	8.1276	7.4412	6.92385	6.70707	6.6757	6.6493	6.70085	6.69002	6.75517
18.3168	18.4849	18.6276	18.7664	18.9031	19.0463	19.192	19.3318	19.4701	19.6063	19.7387	19.8759	19.9935	20.1174	20.2397	20.3567	20.4797	20.5976	20.7333	20.8621	20.9871	21.1003	21.2104	21.319	21.434	21.55	21.6631	21.7909	21.9094	21.9788	22.0335	22.1024	22.2043	22.3653	22.5028	22.4711	22.5639	10.1516	9.71242	9.18809	8.45249	7.70987	7.0395	6.73189	6.67276	6.58107	6.69964	6.67155	6.69639	6.76417
18.3023	18.4601	18.6013	18.742	18.8825	19.0276	19.172	19.3117	19.4534	19.5885	19.7224	19.8539	19.9751	20.1056	20.2249	20.3457	20.464	20.591	20.7253	20.8416	20.9666	21.0791	21.1953	21.302	21.4186	21.5244	21.6464	21.7823	21.882	21.9685	22.0123	22.1342	22.2386	22.2985	22.5108	22.6623	8.52526	9.39206	9.57161	9.18493	8.68016	7.89398	7.27274	6.88259	6.63185	6.60945	6.64526	6.67923	6.73089	6.76207
18.2815	18.4354	18.5806	18.7269	18.8638	19.001	19.155	19.2951	19.4256	19.5619	19.69	19.8185	19.9587	20.1009	20.2285	20.3501	20.4639	20.5897	20.7193	20.8233	20.9399	21.0622	21.1735	21.2804	21.4006	21.5136	21.6291	21.751	21.8531	21.9475	22.0112	22.1366	22.1796	22.2477	22.5142	22.6432	7.82357	8.57668	9.24708	8.96838	8.48194	7.97657	7.53274	6.76392	6.56732	6.56448	6.64104	6.69773	6.73395	6.75297
18.2524	18.4133	18.5657	18.7082	18.8535	18.9901	19.1192	19.2638	19.4029	19.5347	19.6703	19.8042	19.9442	20.0818	20.2127	20.3413	20.4669	20.5803	20.7087	20.8167	20.9323	21.0485	21.1587	21.2739	21.395	21.5077	21.617	21.7377	21.849	21.9519	22.0053	22.1324	22.1583	22.1966	22.3988	22.4941	7.56954	7.76274	8.61599	8.28341	7.72739	7.37473	6.92518	6.68825	6.55018	6.56094	6.66893	6.69996	6.70962	6.74164
18.2302	18.3772	18.5404	18.6865	18.8274	18.9704	19.111	19.2435	19.3871	19.527	19.6549	19.7868	19.9303	20.0632	20.1943	20.3293	20.454	20.5758	20.6952	20.7993	20.9145	21.0292	21.1515	21.2691	21.3965	21.5073	21.6226	21.7314	21.8209	21.9559	22.0421	22.1068	22.1867	22.1341	22.1512	7.55033	7.55953	7.59258	7.8243	7.52277	7.26789	7.05134	6.84313	6.62987	6.61372	6.61499	6.64464	6.67608	6.70791	6.7299
18.1997	18.3491	18.5104	18.6631	18.8109	18.9538	19.0903	19.2266	19.3623	19.508	19.6375	19.7756	19.9168	20.0441	20.1764	20.3096	20.4323	20.5551	20.6854	20.7827	20.8884	21.0178	21.134	21.2578	21.3713	21.4944	21.6136	21.7257	21.7944	21.961	22.0486	22.0336	22.2028	22.1214	21.9948	7.09385	7.20523	7.21547	7.21316	7.13101	7.15085	7.10659	6.81828	6.64462	6.63117	6.60438	6.63198	6.67803	6.70495	6.70766
18.1743	18.3201	18.4789	18.6388	18.7924	18.9401	19.0833	19.2186	19.3519	19.4917	19.6187	19.7547	19.9011	20.0285	20.152	20.2812	20.4067	20.5288	20.6536	20.7699	20.8719	20.9888	21.1234	21.2338	21.365	21.4774	21.5984	21.708	21.7863	21.9501	22.0401	22.0411	22.0685	22.1068	7.28147	7.19818	7.16579	7.3474	7.26251	7.18898	7.04973	6.78257	6.60467	6.56247	6.63551	6.61254	6.6316	6.68216	6.68669	6.69238
18.1742	18.3199	18.4751	18.638	18.7863	18.9339	19.0777	19.2134	19.3497	19.4817	19.6178	19.7452	19.8788	20.0005	20.129	20.2703	20.3846	20.5071	20.6436	20.7596	20.8588	20.9838	21.1029	21.2216	21.3457	21.469	21.5747	21.6888	21.7809	21.9501	22.0192	21.9916	21.905	21.9662	7.01002	7.22218	7.10524	7.17973	7.30688	7.04938	6.87781	6.57586	6.61134	6.61823	6.68013	6.63143	6.64915	6.66445	6.66635	6.6697
18.1721	18.3143	18.4703	18.6308	18.7784	18.9223	19.0593	19.1917	19.3324	19.4712	19.6038	19.7292	19.8692	19.9927	20.1182	20.2542	20.3805	20.4884	20.6176	20.7391	20.8504	20.9642	21.0874	21.2046	21.3165	21.4392	21.5631	21.6792	21.7821	21.9353	22.0049	21.8807	21.7576	21.9514	7.00708	6.82346	7.04447	6.98439	7.05172	6.86247	6.66477	6.65411	6.62054	6.65031	6.69162	6.64266	6.64211	6.63936	6.63998	6.65136
18.1594	18.3043	18.4586	18.61	18.7551	18.9021	19.0442	19.1757	19.3161	19.4506	19.5773	19.7047	19.8401	19.9717	20.0987	20.2301	20.3666	20.4928	20.6223	20.7456	20.8508	20.9621	21.081	21.1906	21.2994	21.4169	21.5423	21.6604	21.7749	21.8926	21.9253	21.8763	21.8164	21.9327	7.34457	7.0688	7.00348	7.06182	6.917	6.88086	6.8419	6.76975	6.73447	6.66451	6.66828	6.62899	6.61071	6.60833	6.62891	6.64802
18.1368	18.2921	18.4371	18.5895	18.7354	18.8808	19.0203	19.1593	19.3009	19.4356	19.5638	19.6948	19.8173	19.9437	20.0822	20.215	20.3381	20.474	20.614	20.7374	20.8383	20.9571	21.0602	21.1777	21.2899	21.4012	21.5254	21.6415	21.7549	21.8541	21.8941	21.9275	21.8258	21.7138	7.41462	7.14497	7.04582	7.06342	7.28736	7.10116	6.97848	6.92341	6.76393	6.62972	6.61306	6.60651	6.58917	6.6005	6.61586	6.63615
18.0861	18.2426	18.3989	18.5581	18.7089	18.8575	18.9999	19.1405	19.2804	19.4173	19.5553	19.6771	19.8053	19.9322	20.0671	20.2021	20.3275	20.4549	20.594	20.7174	20.8388	20.9334	21.053	21.1707	21.2815	21.4001	21.5153	21.6317	21.7447	21.8485	21.9305	21.962	21.8105	21.5413	21.5127	7.60279	7.59139	7.57087	7.58299	7.29615	7.15146	6.8912	6.68112	6.58868	6.56028	6.59127	6.57936	6.59418	6.60958	6.62835
18.0731	18.2195	18.3742	18.5358	18.6869	18.8329	18.9791	19.1203	19.2645	19.4018	19.5413	19.6613	19.7824	19.9144	20.0459	20.1774	20.3106	20.4388	20.569	20.698	20.8122	20.9286	21.0341	21.1632	21.2749	21.3918	21.5072	21.6138	21.7396	21.8297	21.9794	21.9941	21.7702	21.4758	8.21863	8.10459	8.06577	8.03998	7.68539	7.22569	7.13175	6.85977	6.67434	6.57149	6.54098	6.57414	6.57153	6.58879	6.60155	6.61979
18.0657	18.2187	18.3726	18.5282	18.6765	18.8274	18.9651	19.1105	19.2524	19.4051	19.5406	19.6573	19.7946	19.9144	20.0401	20.1697	20.2951	20.4289	20.5575	20.6686	20.7788	20.9052	21.0272	21.1441	21.2567	21.3775	21.4863	21.5963	21.7258	21.8126	21.9089	22.0171	21.7898	21.4866	8.52685	8.7673	8.58853	7.99387	7.53905	7.15551	7.04761	6.88704	6.66277	6.58226	6.53323	6.55041	6.56809	6.58434	6.59814	6.60991
18.0377	18.193	18.3542	18.5123	18.6669	18.8148	18.9647	19.1083	19.2462	19.3878	19.5237	19.6569	19.7841	19.9216	20.0474	20.1613	20.2959	20.4271	20.5485	20.6599	20.7751	20.887	21.0053	21.1253	21.2373	21.3567	21.481	21.5996	21.7281	21.7654	21.8323	21.9242	21.729	21.6424	21.4942	9.26374	8.62007	7.95916	7.43247	7.12669	7.00949	6.84903	6.69366	6.58583	6.50974	6.54493	6.56384	6.58184	6.59354	6.60685
18.0166	18.1772	18.3355	18.4927	18.648	18.8043	18.9547	19.0929	19.2283	19.3611	19.5116	19.6521	19.7854	19.9163	20.0392	20.1618	20.2793	20.4111	20.5395	20.6491	20.7691	20.8818	20.9958	21.1069	21.232	21.358	21.4703	21.593	21.7059	21.7347	21.7803	21.7186	21.7594	21.8429	21.8793	21.9834	8.19026	7.68419	7.23281	6.91153	6.8041	6.74207	6.67052	6.53711	6.50051	6.54072	6.56229	6.57469	6.58936	6.60588
18.0244	18.1699	18.3131	18.4602	18.6196	18.7669	18.9209	19.073	19.2164	19.3522	19.497	19.6394	19.7796	19.9054	20.0308	20.1487	20.2761	20.4037	20.5284	20.6348	20.7527	20.8763	20.9898	21.1097	21.2346	21.3507	21.4682	21.5868	21.6872	21.6831	21.7425	21.6683	21.7258	21.8839	22.0267	22.3807	7.47325	7.28031	6.92328	6.65472	6.7027	6.64299	6.58842	6.51064	6.50601	6.53411	6.55123	6.56774	6.58013	6.596
17.9967	18.158	18.3103	18.4639	18.6217	18.7719	18.919	19.0632	19.2056	19.3333	19.4778	19.6183	19.7501	19.8757	20.0119	20.1378	20.262	20.3757	20.4914	20.6109	20.7363	20.8639	20.9923	21.1144	21.2342	21.3393	21.4534	21.5713	21.648	21.6754	21.6949	21.6281	21.6916	21.8362	22.1085	22.39	6.3972	6.64099	6.44076	6.54637	6.60611	6.58393	6.49716	6.47125	6.49578	6.52366	6.54467	6.56145	6.57074	6.58284
17.9762	18.14	18.2934	18.4527	18.5993	18.7543	18.9021	19.0487	19.1926	19.3271	19.4655	19.6034	19.7333	19.8618	19.9947	20.1257	20.2555	20.3718	20.485	20.5961	20.7214	20.8528	20.975	21.0962	21.2077	21.3258	21.4341	21.5312	21.6231	21.7231	21.7429	21.5974	21.8173	22.1198	21.9655	21.8661	5.25499	6.03151	6.23765	6.44798	6.50684	6.49774	6.4519	6.4674	6.48392	6.51819	6.53832	6.55419	6.56748	6.57629
17.9537	18.1255	18.2823	18.4379	18.5919	18.7342	18.8848	19.032	19.1716	19.3065	19.451	19.586	19.7136	19.8455	19.9766	20.1089	20.2315	20.3567	20.466	20.5864	20.7049	20.8279	20.9466	21.067	21.1833	21.2944	21.4005	21.491	21.6329	21.7663	21.7363	21.6107	21.7754	21.9837	21.3033	4.07564	5.59548	5.40052	6.10973	6.33169	6.42592	6.39013	6.45807	6.46527	6.47454	6.50697	6.53133	6.54356	6.56425	6.57473
17.9314	18.0949	18.2529	18.4094	18.5648	18.7173	18.8657	19.012	19.1469	19.2918	19.4372	19.5628	19.7	19.8348	19.9593	20.0897	20.2201	20.3417	20.4539	20.5711	20.6901	20.8163	20.9252	21.0515	21.1729	21.2821	21.3844	21.51	21.7073	21.7647	21.7715	21.5872	21.6704	21.7363	21.2017	21.0941	4.78863	4.96401	5.96055	6.23443	6.25192	6.36913	6.46206	6.46615	6.47066	6.49557	6.5199	6.53511	6.55371	6.56954
17.9039	18.0686	18.2311	18.3903	18.5475	18.7	18.8473	18.996	19.1408	19.2764	19.4171	19.5445	19.6789	19.8175	19.9488	20.0805	20.1962	20.3228	20.4318	20.5437	20.6722	20.7992	20.9182	21.0372	21.159	21.2685	21.3685	21.5195	21.7032	21.7398	21.7563	21.7142	21.482	21.5029	21.1289	20.6413	4.63407	5.03983	5.9141	6.13134	6.18592	6.40439	6.46436	6.46921	6.46024	6.48967	6.51283	6.52801	6.54444	6.56044
17.8919	18.0522	18.215	18.3716	18.5288	18.6811	18.833	18.9762	19.1223	19.2599	19.3944	19.5282	19.6668	19.8022	19.9399	20.0537	20.178	20.2899	20.4094	20.5278	20.6539	20.7762	20.9073	21.024	21.1471	21.2626	21.3792	21.4893	21.6398	21.7442	21.8083	21.6431	21.292	21.103	21.1925	21.1097	4.86413	5.66787	5.75212	6.09129	6.21577	6.42641	6.46324	6.4536	6.45265	6.48311	6.50824	6.52254	6.5313	6.54315
17.875	18.0347	18.1971	18.3552	18.511	18.6639	18.8152	18.9593	19.103	19.2483	19.3748	19.5143	19.6588	19.7901	19.9133	20.0405	20.1714	20.2799	20.3984	20.5165	20.6379	20.7651	20.8832	21.0152	21.1302	21.26	21.3735	21.4714	21.6166	21.7227	21.8528	21.6947	21.4212	21.0934	21.1109	21.147	5.15415	5.67941	5.88857	6.12738	6.3003	6.42283	6.43734	6.41556	6.44325	6.47739	6.50232	6.50965	6.51925	6.53199
17.8463	18.0173	18.1806	18.3378	18.4927	18.6448	18.7907	18.9398	19.0807	19.2168	19.3579	19.4953	19.631	19.766	19.8955	20.0268	20.1462	20.2646	20.3843	20.5091	20.6312	20.7505	20.877	20.994	21.1109	21.2552	21.3314	21.44	21.5605	21.7739	22.1046	21.8753	21.2029	20.7483	20.8031	20.8468	5.47575	5.60071	6.01964	6.17477	6.34315	6.40678	6.38316	6.39805	6.43071	6.46221	6.48589	6.49698	6.50704	6.5175
17.8192	17.9889	18.1509	18.3087	18.4693	18.6239	18.7673	18.907	19.0538	19.1982	19.337	19.4811	19.6173	19.7478	19.8804	20.0085	20.1288	20.2478	20.3697	20.4984	20.6185	20.7386	20.8625	20.9836	21.1028	21.252	21.3445	21.4436	21.6413	21.9427	22.2172	21.864	20.8255	20.3916	20.3677	5.51516	5.65311	6.02895	6.13985	6.21903	6.33354	6.35291	6.37735	6.4065	6.43147	6.45709	6.47758	6.48852	6.49226	6.50111
17.7941	17.9651	18.1283	18.2866	18.442	18.5895	18.7354	18.8801	19.0281	19.1743	19.3179	19.4634	19.5975	19.7339	19.8654	19.9827	20.1087	20.2376	20.3572	20.4874	20.6098	20.7278	20.8442	20.9791	21.1083	21.2184	21.3373	21.4864	21.7415	21.9653	21.9887	21.2112	20.6507	20.4235	20.3159	5.53328	6.22614	6.30697	6.28405	6.25934	6.22947	6.35335	6.39098	6.40537	6.42701	6.45176	6.46845	6.48291	6.49181	6.49859
17.781	17.9465	18.1066	18.2689	18.4217	18.5737	18.7146	18.8632	19.0103	19.1549	19.3037	19.4551	19.5889	19.7201	19.8496	19.9809	20.1096	20.2307	20.353	20.4833	20.6087	20.7316	20.8555	20.9689	21.0953	21.218	21.3534	21.536	21.7771	22.0281	21.4327	20.858	20.5045	20.37	20.3013	20.1636	6.59335	6.33901	6.26907	6.21508	6.27044	6.36424	6.38783	6.39459	6.42031	6.45048	6.46719	6.47892	6.48637	6.49033
17.7591	17.9198	18.0821	18.2461	18.4039	18.5573	18.7067	18.8516	19.0033	19.1553	19.2983	19.4463	19.5825	19.7171	19.8466	19.9639	20.0851	20.206	20.3335	20.4597	20.5843	20.7112	20.837	20.9629	21.0972	21.2257	21.3957	21.5758	21.705	21.7243	21.1729	20.6532	20.4277	20.2515	20.1736	20.0891	6.08533	6.27225	6.22734	6.29178	6.32555	6.35272	6.37205	6.39152	6.42671	6.44869	6.46348	6.4763	6.48056	6.48539
17.7425	17.9004	18.0652	18.2257	18.3858	18.5469	18.6963	18.841	18.9918	19.1366	19.2758	19.4258	19.5779	19.7087	19.8323	19.9466	20.0694	20.1957	20.3214	20.4487	20.5739	20.6959	20.8246	20.9525	21.0754	21.2292	21.3818	21.5452	21.6391	21.5867	21.1394	20.6621	20.3852	20.2308	20.2393	20.132	6.23514	6.18256	6.30488	6.30855	6.30689	6.34083	6.35374	6.4018	6.42669	6.44275	6.45259	6.46707	6.47751	6.47692
17.729	17.8934	18.045	18.2068	18.3666	18.5241	18.6767	18.8267	18.9709	19.1155	19.2527	19.4041	19.5525	19.6894	19.807	19.9255	20.049	20.1743	20.3031	20.4279	20.564	20.6867	20.8088	20.9391	21.0602	21.1795	21.3427	21.5052	21.5521	21.5151	21.1638	20.7278	20.3683	20.2366	20.3077	6.46377	6.30736	6.29366	6.3265	6.29364	6.29297	6.32794	6.37934	6.40729	6.41701	6.4298	6.4411	6.452	6.46394	6.46299
17.7122	17.8718	18.0291	18.1895	18.3455	18.5004	18.6516	18.8027	18.9446	19.089	19.2363	19.3909	19.5276	19.6694	19.7892	19.9099	20.0326	20.1575	20.2849	20.4226	20.5532	20.6722	20.7969	20.919	21.0226	21.1224	21.3034	21.4598	21.5489	21.4093	20.9299	20.6363	20.4505	20.249	20.1688	6.25655	6.50864	6.37617	6.31973	6.29444	6.29296	6.35202	6.39313	6.40523	6.40719	6.41676	6.42751	6.43893	6.44891	6.45773
17.6849	17.8531	18.008	18.1649	18.3214	18.4799	18.6236	18.7711	18.9153	19.0594	19.2189	19.3649	19.5025	19.6447	19.7738	19.8921	20.0201	20.1522	20.2819	20.4153	20.5483	20.6697	20.7921	20.9108	21.0003	21.0737	21.289	21.5204	21.4491	20.9872	20.7472	20.7477	20.5321	20.4209	6.69701	6.35989	6.63763	6.45243	6.27658	6.27374	6.33588	6.34827	6.37723	6.39301	6.39533	6.40137	6.41596	6.42602	6.43856	6.45036
17.6727	17.8428	18.0044	18.1598	18.3129	18.463	18.606	18.7536	18.8973	19.0355	19.1947	19.3422	19.479	19.6196	19.7568	19.8828	20.0077	20.1355	20.2659	20.4003	20.5326	20.6612	20.786	20.8885	20.9773	21.1194	21.3138	21.3966	21.266	20.8132	20.8071	20.8589	20.7296	20.6783	7.1265	6.62516	6.62525	6.42701	6.28703	6.31039	6.30171	6.33565	6.35932	6.3761	6.37833	6.3907	6.39859	6.41262	6.42658	6.43297
17.6629	17.8328	17.988	18.1408	18.291	18.4356	18.575	18.7228	18.8723	19.0187	19.1817	19.3353	19.4697	19.6028	19.7369	19.8672	19.9934	20.1173	20.2511	20.3869	20.5154	20.6416	20.7648	20.8792	21.0074	21.1482	21.2262	21.2512	21.1997	20.6642	20.7096	21.1147	8.74325	7.83726	6.88036	6.65611	6.64437	6.37888	6.32711	6.29681	6.28211	6.2987	6.34686	6.36126	6.36633	6.37636	6.38384	6.39862	6.4112	6.41929
17.6256	17.8011	17.9601	18.1064	18.259	18.4092	18.5548	18.7071	18.8508	19.0038	19.1612	19.2997	19.4395	19.5825	19.7223	19.858	19.9807	20.1033	20.2316	20.3693	20.4956	20.6234	20.7462	20.87	21.064	21.0634	21.07	21.1817	21.0324	20.5214	19.8459	10.0483	8.99239	8.04745	7.16427	6.73582	6.45722	6.40493	6.34194	6.28305	6.26127	6.28216	6.33316	6.34897	6.35546	6.36333	6.37495	6.38299	6.39662	6.40762
17.6115	17.7786	17.9262	18.0751	18.2328	18.3883	18.5379	18.687	18.8411	18.9904	19.1408	19.2834	19.4146	19.5583	19.7132	19.8566	19.9868	20.1059	20.2255	20.3547	20.4874	20.6148	20.7338	20.8961	21.0551	20.9632	21.0445	21.172	20.9341	19.823	17.7358	9.64336	9.13314	7.92687	7.53175	7.16857	6.78661	6.42857	6.34119	6.27112	6.2133	6.26528	6.32417	6.33747	6.34369	6.35331	6.36377	6.3735	6.38315	6.39292
17.6035	17.7641	17.9112	18.0606	18.2068	18.3589	18.5152	18.6671	18.8165	18.9639	19.1156	19.257	19.3899	19.5318	19.681	19.8337	19.9686	20.0982	20.2291	20.3544	20.4814	20.6079	20.7292	20.9097	20.9769	20.8521	20.8621	21.0318	21.0527	19.5842	10.4397	9.87908	9.13545	8.21037	7.63249	7.06421	6.95706	6.55206	6.38175	6.25333	6.20727	6.2606	6.31729	6.33086	6.33842	6.34857	6.35463	6.36412	6.37104	6.38047
17.5954	17.7422	17.8883	18.0378	18.1965	18.3496	18.4978	18.6433	18.7919	18.9423	19.0949	19.2343	19.3715	19.5109	19.6549	19.8006	19.9544	20.0957	20.2187	20.3414	20.473	20.6008	20.7284	20.8841	20.9157	20.7876	20.7549	20.8934	20.5643	17.3601	12.4701	10.1618	8.84944	7.91589	7.2199	7.14032	6.97068	6.62453	6.4357	6.19793	6.22753	6.26743	6.32028	6.32921	6.33401	6.34134	6.34358	6.35347	6.35966	6.36598
17.5991	17.7428	17.8886	18.0403	18.1924	18.3409	18.4877	18.63	18.7704	18.9163	19.0678	19.2157	19.3705	19.5157	19.6554	19.7932	19.934	20.0734	20.203	20.328	20.4617	20.5928	20.7148	20.8582	20.8577	20.7732	20.6806	20.7961	20.833	18.4621	13.7288	14.7852	10.2462	8.16091	7.26514	6.90739	6.84831	6.5982	6.39417	6.24499	6.2149	6.27119	6.31494	6.31586	6.32621	6.33159	6.33548	6.34153	6.34734	6.3532
17.5949	17.7359	17.8776	18.0299	18.1766	18.3216	18.4746	18.6182	18.764	18.916	19.0667	19.2124	19.3565	19.5021	19.6428	19.7907	19.9287	20.0589	20.1855	20.3069	20.4368	20.5736	20.7036	20.8282	20.8444	20.8383	20.8041	20.8762	20.8522	14.0912	12.5905	12.6262	14.0999	8.958	7.14351	6.64759	6.53485	6.4274	6.41527	6.28209	6.20518	6.28654	6.30193	6.30074	6.30585	6.31564	6.32594	6.32951	6.33678	6.34189
17.5775	17.7198	17.8588	18.0068	18.1587	18.3041	18.4512	18.6046	18.7608	18.9046	19.0471	19.1973	19.3479	19.4899	19.6267	19.7675	19.8984	20.0452	20.1792	20.3101	20.4313	20.5567	20.6861	20.791	20.8707	20.9344	21.0363	20.955	21.0262	11.9871	11.349	12.7616	12.7839	8.50613	7.44129	7.31198	7.23747	6.50243	6.37325	6.29028	6.22302	6.2682	6.29257	6.28604	6.29136	6.30018	6.30795	6.31572	6.3275	6.33569
17.5539	17.6978	17.8421	17.9878	18.1357	18.2876	18.442	18.5998	18.748	18.8882	19.0347	19.183	19.3331	19.4695	19.6092	19.7469	19.8846	20.0262	20.1667	20.3006	20.4304	20.5462	20.6702	20.7645	20.9047	20.9941	21.0668	21.1102	20.4194	13.3419	13.571	13.2797	12.6695	12.0503	7.84547	7.13559	7.08329	6.6326	6.33512	6.27501	6.26158	6.23937	6.26298	6.26436	6.27335	6.28223	6.29287	6.30319	6.31222	6.3205
17.5318	17.6717	17.8191	17.9637	18.1169	18.2736	18.4349	18.586	18.7375	18.8794	19.0278	19.1723	19.3156	19.4634	19.5999	19.7361	19.8723	20.0182	20.1608	20.2911	20.4105	20.5329	20.6363	20.7553	20.91	20.9635	20.9643	20.9078	20.3966	14.1326	13.8479	13.3023	12.4038	7.23591	6.17316	6.33861	6.46372	6.41572	6.42801	6.32572	6.25928	6.22274	6.25419	6.25835	6.26162	6.26577	6.28207	6.29454	6.3028	6.30949
17.5266	17.6641	17.815	17.9605	18.1042	18.2562	18.4151	18.5678	18.7182	18.864	19.021	19.1656	19.3048	19.4368	19.5754	19.7145	19.8544	20.0039	20.1411	20.2625	20.3921	20.51	20.6064	20.7664	20.8321	20.8961	20.7966	20.6643	17.8845	14.7433	13.997	13.2636	12.6236	6.31272	6.15685	6.18438	6.34775	6.48485	6.40978	6.35697	6.25037	6.22782	6.24918	6.24926	6.25482	6.26345	6.27326	6.28319	6.28968	6.29198
17.5077	17.6488	17.8013	17.9407	18.0912	18.2504	18.3953	18.5447	18.7039	18.8506	19.0056	19.1507	19.2877	19.4196	19.5578	19.6924	19.8376	19.9801	20.1064	20.2398	20.3685	20.4886	20.5957	20.7274	20.8386	20.7507	20.6522	20.3656	18.4861	15.099	14.2832	13.2111	5.51358	6.38256	6.15005	6.22618	6.34173	6.52573	6.43098	6.34852	6.23749	6.222	6.23706	6.24571	6.25315	6.25741	6.26212	6.27172	6.27433	6.27167
17.4803	17.6298	17.7756	17.9187	18.0695	18.2295	18.384	18.5283	18.6744	18.8304	18.9789	19.1257	19.2648	19.4035	19.5427	19.677	19.8102	19.9454	20.0716	20.2077	20.3386	20.4626	20.589	20.684	20.7498	20.7571	20.5597	20.4287	18.8874	15.2467	14.5575	5.72798	5.6036	5.6447	6.05913	6.4011	6.4085	6.40583	6.44339	6.32415	6.23603	6.20969	6.22932	6.24062	6.24605	6.24949	6.25161	6.25384	6.25859	6.25841
17.4463	17.5964	17.7454	17.8961	18.0508	18.2074	18.3619	18.5138	18.6532	18.805	18.9528	19.0962	19.2377	19.3788	19.5201	19.6584	19.7899	19.9275	20.0605	20.1986	20.3298	20.4517	20.5883	20.6568	20.6967	20.7506	20.5313	19.1091	18.8292	16.8642	14.6427	5.25255	5.36638	5.54315	6.04785	6.31737	6.29917	6.34032	6.45331	6.33519	6.2106	6.1989	6.21844	6.23066	6.23582	6.23734	6.24041	6.24153	6.24244	6.24429
17.4351	17.5811	17.7312	17.8769	18.0302	18.1869	18.34	18.497	18.6428	18.784	18.9294	19.0725	19.2153	19.3604	19.4999	19.6384	19.7737	19.9131	20.0536	20.1854	20.3096	20.4369	20.5874	20.6372	20.6826	20.7438	20.9548	21.1079	19.9363	18.5248	6.6737	5.43761	5.26299	5.57951	5.78007	6.10571	6.27311	6.2938	6.40716	6.27613	6.18573	6.18702	6.20415	6.20748	6.21685	6.22016	6.22467	6.23093	6.23438	6.22993
17.4215	17.5669	17.7146	17.8617	18.0136	18.168	18.3239	18.4782	18.6307	18.7727	18.9157	19.055	19.2007	19.344	19.4826	19.6226	19.7647	19.8969	20.0339	20.1648	20.2966	20.4276	20.5602	20.679	20.6671	20.7911	21.0703	21.352	21.559	25.4969	7.016	5.80468	5.51707	5.4833	5.63269	6.02478	6.26819	6.31058	6.30915	6.18331	6.14365	6.17043	6.18407	6.19394	6.19559	6.20146	6.20528	6.21614	6.22283	6.21795
17.4035	17.5494	17.7005	17.8502	17.9964	18.1535	18.3073	18.4616	18.6184	18.7571	18.8907	19.0371	19.1786	19.3134	19.458	19.6028	19.7373	19.877	20.0171	20.1457	20.2752	20.4029	20.537	20.6652	20.7495	20.895	21.1516	21.3277	21.7188	25.1565	6.77506	6.60371	5.64996	5.35048	5.57019	5.86187	6.2933	6.34161	6.2322	6.13253	6.1342	6.15537	6.16738	6.17615	6.17866	6.18705	6.19619	6.20417	6.20739	6.2013
17.3846	17.5383	17.6895	17.8386	17.9838	18.1375	18.2907	18.4391	18.5898	18.7347	18.877	19.0205	19.1623	19.2967	19.4402	19.5743	19.7074	19.8488	19.9952	20.1304	20.2624	20.3826	20.5186	20.6614	20.8318	20.9685	21.0487	21.2414	21.7383	6.67415	6.48642	6.21499	5.85877	5.59642	5.71867	5.82067	6.1294	6.26496	6.14135	6.13173	6.11592	6.13778	6.15471	6.16075	6.16857	6.17486	6.18228	6.18825	6.18986	6.19246
17.363	17.5214	17.6702	17.8121	17.961	18.1148	18.2688	18.417	18.5702	18.7229	18.8547	19.0132	19.1507	19.2875	19.4239	19.5528	19.688	19.8286	19.9741	20.111	20.2417	20.3589	20.5009	20.6517	20.8183	20.9941	21.087	21.3518	21.7075	6.52756	6.41149	6.28116	5.79808	5.72651	5.81837	5.8556	6.01684	6.1324	6.17626	6.13341	6.10524	6.12961	6.14254	6.14845	6.15498	6.16231	6.17043	6.17556	6.17904	6.18217
17.3498	17.5042	17.6526	17.8062	17.9536	18.1034	18.2534	18.4	18.5525	18.7082	18.8495	19.0077	19.1413	19.2732	19.4063	19.5329	19.6607	19.7937	19.9428	20.0838	20.2169	20.3499	20.4956	20.6431	20.8177	20.9962	21.1689	21.4911	21.7219	6.50955	6.00583	6.09917	5.97981	5.95801	5.68491	5.73356	6.01022	6.12597	6.16076	6.09931	6.07909	6.1227	6.13562	6.14105	6.14818	6.15163	6.15582	6.16368	6.16687	6.16599
17.32	17.4741	17.6254	17.7816	17.9359	18.0844	18.2395	18.3906	18.5386	18.6933	18.8366	18.9844	19.123	19.2544	19.3893	19.5205	19.646	19.7678	19.9175	20.0592	20.1959	20.3231	20.485	20.6461	20.7972	20.9656	21.1918	21.4439	21.6012	5.77372	5.69953	5.8114	5.96184	5.83033	5.78845	5.8546	6.0398	6.09664	6.08614	6.07118	6.06142	6.10912	6.11761	6.1243	6.12918	6.13221	6.13423	6.13967	6.14532	6.1481
17.2939	17.4519	17.6039	17.7569	17.9104	18.0666	18.2165	18.3743	18.5256	18.6742	18.8263	18.9581	19.1001	19.2355	19.3652	19.5024	19.634	19.7612	19.8946	20.0325	20.1673	20.2899	20.4516	20.6686	20.7713	20.8892	21.0473	21.0323	21.1498	5.93614	5.99199	6.2892	6.00096	5.74757	5.76562	5.96214	6.10006	6.06904	6.02391	6.04188	6.05499	6.08715	6.10015	6.10475	6.10828	6.11184	6.11471	6.11982	6.12336	6.12739
17.2731	17.4291	17.5808	17.7335	17.8902	18.0456	18.2034	18.3551	18.5104	18.6516	18.8026	18.9438	19.0831	19.2179	19.3446	19.4787	19.6086	19.7428	19.878	20.018	20.1384	20.263	20.4261	20.6398	20.8509	20.7301	20.7431	20.8142	21.134	5.36264	6.14616	6.22478	6.08125	5.84885	5.88149	5.98038	6.06485	6.0177	6.01712	6.02831	6.06446	6.07953	6.08475	6.08308	6.08528	6.08811	6.09123	6.09581	6.09484	6.10317
17.2442	17.4154	17.5719	17.727	17.8817	18.0359	18.1875	18.3309	18.4716	18.6271	18.7828	18.9253	19.0718	19.2039	19.3292	19.4581	19.5905	19.7265	19.8602	19.9754	20.1071	20.2373	20.4064	20.617	20.8044	20.8152	20.6747	20.6245	20.0539	4.88913	5.78748	6.06126	5.96755	5.92731	5.86027	6.08736	6.10246	5.98879	6.00051	6.01189	6.05343	6.06088	6.06522	6.07	6.06884	6.06626	6.06985	6.07303	6.07245	6.07572
17.2343	17.3998	17.5512	17.7056	17.8586	18.0104	18.1627	18.3074	18.4522	18.6009	18.7536	18.8985	19.053	19.1873	19.3067	19.4325	19.5639	19.6927	19.8216	19.9484	20.0809	20.2119	20.3698	20.5523	20.6561	20.7678	20.5437	20.0869	19.6591	5.26349	5.45465	5.60848	5.8805	6.06493	6.09297	6.09729	5.99833	5.97737	5.9981	6.02619	6.03145	6.04202	6.04962	6.05492	6.05196	6.05353	6.05006	6.05299	6.05452	6.05399
17.2131	17.3721	17.527	17.6802	17.8337	17.9879	18.1424	18.2888	18.4371	18.5827	18.7365	18.8772	19.0127	19.1455	19.2739	19.4052	19.5398	19.6617	19.7958	19.9269	20.0528	20.1809	20.3112	20.4151	20.5348	20.6282	20.7681	20.043	19.3879	19.1722	5.02454	5.30041	5.6273	5.99842	6.21554	6.04977	5.98518	5.9872	5.99955	6.00888	6.01628	6.02345	6.03392	6.03774	6.03716	6.03585	6.03842	6.03511	6.03417	6.03364
17.1833	17.347	17.5019	17.6534	17.8092	17.9657	18.1219	18.2736	18.4207	18.5701	18.7135	18.8556	18.9914	19.1242	19.2451	19.3748	19.5079	19.6421	19.7734	19.9001	20.0331	20.1605	20.2146	20.2862	20.3975	20.5552	20.77	19.8231	19.2055	18.9432	4.77492	5.08539	5.47639	5.90287	6.09359	5.9726	6.01656	6.01282	5.99151	5.98874	6.00041	6.00567	6.01521	6.02006	6.01852	6.01962	6.02188	6.01757	6.0151	6.0148
17.1596	17.3279	17.4796	17.6336	17.7924	17.9504	18.1019	18.2538	18.4001	18.5511	18.6926	18.8301	18.9668	19.0965	19.2307	19.3559	19.4829	19.615	19.7442	19.8736	20.0146	20.1045	20.143	20.1629	20.2661	20.5093	20.6734	19.6412	19.0588	18.8063	5.08378	5.4724	5.43341	5.7113	5.97483	6.00104	6.02875	6.02606	5.99729	5.97983	5.98255	5.99054	5.99434	5.99874	6.00083	6.00363	6.0019	6.0038	5.99659	5.99525
17.1404	17.3051	17.4641	17.6121	17.7684	17.9234	18.0769	18.2283	18.3708	18.5236	18.6625	18.8027	18.9385	19.0714	19.2053	19.3399	19.4693	19.5892	19.719	19.8469	19.9627	20.0553	20.0996	20.1127	20.2243	20.6633	20.4413	19.4945	18.8157	5.03392	5.08336	5.23883	5.39233	5.78839	5.95902	6.03976	6.02714	5.99868	5.98697	5.95929	5.96857	5.97904	5.98104	5.98088	5.97681	5.97691	5.98144	5.98319	5.97945	5.97467
17.1131	17.2826	17.4411	17.5917	17.7494	17.9001	18.0514	18.1991	18.3484	18.4961	18.6404	18.7736	18.9153	19.0478	19.1812	19.3175	19.4484	19.5769	19.7082	19.8371	19.9326	20.0197	20.0934	20.1854	20.3425	20.3893	19.8749	19.5433	19.0619	4.99797	4.86917	5.01888	5.29462	5.72345	6.08497	6.07382	5.994	5.95551	5.93502	5.92959	5.93906	5.95417	5.96055	5.96685	5.96101	5.96375	5.96527	5.96728	5.9682	5.96426
17.0897	17.262	17.4166	17.5698	17.7284	17.8804	18.0355	18.1834	18.3273	18.4684	18.6146	18.7536	18.8941	19.0294	19.1656	19.299	19.426	19.5611	19.6935	19.8282	19.9267	19.9816	20.1198	20.2465	20.3397	20.388	19.8848	19.6801	5.32424	4.58425	4.81996	5.03151	5.12599	5.55753	5.98493	6.0804	5.96413	5.93102	5.90266	5.91036	5.91807	5.91936	5.92706	5.94368	5.95112	5.95155	5.94941	5.95042	5.9501	5.94048
17.0707	17.2355	17.3933	17.5511	17.7089	17.8669	18.0204	18.1688	18.3135	18.4518	18.5895	18.7294	18.8719	19.002	19.1394	19.2756	19.4144	19.5478	19.6757	19.7954	19.8762	19.9786	20.0969	20.1784	20.1757	20.898	21.7817	23.1048	5.76081	5.22842	5.18616	5.20818	5.11279	5.44171	5.89627	6.02826	5.99047	5.90475	5.88145	5.89217	5.89932	5.90452	5.91258	5.91355	5.91875	5.92667	5.93315	5.9314	5.93491	5.92178
17.0577	17.214	17.3727	17.5354	17.6945	17.8491	17.9982	18.1453	18.2922	18.4272	18.5622	18.7039	18.8401	18.9784	19.1132	19.2533	19.3944	19.5197	19.6426	19.7779	19.8826	19.9529	20.0509	20.2285	20.2797	21.0114	21.7896	23.1969	24.3719	6.05619	5.79329	5.45114	5.28175	5.47433	5.85938	5.93528	5.92861	5.83723	5.85698	5.86465	5.87858	5.88649	5.89309	5.89304	5.89621	5.90265	5.91043	5.91044	5.9173	5.90561
17.0249	17.1867	17.3463	17.5077	17.6722	17.826	17.9768	18.1249	18.2648	18.4014	18.5336	18.6709	18.8146	18.9477	19.0923	19.2292	19.3582	19.4957	19.6273	19.7496	19.846	19.9393	20.0844	20.0991	20.013	20.5055	22.2016	23.3549	24.4056	25.7013	5.49068	5.43088	5.32387	5.49736	5.76095	5.86741	5.80869	5.82861	5.84103	5.84848	5.86318	5.8658	5.87531	5.87697	5.87831	5.87946	5.88759	5.89333	5.89014	5.88391
17.009	17.167	17.3264	17.4875	17.6439	17.7986	17.9507	18.0905	18.2352	18.3782	18.51	18.6506	18.7897	18.9267	19.0604	19.1964	19.3385	19.4616	19.5822	19.7054	19.8069	19.9472	20.0536	20.067	20.2106	20.711	22.4391	22.9162	24.6255	25.714	5.7957	5.41694	5.3176	5.59449	5.77351	5.81609	5.80659	5.82355	5.83887	5.8369	5.84773	5.85183	5.86035	5.86239	5.86466	5.86375	5.86532	5.86866	5.8707	5.86589
16.9699	17.1306	17.2929	17.455	17.6154	17.7685	17.9131	18.0626	18.2051	18.3542	18.4929	18.6341	18.7701	18.9078	19.0367	19.1692	19.2959	19.423	19.5453	19.6813	19.8136	19.8377	19.9848	20.0281	20.4702	22.4249	22.5977	23.3639	23.7836	25.6337	6.26345	5.51328	5.53514	5.50776	5.78368	5.77653	5.80167	5.8137	5.82747	5.82283	5.83211	5.83641	5.84325	5.84125	5.84513	5.84436	5.84843	5.85185	5.84697	5.85102
16.922	17.084	17.2547	17.4136	17.569	17.7238	17.8831	18.0379	18.1853	18.3363	18.4826	18.6244	18.7532	18.8845	19.0018	19.1371	19.2607	19.384	19.5112	19.6437	19.7896	19.8143	19.7509	20.0653	21.5161	23.0857	23.7756	24.1831	25.2932	26.9559	28.0983	6.07875	5.3022	5.52347	5.78364	5.78734	5.76382	5.7907	5.81503	5.80796	5.80867	5.82192	5.82943	5.82429	5.82661	5.82492	5.82863	5.83156	5.82749	5.8301
16.8869	17.0474	17.2174	17.3811	17.5459	17.7046	17.857	18.0104	18.168	18.3112	18.4546	18.5947	18.7233	18.8537	18.986	19.1095	19.2339	19.3624	19.4866	19.5908	19.7175	19.7869	19.6046	20.3202	22.6914	23.6879	24.3272	25.093	26.0183	26.5781	27.6016	6.3342	5.24214	5.69895	5.76883	5.78395	5.76481	5.78427	5.78167	5.78645	5.79755	5.79794	5.80717	5.80882	5.80989	5.80937	5.80878	5.8074	5.8086	5.80928
16.8625	17.0276	17.1957	17.3622	17.5286	17.6819	17.8302	17.9819	18.1342	18.2914	18.4281	18.5534	18.6926	18.8293	18.9629	19.0909	19.215	19.3444	19.4704	19.5908	19.7098	19.836	19.7477	21.0973	22.7631	23.6106	24.043	24.6536	25.2599	26.1775	27.3803	5.98723	5.67947	5.66254	5.72034	5.76461	5.76672	5.7661	5.76724	5.75611	5.76797	5.78144	5.78785	5.78989	5.79487	5.79537	5.78722	5.79267	5.79274	5.79371
16.8311	16.9973	17.1664	17.3332	17.4959	17.6527	17.8053	17.9674	18.1152	18.2582	18.3967	18.5268	18.6679	18.8091	18.9421	19.066	19.1848	19.3143	19.4545	19.5674	19.7162	19.9192	20.6414	21.1274	21.8875	23.1587	23.6512	23.2659	24.9649	26.0435	5.20793	5.75608	5.69983	5.67717	5.68726	5.71877	5.74377	5.73934	5.74956	5.75319	5.75031	5.76031	5.76183	5.77363	5.77541	5.76686	5.76878	5.77118	5.77498	5.77788
16.8149	16.9859	17.1589	17.321	17.4797	17.6376	17.7947	17.9434	18.0846	18.225	18.3683	18.4984	18.6353	18.7716	18.9059	19.0336	19.1656	19.2997	19.432	19.5632	19.7184	20.0391	20.366	20.7386	20.7828	21.7493	21.6887	21.2569	20.9624	4.77312	5.6173	5.73439	5.71538	5.70834	5.77042	5.76153	5.72969	5.73179	5.73895	5.74095	5.74048	5.73949	5.74852	5.74407	5.75008	5.7513	5.75114	5.75425	5.75841	5.76036
16.7884	16.9649	17.1352	17.2988	17.4596	17.612	17.7653	17.9141	18.0523	18.196	18.3375	18.4758	18.6158	18.7499	18.8815	19.0066	19.1418	19.2794	19.4174	19.5487	19.6527	19.8906	20.0329	20.5851	21.0217	21.1041	21.6083	22.2549	23.3351	5.81369	5.70493	5.62938	5.70469	5.74861	5.77843	5.775	5.72847	5.70484	5.70907	5.71626	5.7215	5.72595	5.72786	5.72712	5.73585	5.73496	5.73689	5.74172	5.73621	5.74169
16.759	16.9358	17.1088	17.2683	17.427	17.5756	17.7274	17.874	18.0199	18.1675	18.309	18.4534	18.5905	18.7234	18.8521	18.9828	19.1234	19.26	19.4103	19.5479	19.6622	19.7231	19.8732	20.2645	20.9276	21.0263	21.9856	23.0796	23.9889	5.98251	5.78553	5.62634	5.64747	5.72706	5.76945	5.75563	5.71451	5.6871	5.68937	5.69837	5.69893	5.71009	5.7162	5.71545	5.72386	5.72418	5.72311	5.72381	5.72125	5.72551
16.7202	16.9054	17.0747	17.2344	17.3935	17.5457	17.6959	17.8405	17.988	18.1387	18.2826	18.4279	18.5668	18.6979	18.8243	18.9621	19.0993	19.2412	19.3903	19.5571	19.6586	19.6373	19.7831	20.5181	21.1917	21.2093	21.5085	23.3415	23.6376	6.1355	5.86312	5.68206	5.68842	5.68129	5.73943	5.72774	5.68159	5.67268	5.67297	5.67363	5.68185	5.68979	5.69641	5.69538	5.70381	5.70933	5.7062	5.70458	5.7071	5.70668
16.712	16.8876	17.0494	17.2034	17.3592	17.5094	17.6665	17.8125	17.957	18.1087	18.2634	18.4075	18.5394	18.6702	18.7948	18.9417	19.0837	19.2242	19.3865	19.5386	19.6446	19.6945	19.7718	20.4659	20.8105	20.8609	21.1595	21.3586	6.25927	6.10703	5.80086	5.69308	5.68027	5.65414	5.6879	5.67173	5.66329	5.6535	5.65165	5.6554	5.66391	5.66734	5.6764	5.67755	5.68613	5.68934	5.69058	5.68926	5.69141	5.68832
16.6827	16.8604	17.0316	17.1921	17.3547	17.5055	17.648	17.7921	17.9342	18.0815	18.2346	18.3763	18.5094	18.6447	18.783	18.9205	19.0651	19.2033	19.3638	19.5267	19.6088	19.7608	19.9815	19.8258	20.43	20.8655	21.2998	21.3929	6.00641	5.63772	5.54304	5.61593	5.64654	5.63739	5.60826	5.65116	5.64026	5.62928	5.62818	5.63628	5.64183	5.64134	5.65466	5.66105	5.66443	5.66778	5.67348	5.67199	5.6715	5.66545
16.6496	16.8279	17.0021	17.1676	17.3254	17.478	17.6265	17.7689	17.9156	18.0661	18.2204	18.3563	18.4947	18.627	18.7619	18.9096	19.0452	19.185	19.3466	19.511	19.6112	19.7524	20.0097	19.841	20.12	20.8918	21.3296	6.49925	5.19544	5.06096	5.40399	5.50774	5.55084	5.55249	5.59246	5.60174	5.59756	5.605	5.60339	5.60996	5.61561	5.62434	5.62878	5.63663	5.6425	5.64702	5.65045	5.65115	5.64898	5.6443
16.6267	16.8038	16.9774	17.1409	17.2982	17.4567	17.6102	17.75	17.8958	18.0403	18.1868	18.3423	18.4732	18.6062	18.7441	18.8846	19.0195	19.1659	19.3347	19.4678	19.6372	19.7534	19.7992	19.9022	20.9093	21.126	21.1281	6.05234	5.02684	5.16058	5.14689	5.45006	5.5056	5.5066	5.50276	5.55156	5.59874	5.59067	5.58637	5.58777	5.59268	5.60268	5.61405	5.61375	5.61285	5.61863	5.62221	5.62367	5.62534	5.63113
16.6127	16.7901	16.9619	17.1236	17.2726	17.4232	17.5726	17.7201	17.8721	18.0176	18.1684	18.3148	18.4611	18.5875	18.7204	18.8627	18.9982	19.1346	19.2742	19.4332	19.5914	19.7072	19.7857	19.8923	21.0144	21.002	20.6454	5.37546	4.8844	5.26443	5.34728	5.41589	5.45605	5.44886	5.48296	5.5452	5.56526	5.56675	5.56817	5.57217	5.57778	5.58817	5.60062	5.59607	5.59361	5.59219	5.59355	5.59245	5.60321	5.60755
16.5855	16.7651	16.9213	17.0753	17.2309	17.3768	17.5217	17.669	17.8149	17.9677	18.1351	18.2812	18.4258	18.5573	18.69	18.8324	18.9646	19.0933	19.222	19.3922	19.5891	19.7644	19.8526	19.7711	21.0138	20.6033	6.17045	5.04031	5.61074	5.50022	5.44247	5.32887	5.4463	5.46031	5.48036	5.53525	5.55069	5.53538	5.54507	5.54828	5.5589	5.5699	5.58054	5.56971	5.56452	5.56355	5.56674	5.57222	5.57423	5.57713
16.5655	16.7266	16.8896	17.0489	17.204	17.3576	17.5098	17.6476	17.7864	17.9378	18.0886	18.2436	18.386	18.5253	18.6665	18.7992	18.9348	19.0626	19.1852	19.3557	19.6355	19.7479	19.8666	20.0466	20.4845	20.2696	6.23276	5.21765	5.82569	5.69996	5.49425	5.4137	5.40276	5.50845	5.50883	5.50737	5.53028	5.50855	5.50389	5.51564	5.52955	5.54209	5.55222	5.547	5.54257	5.54487	5.54323	5.5438	5.54582	5.54653
16.5345	16.6942	16.8528	17.0136	17.18	17.337	17.484	17.6269	17.7681	17.9221	18.0686	18.2037	18.3508	18.4953	18.6368	18.7706	18.9134	19.0443	19.1675	19.3793	19.6077	19.6781	19.7694	20.1146	20.1734	20.2978	6.67531	6.41945	5.66145	5.53847	5.55504	5.46538	5.46509	5.50678	5.4939	5.4518	5.49295	5.48371	5.48493	5.48656	5.50451	5.52404	5.51947	5.5215	5.52371	5.51942	5.51881	5.51726	5.51662	5.5148
16.5454	16.7026	16.8552	17.0126	17.1616	17.3111	17.4534	17.6023	17.7492	17.8977	18.0393	18.1873	18.3228	18.4686	18.6222	18.7538	18.8898	19.0164	19.1687	19.3856	19.5407	19.6891	19.7784	20.1525	20.3538	19.5921	7.03697	6.29662	5.83723	5.53316	5.41291	5.44072	5.46597	5.47209	5.46673	5.42197	5.4525	5.46401	5.46608	5.47013	5.48796	5.48469	5.48711	5.49391	5.4947	5.49387	5.49397	5.49418	5.49277	5.49221
16.5059	16.6731	16.8168	16.9711	17.1267	17.2839	17.4304	17.582	17.7393	17.8905	18.0189	18.1562	18.2936	18.4316	18.5836	18.7216	18.8459	18.9952	19.1676	19.3225	19.457	19.6419	19.8358	20.1421	20.3888	19.0417	6.82067	6.17407	5.74679	5.51152	5.4528	5.35659	5.42318	5.44035	5.41754	5.39395	5.42145	5.43561	5.44342	5.45025	5.44874	5.45474	5.45428	5.46182	5.4656	5.46839	5.46688	5.4631	5.46024	5.45719
16.4888	16.6494	16.7963	16.9489	17.1027	17.2579	17.415	17.5709	17.7211	17.8648	18.0015	18.1333	18.2657	18.4083	18.5496	18.688	18.8225	18.9849	19.1396	19.2628	19.4335	19.6307	19.8559	20.4608	20.2104	18.7174	6.7246	6.16145	5.63822	5.38864	5.45511	5.41514	5.30145	5.3924	5.37128	5.39083	5.42129	5.41414	5.41156	5.40986	5.41041	5.42356	5.42469	5.42519	5.43519	5.43775	5.43548	5.43154	5.42717	5.42441
16.4745	16.6276	16.778	16.9369	17.0871	17.2344	17.3895	17.5468	17.6944	17.8297	17.9762	18.1025	18.2335	18.3746	18.5139	18.6641	18.8096	18.9705	19.0876	19.2098	19.375	19.675	19.905	20.1211	20.3509	7.95784	7.69324	6.57552	5.65619	5.44189	5.44662	5.34745	5.32173	5.27716	5.36262	5.37825	5.39409	5.38696	5.36703	5.37412	5.38136	5.3929	5.39927	5.3945	5.39441	5.40354	5.4024	5.39986	5.3955	5.39259
16.4639	16.6106	16.7611	16.9091	17.0634	17.2148	17.3736	17.5166	17.6601	17.7951	17.9427	18.0696	18.1998	18.3492	18.4896	18.6373	18.7879	18.9224	19.0329	19.177	19.3279	19.5625	19.8183	20.0938	20.3892	18.7879	7.83021	7.40166	6.18948	5.53903	5.46583	5.24304	5.19969	5.24584	5.30707	5.36691	5.35916	5.3611	5.33656	5.34156	5.34909	5.35798	5.36798	5.3677	5.36369	5.36691	5.37117	5.3696	5.3638	5.35987
16.4371	16.5826	16.7313	16.8809	17.0381	17.1926	17.3392	17.4852	17.6327	17.7627	17.9087	18.0459	18.1794	18.3207	18.4548	18.608	18.7395	18.8564	19.0305	19.1691	19.2487	19.4119	19.727	20.0657	20.2382	18.7181	7.69439	7.13078	6.33932	5.5837	5.34487	5.09892	5.08717	5.21189	5.27513	5.33626	5.32259	5.33074	5.30956	5.31221	5.31616	5.32812	5.33097	5.33058	5.32572	5.33394	5.33829	5.33588	5.33131	5.32849
16.4242	16.5653	16.714	16.8607	17.0095	17.1599	17.3068	17.4514	17.5896	17.7352	17.8779	18.0139	18.1541	18.2893	18.4199	18.5651	18.694	18.8403	19.0227	19.1579	19.1866	19.3992	19.6193	20.0019	20.2646	22.7521	22.3712	6.57154	6.00253	5.43351	5.15803	5.02925	5.05547	5.16666	5.27949	5.29204	5.29509	5.30253	5.28621	5.28646	5.29165	5.30083	5.30197	5.29687	5.29193	5.29976	5.31011	5.30453	5.2986	5.29644
16.3849	16.5305	16.6752	16.8254	16.9722	17.1271	17.2713	17.4143	17.5599	17.7042	17.847	17.9901	18.129	18.2633	18.3919	18.5418	18.6766	18.8443	18.9914	19.1179	19.2608	19.441	19.7328	20.2376	21.4078	22.4512	23.1054	6.13267	5.49065	5.18029	5.08103	5.06549	5.05113	5.17123	5.23351	5.25566	5.26569	5.27258	5.25718	5.25744	5.26898	5.27303	5.26963	5.26283	5.25809	5.26737	5.2715	5.27522	5.26921	5.26791
16.3536	16.5012	16.6451	16.7913	16.943	17.091	17.236	17.3814	17.5243	17.6721	17.8228	17.9612	18.104	18.2412	18.3644	18.5208	18.6846	18.8416	18.9634	19.1072	19.3056	19.6043	20.0883	20.4716	21.9028	22.5484	22.4872	5.68723	5.34961	5.05822	5.05028	5.09897	5.06467	5.12249	5.16565	5.22411	5.24308	5.24674	5.22342	5.22382	5.23851	5.24274	5.23537	5.22673	5.22307	5.23339	5.24128	5.24012	5.24349	5.23743
16.3214	16.4703	16.6164	16.7618	16.9112	17.0552	17.2021	17.3543	17.4946	17.6431	17.8026	17.9396	18.0843	18.2167	18.3492	18.4998	18.6663	18.8227	18.9409	19.0703	19.292	19.7076	20.2375	20.9099	22.2592	22.7916	5.91811	5.3675	4.61754	4.99086	5.08871	5.1136	5.08034	5.07659	5.12742	5.19386	5.20596	5.21051	5.20409	5.20409	5.20317	5.20758	5.20238	5.19324	5.1944	5.20671	5.21001	5.20789	5.21137	5.20965
16.2755	16.4276	16.576	16.723	16.8749	17.026	17.1724	17.3192	17.4701	17.6196	17.7788	17.9166	18.0479	18.1856	18.3286	18.4759	18.6297	18.7761	18.9314	19.0752	19.2997	19.7641	20.0222	21.0437	22.2583	23.2895	5.70225	4.90183	4.58801	4.63253	5.00054	5.03482	5.03763	5.03935	5.10743	5.16674	5.18021	5.18053	5.17491	5.18175	5.18508	5.17286	5.17078	5.1673	5.17154	5.18587	5.18237	5.18067	5.18018	5.18363
16.2451	16.3932	16.5493	16.6978	16.85	16.998	17.1485	17.3064	17.4599	17.603	17.7436	17.8748	18.0199	18.159	18.2991	18.4431	18.6123	18.7522	18.9035	19.0458	19.2235	19.534	19.7739	20.7487	22.2906	5.67534	5.23936	5.04252	4.91493	4.55612	4.61504	4.96931	5.00923	5.02286	5.07361	5.13946	5.15663	5.14605	5.15544	5.15863	5.16418	5.15913	5.1525	5.14821	5.15742	5.15901	5.15465	5.15019	5.15147	5.15532
16.2215	16.3677	16.5201	16.6684	16.8159	16.9734	17.1245	17.2695	17.4235	17.5726	17.7062	17.8485	17.989	18.1374	18.2755	18.4109	18.5827	18.7149	18.8872	19.0823	19.2015	19.3811	19.5349	20.212	6.19066	5.96266	5.52915	5.28804	5.0583	4.81364	4.7276	4.74118	5.01515	5.01246	5.0677	5.11751	5.12698	5.11671	5.11478	5.10617	5.10493	5.11237	5.10434	5.10751	5.1275	5.1381	5.1226	5.12008	5.12047	5.11647
16.1987	16.334	16.4837	16.6337	16.7853	16.9347	17.0876	17.2476	17.3866	17.5354	17.6792	17.8242	17.975	18.0997	18.2345	18.384	18.5429	18.6807	18.8806	19.1133	19.2281	19.2067	19.4077	20.0057	21.5774	6.4749	5.76895	5.46091	5.11602	4.74177	4.68972	4.81949	4.98251	5.02522	5.07354	5.09797	5.09447	5.0885	5.08571	5.08213	5.0725	5.08855	5.07357	5.08115	5.08458	5.08249	5.08889	5.08929	5.08041	5.08667
16.1611	16.3045	16.4554	16.6033	16.758	16.9012	17.059	17.2105	17.3555	17.5091	17.655	17.8182	17.9613	18.0771	18.2076	18.3504	18.499	18.6816	18.8692	19.0438	19.2343	19.3483	19.4295	19.9428	21.3085	6.45198	5.68495	5.48284	4.99159	4.71526	4.84343	4.93119	4.98759	5.03517	5.05917	5.07542	5.06392	5.05721	5.0542	5.05101	5.04668	5.04509	5.05239	5.04983	5.04864	5.04951	5.04436	5.05011	5.05211	5.05213
16.1079	16.2817	16.4295	16.573	16.7234	16.8726	17.0205	17.1777	17.3332	17.493	17.6487	17.7857	17.9203	18.0425	18.1752	18.3165	18.4716	18.6479	18.8733	19.0184	19.2375	19.3828	19.7544	19.9874	20.8107	5.82247	5.49547	5.21839	5.06486	4.98778	4.95291	4.97693	4.98125	5.02836	5.02683	5.03997	5.03156	5.03501	5.02241	5.01703	5.02567	5.02878	5.01512	5.01586	5.01576	5.01707	5.01402	5.01018	5.02664	5.03289
16.0872	16.2539	16.4098	16.5568	16.7109	16.8695	17.0202	17.1678	17.3244	17.4742	17.6078	17.7509	17.8978	18.024	18.1546	18.2798	18.4331	18.6132	18.7726	18.9703	19.1901	19.3322	19.7352	20.1016	21.4603	5.91022	5.13137	5.34231	5.23195	5.07339	4.97081	4.92767	4.97721	4.96855	4.99688	5.00644	5.00306	5.00844	5.01057	5.00934	5.00607	5.0013	4.9915	4.98661	4.9849	4.98342	4.9861	4.99015	4.99833	5.00634
16.0625	16.2189	16.3811	16.5313	16.6858	16.837	16.9916	17.1408	17.279	17.4273	17.5707	17.7079	17.8514	17.9967	18.1307	18.2586	18.4079	18.538	18.6858	18.8652	19.0906	19.169	19.4681	20.0439	21.1767	5.35174	5.1809	4.37748	4.7265	4.84567	4.89424	4.92597	4.90184	4.93224	4.95871	4.96186	4.98167	4.98708	4.99239	4.98312	4.978	4.97317	4.96349	4.95808	4.9523	4.95339	4.96414	4.96724	4.96802	4.97286
16.0212	16.175	16.3406	16.4982	16.6566	16.8156	16.966	17.1171	17.2487	17.3786	17.5288	17.6762	17.8195	17.9644	18.102	18.2382	18.3694	18.4486	18.5553	18.7117	18.8487	19.0431	19.4365	20.4801	20.6594	5.77469	5.02496	4.58335	4.3628	4.81364	4.86294	4.86945	4.87474	4.92043	4.91543	4.95561	4.9605	4.96776	4.96509	4.96043	4.95298	4.94729	4.94347	4.92573	4.92133	4.92646	4.93135	4.93917	4.93851	4.94435
15.9593	16.1254	16.2924	16.4579	16.6116	16.7671	16.934	17.0768	17.2207	17.3609	17.503	17.6423	17.7812	17.9254	18.0698	18.2039	18.3259	18.3892	18.4041	18.5612	18.7443	19.3261	19.8149	19.9182	20.154	5.06422	4.35495	4.3825	4.47544	4.56422	4.79771	4.88848	4.89857	4.8828	4.92755	4.9296	4.95042	4.95356	4.94986	4.93934	4.93142	4.93112	4.9234	4.91306	4.90521	4.90372	4.90567	4.90764	4.91097	4.91429
15.9338	16.0976	16.253	16.4179	16.5733	16.7331	16.8791	17.0336	17.1812	17.3277	17.4788	17.6157	17.7541	17.8965	18.041	18.1803	18.309	18.3696	18.3955	18.5339	18.8525	19.3174	19.6521	19.8468	17.6867	1.85908	4.11457	4.3019	4.46546	4.5083	4.87203	4.90927	4.91404	4.92574	4.89725	4.91074	4.93596	4.93217	4.92156	4.91668	4.91091	4.91276	4.90625	4.89467	4.89362	4.89431	4.88953	4.88149	4.88779	4.8872
15.894	16.0547	16.2138	16.3809	16.5394	16.695	16.8415	16.984	17.1379	17.2923	17.4439	17.5942	17.742	17.8828	18.0048	18.1422	18.2767	18.3736	18.404	18.5372	18.9425	19.1406	19.3332	19.7172	-0.282642	1.45417	3.84794	4.32835	4.56128	4.63212	4.83371	4.91851	4.92923	4.93335	4.9127	4.89701	4.91341	4.89585	4.89102	4.89128	4.88621	4.88816	4.88888	4.88011	4.87868	4.86617	4.86661	4.86605	4.86363	4.86422
15.8558	16.0224	16.1841	16.3502	16.5066	16.668	16.8083	16.959	17.1086	17.2622	17.4097	17.5568	17.7079	17.8473	17.9841	18.1283	18.2552	18.3343	18.4052	18.5629	18.7742	18.9971	19.0647	19.6016	0.79164	1.90291	3.83591	4.25471	4.4166	4.68247	4.89847	4.97982	4.95498	4.93528	4.94124	4.86054	4.858	4.86963	4.86404	4.8622	4.85904	4.85689	4.85766	4.84869	4.8417	4.84598	4.84228	4.83795	4.83609	4.83772
15.8191	15.9842	16.1527	16.3156	16.478	16.6345	16.7773	16.9363	17.0896	17.2416	17.3783	17.5296	17.681	17.8219	17.9629	18.1018	18.227	18.3266	18.4445	18.5899	18.5871	18.6135	18.8419	19.6692	1.21376	2.80601	4.27893	4.33946	4.62569	4.68654	4.88679	4.97088	4.95382	4.89964	4.89481	4.83992	4.83741	4.84417	4.83811	4.83407	4.82676	4.83367	4.83537	4.82676	4.82525	4.81834	4.81333	4.81092	4.80766	4.80806
15.79	15.9579	16.1268	16.2889	16.4504	16.6132	16.7519	16.905	17.0677	17.2049	17.3486	17.4981	17.6444	17.7964	17.9393	18.0899	18.2083	18.3402	18.4994	18.4682	18.4967	18.515	18.5978	19.0013	2.09654	4.44952	4.81179	4.73632	4.80938	4.7946	4.87807	4.93331	4.89043	4.8491	4.8378	4.83269	4.81463	4.81351	4.81171	4.8049	4.81846	4.81663	4.81004	4.79996	4.7954	4.78852	4.7863	4.78165	4.77843	4.78208
15.7584	15.9254	16.0946	16.256	16.4179	16.5814	16.7256	16.8688	17.0209	17.1724	17.3171	17.4702	17.6157	17.7732	17.9222	18.0709	18.2142	18.3824	18.4775	18.5058	18.5389	18.5962	18.7375	18.9296	3.36563	4.39285	4.99335	5.16126	5.09472	4.92839	4.91386	4.85205	4.79697	4.80467	4.80332	4.7968	4.7806	4.78326	4.78348	4.80071	4.79459	4.78537	4.78365	4.77021	4.76585	4.75671	4.75818	4.75633	4.75346	4.76117
15.7457	15.9122	16.0746	16.2346	16.3909	16.5435	16.689	16.8357	16.9835	17.1275	17.2794	17.4489	17.5927	17.7475	17.9008	18.0676	18.2102	18.3574	18.4327	18.4587	18.4243	18.5425	18.6027	18.6353	3.80727	5.32446	5.40078	5.22027	5.14883	5.02432	4.88363	4.7387	4.77504	4.78321	4.78753	4.75921	4.75183	4.77284	4.79022	4.78121	4.77008	4.76293	4.75579	4.74991	4.74075	4.73307	4.7308	4.73202	4.73305	4.7413
15.7127	15.8745	16.0393	16.203	16.3566	16.5067	16.6533	16.8032	16.9575	17.1059	17.2643	17.4244	17.5737	17.7137	17.8831	18.0381	18.1759	18.2398	18.352	18.4636	18.3629	18.4041	18.5203	18.6226	3.6665	5.40875	5.4754	5.45295	5.21437	5.09766	4.77578	4.72105	4.74394	4.76603	4.76301	4.74931	4.73701	4.75273	4.75949	4.75197	4.74038	4.73277	4.72116	4.72327	4.71505	4.71273	4.71002	4.70861	4.7121	4.7157
15.6717	15.8379	16.0025	16.1635	16.3223	16.4766	16.6326	16.7817	16.9327	17.0791	17.2397	17.395	17.5362	17.6833	17.8463	17.9898	18.0947	18.1265	18.2532	18.4545	18.6679	18.5014	18.7093	18.303	3.58765	5.4014	5.28449	5.20962	4.97241	4.8711	4.8123	4.77214	4.76603	4.78038	4.74469	4.71105	4.71371	4.73341	4.73387	4.72472	4.71555	4.70616	4.69327	4.69409	4.68781	4.68966	4.68958	4.69427	4.70021	4.69356
15.6403	15.7979	15.9654	16.1284	16.2859	16.4462	16.6027	16.7564	16.909	17.051	17.196	17.3534	17.5067	17.6671	17.8139	17.9531	18.0488	18.0708	18.2675	18.4687	18.7463	18.974	18.7906	17.696	16.1567	5.29004	4.96822	4.75533	4.57645	4.80824	4.87826	4.75172	4.75648	4.76607	4.72786	4.68755	4.68747	4.71031	4.70854	4.69786	4.6885	4.67822	4.67156	4.66631	4.66157	4.66235	4.674	4.67375	4.67513	4.6738
15.614	15.7729	15.936	16.0956	16.2517	16.407	16.5609	16.7281	16.876	17.0146	17.1543	17.3019	17.4827	17.6371	17.7702	17.911	18.0123	18.1052	18.2925	18.5602	18.8748	19.2294	19.4408	18.8142	3.35429	4.38347	4.74991	4.44984	4.52778	4.73489	4.82224	4.75415	4.74905	4.7346	4.69935	4.68016	4.68303	4.6816	4.67305	4.6697	4.661	4.65132	4.64892	4.63835	4.64531	4.64863	4.64814	4.65644	4.65524	4.6482
15.5826	15.7476	15.9091	16.066	16.2227	16.3778	16.5373	16.6954	16.8444	16.9858	17.1279	17.2789	17.4625	17.6073	17.7338	17.8685	18.007	18.1184	18.2669	18.5952	18.8247	19.1369	19.8151	19.12	3.05871	3.54141	4.43211	4.33876	4.46867	4.70938	4.64633	4.73611	4.69606	4.69868	4.67706	4.66723	4.66411	4.66023	4.65505	4.64876	4.64613	4.64167	4.64043	4.63065	4.62598	4.62801	4.62994	4.62768	4.62964	4.62539
15.5377	15.7211	15.8795	16.0364	16.1962	16.3565	16.5149	16.6677	16.8149	16.9641	17.1116	17.2508	17.423	17.5716	17.6879	17.8489	17.9983	18.1472	18.3078	18.547	18.7201	19.1434	19.4151	1.91206	2.76065	3.28547	3.80097	4.19138	4.52712	4.57756	4.54208	4.68301	4.69473	4.65362	4.64704	4.64738	4.63954	4.6343	4.62705	4.62311	4.61863	4.6135	4.60921	4.60438	4.60233	4.60318	4.60195	4.5975	4.5984	4.60312
15.5052	15.6922	15.8538	16.0108	16.171	16.3296	16.4836	16.6358	16.782	16.9361	17.0972	17.2489	17.3988	17.5308	17.6714	17.8128	17.9719	18.1457	18.2799	18.3871	18.5114	19.0153	19.5607	2.27124	2.70708	2.97574	3.47918	4.3697	4.62157	4.44446	4.57874	4.66864	4.64882	4.62364	4.62167	4.6246	4.6285	4.62801	4.62407	4.61749	4.60502	4.59058	4.58134	4.57672	4.5771	4.57674	4.57754	4.57418	4.57338	4.57407
15.4858	15.6568	15.82	15.9819	16.1379	16.2935	16.4447	16.6059	16.7564	16.913	17.0669	17.2227	17.364	17.4955	17.6548	17.809	17.9839	18.1021	18.2108	18.2537	18.2444	18.5398	3.25537	2.69256	2.67952	2.9961	3.34342	4.53045	4.48033	4.50348	4.58367	4.65024	4.60838	4.60681	4.60103	4.60156	4.59672	4.58773	4.58467	4.58026	4.57827	4.56911	4.57317	4.55816	4.55488	4.55199	4.55051	4.54877	4.54747	4.54858
15.479	15.6425	15.7965	15.9498	16.1055	16.262	16.4236	16.5707	16.7266	16.8842	17.0365	17.1831	17.333	17.4722	17.6234	17.7625	17.8997	18.0439	18.2461	18.2635	18.3617	18.3143	18.4453	2.68897	2.75313	3.27188	4.12532	4.4026	4.42918	4.55602	4.59687	4.66151	4.57632	4.57197	4.56837	4.57715	4.56972	4.55665	4.55514	4.55123	4.5431	4.5357	4.53772	4.53897	4.53404	4.52384	4.52089	4.52604	4.52715	4.52691
15.4447	15.612	15.7751	15.9326	16.0896	16.2494	16.3997	16.5547	16.7057	16.8582	17.0069	17.1564	17.3131	17.4508	17.5999	17.7063	17.8619	18.0743	18.2575	18.3936	18.1579	18.2542	18.0035	2.00859	2.5155	3.66569	4.13208	4.68188	4.51686	4.6182	4.63912	4.61413	4.54384	4.54197	4.53643	4.54659	4.53828	4.53279	4.52316	4.51448	4.51223	4.50632	4.50849	4.50824	4.50591	4.5081	4.49759	4.50175	4.50555	4.5072
15.4227	15.5836	15.7426	15.9004	16.0594	16.2169	16.3619	16.5164	16.6727	16.8233	16.9736	17.1256	17.2901	17.4295	17.5485	17.6355	17.8887	18.153	18.3672	18.4882	18.2781	18.3066	3.21923	2.13411	2.38059	2.69645	3.93103	4.79583	4.79856	4.63298	4.61355	4.51245	4.51571	4.51217	4.51578	4.50984	4.49867	4.49798	4.49687	4.48334	4.48137	4.47917	4.48025	4.47749	4.479	4.48128	4.47457	4.47833	4.48201	4.4843
15.3638	15.5304	15.6917	15.854	16.0221	16.1852	16.3402	16.4867	16.6443	16.794	16.9408	17.0917	17.2585	17.3912	17.4955	17.6485	17.8141	18.0399	18.2577	18.3238	18.4055	18.4638	4.02775	2.01673	2.2615	2.59297	3.94407	4.78513	4.82833	4.68457	4.49984	4.47757	4.48419	4.49046	4.49091	4.48167	4.46702	4.46164	4.46303	4.45246	4.44956	4.44983	4.45099	4.45072	4.45168	4.45044	4.45072	4.45101	4.45495	4.459
15.3176	15.4848	15.6515	15.8167	15.9849	16.1539	16.317	16.4653	16.6151	16.7683	16.9161	17.0665	17.2208	17.3637	17.4589	17.6055	17.7344	17.9509	18.1174	18.2008	18.3928	18.4752	4.42889	2.05697	2.19976	2.79595	4.11525	4.50491	4.72308	4.62708	4.5326	4.45544	4.45913	4.46079	4.45281	4.4492	4.43741	4.42313	4.42703	4.42568	4.4196	4.41879	4.42412	4.41883	4.42077	4.41786	4.42604	4.42313	4.42579	4.42817
15.2878	15.4571	15.6298	15.7949	15.9593	16.1224	16.2803	16.4352	16.5837	16.7307	16.8796	17.0358	17.192	17.3125	17.4571	17.5503	17.6875	17.8706	18.0476	18.2684	18.5472	18.5946	4.40337	2.34636	2.1698	3.05766	4.26288	4.35667	4.41253	4.64221	4.55538	4.4468	4.41348	4.4156	4.41893	4.40874	4.39907	4.39669	4.39724	4.39616	4.3961	4.39409	4.39629	4.39636	4.38861	4.38938	4.39189	4.39306	4.39592	4.39216
15.2534	15.4287	15.5966	15.7626	15.927	16.0852	16.242	16.3916	16.5452	16.6942	16.8601	17.0173	17.1589	17.267	17.4257	17.5632	17.6739	17.842	18.0636	18.2859	18.5039	18.6974	18.467	1.74512	1.88281	3.32745	4.08443	4.01699	4.23006	4.55866	4.51754	4.41301	4.39405	4.37815	4.36962	4.36474	4.37105	4.37525	4.37328	4.37526	4.37421	4.36905	4.36079	4.36096	4.36438	4.36657	4.36787	4.36601	4.3645	4.36123
15.2181	15.3923	15.5594	15.7263	15.8868	16.046	16.2057	16.3588	16.5102	16.663	16.8299	16.9873	17.1171	17.2295	17.3772	17.5608	17.6623	17.7782	17.8898	18.1457	18.4208	18.7376	18.6845	1.5474	2.02454	3.4877	4.06344	4.0605	4.31248	4.39395	4.47722	4.38565	4.3767	4.33785	4.3311	4.32473	4.33164	4.34278	4.33991	4.33882	4.33908	4.33821	4.34301	4.34471	4.34565	4.33895	4.34053	4.34303	4.33421	4.33674
15.1891	15.3664	15.5417	15.6992	15.8585	16.0116	16.1703	16.3275	16.4737	16.6326	16.7988	16.9473	17.0802	17.2047	17.3601	17.5108	17.6434	17.7573	17.8522	17.81	18.107	18.5086	18.1818	7.77568	8.23151	4.05783	4.22144	4.20993	4.25343	4.30179	4.38468	4.37182	4.34133	4.30109	4.29555	4.29149	4.29493	4.30478	4.30756	4.30506	4.31013	4.31304	4.31622	4.31974	4.31699	4.31809	4.32106	4.3248	4.31829	4.31431
15.1887	15.3617	15.528	15.6866	15.8451	15.9963	16.1491	16.2958	16.4535	16.611	16.774	16.9188	17.0706	17.1896	17.3309	17.4309	17.5795	17.6567	17.6591	17.4666	17.5929	17.948	15.5594	16.5944	9.99439	6.14693	4.49814	4.33449	4.23389	4.26048	4.33166	4.36291	4.29745	4.27419	4.27401	4.27268	4.27098	4.27164	4.28113	4.27459	4.27857	4.28347	4.28261	4.28616	4.29126	4.28931	4.29362	4.29728	4.2884	4.2888
15.1264	15.2992	15.4826	15.6506	15.8147	15.9717	16.1286	16.2886	16.4506	16.6023	16.7633	16.9148	17.05	17.1645	17.3126	17.3985	17.4907	17.5965	17.5788	17.5868	17.624	17.5751	18.0415	16.3959	12.0383	8.22538	4.6	4.58805	4.3539	4.29793	4.34504	4.32536	4.25445	4.25233	4.24962	4.25084	4.25025	4.24835	4.25363	4.24788	4.25443	4.25712	4.26032	4.26212	4.26059	4.25896	4.26528	4.25931	4.26254	4.25881
15.1133	15.3043	15.4737	15.6444	15.802	15.9469	16.1024	16.2666	16.4231	16.5783	16.7541	16.9064	17.0357	17.1547	17.2805	17.4	17.5013	17.6178	17.6007	17.5124	17.3326	17.9752	17.8944	0.915917	2.63232	8.49177	4.88896	4.53498	4.44061	4.4051	4.33681	4.23942	4.20193	4.21937	4.22027	4.22545	4.22997	4.23155	4.23128	4.2266	4.23208	4.23539	4.23741	4.23869	4.22937	4.22865	4.23786	4.2223	4.23388	4.23255
14.9958	15.2143	15.3873	15.5609	15.7361	15.8985	16.0852	16.2435	16.3898	16.5637	16.735	16.8801	17.0122	17.1307	17.2402	17.3915	17.5303	17.6612	17.6978	17.2692	17.5743	17.8897	18.1251	1.04466	1.94395	6.21251	4.77308	4.41669	4.56153	4.5122	4.30292	4.17031	4.17209	4.18472	4.19361	4.19697	4.20186	4.20243	4.19414	4.20368	4.20766	4.20413	4.20368	4.20564	4.20076	4.19904	4.20716	4.19916	4.20128	4.19944
14.9803	15.1874	15.3616	15.5255	15.6927	15.8553	16.0132	16.1825	16.3887	16.5355	16.6816	16.8373	16.9908	17.141	17.2153	17.3671	17.5544	17.7177	17.6077	17.5897	17.7923	17.768	17.8755	0.994226	1.65046	4.8965	4.05166	4.38674	4.51585	4.39264	4.26096	4.13199	4.14652	4.15458	4.15943	4.17074	4.17605	4.17264	4.1735	4.17576	4.17713	4.17923	4.17931	4.17535	4.1802	4.18064	4.16361	4.16618	4.16414	4.16377
14.942	15.1482	15.3182	15.483	15.6624	15.824	15.9844	16.1552	16.3227	16.4963	16.6632	16.8274	16.9777	17.1427	17.2558	17.3943	17.5416	17.5644	17.4823	17.5284	17.7005	17.9795	17.621	1.30326	2.75443	4.23077	4.25025	4.08549	4.27478	4.24435	4.15747	4.11218	4.12437	4.12493	4.13208	4.13805	4.14704	4.14796	4.14386	4.1451	4.14886	4.15143	4.15312	4.15227	4.15374	4.14238	4.14734	4.1432	4.13146	4.12504
14.9899	15.1754	15.3585	15.5161	15.6544	15.797	15.9546	16.1179	16.2745	16.4442	16.6335	16.7945	16.9562	17.122	17.3004	17.4093	17.4582	17.4477	17.4068	17.414	17.4662	17.7485	18.415	1.58785	2.91921	4.01854	4.3041	4.19679	4.07837	4.16489	4.1044	4.09823	4.10128	4.09349	4.09994	4.10742	4.1202	4.11473	4.11612	4.12087	4.12362	4.12425	4.12629	4.12786	4.1002	4.10894	4.10951	4.10874	4.10713	4.09984
14.9703	15.1	15.2885	15.4653	15.6518	15.8324	15.938	16.0667	16.2395	16.4045	16.569	16.7568	16.9257	17.1128	17.2792	17.3996	17.479	17.3741	17.3178	17.1429	17.4656	17.9704	17.9667	2.55927	3.99518	4.50726	4.36381	4.23224	4.10531	4.06389	4.10668	4.10835	4.08117	4.06507	4.07132	4.07514	4.08356	4.09145	4.09134	4.09325	4.09752	4.09939	4.09631	4.07648	4.07893	4.07713	4.07642	4.07991	4.0755	4.06475
14.9731	15.1145	15.25	15.4193	15.586	15.7585	15.9259	16.0463	16.1933	16.3758	16.5355	16.7304	16.9136	17.0926	17.2378	17.4047	17.5582	17.5488	17.4038	17.4651	17.794	17.9479	17.9753	4.48194	5.71712	5.61306	4.65815	4.2944	4.10663	3.94275	4.02512	4.08568	4.05267	4.03252	4.03319	4.0246	4.04537	4.05632	4.05689	4.05966	4.05721	4.05407	4.05977	4.05687	4.05079	4.04465	4.04152	4.04283	4.03837	4.03425
14.9013	15.0618	15.2068	15.3746	15.5373	15.6842	15.8305	16.0289	16.1609	16.3309	16.5118	16.7066	16.8926	17.0234	17.1996	17.3659	17.5373	17.6065	17.7599	18.0774	18.3704	18.5155	19.0583	19.4499	6.04306	4.83964	4.58102	4.27946	3.89041	3.90538	3.98476	4.07304	4.02136	4.00847	4.00526	4.0082	4.0146	4.02404	4.03181	4.03276	4.03131	4.03413	4.03339	4.03058	4.02464	4.01603	4.01016	4.00864	4.0043	4.00306
14.68	14.9318	15.1305	15.2982	15.5005	15.691	15.8513	16.0097	16.1901	16.283	16.4861	16.6994	16.8472	16.984	17.1694	17.3793	17.5365	17.5644	17.8508	18.0304	18.419	18.633	18.878	19.9249	6.33171	3.05987	3.80708	4.14659	3.82779	3.86786	3.97865	4.02126	3.99667	3.97215	3.98058	3.98418	3.98983	3.99928	4.00956	4.00738	4.0092	4.00892	4.00922	4.00509	3.99481	3.98868	3.98216	3.97706	3.9775	3.97703
14.555	14.8165	15.055	15.2522	15.4419	15.631	15.792	15.9954	16.1786	16.3446	16.4521	16.646	16.8075	16.9548	17.1559	17.3698	17.4918	17.5959	17.7598	18.0796	18.4273	19.0102	19.6798	19.8897	5.69242	2.47118	3.2491	3.60362	3.75817	3.91215	4.01142	3.95611	3.94621	3.95033	3.95415	3.9605	3.96102	3.97596	3.98057	3.98093	3.98011	3.98094	3.98237	3.97886	3.9718	3.96495	3.95341	3.94933	3.95013	3.95098
14.5135	14.7927	15.0771	15.2754	15.4717	15.6716	15.7691	15.9197	16.1139	16.3109	16.45	16.6134	16.7933	16.9701	17.1539	17.3671	17.4318	17.5468	17.6744	18.1252	18.7639	19.4059	19.9828	20.8333	24.4927	0.0895963	3.22326	3.48464	3.70299	3.87476	4.03594	3.9991	3.91669	3.92498	3.92682	3.93434	3.93629	3.94619	3.94879	3.94822	3.95167	3.95271	3.95029	3.9474	3.9442	3.93763	3.93169	3.92717	3.92401	3.92425
14.3928	14.6732	14.9909	15.2181	15.4193	15.5895	15.7817	15.9121	16.0192	16.2542	16.4284	16.6272	16.7975	17.0006	17.1838	17.3666	17.3914	17.6129	17.7832	18.1148	18.7133	18.9536	19.1969	21.4267	1.19158	-0.534164	2.52855	3.16998	3.64798	3.79637	3.95626	3.99043	3.96858	3.89514	3.90075	3.91148	3.91332	3.91966	3.9182	3.91857	3.91933	3.92088	3.92254	3.91593	3.90967	3.90689	3.90108	3.90041	3.89479	3.89276
14.3583	14.6664	14.9471	15.1508	15.3191	15.5235	15.6983	15.8965	16.0316	16.1808	16.4032	16.6054	16.8165	17.0193	17.2193	17.3602	17.4586	17.6619	17.907	18.2981	18.5901	18.9326	19.1923	20.4899	1.80716	2.2865	2.49306	3.10276	3.37233	3.77864	3.85037	3.94911	3.95298	3.91511	3.88458	3.89002	3.88924	3.89251	3.89447	3.89723	3.89838	3.89815	3.89528	3.88876	3.87905	3.87203	3.86648	3.86742	3.86329	3.86238
14.294	14.6091	14.8745	15.1301	15.3059	15.4446	15.6187	15.8349	16.0393	16.1436	16.3687	16.5793	16.7828	17.0286	17.2062	17.3917	17.5129	17.7178	18.0055	18.2417	18.2661	18.5466	18.8412	18.3769	3.28051	3.67724	3.73537	3.21638	3.51054	3.54861	3.78741	3.89822	3.96903	3.94185	3.87526	3.87405	3.88327	3.87851	3.87463	3.87173	3.87087	3.8672	3.8631	3.86038	3.85073	3.84568	3.84243	3.84125	3.83684	3.83297
14.2733	14.5685	14.8275	15.0756	15.2795	15.4364	15.5784	15.7297	15.9434	16.1679	16.3236	16.5185	16.7711	17.0311	17.2659	17.4517	17.6067	17.7985	18.1371	18.5111	18.5402	18.4113	18.7565	3.4753	3.46185	4.35745	4.58754	4.09266	3.70341	3.59891	3.71618	3.85621	3.91973	3.90446	3.86572	3.86218	3.85866	3.85508	3.85621	3.85051	3.84097	3.8396	3.83559	3.83088	3.82501	3.82093	3.81504	3.81181	3.81157	3.79989
14.2262	14.4374	14.7189	14.9443	15.1593	15.3736	15.5727	15.7223	15.8517	16.0947	16.3427	16.5057	16.7758	17.0033	17.2722	17.4408	17.5964	17.9137	18.134	18.4101	18.77	18.9384	18.9726	-0.129526	3.35934	3.57034	3.69216	4.19522	3.78369	3.71793	3.74582	3.78292	3.84745	3.86243	3.85352	3.84054	3.83209	3.83013	3.82772	3.82052	3.81329	3.80554	3.80321	3.79343	3.78653	3.78312	3.78128	3.77769	3.77539	3.76426
14.0916	14.3102	14.5943	14.8515	15.0856	15.2786	15.4815	15.6731	15.8629	16.0482	16.3732	16.5845	16.7879	16.9858	17.2115	17.3479	17.6065	17.8608	18.1102	18.4859	18.9596	19.3366	19.3551	1.47546	1.89166	2.67817	3.33709	3.91268	4.00763	3.76435	3.70648	3.84083	3.8674	3.84702	3.83678	3.81494	3.80613	3.79937	3.79237	3.78357	3.77778	3.77226	3.76386	3.75614	3.75383	3.75081	3.74717	3.73874	3.73906	3.72855
13.8965	14.1243	14.4529	14.7507	14.9836	15.1673	15.3703	15.5686	15.7332	15.9804	16.319	16.6566	16.8788	17.0337	17.2056	17.4273	17.6966	17.8948	18.1131	18.4246	18.7058	19.0528	18.7878	0.0874509	1.66855	2.43409	3.00412	3.26761	3.90321	3.83941	3.68694	3.80194	3.91852	3.84474	3.81507	3.77633	3.77075	3.76424	3.75652	3.75182	3.7469	3.73948	3.73295	3.72239	3.71665	3.71066	3.70762	3.6992	3.69149	3.69241
13.648	13.9952	14.291	14.5931	14.8464	14.9997	15.2475	15.4865	15.6839	15.888	16.3546	16.7215	16.9528	17.1231	17.2503	17.3697	17.6578	17.9301	18.1109	18.2797	18.5664	18.5523	18.4661	-1.67498	-0.464086	2.17101	2.17093	2.88538	3.73729	3.72012	3.70396	3.79276	3.93333	3.90941	3.79269	3.74866	3.73935	3.73194	3.72413	3.71911	3.71495	3.70894	3.70779	3.69575	3.68536	3.67784	3.66934	3.66142	3.65409	3.65804
13.4735	13.8251	14.1573	14.5001	14.7444	14.9237	15.1055	15.3108	15.5993	16.0246	16.437	16.7907	17.0452	17.2158	17.2643	17.4105	17.599	17.8808	18.085	18.1046	18.2262	18.4146	18.6485	-1.8196	-1.09697	1.7705	1.775	2.03784	2.5278	3.75399	3.78323	3.84944	3.9687	3.94846	3.80799	3.72073	3.70685	3.70273	3.69752	3.68806	3.68253	3.68097	3.6769	3.66684	3.6521	3.64332	3.63782	3.62564	3.62215	3.62131
13.2879	13.7394	14.0638	14.3443	14.6206	14.8545	15.0327	15.1818	15.538	16.1211	16.5063	16.8677	17.0933	17.2293	17.3033	17.4443	17.6407	17.8012	18.0493	18.1853	17.6156	18.0443	18.3114	-2.24649	-0.967829	0.824175	1.41812	1.0602	2.07715	3.70673	3.81531	3.93063	4.01949	3.98055	3.82724	3.68908	3.6777	3.67247	3.6664	3.65735	3.65113	3.64813	3.64367	3.63416	3.61924	3.6106	3.60231	3.59523	3.59082	3.58957
13.0945	13.4767	13.9067	14.1764	14.4698	14.721	14.932	15.1418	15.6432	16.1438	16.5949	16.952	17.1393	17.269	17.3055	17.4657	17.6334	17.8985	18.0643	18.2546	18.4807	18.1991	18.2822	-2.37693	-0.861209	-1.12796	-0.0108887	0.87441	1.98191	3.48342	3.8194	3.98178	4.07055	4.01098	3.83597	3.6753	3.64651	3.64324	3.63653	3.6285	3.62128	3.6165	3.61092	3.60467	3.58593	3.58002	3.57403	3.56507	3.55979	3.55119
12.9466	13.287	13.6501	13.92	14.2371	14.59	14.8181	15.2068	15.8124	16.3483	16.5337	17.0735	17.2386	17.3046	17.3289	17.4924	17.6035	17.9355	18.0601	18.0679	18.4589	19.103	-4.61989	-2.65385	-1.3446	-1.45096	-0.994521	1.09796	2.29977	3.26452	3.7689	4.05419	4.06162	4.00466	3.82266	3.66081	3.61643	3.61072	3.60496	3.59892	3.59006	3.58357	3.57839	3.57251	3.55022	3.54459	3.53701	3.53642	3.52778	3.52088
12.5625	12.9631	13.3777	13.6232	13.9228	14.2667	14.5926	15.2904	16.0658	16.5725	16.3844	17.2186	17.4092	17.4291	17.3755	17.5287	17.6777	17.7835	17.7351	17.5571	18.4099	19.4105	-5.15214	-2.68596	-2.09852	-1.86088	-1.63259	0.821794	2.00619	2.82686	3.79835	4.10833	4.05954	3.95889	3.85627	3.63688	3.58506	3.5807	3.57343	3.56223	3.5568	3.54885	3.54586	3.53671	3.51305	3.50538	3.49688	3.49668	3.49081	3.48418
12.2849	12.6939	13.0654	13.2744	13.57	13.8915	14.3007	15.31	16.3226	16.37	16.54	17.3479	17.5546	17.5195	17.4921	17.5703	17.661	17.5327	17.2187	16.7049	17.6385	-5.15124	-3.78462	-3.01371	-2.77901	-2.59299	-2.28498	-0.357731	1.43781	1.87241	3.57892	4.09668	4.08649	3.97535	3.88812	3.61437	3.55497	3.55332	3.54322	3.52554	3.52042	3.51044	3.50823	3.49879	3.47195	3.46374	3.45647	3.45736	3.44918	3.44359
12.0249	12.4354	12.8136	13.0193	13.2831	13.6361	14.0799	14.9966	16.1088	15.91	17.4603	17.6053	17.9446	17.8221	17.8353	18.0373	18.149	17.5914	16.82	14.643	-8.10507	-3.91991	-3.98948	-3.64468	-3.56534	-3.85076	-3.93387	-3.70838	-0.715902	0.857324	3.68641	4.08121	4.10728	4.03418	3.93048	3.59178	3.51569	3.52047	3.50791	3.48562	3.48216	3.47026	3.4674	3.45445	3.42795	3.42069	3.4144	3.41475	3.41001	3.40422
11.4039	11.9687	12.3345	12.5874	12.7954	13.0897	13.532	14.5006	15.2277	15.6403	17.8357	17.9346	18.4271	18.3306	18.645	19.0052	20.175	0	20.4206	-14.1673	-12.7013	-11.5325	-9.15648	-5.35289	-4.70666	-5.25991	-7.91268	0	-8.57204	-4.70881	1.41029	4.15769	4.17042	4.08515	3.88978	3.5891	3.49453	3.48474	3.47232	3.44547	3.44208	3.42967	3.4244	3.4043	3.38158	3.37674	3.36956	3.37127	3.37211	3.36926
10.406	11.2939	11.8348	12.0543	12.236	12.489	13.2052	14.2964	14.6782	15.7864	18.4048	18.6055	18.9766	18.7937	19.0942	19.6168	19.9501	23.1784	0	-19.842	-18.8284	-17.4471	-15.1193	-12.484	-11.579	-11.3205	0	0	-12.8019	0	-0.315604	4.07133	4.00111	3.99053	3.78699	3.51175	3.45217	3.45835	3.45116	3.41552	3.40622	3.38847	3.38476	3.36419	3.34673	3.34064	3.33157	3.33502	3.34193	3.34741
[truncated: 88 more columns]
