# Supplementary material for: Energy evolution and crack development characteristics of sandstone under freeze-thaw cycles by digital image correlation
Source: PLoS One. 2023 Apr 20;18(4):e0283378. doi: 10.1371/journal.pone.0283378 (PMC10118107; doi:10.1371/journal.pone.0283378)
Supplement: S1 Data — (ZIP) [file pone.0283378.s002.zip › 新建文件夹/N=80 Ux.xls]

## Sheet: Sheet1
-2.78815	-2.80194	-2.81311	-2.82086	-2.82404	-2.8246	-2.82479	-2.8386	-2.85075	-2.85908	-2.87117	-2.86424	-2.86652	-2.87634	-2.87789	-2.87116	-2.86548	-2.86891	-2.87844	-2.87468	-2.88594	-2.89921	-2.89612	-2.89087	-2.89888	-2.91979	-2.91565	-2.91845	-2.91725	-2.92729	-2.93727	-2.93987	-2.94504	-2.94893	-2.95295	-2.9635	-2.96583	-2.97291	-2.97713	-2.97923	-2.98239	-2.98281	-2.98727	-2.99907	-2.98862	-2.98976	-2.98796	-2.99177	-2.98876	-2.99408
-2.81961	-2.83502	-2.83823	-2.84266	-2.84663	-2.84924	-2.85273	-2.86634	-2.87466	-2.8814	-2.88809	-2.88538	-2.89021	-2.90011	-2.90035	-2.90235	-2.89325	-2.90419	-2.90643	-2.90438	-2.91457	-2.92716	-2.92359	-2.92448	-2.92635	-2.94019	-2.94328	-2.95171	-2.94744	-2.95638	-2.96422	-2.97277	-2.97355	-2.97999	-2.9806	-2.98603	-2.99196	-2.99661	-3.00373	-3.008	-3.00925	-3.0147	-3.01913	-3.02419	-3.01605	-3.02148	-3.01983	-3.02486	-3.02101	-3.02836
-2.84786	-2.8552	-2.86065	-2.86721	-2.87172	-2.87568	-2.88007	-2.89176	-2.89863	-2.90586	-2.91186	-2.90973	-2.91334	-2.92319	-2.92405	-2.92748	-2.92371	-2.92851	-2.93367	-2.93764	-2.94698	-2.95837	-2.9571	-2.96305	-2.96136	-2.97541	-2.97493	-2.98118	-2.97731	-2.98732	-2.99367	-3.00141	-3.00222	-3.0075	-3.00825	-3.01485	-3.01759	-3.02501	-3.02853	-3.03532	-3.03727	-3.04635	-3.04915	-3.05485	-3.04539	-3.05063	-3.05363	-3.05852	-3.05535	-3.06154
-2.87462	-2.87891	-2.88881	-2.89433	-2.89861	-2.90474	-2.9099	-2.92203	-2.92799	-2.93443	-2.93861	-2.93719	-2.94077	-2.94956	-2.94971	-2.95283	-2.95189	-2.96026	-2.96729	-2.9678	-2.97857	-2.99086	-2.99007	-2.99363	-2.99248	-3.00489	-3.00608	-3.01219	-3.01147	-3.01967	-3.0248	-3.03258	-3.03425	-3.0374	-3.03973	-3.04658	-3.04994	-3.05419	-3.05944	-3.06427	-3.06728	-3.07449	-3.07626	-3.08519	-3.07769	-3.07975	-3.0836	-3.08699	-3.08408	-3.08798
-2.90424	-2.907	-2.91507	-2.92021	-2.9269	-2.93299	-2.93781	-2.94656	-2.9532	-2.96012	-2.96496	-2.96322	-2.96825	-2.97529	-2.97805	-2.98085	-2.98279	-2.98776	-2.99575	-2.99847	-3.00723	-3.01673	-3.01983	-3.02352	-3.0244	-3.03297	-3.03524	-3.03952	-3.04173	-3.04913	-3.0549	-3.0639	-3.06457	-3.06745	-3.07123	-3.07476	-3.07906	-3.08266	-3.08702	-3.0912	-3.09395	-3.09985	-3.10291	-3.11093	-3.10539	-3.10706	-3.10918	-3.11282	-3.1103	-3.11375
-2.93228	-2.93299	-2.9418	-2.9477	-2.95481	-2.96036	-2.96403	-2.96924	-2.97751	-2.98501	-2.98896	-2.9915	-2.99533	-3.00235	-3.00406	-3.009	-3.01265	-3.01841	-3.02317	-3.02805	-3.03476	-3.04467	-3.04852	-3.05302	-3.0538	-3.0592	-3.06378	-3.0701	-3.07123	-3.07925	-3.08395	-3.0907	-3.09193	-3.09572	-3.09868	-3.10492	-3.10579	-3.11238	-3.11476	-3.11919	-3.12081	-3.12532	-3.12849	-3.13725	-3.1291	-3.13258	-3.13547	-3.13816	-3.13641	-3.14109
-2.95717	-2.96109	-2.96725	-2.97523	-2.98089	-2.98566	-2.98974	-2.99604	-3.00308	-3.01125	-3.01439	-3.0183	-3.02304	-3.02867	-3.03055	-3.03731	-3.03753	-3.0466	-3.0511	-3.05661	-3.0635	-3.07194	-3.07823	-3.08155	-3.08399	-3.08841	-3.09211	-3.09821	-3.10149	-3.1077	-3.11132	-3.11792	-3.11935	-3.12256	-3.12587	-3.13038	-3.13202	-3.13871	-3.14183	-3.14493	-3.147	-3.15231	-3.15451	-3.15978	-3.1564	-3.15727	-3.161	-3.16296	-3.16194	-3.16598
-2.98547	-2.98712	-2.99543	-3.00256	-3.00698	-3.01319	-3.01608	-3.02198	-3.02642	-3.03604	-3.03974	-3.0465	-3.04978	-3.05458	-3.05846	-3.06634	-3.06821	-3.07571	-3.08022	-3.08597	-3.09119	-3.09944	-3.10588	-3.10785	-3.11253	-3.11613	-3.12232	-3.12581	-3.12774	-3.13433	-3.13847	-3.14371	-3.14662	-3.14946	-3.15156	-3.15629	-3.15815	-3.1664	-3.16774	-3.17003	-3.17256	-3.17689	-3.18099	-3.18442	-3.18624	-3.18203	-3.18392	-3.18665	-3.18727	-3.19026
-3.00897	-3.01459	-3.02196	-3.02816	-3.03364	-3.03991	-3.04377	-3.0486	-3.0529	-3.06061	-3.06554	-3.0724	-3.07511	-3.08243	-3.08916	-3.09302	-3.09742	-3.10438	-3.10668	-3.11321	-3.11815	-3.12585	-3.13278	-3.13514	-3.14148	-3.14435	-3.14732	-3.15311	-3.1543	-3.16055	-3.16454	-3.17	-3.17394	-3.1776	-3.17875	-3.18347	-3.1864	-3.19069	-3.19324	-3.19669	-3.19802	-3.2019	-3.20458	-3.2097	-3.2106	-3.20936	-3.20894	-3.2105	-3.21329	-3.21678
-3.03398	-3.03989	-3.0467	-3.05119	-3.05708	-3.06395	-3.07016	-3.07473	-3.07922	-3.08753	-3.09239	-3.09782	-3.10193	-3.11004	-3.11562	-3.12163	-3.12689	-3.1314	-3.13584	-3.14074	-3.14489	-3.15108	-3.15762	-3.16486	-3.16952	-3.17176	-3.17524	-3.18113	-3.18034	-3.18593	-3.19013	-3.19534	-3.19978	-3.20202	-3.20535	-3.20936	-3.21203	-3.21329	-3.21805	-3.22305	-3.2236	-3.22903	-3.22917	-3.23499	-3.23384	-3.23706	-3.23747	-3.23602	-3.23684	-3.2399
-3.06029	-3.06633	-3.06986	-3.07623	-3.08196	-3.08877	-3.0965	-3.10268	-3.10587	-3.11409	-3.11799	-3.12382	-3.13083	-3.13693	-3.14359	-3.15179	-3.15479	-3.15837	-3.16219	-3.16876	-3.1732	-3.17734	-3.18514	-3.19178	-3.19451	-3.19834	-3.2019	-3.20893	-3.20989	-3.21373	-3.21818	-3.22341	-3.22648	-3.23159	-3.2347	-3.23739	-3.23917	-3.23861	-3.24227	-3.24567	-3.25163	-3.25248	-3.25627	-3.25961	-3.25888	-3.26268	-3.26524	-3.26357	-3.26224	-3.26377
-3.08679	-3.09024	-3.09428	-3.10091	-3.10807	-3.11539	-3.12328	-3.12863	-3.1325	-3.13893	-3.14394	-3.15133	-3.15919	-3.16362	-3.17211	-3.17807	-3.18166	-3.18498	-3.18655	-3.19497	-3.20165	-3.20564	-3.2099	-3.21286	-3.2177	-3.22617	-3.23245	-3.23451	-3.23687	-3.23984	-3.24404	-3.24921	-3.25143	-3.25582	-3.2591	-3.26416	-3.2633	-3.26742	-3.2678	-3.27259	-3.2745	-3.2787	-3.28204	-3.2843	-3.28522	-3.28639	-3.28954	-3.2898	-3.28957	-3.28956
-3.1094	-3.11528	-3.12204	-3.12733	-3.13462	-3.14056	-3.14742	-3.15421	-3.15808	-3.16547	-3.17122	-3.17826	-3.18691	-3.19192	-3.20091	-3.20645	-3.20915	-3.21131	-3.21513	-3.2216	-3.22844	-3.23532	-3.23549	-3.23918	-3.24473	-3.25255	-3.258	-3.26138	-3.26185	-3.26851	-3.27235	-3.27359	-3.27447	-3.28087	-3.28748	-3.29023	-3.29133	-3.29434	-3.29611	-3.29932	-3.2985	-3.30365	-3.30725	-3.30761	-3.31041	-3.31242	-3.31338	-3.31847	-3.31616	-3.31728
-3.13394	-3.14204	-3.14727	-3.15377	-3.16139	-3.16646	-3.17217	-3.17888	-3.18438	-3.19307	-3.19921	-3.20747	-3.214	-3.21994	-3.22747	-3.23236	-3.23463	-3.23696	-3.24322	-3.24987	-3.2542	-3.26386	-3.26386	-3.26623	-3.27062	-3.27846	-3.28264	-3.28851	-3.29299	-3.29632	-3.29894	-3.29926	-3.30214	-3.30805	-3.31242	-3.31671	-3.31783	-3.32152	-3.32358	-3.3246	-3.32516	-3.33066	-3.33175	-3.33379	-3.33507	-3.33663	-3.33721	-3.34289	-3.34216	-3.34553
-3.15519	-3.16363	-3.16943	-3.17707	-3.1858	-3.19382	-3.19977	-3.205	-3.21275	-3.22008	-3.22781	-3.23427	-3.24071	-3.24719	-3.25407	-3.25614	-3.25937	-3.2646	-3.2703	-3.27643	-3.27963	-3.28467	-3.28915	-3.29423	-3.29777	-3.30504	-3.30793	-3.31452	-3.31892	-3.31971	-3.32476	-3.32734	-3.32989	-3.33429	-3.34209	-3.34273	-3.34573	-3.35163	-3.34926	-3.35246	-3.3545	-3.35591	-3.3587	-3.35826	-3.35937	-3.3601	-3.36077	-3.36532	-3.3685	-3.37147
-3.18243	-3.19011	-3.19498	-3.20369	-3.21162	-3.22028	-3.22659	-3.23216	-3.24002	-3.24773	-3.25449	-3.2619	-3.26861	-3.27378	-3.28024	-3.28314	-3.28685	-3.29275	-3.29798	-3.30524	-3.30578	-3.31089	-3.31426	-3.31925	-3.32471	-3.33077	-3.33694	-3.34172	-3.34525	-3.35024	-3.35244	-3.35601	-3.36142	-3.36612	-3.36516	-3.3684	-3.3723	-3.37478	-3.37487	-3.37664	-3.37675	-3.37856	-3.38165	-3.38079	-3.38174	-3.38436	-3.38526	-3.38853	-3.39147	-3.3933
-3.21008	-3.21693	-3.22364	-3.23242	-3.23955	-3.24633	-3.25285	-3.26093	-3.2674	-3.27386	-3.28072	-3.28649	-3.29453	-3.30182	-3.30492	-3.31032	-3.31204	-3.31949	-3.32524	-3.33131	-3.33372	-3.33917	-3.34293	-3.34926	-3.35382	-3.35816	-3.36013	-3.36525	-3.37029	-3.37389	-3.37891	-3.38227	-3.38837	-3.39157	-3.39134	-3.39469	-3.39497	-3.39691	-3.39316	-3.3985	-3.40027	-3.40219	-3.40362	-3.40458	-3.40291	-3.4074	-3.40879	-3.41156	-3.41376	-3.41404
-3.23509	-3.24171	-3.24901	-3.25773	-3.26482	-3.27141	-3.27822	-3.28523	-3.29183	-3.29807	-3.30658	-3.31307	-3.31852	-3.3267	-3.33437	-3.33865	-3.34235	-3.3481	-3.35481	-3.36011	-3.36263	-3.36663	-3.37145	-3.37758	-3.38219	-3.38458	-3.38508	-3.39059	-3.3965	-3.39821	-3.40461	-3.40906	-3.41235	-3.41381	-3.41639	-3.41853	-3.41841	-3.4193	-3.4173	-3.42489	-3.42607	-3.42684	-3.42647	-3.43065	-3.42818	-3.42987	-3.42933	-3.4336	-3.43393	-3.43714
-3.25745	-3.26391	-3.27313	-3.28281	-3.29136	-3.29827	-3.30469	-3.3109	-3.31764	-3.32497	-3.33236	-3.34025	-3.34484	-3.35485	-3.36088	-3.36721	-3.36907	-3.3763	-3.38257	-3.38829	-3.39183	-3.39641	-3.39887	-3.40263	-3.40784	-3.41015	-3.41136	-3.41591	-3.4208	-3.42528	-3.43142	-3.43724	-3.43685	-3.4366	-3.44273	-3.44527	-3.44573	-3.4433	-3.442	-3.44261	-3.44814	-3.44956	-3.44932	-3.4546	-3.45457	-3.45301	-3.45347	-3.45416	-3.45655	-3.45899
-3.28586	-3.29354	-3.30124	-3.30929	-3.31756	-3.32519	-3.33228	-3.3384	-3.34539	-3.35061	-3.35877	-3.36641	-3.37165	-3.38014	-3.38621	-3.39121	-3.39661	-3.40206	-3.40817	-3.4156	-3.41838	-3.42267	-3.42483	-3.42911	-3.43374	-3.43792	-3.4401	-3.44406	-3.4486	-3.45306	-3.45595	-3.46021	-3.46169	-3.46415	-3.46887	-3.47073	-3.47248	-3.46971	-3.46776	-3.46773	-3.4691	-3.47269	-3.47414	-3.47591	-3.4753	-3.47715	-3.47715	-3.47678	-3.48085	-3.48178
-3.31697	-3.32332	-3.33118	-3.33977	-3.34757	-3.35499	-3.36168	-3.36793	-3.37306	-3.37786	-3.38468	-3.39187	-3.39968	-3.40674	-3.41328	-3.41777	-3.42205	-3.42849	-3.43512	-3.44051	-3.44491	-3.44758	-3.45213	-3.45564	-3.46005	-3.46336	-3.46732	-3.47369	-3.47835	-3.48005	-3.4816	-3.48388	-3.48868	-3.49269	-3.4949	-3.49609	-3.50027	-3.49549	-3.49303	-3.49272	-3.49117	-3.49449	-3.49673	-3.49799	-3.49879	-3.49992	-3.50112	-3.50071	-3.50445	-3.50442
-3.34608	-3.35261	-3.35809	-3.36769	-3.37518	-3.38262	-3.38849	-3.39402	-3.39952	-3.40565	-3.41204	-3.41972	-3.42725	-3.43421	-3.4416	-3.44637	-3.4483	-3.45242	-3.46003	-3.46683	-3.47255	-3.47439	-3.47772	-3.48239	-3.48532	-3.48844	-3.49346	-3.50316	-3.50396	-3.50607	-3.50824	-3.51139	-3.51541	-3.51685	-3.52218	-3.52389	-3.52587	-3.52197	-3.51829	-3.51669	-3.51842	-3.5174	-3.52061	-3.52356	-3.5227	-3.5265	-3.52515	-3.52621	-3.52805	-3.53013
-3.37168	-3.37967	-3.38606	-3.39551	-3.40231	-3.40946	-3.41673	-3.42195	-3.42778	-3.43157	-3.43876	-3.44718	-3.45346	-3.46089	-3.46674	-3.47367	-3.4746	-3.47916	-3.48683	-3.49458	-3.49966	-3.50228	-3.50502	-3.50894	-3.51312	-3.5181	-3.5206	-3.52743	-3.52859	-3.5297	-3.5333	-3.53799	-3.54317	-3.5432	-3.54914	-3.54868	-3.54958	-3.55003	-3.54516	-3.54515	-3.54475	-3.5451	-3.54566	-3.54989	-3.54997	-3.55189	-3.55111	-3.55186	-3.55358	-3.55376
-3.39481	-3.40388	-3.41198	-3.41946	-3.42784	-3.4362	-3.44304	-3.44908	-3.45323	-3.45751	-3.46452	-3.47401	-3.47928	-3.48695	-3.49258	-3.49756	-3.49846	-3.50712	-3.51398	-3.52138	-3.52773	-3.5311	-3.53393	-3.53815	-3.54107	-3.54632	-3.54669	-3.5519	-3.55649	-3.55645	-3.55895	-3.56596	-3.57262	-3.57538	-3.57733	-3.5732	-3.57583	-3.57906	-3.57435	-3.57299	-3.57315	-3.57167	-3.57386	-3.57422	-3.57421	-3.57423	-3.57424	-3.57903	-3.57808	-3.57912
-3.42115	-3.43155	-3.44149	-3.44774	-3.45419	-3.46023	-3.46752	-3.47275	-3.47734	-3.48418	-3.49001	-3.4982	-3.50567	-3.51391	-3.51871	-3.52299	-3.52639	-3.53357	-3.53968	-3.54834	-3.55284	-3.55641	-3.55959	-3.56412	-3.56801	-3.57355	-3.57376	-3.57824	-3.58357	-3.58468	-3.58846	-3.59462	-3.59861	-3.60049	-3.59983	-3.59889	-3.60352	-3.60307	-3.60196	-3.60071	-3.59992	-3.60133	-3.60322	-3.60519	-3.59941	-3.59904	-3.5998	-3.60341	-3.60232	-3.60215
-3.44342	-3.45443	-3.46603	-3.47138	-3.4784	-3.48584	-3.49172	-3.49865	-3.50597	-3.51036	-3.51509	-3.52278	-3.53103	-3.53908	-3.54504	-3.55039	-3.5549	-3.56241	-3.56685	-3.57461	-3.57809	-3.58224	-3.58549	-3.58846	-3.59039	-3.59489	-3.59888	-3.60631	-3.6072	-3.61082	-3.61617	-3.61871	-3.62297	-3.62511	-3.62478	-3.62668	-3.62992	-3.6318	-3.63052	-3.63125	-3.62965	-3.63077	-3.63209	-3.63342	-3.6286	-3.62754	-3.62724	-3.62809	-3.6289	-3.62919
-3.4638	-3.4774	-3.48948	-3.49653	-3.50398	-3.51165	-3.51972	-3.52605	-3.53194	-3.53652	-3.54236	-3.54912	-3.55807	-3.56474	-3.56957	-3.57798	-3.58385	-3.59174	-3.59427	-3.60138	-3.60439	-3.60859	-3.61267	-3.61567	-3.61751	-3.62266	-3.62711	-3.63197	-3.63293	-3.63888	-3.6411	-3.64628	-3.64849	-3.65014	-3.65339	-3.65261	-3.65755	-3.65943	-3.65859	-3.65829	-3.65975	-3.65938	-3.65714	-3.65855	-3.65512	-3.65658	-3.65581	-3.655	-3.65522	-3.65373
-3.49321	-3.50527	-3.51743	-3.52512	-3.53226	-3.53967	-3.54643	-3.5522	-3.55982	-3.56551	-3.57027	-3.57638	-3.58452	-3.59264	-3.59706	-3.60648	-3.61143	-3.6168	-3.62184	-3.62858	-3.63257	-3.63669	-3.64097	-3.64308	-3.64501	-3.65068	-3.6546	-3.65899	-3.66031	-3.66653	-3.67284	-3.67604	-3.67612	-3.67786	-3.67779	-3.68045	-3.68418	-3.68595	-3.68702	-3.6865	-3.68714	-3.68636	-3.68286	-3.68359	-3.68137	-3.68367	-3.68286	-3.68233	-3.68017	-3.67772
-3.52453	-3.53651	-3.54774	-3.55344	-3.5589	-3.56565	-3.5721	-3.57837	-3.58521	-3.59065	-3.59754	-3.60527	-3.61199	-3.6177	-3.62601	-3.63528	-3.63869	-3.64548	-3.65219	-3.65864	-3.66299	-3.66473	-3.66896	-3.6731	-3.67342	-3.67846	-3.68327	-3.68784	-3.68652	-3.69665	-3.7015	-3.70476	-3.70501	-3.70696	-3.70505	-3.70734	-3.71062	-3.7111	-3.71306	-3.7112	-3.71302	-3.71125	-3.70954	-3.71214	-3.71039	-3.70822	-3.70914	-3.71081	-3.70659	-3.70399
-3.55772	-3.56626	-3.57655	-3.58166	-3.58672	-3.59377	-3.59921	-3.60603	-3.61198	-3.61868	-3.62557	-3.63336	-3.64033	-3.64663	-3.65393	-3.662	-3.66558	-3.67098	-3.67976	-3.68727	-3.69256	-3.69515	-3.6982	-3.70188	-3.70581	-3.7105	-3.71419	-3.71715	-3.71622	-3.72371	-3.72905	-3.73005	-3.72972	-3.73533	-3.73376	-3.7358	-3.73678	-3.73779	-3.73864	-3.73806	-3.73805	-3.7383	-3.73724	-3.74	-3.73785	-3.73774	-3.73849	-3.73825	-3.73639	-3.7304
-3.58634	-3.59556	-3.6064	-3.61114	-3.61762	-3.62345	-3.6285	-3.63523	-3.64181	-3.64832	-3.65394	-3.65893	-3.66813	-3.67575	-3.68448	-3.68988	-3.69437	-3.69984	-3.70876	-3.71626	-3.72037	-3.72473	-3.72846	-3.73322	-3.73568	-3.73915	-3.7437	-3.74276	-3.74315	-3.75054	-3.75259	-3.75517	-3.75777	-3.76214	-3.76373	-3.76425	-3.76616	-3.76658	-3.76832	-3.76664	-3.76622	-3.76697	-3.76822	-3.76779	-3.76688	-3.76335	-3.76625	-3.7625	-3.7616	-3.76035
-3.61281	-3.62309	-3.63296	-3.63842	-3.64521	-3.65212	-3.65762	-3.664	-3.67109	-3.67694	-3.68077	-3.68693	-3.69616	-3.70599	-3.71198	-3.72094	-3.72437	-3.72839	-3.73824	-3.74338	-3.74632	-3.75309	-3.75822	-3.76158	-3.76445	-3.7677	-3.77095	-3.77484	-3.77552	-3.77624	-3.77875	-3.78281	-3.78439	-3.78799	-3.79181	-3.79343	-3.79462	-3.79495	-3.7949	-3.79498	-3.79489	-3.79497	-3.79604	-3.7924	-3.79168	-3.78709	-3.78859	-3.7859	-3.78615	-3.78406
-3.64304	-3.65294	-3.66262	-3.6665	-3.67339	-3.68038	-3.68842	-3.69319	-3.69928	-3.70446	-3.71129	-3.71565	-3.724	-3.73278	-3.74099	-3.74894	-3.7538	-3.75764	-3.76545	-3.76919	-3.77477	-3.78002	-3.7873	-3.7924	-3.79356	-3.79857	-3.80259	-3.8041	-3.80509	-3.80786	-3.80925	-3.8116	-3.81335	-3.81683	-3.81785	-3.82212	-3.82482	-3.82441	-3.82517	-3.82524	-3.8251	-3.82273	-3.82141	-3.81776	-3.81729	-3.81409	-3.81485	-3.81025	-3.80987	-3.8083
-3.66982	-3.6779	-3.68919	-3.69633	-3.70244	-3.70868	-3.71446	-3.72054	-3.72657	-3.7331	-3.74045	-3.74854	-3.75347	-3.7625	-3.77053	-3.77743	-3.78173	-3.78625	-3.7927	-3.79894	-3.80635	-3.80998	-3.81135	-3.82008	-3.82421	-3.82888	-3.8335	-3.83711	-3.83717	-3.84032	-3.84141	-3.84466	-3.84668	-3.84618	-3.84784	-3.85062	-3.85431	-3.85711	-3.85444	-3.85484	-3.85431	-3.84897	-3.84636	-3.8453	-3.84378	-3.84023	-3.83997	-3.83894	-3.83573	-3.83539
-3.69256	-3.70429	-3.71499	-3.7223	-3.72977	-3.73657	-3.74248	-3.74857	-3.75497	-3.76094	-3.7672	-3.77627	-3.78267	-3.79011	-3.79987	-3.80659	-3.80915	-3.81602	-3.82287	-3.83021	-3.83481	-3.83876	-3.84111	-3.8477	-3.85367	-3.8588	-3.86557	-3.86883	-3.87032	-3.87317	-3.8745	-3.8768	-3.87783	-3.87875	-3.87986	-3.87706	-3.88086	-3.88369	-3.88357	-3.88166	-3.87737	-3.8761	-3.8737	-3.8717	-3.87002	-3.86513	-3.86692	-3.86435	-3.86419	-3.85984
-3.72212	-3.73426	-3.74399	-3.75158	-3.75878	-3.7649	-3.77171	-3.77867	-3.78574	-3.7918	-3.79829	-3.80486	-3.81139	-3.82078	-3.82893	-3.83595	-3.84148	-3.84685	-3.85403	-3.85976	-3.86356	-3.86713	-3.87129	-3.87755	-3.88294	-3.88726	-3.89428	-3.89863	-3.90166	-3.90513	-3.90586	-3.90716	-3.90899	-3.90919	-3.91069	-3.90764	-3.90767	-3.90812	-3.90616	-3.90364	-3.9018	-3.90253	-3.90073	-3.89829	-3.89475	-3.892	-3.89337	-3.88997	-3.88716	-3.88465
-3.75356	-3.7653	-3.77447	-3.78353	-3.79044	-3.79663	-3.80331	-3.80899	-3.81634	-3.82132	-3.82765	-3.83422	-3.84141	-3.84987	-3.8564	-3.86445	-3.87067	-3.87871	-3.88515	-3.8901	-3.89327	-3.8962	-3.90218	-3.90915	-3.91428	-3.91636	-3.92152	-3.92571	-3.93251	-3.93641	-3.93711	-3.93885	-3.94099	-3.94246	-3.94212	-3.94055	-3.93945	-3.93701	-3.93234	-3.92814	-3.92804	-3.9272	-3.92716	-3.92551	-3.92661	-3.92212	-3.91964	-3.91826	-3.91483	-3.90948
-3.78294	-3.79499	-3.80367	-3.81326	-3.82077	-3.82676	-3.83309	-3.83871	-3.84471	-3.85077	-3.85689	-3.86407	-3.87224	-3.8802	-3.88721	-3.89526	-3.90134	-3.90782	-3.91458	-3.91923	-3.92215	-3.92727	-3.93279	-3.93569	-3.94213	-3.94684	-3.95344	-3.9564	-3.96111	-3.9634	-3.96409	-3.9659	-3.96865	-3.97098	-3.96917	-3.97002	-3.9704	-3.96644	-3.96127	-3.95618	-3.956	-3.95471	-3.95569	-3.95397	-3.953	-3.94697	-3.94726	-3.94415	-3.94098	-3.93489
-3.81258	-3.82447	-3.83338	-3.84154	-3.85009	-3.85684	-3.86192	-3.86905	-3.87515	-3.88093	-3.88782	-3.89513	-3.90392	-3.9121	-3.92007	-3.92445	-3.93153	-3.93795	-3.94206	-3.94866	-3.95494	-3.96013	-3.96249	-3.9666	-3.97359	-3.979	-3.98319	-3.98572	-3.99092	-3.99289	-3.99431	-3.9976	-4.00081	-4.00102	-4.0023	-4.00136	-3.99964	-3.9948	-3.99269	-3.98853	-3.98377	-3.98458	-3.98129	-3.97847	-3.9762	-3.97117	-3.97063	-3.96975	-3.96557	-3.96216
-3.84585	-3.85677	-3.8647	-3.87322	-3.88036	-3.88739	-3.89366	-3.89955	-3.90583	-3.9126	-3.91877	-3.9261	-3.93392	-3.94061	-3.94784	-3.95322	-3.95921	-3.96839	-3.97443	-3.98139	-3.9853	-3.98929	-3.99332	-3.9964	-4.00241	-4.00721	-4.00993	-4.01229	-4.01618	-4.01967	-4.02718	-4.02975	-4.03288	-4.03187	-4.03113	-4.02944	-4.02801	-4.02511	-4.02185	-4.01767	-4.01373	-4.01085	-4.00847	-4.00548	-4.00194	-3.99707	-3.99523	-3.99122	-3.98843	-3.98169
-3.87835	-3.88786	-3.89632	-3.90383	-3.91072	-3.91769	-3.92443	-3.93069	-3.93701	-3.94307	-3.94892	-3.95526	-3.96474	-3.97341	-3.98068	-3.98699	-3.99256	-3.99876	-4.00677	-4.01394	-4.01643	-4.01721	-4.02224	-4.02845	-4.03407	-4.03609	-4.03714	-4.04299	-4.04665	-4.05142	-4.05823	-4.06018	-4.06199	-4.06542	-4.06195	-4.06091	-4.05818	-4.05488	-4.04982	-4.047	-4.04178	-4.03896	-4.03657	-4.03295	-4.02746	-4.02323	-4.01879	-4.01665	-4.01306	-4.00508
-3.90635	-3.91632	-3.92481	-3.93442	-3.94142	-3.94772	-3.95388	-3.96133	-3.96891	-3.97439	-3.98051	-3.98742	-3.9964	-4.00646	-4.01374	-4.01993	-4.02738	-4.03342	-4.0378	-4.04282	-4.04682	-4.05209	-4.05618	-4.06086	-4.06615	-4.06886	-4.07185	-4.07489	-4.07967	-4.08385	-4.08962	-4.0903	-4.09124	-4.09407	-4.09563	-4.09152	-4.08672	-4.08542	-4.08223	-4.07592	-4.07241	-4.06761	-4.06426	-4.06067	-4.05751	-4.0521	-4.04561	-4.0439	-4.04004	-4.03183
-3.93548	-3.94631	-3.95504	-3.96438	-3.97178	-3.97989	-3.98635	-3.99314	-4.00008	-4.00663	-4.01428	-4.01972	-4.02974	-4.03921	-4.04615	-4.05282	-4.05964	-4.06623	-4.06908	-4.07465	-4.07968	-4.08344	-4.08905	-4.0926	-4.09735	-4.10151	-4.10511	-4.11157	-4.11467	-4.1164	-4.11812	-4.117	-4.12271	-4.12604	-4.12601	-4.12286	-4.12078	-4.11886	-4.11592	-4.10732	-4.10167	-4.09992	-4.09727	-4.09318	-4.09	-4.08574	-4.07833	-4.06988	-4.06402	-4.05634
-3.96355	-3.97483	-3.98428	-3.99492	-4.00206	-4.01037	-4.01887	-4.02511	-4.03171	-4.03961	-4.0463	-4.05452	-4.0624	-4.07382	-4.07997	-4.08503	-4.09145	-4.09902	-4.10375	-4.10711	-4.11158	-4.11569	-4.12098	-4.12547	-4.12745	-4.13264	-4.13799	-4.14393	-4.14875	-4.14934	-4.15034	-4.15204	-4.15688	-4.15925	-4.15922	-4.15538	-4.1527	-4.15295	-4.15034	-4.14279	-4.13591	-4.13178	-4.12792	-4.12535	-4.12181	-4.11415	-4.10774	-4.09891	-4.09021	-4.07998
-3.99588	-4.00498	-4.01518	-4.02636	-4.03466	-4.04337	-4.05092	-4.05813	-4.06401	-4.07153	-4.07903	-4.0867	-4.09592	-4.10519	-4.11113	-4.11777	-4.1232	-4.13188	-4.13623	-4.13919	-4.14422	-4.14896	-4.15396	-4.15693	-4.16164	-4.1659	-4.16981	-4.17522	-4.1795	-4.17996	-4.18291	-4.18583	-4.19245	-4.192	-4.19197	-4.18731	-4.18493	-4.18518	-4.18159	-4.17508	-4.16854	-4.16276	-4.16039	-4.15665	-4.14743	-4.1403	-4.13443	-4.12487	-4.11396	-4.10496
-4.02482	-4.03716	-4.04819	-4.05814	-4.06688	-4.07493	-4.08202	-4.08952	-4.09717	-4.10292	-4.11114	-4.11958	-4.12895	-4.13773	-4.14385	-4.15065	-4.15731	-4.1647	-4.16958	-4.17147	-4.17737	-4.18087	-4.18613	-4.19245	-4.19528	-4.19678	-4.20037	-4.20734	-4.20951	-4.2102	-4.21483	-4.21891	-4.22152	-4.22295	-4.22331	-4.22169	-4.21916	-4.2188	-4.21119	-4.20777	-4.20021	-4.19536	-4.1911	-4.18449	-4.17482	-4.1657	-4.15965	-4.14574	-4.13474	-4.12851
-4.05612	-4.06885	-4.07864	-4.08855	-4.09744	-4.1057	-4.11247	-4.12026	-4.12836	-4.13634	-4.14376	-4.15222	-4.15982	-4.16898	-4.17713	-4.183	-4.18993	-4.19869	-4.20522	-4.20537	-4.21151	-4.21472	-4.22052	-4.22393	-4.22707	-4.22734	-4.22916	-4.23084	-4.23042	-4.23874	-4.24268	-4.24658	-4.24912	-4.24549	-4.2472	-4.24582	-4.24559	-4.24457	-4.24215	-4.23802	-4.23051	-4.22617	-4.21951	-4.21141	-4.20074	-4.18948	-4.18346	-4.17234	-4.16048	-4.14854
-4.08401	-4.0982	-4.10728	-4.11715	-4.12655	-4.1359	-4.14466	-4.15317	-4.16184	-4.16962	-4.17745	-4.18617	-4.19304	-4.20117	-4.20886	-4.21733	-4.2242	-4.23223	-4.23735	-4.24139	-4.24361	-4.2487	-4.25354	-4.25634	-4.25423	-4.25151	-4.25412	-4.2576	-4.26106	-4.2683	-4.27417	-4.27681	-4.28147	-4.27796	-4.27799	-4.27674	-4.27373	-4.26813	-4.26566	-4.26639	-4.26026	-4.25287	-4.24483	-4.23475	-4.22554	-4.21688	-4.20687	-4.19831	-4.18627	-4.17124
-4.11302	-4.1281	-4.13812	-4.14839	-4.15859	-4.16749	-4.17808	-4.18698	-4.19599	-4.20495	-4.2112	-4.21887	-4.22656	-4.23508	-4.24267	-4.24871	-4.25692	-4.26567	-4.27077	-4.27278	-4.27813	-4.28172	-4.28439	-4.28223	-4.28124	-4.28483	-4.28601	-4.29115	-4.29705	-4.30096	-4.3024	-4.30953	-4.31154	-4.31014	-4.3113	-4.30939	-4.30076	-4.29687	-4.29183	-4.28592	-4.28564	-4.27497	-4.26583	-4.25946	-4.24912	-4.24055	-4.23134	-4.22041	-4.20908	-4.19631
-4.14947	-4.16208	-4.17302	-4.18362	-4.19348	-4.20188	-4.21046	-4.22083	-4.22995	-4.23904	-4.24675	-4.25395	-4.26101	-4.2681	-4.27532	-4.2832	-4.29062	-4.29799	-4.30315	-4.30725	-4.31336	-4.31645	-4.31294	-4.31157	-4.31446	-4.31885	-4.32095	-4.32535	-4.33123	-4.33342	-4.33498	-4.3402	-4.34021	-4.34173	-4.33889	-4.33722	-4.32717	-4.32364	-4.3194	-4.31286	-4.30705	-4.29868	-4.29086	-4.28623	-4.27762	-4.2678	-4.25593	-4.2426	-4.23283	-4.22287
-4.19001	-4.20079	-4.21094	-4.21993	-4.22918	-4.23729	-4.24494	-4.25347	-4.26194	-4.27132	-4.28072	-4.288	-4.29568	-4.30062	-4.30911	-4.31763	-4.32363	-4.33021	-4.33574	-4.34061	-4.34536	-4.34293	-4.34323	-4.34322	-4.34482	-4.34915	-4.35278	-4.35802	-4.35952	-4.36266	-4.36754	-4.37004	-4.36935	-4.36861	-4.36902	-4.36614	-4.36007	-4.35285	-4.34556	-4.33879	-4.33126	-4.32376	-4.31857	-4.31478	-4.30722	-4.29417	-4.28406	-4.26915	-4.25836	-4.24491
-4.2238	-4.23502	-4.24543	-4.25565	-4.26487	-4.27332	-4.28082	-4.28861	-4.29805	-4.30663	-4.3147	-4.32193	-4.3296	-4.33384	-4.34133	-4.34848	-4.35612	-4.36301	-4.36874	-4.37461	-4.37396	-4.36958	-4.37596	-4.37719	-4.37786	-4.38185	-4.38686	-4.38942	-4.39147	-4.39593	-4.3971	-4.39753	-4.39847	-4.39838	-4.39992	-4.39652	-4.39343	-4.38649	-4.37564	-4.36648	-4.35979	-4.3548	-4.34747	-4.34483	-4.33646	-4.32563	-4.31364	-4.29845	-4.28689	-4.27419
-4.26096	-4.27052	-4.28216	-4.29187	-4.30057	-4.30927	-4.31763	-4.32552	-4.33449	-4.34119	-4.34572	-4.35463	-4.36194	-4.36744	-4.3732	-4.38063	-4.38819	-4.39555	-4.40078	-4.40259	-4.39833	-4.4045	-4.4067	-4.40945	-4.40952	-4.41559	-4.42146	-4.42299	-4.42554	-4.42831	-4.42813	-4.42757	-4.42885	-4.43283	-4.43321	-4.43171	-4.42977	-4.42282	-4.40907	-4.39703	-4.39284	-4.38734	-4.38072	-4.37162	-4.36684	-4.35684	-4.34146	-4.32967	-4.31625	-4.29752
-4.29278	-4.30327	-4.31455	-4.3246	-4.33371	-4.34209	-4.3504	-4.35906	-4.36649	-4.37386	-4.37949	-4.38896	-4.395	-4.39778	-4.40559	-4.4131	-4.42175	-4.42838	-4.43238	-4.43038	-4.43187	-4.43804	-4.43896	-4.4401	-4.44196	-4.45027	-4.45461	-4.45854	-4.45794	-4.45902	-4.45881	-4.46009	-4.4637	-4.46744	-4.4678	-4.46625	-4.4609	-4.45572	-4.44218	-4.43172	-4.4266	-4.4226	-4.41381	-4.40164	-4.39095	-4.38518	-4.37441	-4.3601	-4.34277	-4.32699
-4.32005	-4.3312	-4.34235	-4.3529	-4.36407	-4.37408	-4.38346	-4.39193	-4.39978	-4.40693	-4.41375	-4.42206	-4.42738	-4.43058	-4.43693	-4.44391	-4.45209	-4.45852	-4.46546	-4.46184	-4.46532	-4.46874	-4.47068	-4.47272	-4.47656	-4.48243	-4.48366	-4.4877	-4.48942	-4.48783	-4.49037	-4.49457	-4.49667	-4.49613	-4.4963	-4.49477	-4.49107	-4.49062	-4.47578	-4.46731	-4.46351	-4.45844	-4.44535	-4.43157	-4.41906	-4.41755	-4.40013	-4.38426	-4.36911	-4.35409
-4.34985	-4.36044	-4.37162	-4.38328	-4.39352	-4.40405	-4.41443	-4.42351	-4.43204	-4.44076	-4.44842	-4.45691	-4.46095	-4.46332	-4.47125	-4.47736	-4.48485	-4.49234	-4.49524	-4.49456	-4.49614	-4.50056	-4.50285	-4.50497	-4.50558	-4.51348	-4.51629	-4.51696	-4.51603	-4.52002	-4.52423	-4.52573	-4.52639	-4.52798	-4.52575	-4.52196	-4.5248	-4.52394	-4.50831	-4.50318	-4.49905	-4.48868	-4.4745	-4.46264	-4.44972	-4.44417	-4.43046	-4.41094	-4.3999	-4.38444
-4.38177	-4.39136	-4.40199	-4.41379	-4.42495	-4.43538	-4.4449	-4.4552	-4.4651	-4.47424	-4.48297	-4.49062	-4.49602	-4.49962	-4.50464	-4.51087	-4.51672	-4.52365	-4.5203	-4.52453	-4.52963	-4.53429	-4.53591	-4.53783	-4.54064	-4.54352	-4.54957	-4.54961	-4.55018	-4.55082	-4.55338	-4.55465	-4.55895	-4.5586	-4.55789	-4.56038	-4.56006	-4.55853	-4.54507	-4.54066	-4.53363	-4.52007	-4.50431	-4.49162	-4.47821	-4.46993	-4.45524	-4.44144	-4.42511	-4.41378
-4.41678	-4.42627	-4.43723	-4.44963	-4.45937	-4.46985	-4.47951	-4.48889	-4.49839	-4.50842	-4.51686	-4.52393	-4.52901	-4.5355	-4.53875	-4.54375	-4.54787	-4.55374	-4.55251	-4.55304	-4.55933	-4.56932	-4.56947	-4.57217	-4.5737	-4.58162	-4.58359	-4.58561	-4.58471	-4.58243	-4.5893	-4.58831	-4.59086	-4.59244	-4.59606	-4.59918	-4.59792	-4.59416	-4.57971	-4.57364	-4.56198	-4.55085	-4.53875	-4.52322	-4.51264	-4.50259	-4.48738	-4.47189	-4.45746	-4.44347
-4.45378	-4.46172	-4.47199	-4.48425	-4.49558	-4.50602	-4.51579	-4.52477	-4.53314	-4.54161	-4.54913	-4.5569	-4.56309	-4.5712	-4.57464	-4.5756	-4.58147	-4.58816	-4.58578	-4.58656	-4.59165	-4.59823	-4.60588	-4.60737	-4.6111	-4.61946	-4.62082	-4.62062	-4.61897	-4.61806	-4.62275	-4.62362	-4.62252	-4.62785	-4.63485	-4.63666	-4.63707	-4.63281	-4.61374	-4.60649	-4.59601	-4.58802	-4.57224	-4.55899	-4.54574	-4.5348	-4.52322	-4.50419	-4.48888	-4.47002
-4.48818	-4.49625	-4.50525	-4.51866	-4.52902	-4.53966	-4.54966	-4.55927	-4.56645	-4.57412	-4.58257	-4.59127	-4.59895	-4.60601	-4.60848	-4.61046	-4.61705	-4.62389	-4.61822	-4.62112	-4.62578	-4.63049	-4.63789	-4.64212	-4.64581	-4.65165	-4.65232	-4.65383	-4.65341	-4.65436	-4.6566	-4.65786	-4.6602	-4.66568	-4.66767	-4.67263	-4.67249	-4.66857	-4.64961	-4.64231	-4.62895	-4.62062	-4.60748	-4.59286	-4.57975	-4.56812	-4.55311	-4.53355	-4.51987	-4.50037
-4.52066	-4.52859	-4.54086	-4.55286	-4.56462	-4.57387	-4.58291	-4.59279	-4.60073	-4.61109	-4.61781	-4.62767	-4.63455	-4.64112	-4.64439	-4.65101	-4.65374	-4.6589	-4.65726	-4.65735	-4.6601	-4.66709	-4.671	-4.67393	-4.68172	-4.68466	-4.68822	-4.68965	-4.68837	-4.69052	-4.6933	-4.69525	-4.70025	-4.7007	-4.70352	-4.70439	-4.70918	-4.70696	-4.68856	-4.67843	-4.66758	-4.65597	-4.64351	-4.62897	-4.61393	-4.60019	-4.58252	-4.5663	-4.55423	-4.53509
-4.55317	-4.56157	-4.57283	-4.58468	-4.59643	-4.60674	-4.61625	-4.62635	-4.63632	-4.64733	-4.65583	-4.66347	-4.66984	-4.67535	-4.68092	-4.6877	-4.68839	-4.6951	-4.69316	-4.6915	-4.69767	-4.70252	-4.70537	-4.70988	-4.71117	-4.71992	-4.72461	-4.72572	-4.72721	-4.72832	-4.73053	-4.7323	-4.73721	-4.73733	-4.73979	-4.74288	-4.745	-4.74923	-4.72652	-4.71753	-4.70694	-4.69582	-4.67985	-4.66636	-4.65125	-4.63625	-4.61675	-4.60323	-4.58763	-4.56587
-4.58445	-4.59303	-4.60551	-4.61765	-4.63047	-4.64116	-4.65239	-4.66202	-4.6723	-4.68233	-4.68979	-4.69861	-4.70159	-4.71063	-4.71576	-4.72264	-4.72792	-4.73037	-4.73023	-4.72822	-4.73571	-4.7416	-4.74529	-4.74995	-4.74962	-4.75536	-4.76097	-4.76581	-4.76522	-4.76654	-4.77005	-4.77429	-4.77603	-4.78007	-4.77988	-4.78135	-4.78417	-4.78876	-4.76826	-4.75926	-4.74671	-4.73734	-4.72364	-4.70761	-4.68852	-4.67636	-4.65593	-4.64032	-4.62403	-4.59932
-4.61555	-4.62566	-4.63797	-4.65198	-4.66506	-4.67592	-4.68759	-4.69734	-4.70741	-4.71914	-4.72609	-4.73381	-4.73681	-4.74544	-4.7516	-4.75832	-4.76504	-4.771	-4.77004	-4.76599	-4.7722	-4.77708	-4.78095	-4.78774	-4.7869	-4.79684	-4.80107	-4.80564	-4.8073	-4.80698	-4.80905	-4.81043	-4.81197	-4.81574	-4.81881	-4.81927	-4.82314	-4.82924	-4.8122	-4.79945	-4.78869	-4.77688	-4.75491	-4.73957	-4.72288	-4.7098	-4.69067	-4.67238	-4.65584	-4.63045
-4.65	-4.66131	-4.67384	-4.68623	-4.6986	-4.70995	-4.72061	-4.73026	-4.74175	-4.7535	-4.76183	-4.76696	-4.77298	-4.7787	-4.78583	-4.79521	-4.80162	-4.80575	-4.80835	-4.80658	-4.80629	-4.81476	-4.8174	-4.82328	-4.82856	-4.83594	-4.84101	-4.84513	-4.84593	-4.84888	-4.84837	-4.85024	-4.85288	-4.85861	-4.86034	-4.86159	-4.86654	-4.87138	-4.86103	-4.84528	-4.83227	-4.81619	-4.78784	-4.77074	-4.76044	-4.74624	-4.72743	-4.70979	-4.68795	-4.66214
-4.68463	-4.69467	-4.70615	-4.71893	-4.73153	-4.74382	-4.75463	-4.76486	-4.77608	-4.78747	-4.79349	-4.79823	-4.80406	-4.81147	-4.8198	-4.82895	-4.83385	-4.84087	-4.84645	-4.8521	-4.8452	-4.85304	-4.85357	-4.85803	-4.86654	-4.87558	-4.87896	-4.88277	-4.88091	-4.88476	-4.88743	-4.89458	-4.89798	-4.89625	-4.89998	-4.90351	-4.90549	-4.90909	-4.89939	-4.88899	-4.871	-4.85445	-4.82688	-4.81324	-4.80166	-4.78098	-4.76658	-4.74715	-4.72695	-4.69629
-4.72033	-4.73015	-4.74205	-4.7543	-4.76795	-4.77912	-4.79017	-4.80108	-4.81085	-4.82231	-4.83108	-4.83391	-4.83916	-4.84903	-4.85465	-4.86329	-4.86762	-4.87443	-4.88251	-4.89031	-4.88767	-4.88711	-4.89312	-4.90288	-4.90827	-4.91583	-4.92022	-4.92375	-4.92273	-4.92472	-4.93071	-4.93594	-4.93807	-4.93942	-4.93994	-4.94137	-4.94623	-4.94826	-4.94139	-4.93179	-4.90716	-4.89265	-4.87064	-4.85728	-4.84315	-4.82561	-4.80372	-4.78394	-4.75772	-4.73258
-4.75263	-4.76382	-4.77554	-4.78779	-4.80081	-4.81412	-4.82517	-4.8369	-4.8493	-4.8595	-4.86849	-4.87114	-4.87671	-4.88672	-4.89386	-4.89905	-4.90414	-4.91136	-4.92128	-4.93303	-4.9373	-4.93452	-4.93667	-4.94854	-4.95215	-4.95856	-4.95968	-4.9603	-4.96315	-4.96598	-4.96708	-4.9709	-4.97585	-4.98068	-4.98152	-4.98138	-4.98474	-4.9847	-4.98048	-4.96925	-4.94926	-4.93355	-4.91198	-4.89791	-4.88111	-4.86728	-4.83942	-4.81499	-4.79181	-4.76551
-4.78949	-4.80184	-4.81203	-4.82409	-4.83673	-4.85036	-4.86222	-4.87351	-4.88479	-4.89538	-4.90565	-4.90994	-4.9162	-4.92648	-4.93335	-4.93898	-4.946	-4.95372	-4.96265	-4.96956	-4.97333	-4.97997	-4.97531	-4.98498	-4.99352	-4.9965	-4.99858	-5.00475	-5.00498	-5.00586	-5.00257	-5.01036	-5.01239	-5.01614	-5.02059	-5.01942	-5.01921	-5.02243	-5.01456	-5.00513	-4.99711	-4.97953	-4.95878	-4.937	-4.92203	-4.89683	-4.86701	-4.84285	-4.82159	-4.7968
-4.82835	-4.83908	-4.8486	-4.86077	-4.87323	-4.88641	-4.8991	-4.9114	-4.92344	-4.93336	-4.94356	-4.94797	-4.95429	-4.96421	-4.97405	-4.98328	-4.98791	-4.99338	-4.99967	-5.00801	-5.01425	-5.01924	-5.02362	-5.02137	-5.02899	-5.03185	-5.035	-5.03736	-5.04266	-5.04391	-5.04664	-5.04862	-5.05126	-5.05554	-5.05943	-5.05943	-5.06003	-5.06159	-5.05474	-5.0394	-5.03227	-5.0186	-4.99133	-4.97605	-4.95201	-4.92452	-4.89894	-4.87892	-4.85207	-4.82781
-4.86604	-4.8739	-4.88491	-4.89791	-4.91085	-4.92442	-4.93682	-4.94821	-4.959	-4.96973	-4.98166	-4.9873	-4.99224	-5.00348	-5.01528	-5.02237	-5.02925	-5.0339	-5.0414	-5.04797	-5.05549	-5.06029	-5.065	-5.06796	-5.06707	-5.06883	-5.0735	-5.07448	-5.0782	-5.08498	-5.08672	-5.08873	-5.08842	-5.09246	-5.09592	-5.10063	-5.10061	-5.09874	-5.09413	-5.08838	-5.07316	-5.0528	-5.02959	-5.00393	-4.98441	-4.95275	-4.92392	-4.90516	-4.88513	-4.8628
-4.90223	-4.90975	-4.92226	-4.93339	-4.94698	-4.95961	-4.97366	-4.98503	-4.99685	-5.00652	-5.01694	-5.02405	-5.03267	-5.04593	-5.05287	-5.06395	-5.0701	-5.07686	-5.08202	-5.08947	-5.09574	-5.10098	-5.107	-5.11241	-5.11593	-5.11606	-5.11574	-5.11329	-5.11986	-5.12571	-5.13034	-5.13183	-5.13494	-5.13465	-5.13905	-5.14395	-5.14786	-5.14118	-5.1437	-5.13156	-5.1152	-5.09473	-5.0619	-5.03806	-5.01646	-4.99075	-4.96354	-4.93923	-4.91719	-4.89316
-4.94541	-4.95061	-4.96178	-4.9732	-4.98512	-4.99737	-5.01007	-5.02126	-5.03298	-5.04531	-5.05516	-5.06227	-5.07375	-5.08367	-5.09394	-5.09967	-5.10999	-5.11687	-5.12074	-5.12911	-5.13641	-5.14112	-5.14737	-5.15572	-5.15765	-5.16143	-5.16134	-5.16286	-5.16526	-5.16974	-5.17178	-5.17656	-5.17949	-5.18244	-5.18256	-5.18994	-5.19713	-5.18732	-5.18248	-5.17783	-5.15875	-5.11769	-5.09652	-5.07825	-5.05546	-5.02933	-4.99908	-4.96964	-4.94473	-4.92625
-4.98003	-4.9874	-4.99972	-5.012	-5.02462	-5.03729	-5.04916	-5.06032	-5.07213	-5.0827	-5.09183	-5.10665	-5.1118	-5.12258	-5.13026	-5.14209	-5.14733	-5.15629	-5.16226	-5.16943	-5.17776	-5.18339	-5.18927	-5.19579	-5.19779	-5.19929	-5.20341	-5.20917	-5.21241	-5.21787	-5.22185	-5.22595	-5.23175	-5.23697	-5.23799	-5.23398	-5.23953	-5.23213	-5.22488	-5.21754	-5.18088	-5.15543	-5.13581	-5.11833	-5.08831	-5.06037	-5.0312	-5.00091	-4.97251	-4.94698
-5.01934	-5.02771	-5.04061	-5.05232	-5.06354	-5.07632	-5.08937	-5.10102	-5.11089	-5.11928	-5.13138	-5.14357	-5.15043	-5.16019	-5.1712	-5.17934	-5.18788	-5.19588	-5.2028	-5.207	-5.21498	-5.22338	-5.22827	-5.23466	-5.23448	-5.2376	-5.24506	-5.25045	-5.25515	-5.25733	-5.26201	-5.2681	-5.27381	-5.27942	-5.28056	-5.277	-5.2767	-5.27655	-5.26889	-5.25008	-5.22002	-5.19808	-5.17956	-5.15218	-5.12711	-5.10114	-5.06105	-5.03107	-5.00094	-4.97834
-5.05617	-5.06655	-5.07921	-5.09088	-5.10306	-5.11563	-5.1263	-5.13703	-5.1494	-5.159	-5.17005	-5.18138	-5.19049	-5.19796	-5.20964	-5.21705	-5.22682	-5.23709	-5.24305	-5.25005	-5.25764	-5.263	-5.2654	-5.27316	-5.27357	-5.28089	-5.28816	-5.29281	-5.29655	-5.29898	-5.29966	-5.30743	-5.31253	-5.31623	-5.32033	-5.32242	-5.32055	-5.31574	-5.31279	-5.28226	-5.25942	-5.24024	-5.21598	-5.1936	-5.16643	-5.12887	-5.09136	-5.06097	-5.03116	-5.00516
-5.08769	-5.09867	-5.11212	-5.12496	-5.13634	-5.1489	-5.1603	-5.17226	-5.1843	-5.19525	-5.20968	-5.22161	-5.23306	-5.23992	-5.24879	-5.25489	-5.26494	-5.27538	-5.2819	-5.29066	-5.29754	-5.30041	-5.30497	-5.31181	-5.31493	-5.32241	-5.32718	-5.3348	-5.3382	-5.34117	-5.34236	-5.3494	-5.35271	-5.35551	-5.35991	-5.36493	-5.36548	-5.35494	-5.34323	-5.32332	-5.29771	-5.27433	-5.25521	-5.23218	-5.19656	-5.16393	-5.12829	-5.09721	-5.06783	-5.03618
-5.12106	-5.1334	-5.14796	-5.15955	-5.17295	-5.18538	-5.19764	-5.20982	-5.2222	-5.23613	-5.25034	-5.2609	-5.27273	-5.28093	-5.2896	-5.29493	-5.30295	-5.31485	-5.32401	-5.3318	-5.34117	-5.34332	-5.34602	-5.35436	-5.35958	-5.36833	-5.3745	-5.3785	-5.38013	-5.3844	-5.38441	-5.39158	-5.39252	-5.39334	-5.39897	-5.40385	-5.40212	-5.39761	-5.37586	-5.35813	-5.33085	-5.31057	-5.29006	-5.26469	-5.2287	-5.20174	-5.17011	-5.1383	-5.10318	-5.07564
-5.15391	-5.16481	-5.18242	-5.19583	-5.20945	-5.22248	-5.23501	-5.24721	-5.26027	-5.27563	-5.28823	-5.29741	-5.30959	-5.31943	-5.32914	-5.33608	-5.34248	-5.35469	-5.36216	-5.37038	-5.38152	-5.38707	-5.38767	-5.39428	-5.40207	-5.40683	-5.41287	-5.41939	-5.42215	-5.42589	-5.42465	-5.43249	-5.43251	-5.43719	-5.44072	-5.44095	-5.44176	-5.43158	-5.41707	-5.39758	-5.37084	-5.34442	-5.32392	-5.28786	-5.26257	-5.24424	-5.2084	-5.17482	-5.13538	-5.10518
-5.18736	-5.20153	-5.21621	-5.23009	-5.24475	-5.25805	-5.27171	-5.28501	-5.29852	-5.31361	-5.32547	-5.33774	-5.34691	-5.35762	-5.36943	-5.37752	-5.38433	-5.39503	-5.40147	-5.41011	-5.42037	-5.42822	-5.42926	-5.43763	-5.44418	-5.449	-5.45364	-5.45738	-5.46175	-5.46602	-5.46262	-5.46958	-5.47505	-5.47756	-5.48124	-5.48156	-5.48465	-5.47222	-5.45349	-5.43306	-5.40909	-5.38613	-5.35717	-5.32725	-5.30576	-5.27629	-5.24086	-5.2071	-5.17102	-5.13534
-5.22315	-5.2384	-5.25338	-5.26821	-5.28463	-5.29784	-5.31203	-5.32561	-5.33906	-5.353	-5.36309	-5.37551	-5.38455	-5.39612	-5.40842	-5.41482	-5.42413	-5.43391	-5.44098	-5.45237	-5.46108	-5.46705	-5.46937	-5.47752	-5.4868	-5.49226	-5.49377	-5.49622	-5.50127	-5.50733	-5.50805	-5.51281	-5.51479	-5.51958	-5.52094	-5.52567	-5.52707	-5.51387	-5.49098	-5.47098	-5.44785	-5.4216	-5.39753	-5.36693	-5.34482	-5.30755	-5.27401	-5.24015	-5.20087	-5.17044
-5.2674	-5.28173	-5.29574	-5.3106	-5.32655	-5.33915	-5.35251	-5.36505	-5.37644	-5.39088	-5.40347	-5.41427	-5.4234	-5.43504	-5.44878	-5.45769	-5.46309	-5.47478	-5.48141	-5.49478	-5.50183	-5.50316	-5.50913	-5.51802	-5.52591	-5.53131	-5.53366	-5.54001	-5.54517	-5.55268	-5.55546	-5.55732	-5.56078	-5.56359	-5.56656	-5.56907	-5.56938	-5.55421	-5.52649	-5.50848	-5.48558	-5.46265	-5.43969	-5.41303	-5.37806	-5.34283	-5.30738	-5.26847	-5.23471	-5.19957
-5.30776	-5.32418	-5.33709	-5.35096	-5.36522	-5.37858	-5.39094	-5.40276	-5.41577	-5.43103	-5.44247	-5.45158	-5.46239	-5.47476	-5.48554	-5.49466	-5.50159	-5.51337	-5.52259	-5.53445	-5.53945	-5.54369	-5.55408	-5.55826	-5.56584	-5.57143	-5.57609	-5.58266	-5.58519	-5.58999	-5.59364	-5.59867	-5.6029	-5.60583	-5.6084	-5.61029	-5.61094	-5.59755	-5.56886	-5.54135	-5.53082	-5.50972	-5.48215	-5.45215	-5.41408	-5.38	-5.33869	-5.30146	-5.27066	-5.2337
-5.34859	-5.36445	-5.37768	-5.39038	-5.40433	-5.41644	-5.42981	-5.44263	-5.45395	-5.46775	-5.4814	-5.48981	-5.50244	-5.51721	-5.5248	-5.53351	-5.54194	-5.55073	-5.56242	-5.57045	-5.57814	-5.58276	-5.5915	-5.59659	-5.60228	-5.60698	-5.61527	-5.62149	-5.62614	-5.63085	-5.63148	-5.63966	-5.64812	-5.64688	-5.64841	-5.6546	-5.65099	-5.6359	-5.60822	-5.58975	-5.56992	-5.55281	-5.52041	-5.49243	-5.45097	-5.41151	-5.37196	-5.33668	-5.3058	-5.27162
-5.38349	-5.39819	-5.41218	-5.42553	-5.44041	-5.4539	-5.46668	-5.47983	-5.49205	-5.50381	-5.52001	-5.52988	-5.53991	-5.55431	-5.56401	-5.57065	-5.5817	-5.58898	-5.5997	-5.60981	-5.61822	-5.62286	-5.63013	-5.6361	-5.64153	-5.64488	-5.65322	-5.66093	-5.66779	-5.67199	-5.67501	-5.67928	-5.68542	-5.68994	-5.68894	-5.69552	-5.69055	-5.6758	-5.64721	-5.62826	-5.61343	-5.59115	-5.56358	-5.52536	-5.48447	-5.44435	-5.40467	-5.37432	-5.34491	-5.30911
-5.41994	-5.43645	-5.45041	-5.4635	-5.47866	-5.49275	-5.50575	-5.51864	-5.53208	-5.54315	-5.55964	-5.57104	-5.57975	-5.5905	-5.59997	-5.60991	-5.62006	-5.62903	-5.63933	-5.64896	-5.65587	-5.66101	-5.67059	-5.67489	-5.67987	-5.68688	-5.69159	-5.69862	-5.70569	-5.71074	-5.71364	-5.71787	-5.72153	-5.72829	-5.73328	-5.7339	-5.73113	-5.71654	-5.69238	-5.66792	-5.65489	-5.63543	-5.60205	-5.56253	-5.52092	-5.48502	-5.45394	-5.42143	-5.38667	-5.35236
-5.46003	-5.47574	-5.49042	-5.50472	-5.51864	-5.53233	-5.546	-5.55811	-5.57002	-5.5813	-5.59553	-5.60869	-5.61878	-5.62703	-5.63785	-5.64862	-5.66004	-5.66974	-5.67645	-5.68669	-5.69317	-5.69918	-5.71044	-5.71392	-5.71908	-5.72569	-5.73075	-5.7376	-5.74399	-5.74819	-5.75369	-5.75698	-5.76099	-5.76788	-5.77193	-5.77398	-5.77204	-5.7554	-5.73074	-5.70769	-5.6932	-5.67496	-5.64406	-5.59834	-5.5711	-5.53368	-5.50149	-5.47222	-5.43828	-5.39393
-5.50425	-5.51743	-5.53229	-5.5473	-5.55996	-5.57285	-5.58573	-5.5989	-5.61074	-5.62257	-5.6334	-5.64734	-5.65487	-5.66609	-5.67445	-5.68591	-5.69655	-5.70833	-5.71639	-5.72444	-5.73078	-5.74022	-5.74814	-5.75416	-5.75856	-5.76368	-5.76832	-5.77685	-5.78335	-5.7883	-5.79498	-5.7988	-5.79853	-5.80665	-5.8092	-5.81309	-5.81252	-5.79887	-5.77527	-5.7498	-5.73252	-5.71423	-5.68936	-5.64815	-5.61854	-5.58956	-5.55687	-5.52551	-5.4822	-5.43213
-5.54719	-5.56241	-5.57647	-5.59203	-5.60365	-5.6152	-5.62785	-5.63968	-5.65218	-5.66329	-5.67507	-5.68034	-5.69388	-5.70533	-5.71362	-5.72554	-5.73674	-5.74487	-5.75518	-5.76363	-5.76975	-5.77931	-5.7864	-5.79469	-5.79804	-5.80229	-5.80718	-5.81513	-5.82338	-5.82583	-5.83472	-5.8378	-5.83907	-5.84263	-5.84308	-5.85104	-5.85231	-5.84351	-5.82472	-5.79205	-5.77333	-5.75658	-5.72848	-5.69222	-5.66424	-5.63716	-5.60553	-5.57483	-5.52457	-5.47609
-5.58708	-5.60318	-5.61884	-5.63292	-5.64537	-5.65832	-5.67084	-5.682	-5.69233	-5.70336	-5.71437	-5.71781	-5.73098	-5.74458	-5.75344	-5.76486	-5.77708	-5.7842	-5.79409	-5.80301	-5.81025	-5.81815	-5.82606	-5.83254	-5.83865	-5.84444	-5.84902	-5.8546	-5.86053	-5.86463	-5.87323	-5.87693	-5.87733	-5.87814	-5.87916	-5.88913	-5.89303	-5.88391	-5.8725	-5.8372	-5.81924	-5.80253	-5.7693	-5.73606	-5.70995	-5.68541	-5.64944	-5.61191	-5.563	-5.5231
-5.63143	-5.64634	-5.66053	-5.6747	-5.68649	-5.69886	-5.7102	-5.72344	-5.73373	-5.74452	-5.75236	-5.75992	-5.77048	-5.78077	-5.795	-5.80445	-5.81379	-5.82506	-5.83472	-5.84374	-5.85023	-5.85807	-5.86671	-5.87224	-5.87977	-5.88354	-5.88648	-5.89373	-5.90218	-5.90754	-5.9135	-5.91924	-5.91734	-5.92097	-5.92365	-5.92996	-5.93215	-5.92649	-5.91834	-5.88087	-5.86503	-5.85397	-5.82303	-5.7867	-5.76186	-5.73727	-5.69747	-5.65714	-5.61389	-5.56858
-5.67053	-5.68614	-5.6995	-5.71413	-5.72602	-5.73807	-5.75045	-5.76301	-5.77531	-5.78644	-5.79124	-5.80233	-5.81019	-5.82003	-5.83096	-5.84513	-5.85572	-5.86666	-5.87534	-5.88537	-5.89138	-5.89654	-5.90468	-5.91164	-5.91756	-5.92597	-5.9295	-5.93576	-5.94358	-5.94872	-5.95573	-5.95692	-5.95735	-5.96046	-5.96263	-5.96542	-5.96734	-5.96749	-5.95986	-5.93258	-5.91275	-5.9113	-5.8829	-5.84516	-5.81771	-5.78617	-5.74869	-5.70806	-5.65887	-5.61681
-5.71331	-5.72814	-5.7413	-5.75395	-5.76654	-5.77871	-5.79042	-5.80297	-5.81656	-5.82697	-5.83139	-5.84386	-5.85098	-5.86249	-5.87267	-5.88507	-5.89711	-5.90675	-5.91176	-5.92491	-5.93167	-5.93718	-5.94415	-5.95006	-5.95877	-5.96605	-5.96916	-5.97664	-5.98512	-5.98622	-5.99103	-5.99477	-5.9999	-6.00444	-6.0049	-6.00718	-6.01104	-6.01593	-6.01169	-5.99867	-5.97254	-5.96582	-5.94488	-5.91098	-5.8774	-5.84155	-5.807	-5.75446	-5.71535	-5.65889
-5.75493	-5.76821	-5.78076	-5.79382	-5.80581	-5.8169	-5.82954	-5.84209	-5.85352	-5.86448	-5.87145	-5.88237	-5.89266	-5.90347	-5.91525	-5.92565	-5.93691	-5.94385	-5.94917	-5.96231	-5.97036	-5.97777	-5.98165	-5.99348	-6.00046	-6.00998	-6.01293	-6.01873	-6.02661	-6.03093	-6.03388	-6.03854	-6.0438	-6.04781	-6.05141	-6.05411	-6.05653	-6.06323	-6.06374	-6.05569	-6.03355	-6.01668	-5.99015	-5.97263	-5.9241	-5.8954	-5.86614	-5.81311	-5.77804	-5.71154
-5.79833	-5.81094	-5.82357	-5.8351	-5.84668	-5.85859	-5.86996	-5.8821	-5.89403	-5.90369	-5.91019	-5.92463	-5.93508	-5.94443	-5.95561	-5.96849	-5.97504	-5.98319	-5.98742	-5.99612	-6.00528	-6.01042	-6.01931	-6.02954	-6.03972	-6.05126	-6.05718	-6.06432	-6.07108	-6.077	-6.07713	-6.08117	-6.087	-6.09589	-6.10248	-6.10134	-6.10613	-6.11002	-6.10912	-6.11134	-6.09714	-6.07784	-6.04621	-6.02572	-5.96975	-5.94582	-5.91801	-5.87559	-5.82787	-5.77699
-5.83784	-5.84926	-5.86185	-5.87482	-5.887	-5.89825	-5.91008	-5.92235	-5.9353	-5.94254	-5.94964	-5.96299	-5.97564	-5.98439	-5.99545	-6.00658	-6.01351	-6.02242	-6.02942	-6.03708	-6.04595	-6.05317	-6.06317	-6.07134	-6.07945	-6.0918	-6.0982	-6.10365	-6.10986	-6.11645	-6.12187	-6.12706	-6.13461	-6.1429	-6.14665	-6.14884	-6.15314	-6.1598	-6.15394	-6.15627	-6.15624	-6.12518	-6.0987	-6.07362	-6.02997	-5.99934	-5.97711	-5.93283	-5.87743	-5.82813
-5.87604	-5.88773	-5.90154	-5.91509	-5.92691	-5.93857	-5.95077	-5.96299	-5.97336	-5.9817	-5.98901	-6.00197	-6.01335	-6.02439	-6.03544	-6.04574	-6.05546	-6.06267	-6.07267	-6.08012	-6.08666	-6.09418	-6.1049	-6.11337	-6.12124	-6.13065	-6.1389	-6.14481	-6.15312	-6.15923	-6.16413	-6.1726	-6.18023	-6.18674	-6.19098	-6.18946	-6.1937	-6.20052	-6.20424	-6.20316	-6.20237	-6.19383	-6.15595	-6.12984	-6.09508	-6.06223	-6.03942	-5.97869	-5.92253	-5.85961
-5.91375	-5.92788	-5.94168	-5.95439	-5.96731	-5.97938	-5.98983	-6.00083	-6.01217	-6.02164	-6.03011	-6.0413	-6.05187	-6.06346	-6.0752	-6.08524	-6.09316	-6.10696	-6.1127	-6.11804	-6.12833	-6.13647	-6.14544	-6.15432	-6.16327	-6.17135	-6.18008	-6.18758	-6.19432	-6.2007	-6.21104	-6.21971	-6.22446	-6.23366	-6.23563	-6.23856	-6.23741	-6.24421	-6.24466	-6.24752	-6.24515	-6.24168	-6.23143	-6.18475	-6.15645	-6.13931	-6.10053	-6.0309	-5.96828	-5.90563
-5.95337	-5.96628	-5.97992	-5.99219	-6.00587	-6.01686	-6.02896	-6.04161	-6.05379	-6.06251	-6.07048	-6.07907	-6.09158	-6.10392	-6.11466	-6.1258	-6.13724	-6.14555	-6.15491	-6.16074	-6.16633	-6.17549	-6.18387	-6.19752	-6.2063	-6.2128	-6.22096	-6.22755	-6.23557	-6.24377	-6.2545	-6.26223	-6.27132	-6.27379	-6.27897	-6.28095	-6.2847	-6.28539	-6.28702	-6.29399	-6.2936	-6.28512	-6.28043	-6.24467	-6.21027	-6.19442	-6.15811	-6.08529	-6.01737	-5.95976
-5.98824	-6.00023	-6.01467	-6.03033	-6.04415	-6.05743	-6.0701	-6.08176	-6.09464	-6.10363	-6.11315	-6.11986	-6.13212	-6.14514	-6.15687	-6.16976	-6.17786	-6.18902	-6.19672	-6.20332	-6.20977	-6.21662	-6.22566	-6.23909	-6.24705	-6.25335	-6.26106	-6.26998	-6.27746	-6.28815	-6.30002	-6.30901	-6.31163	-6.3164	-6.31854	-6.32702	-6.33021	-6.33196	-6.33372	-6.33794	-6.33732	-6.33527	-6.32971	-6.30659	-6.26673	-6.24618	-6.19296	-6.12507	-6.06965	-6.0144
-6.02748	-6.04099	-6.05614	-6.0709	-6.08398	-6.09475	-6.10822	-6.12087	-6.13283	-6.1439	-6.15424	-6.16343	-6.17264	-6.18742	-6.20074	-6.21114	-6.21988	-6.22982	-6.23888	-6.24706	-6.25097	-6.2587	-6.26617	-6.27815	-6.28665	-6.2932	-6.30225	-6.30897	-6.31829	-6.33352	-6.34553	-6.35007	-6.35538	-6.35781	-6.3617	-6.36858	-6.37653	-6.37935	-6.37874	-6.37854	-6.38306	-6.38028	-6.37757	-6.36068	-6.32319	-6.29746	-6.24418	-6.18336	-6.1252	-6.06724
-6.06512	-6.07869	-6.09372	-6.10946	-6.12309	-6.13607	-6.14867	-6.16	-6.17316	-6.18528	-6.19554	-6.20657	-6.21372	-6.23009	-6.24515	-6.25463	-6.26392	-6.27289	-6.28084	-6.28693	-6.29436	-6.30213	-6.30932	-6.32024	-6.32751	-6.33554	-6.34586	-6.35592	-6.3664	-6.38001	-6.38356	-6.39245	-6.39713	-6.40208	-6.40695	-6.41439	-6.41992	-6.42107	-6.42041	-6.42686	-6.42816	-6.43054	-6.42679	-6.41099	-6.38075	-6.33539	-6.28952	-6.23765	-6.18553	-6.12664
-6.10595	-6.11974	-6.13367	-6.15047	-6.16433	-6.17747	-6.19106	-6.20301	-6.21474	-6.22726	-6.23975	-6.25028	-6.26277	-6.27444	-6.2873	-6.29533	-6.30496	-6.31488	-6.32215	-6.3281	-6.3345	-6.3422	-6.3486	-6.35847	-6.36783	-6.37603	-6.38674	-6.39861	-6.41029	-6.42093	-6.42762	-6.43502	-6.44177	-6.44436	-6.44863	-6.45673	-6.45879	-6.46777	-6.47089	-6.47419	-6.47464	-6.47732	-6.47456	-6.46261	-6.43123	-6.38475	-6.34145	-6.28871	-6.2337	-6.18466
-6.14867	-6.16174	-6.17704	-6.19321	-6.20619	-6.21994	-6.23269	-6.24511	-6.25738	-6.27055	-6.28256	-6.29538	-6.30626	-6.31827	-6.32737	-6.33828	-6.3462	-6.35837	-6.36325	-6.3716	-6.37745	-6.38432	-6.39436	-6.40341	-6.41116	-6.42164	-6.43148	-6.44018	-6.45222	-6.46003	-6.46786	-6.4753	-6.48311	-6.48513	-6.49438	-6.5002	-6.50654	-6.51086	-6.51491	-6.51812	-6.5216	-6.52313	-6.52073	-6.51661	-6.46817	-6.43171	-6.39711	-6.34386	-6.28958	-6.24102
-6.18855	-6.20444	-6.21889	-6.23466	-6.24817	-6.26166	-6.27515	-6.28797	-6.30106	-6.31244	-6.3255	-6.33727	-6.34842	-6.35983	-6.36775	-6.37624	-6.38825	-6.39933	-6.40508	-6.41307	-6.42022	-6.42814	-6.43666	-6.44634	-6.45611	-6.46496	-6.4716	-6.48016	-6.49521	-6.50423	-6.50952	-6.51886	-6.52131	-6.52749	-6.53493	-6.54546	-6.55187	-6.5568	-6.56187	-6.56505	-6.5658	-6.57156	-6.57486	-6.56664	-6.50247	-6.4806	-6.44373	-6.39277	-6.34586	-6.28013
-6.23341	-6.2485	-6.26222	-6.27575	-6.28978	-6.30328	-6.31696	-6.33026	-6.34322	-6.35804	-6.37	-6.38035	-6.3911	-6.40198	-6.40846	-6.41889	-6.42864	-6.44196	-6.44833	-6.45583	-6.46494	-6.4739	-6.48209	-6.49317	-6.50375	-6.50925	-6.5152	-6.52227	-6.53355	-6.54427	-6.55122	-6.55666	-6.56611	-6.56998	-6.57948	-6.58804	-6.5918	-6.59892	-6.60471	-6.60866	-6.61053	-6.61567	-6.61935	-6.61361	-6.54557	-6.53265	-6.50533	-6.44384	-6.38701	-6.32093
-6.27304	-6.29127	-6.30602	-6.32037	-6.33404	-6.34773	-6.36143	-6.37439	-6.38752	-6.39893	-6.4112	-6.42229	-6.43266	-6.44491	-6.45152	-6.46343	-6.47471	-6.48696	-6.49308	-6.49742	-6.50728	-6.51818	-6.5253	-6.53677	-6.54477	-6.55186	-6.55835	-6.56507	-6.57578	-6.5867	-6.59418	-6.6001	-6.60586	-6.61517	-6.62369	-6.63087	-6.63553	-6.6399	-6.64679	-6.65241	-6.65471	-6.6613	-6.66392	-6.66186	-6.60198	-6.58131	-6.5691	-6.50066	-6.41449	-6.35269
-6.31317	-6.3311	-6.34752	-6.36211	-6.37632	-6.39167	-6.4061	-6.41856	-6.43078	-6.44306	-6.45401	-6.46616	-6.47452	-6.48596	-6.49724	-6.50854	-6.52061	-6.53047	-6.53622	-6.54163	-6.54872	-6.55927	-6.568	-6.5762	-6.58846	-6.59537	-6.60392	-6.61008	-6.62292	-6.63026	-6.63532	-6.64358	-6.65093	-6.65937	-6.66909	-6.67374	-6.6755	-6.68105	-6.68945	-6.69414	-6.69597	-6.70622	-6.7078	-6.70418	-6.64826	-6.64025	-6.61089	-6.5377	-6.44852	-6.38617
-6.35731	-6.37553	-6.3933	-6.40945	-6.42172	-6.43444	-6.44874	-6.46171	-6.47411	-6.48621	-6.4978	-6.50726	-6.51685	-6.53289	-6.54241	-6.55579	-6.56571	-6.57243	-6.58143	-6.58895	-6.59418	-6.60293	-6.60944	-6.61756	-6.62931	-6.6405	-6.64864	-6.65627	-6.66628	-6.67541	-6.67936	-6.68253	-6.69649	-6.70412	-6.71129	-6.71884	-6.71725	-6.72519	-6.7303	-6.73891	-6.73927	-6.74489	-6.75222	-6.7491	-6.69476	-6.68812	-6.65315	-6.5667	-6.48605	-6.41594
-6.40124	-6.42094	-6.43586	-6.4516	-6.46408	-6.4767	-6.49101	-6.50323	-6.51572	-6.52812	-6.53916	-6.54988	-6.56172	-6.57665	-6.58773	-6.59939	-6.6062	-6.61802	-6.62689	-6.63411	-6.63845	-6.64885	-6.65555	-6.66439	-6.6741	-6.68375	-6.69142	-6.70152	-6.70889	-6.71756	-6.72264	-6.72793	-6.7407	-6.74943	-6.75519	-6.75688	-6.75931	-6.76537	-6.7735	-6.78003	-6.77841	-6.78354	-6.78958	-6.79425	-6.73652	-6.71882	-6.68354	-6.58232	-6.51606	-6.4502
-6.44292	-6.46081	-6.47649	-6.49123	-6.50503	-6.51883	-6.5323	-6.54484	-6.55693	-6.56894	-6.58021	-6.59242	-6.6046	-6.62094	-6.63037	-6.64	-6.6484	-6.66142	-6.67187	-6.68101	-6.68942	-6.69402	-6.70115	-6.70919	-6.71891	-6.72839	-6.73474	-6.74157	-6.74969	-6.75837	-6.76203	-6.77233	-6.7819	-6.79274	-6.79833	-6.80006	-6.80313	-6.81137	-6.81981	-6.82308	-6.82488	-6.83553	-6.83577	-6.84121	-6.7877	-6.74625	-6.68196	-6.60344	-6.56753	-6.47065
-6.48449	-6.50062	-6.51637	-6.53049	-6.54559	-6.56016	-6.57503	-6.58753	-6.6	-6.61049	-6.62283	-6.63557	-6.64634	-6.66096	-6.67314	-6.68332	-6.69252	-6.70579	-6.71459	-6.72567	-6.73346	-6.74137	-6.74592	-6.75337	-6.75952	-6.77022	-6.77848	-6.7856	-6.79432	-6.80295	-6.80486	-6.8158	-6.82541	-6.837	-6.83883	-6.84492	-6.84766	-6.85471	-6.85991	-6.86547	-6.8708	-6.87792	-6.88214	-6.88131	-6.84745	-6.76556	-6.67872	-6.63125	-6.59547	-6.51133
-6.52474	-6.54237	-6.55703	-6.57327	-6.58884	-6.60475	-6.61813	-6.63076	-6.64244	-6.65497	-6.66687	-6.67859	-6.68965	-6.7045	-6.71738	-6.72857	-6.73838	-6.7483	-6.75947	-6.76983	-6.77612	-6.7852	-6.7917	-6.79707	-6.80452	-6.81378	-6.81951	-6.83021	-6.83555	-6.84074	-6.85081	-6.85944	-6.86796	-6.87867	-6.88425	-6.89012	-6.89207	-6.89725	-6.9057	-6.91273	-6.91479	-6.92044	-6.92451	-6.9172	-6.88627	-6.78679	-6.71298	-6.66103	-6.61923	-6.54569
-6.56477	-6.584	-6.60123	-6.61638	-6.63234	-6.6468	-6.65961	-6.6732	-6.68555	-6.69804	-6.7115	-6.72287	-6.73522	-6.74973	-6.76111	-6.77257	-6.78256	-6.7937	-6.80291	-6.81473	-6.81897	-6.82849	-6.83527	-6.84088	-6.84713	-6.85535	-6.86122	-6.87213	-6.87806	-6.88593	-6.89476	-6.90599	-6.91282	-6.92243	-6.92815	-6.93546	-6.9393	-6.9443	-6.94773	-6.95498	-6.96714	-6.96883	-6.96902	-6.95643	-6.91058	-6.85529	-6.74899	-6.69448	-6.65583	-6.57536
-6.6093	-6.62528	-6.64364	-6.65794	-6.67213	-6.68721	-6.70128	-6.71439	-6.72664	-6.74027	-6.75466	-6.76626	-6.77797	-6.79262	-6.8053	-6.81652	-6.82481	-6.83783	-6.84818	-6.85825	-6.86425	-6.87441	-6.87704	-6.88791	-6.89648	-6.90708	-6.91281	-6.9214	-6.92686	-6.93423	-6.94167	-6.95242	-6.96242	-6.97022	-6.97618	-6.98398	-6.98978	-6.99165	-6.99668	-7.00735	-7.01238	-7.01641	-7.01121	-6.99003	-6.94279	-6.92363	-6.78996	-6.72875	-6.70129	-6.62627
-6.64763	-6.66393	-6.68026	-6.69585	-6.71168	-6.72708	-6.74188	-6.75687	-6.76935	-6.78286	-6.79814	-6.81257	-6.82259	-6.83642	-6.84747	-6.86297	-6.86999	-6.88006	-6.88985	-6.90406	-6.91176	-6.91872	-6.92621	-6.9354	-6.94279	-6.95571	-6.96365	-6.97371	-6.97822	-6.98097	-6.98609	-7.00241	-7.00781	-7.01498	-7.02505	-7.03305	-7.03397	-7.03487	-7.04675	-7.05709	-7.06221	-7.06351	-7.04905	-7.0127	-6.99217	-6.97423	-6.84824	-6.78279	-6.741	-6.663
-6.68467	-6.70228	-6.71697	-6.7345	-6.75443	-6.77078	-6.78414	-6.79927	-6.81247	-6.82653	-6.8431	-6.85751	-6.86919	-6.88178	-6.89054	-6.9038	-6.91393	-6.925	-6.93596	-6.94918	-6.95186	-6.96204	-6.97172	-6.98125	-6.98818	-6.99978	-7.01396	-7.02396	-7.02814	-7.02729	-7.03135	-7.04766	-7.05416	-7.06475	-7.06875	-7.07663	-7.08114	-7.08163	-7.08756	-7.09996	-7.10485	-7.10958	-7.09556	-7.04093	-7.03664	-6.99365	-6.90831	-6.85103	-6.78119	-6.70631
-6.72428	-6.74356	-6.76123	-6.77771	-6.79659	-6.81289	-6.82884	-6.84317	-6.85762	-6.87109	-6.88701	-6.90152	-6.91207	-6.9256	-6.93674	-6.94908	-6.95804	-6.97307	-6.9821	-6.99108	-6.99918	-7.00629	-7.01646	-7.02471	-7.03388	-7.04976	-7.05979	-7.06922	-7.07156	-7.07472	-7.08185	-7.09176	-7.09996	-7.1096	-7.11305	-7.11895	-7.12589	-7.12542	-7.13388	-7.14152	-7.14656	-7.1505	-7.13964	-7.08509	-7.08484	-7.03213	-6.98162	-6.91737	-6.84206	-6.75698
-6.76716	-6.78571	-6.80476	-6.82202	-6.84083	-6.85528	-6.8714	-6.88542	-6.89908	-6.91348	-6.92943	-6.94457	-6.95421	-6.96877	-6.9824	-6.9949	-7.00424	-7.01462	-7.02434	-7.03578	-7.04129	-7.05152	-7.05858	-7.06842	-7.084	-7.09415	-7.10565	-7.11627	-7.12034	-7.12369	-7.1313	-7.13634	-7.14644	-7.15497	-7.15884	-7.16326	-7.16335	-7.17154	-7.17375	-7.18029	-7.18473	-7.19202	-7.17635	-7.12834	-7.10716	-7.0765	-7.03992	-6.97392	-6.90088	-6.79893
-6.80651	-6.82952	-6.84631	-6.86498	-6.88331	-6.89793	-6.9134	-6.92799	-6.94232	-6.95798	-6.97424	-6.98901	-7.0004	-7.01358	-7.02629	-7.04019	-7.05162	-7.05743	-7.06326	-7.07624	-7.08346	-7.09224	-7.10109	-7.11634	-7.1274	-7.13934	-7.14931	-7.15882	-7.16759	-7.17646	-7.17599	-7.18208	-7.1886	-7.19203	-7.19789	-7.20378	-7.21005	-7.21165	-7.21721	-7.22175	-7.22523	-7.23167	-7.22159	-7.17337	-7.13257	-7.11006	-7.08778	-7.0167	-6.93821	-6.83684
-6.85303	-6.87751	-6.89453	-6.91203	-6.9305	-6.94613	-6.96081	-6.975	-6.98916	-7.00477	-7.01961	-7.03322	-7.0469	-7.05909	-7.07275	-7.08601	-7.0958	-7.10187	-7.10661	-7.11679	-7.12377	-7.13482	-7.14683	-7.16162	-7.17088	-7.18326	-7.19233	-7.20205	-7.21348	-7.2174	-7.2173	-7.22119	-7.22453	-7.23555	-7.24021	-7.24849	-7.25655	-7.26344	-7.26951	-7.27589	-7.27655	-7.28024	-7.26742	-7.22488	-7.18041	-7.15776	-7.13262	-7.06162	-6.97345	-6.87714
-6.90091	-6.92263	-6.93925	-6.95813	-6.97588	-6.99224	-7.00737	-7.02328	-7.03651	-7.05117	-7.06644	-7.07902	-7.09147	-7.10333	-7.11866	-7.13151	-7.13924	-7.14543	-7.15297	-7.16479	-7.17255	-7.18049	-7.19284	-7.20513	-7.21259	-7.22762	-7.23673	-7.24731	-7.255	-7.25926	-7.2599	-7.26196	-7.27094	-7.28187	-7.29	-7.29777	-7.3065	-7.31131	-7.31605	-7.32405	-7.3298	-7.32839	-7.32062	-7.27062	-7.23349	-7.20117	-7.17059	-7.1104	-7.00949	-6.93857
-6.94717	-6.96558	-6.98352	-7.00079	-7.01929	-7.03651	-7.05352	-7.06995	-7.0845	-7.09786	-7.10958	-7.12421	-7.1388	-7.15302	-7.16417	-7.17376	-7.18264	-7.19065	-7.1991	-7.21292	-7.21672	-7.22742	-7.24214	-7.2503	-7.25888	-7.27267	-7.28305	-7.29475	-7.3018	-7.30337	-7.3065	-7.31132	-7.32157	-7.32843	-7.33633	-7.34497	-7.35028	-7.35672	-7.3656	-7.37038	-7.37383	-7.37208	-7.36989	-7.3186	-7.28355	-7.25137	-7.21911	-7.17913	-7.09128	-6.94932
-6.9946	-7.01219	-7.03182	-7.04795	-7.06644	-7.08147	-7.09733	-7.11477	-7.12953	-7.14143	-7.15464	-7.16931	-7.18344	-7.19971	-7.21068	-7.21719	-7.22696	-7.23536	-7.24682	-7.25967	-7.2639	-7.27608	-7.28816	-7.29804	-7.30659	-7.3187	-7.32377	-7.33387	-7.33918	-7.34278	-7.34712	-7.36008	-7.36919	-7.37274	-7.37963	-7.39287	-7.39542	-7.40124	-7.40969	-7.4133	-7.41613	-7.41374	-7.41619	-7.37373	-7.32454	-7.29719	-7.26535	-7.25585	-7.14693	-6.96185
-7.03874	-7.06031	-7.07883	-7.09454	-7.1124	-7.12784	-7.14421	-7.15871	-7.17356	-7.18665	-7.20154	-7.2159	-7.23116	-7.24412	-7.25362	-7.26557	-7.27352	-7.28056	-7.29322	-7.3062	-7.30841	-7.32424	-7.33515	-7.34579	-7.35413	-7.36341	-7.36801	-7.37255	-7.3783	-7.38842	-7.3981	-7.40709	-7.41492	-7.42031	-7.42803	-7.43299	-7.44262	-7.45032	-7.45244	-7.45643	-7.46047	-7.45962	-7.46146	-7.45267	-7.37744	-7.34161	-7.33735	-7.29937	-7.17296	-7.00197
-7.08744	-7.10677	-7.12492	-7.14219	-7.15806	-7.17411	-7.18855	-7.20368	-7.21966	-7.23531	-7.24777	-7.25982	-7.27666	-7.28794	-7.29743	-7.313	-7.32139	-7.32996	-7.33935	-7.34993	-7.35836	-7.37432	-7.38237	-7.39189	-7.39833	-7.40835	-7.41399	-7.41881	-7.42387	-7.4354	-7.44607	-7.4576	-7.4626	-7.46753	-7.47099	-7.48177	-7.48607	-7.4942	-7.49833	-7.50276	-7.50362	-7.50605	-7.50739	-7.51359	-7.45058	-7.40387	-7.38375	-7.34687	-7.19294	-7.05875
-7.13261	-7.15216	-7.17222	-7.18694	-7.20273	-7.2179	-7.23343	-7.24816	-7.26436	-7.27807	-7.29275	-7.30673	-7.32096	-7.33072	-7.34298	-7.35729	-7.36766	-7.37507	-7.3841	-7.39642	-7.40453	-7.4181	-7.42676	-7.43488	-7.44263	-7.45328	-7.45803	-7.4648	-7.47187	-7.48204	-7.49318	-7.50465	-7.50871	-7.51473	-7.52285	-7.53016	-7.53457	-7.53534	-7.5393	-7.544	-7.54842	-7.5516	-7.55543	-7.56297	-7.54706	-7.47972	-7.44439	-7.40136	-7.24084	-7.09914
-7.17727	-7.19788	-7.21738	-7.23337	-7.24911	-7.26542	-7.28082	-7.29512	-7.30939	-7.32456	-7.33846	-7.35304	-7.36417	-7.37294	-7.38609	-7.4002	-7.4122	-7.42121	-7.43209	-7.44055	-7.44895	-7.46423	-7.47443	-7.4833	-7.49254	-7.50024	-7.50706	-7.51473	-7.52159	-7.53103	-7.53993	-7.55182	-7.55487	-7.56069	-7.5691	-7.57406	-7.58087	-7.58186	-7.58449	-7.58796	-7.59123	-7.59637	-7.60116	-7.60806	-7.61202	-7.57019	-7.49797	-7.44172	-7.285	-7.13682
-7.21907	-7.24402	-7.26078	-7.27924	-7.29524	-7.31204	-7.32716	-7.3424	-7.35601	-7.37028	-7.38366	-7.39783	-7.40921	-7.41856	-7.43069	-7.44544	-7.45724	-7.46811	-7.482	-7.48604	-7.49652	-7.51201	-7.5194	-7.52922	-7.53823	-7.5445	-7.54996	-7.56502	-7.57159	-7.58148	-7.58871	-7.59917	-7.60052	-7.60361	-7.61049	-7.62337	-7.62539	-7.62671	-7.63163	-7.63278	-7.63342	-7.6432	-7.64566	-7.65264	-7.66535	-7.64545	-7.57942	-7.47193	-7.33071	-7.16642
-7.26959	-7.29408	-7.30854	-7.32689	-7.34137	-7.35823	-7.37302	-7.3879	-7.40173	-7.41544	-7.43053	-7.44061	-7.45342	-7.46479	-7.47689	-7.49171	-7.50586	-7.51701	-7.52781	-7.53463	-7.54345	-7.56002	-7.56812	-7.57887	-7.58593	-7.59133	-7.59918	-7.6138	-7.61913	-7.62738	-7.63642	-7.64571	-7.64973	-7.6551	-7.65981	-7.66879	-7.67134	-7.67533	-7.68074	-7.68413	-7.68674	-7.68975	-7.69286	-7.70183	-7.71567	-7.72171	-7.67013	-7.54142	-7.34551	-7.21082
-7.3179	-7.34133	-7.35509	-7.37385	-7.38882	-7.40501	-7.41916	-7.43329	-7.44777	-7.46069	-7.47564	-7.48626	-7.49706	-7.50961	-7.52197	-7.53949	-7.55108	-7.56109	-7.57165	-7.58047	-7.58975	-7.60412	-7.61421	-7.62583	-7.63422	-7.6402	-7.6475	-7.66179	-7.66824	-7.67268	-7.68165	-7.68864	-7.69736	-7.70131	-7.70673	-7.71318	-7.715	-7.72241	-7.72684	-7.73475	-7.74006	-7.74128	-7.74364	-7.75292	-7.76682	-7.77435	-7.74272	-7.63731	-7.36018	-7.25113
-7.36669	-7.38412	-7.40095	-7.41822	-7.43402	-7.45057	-7.46532	-7.4803	-7.49528	-7.50961	-7.52226	-7.53334	-7.54347	-7.55569	-7.56722	-7.58013	-7.59465	-7.60434	-7.61536	-7.62517	-7.63557	-7.64604	-7.6619	-7.67385	-7.68459	-7.68888	-7.69265	-7.70531	-7.71336	-7.7191	-7.72655	-7.73779	-7.74711	-7.74866	-7.75263	-7.75737	-7.76258	-7.77062	-7.77767	-7.78084	-7.78493	-7.78748	-7.79551	-7.80041	-7.81558	-7.82007	-7.77724	-7.70958	-7.43038	-7.28515
-7.4128	-7.43228	-7.44656	-7.46567	-7.482	-7.49791	-7.5133	-7.52722	-7.54078	-7.55313	-7.56515	-7.57624	-7.58747	-7.60245	-7.61342	-7.62429	-7.64034	-7.65059	-7.66252	-7.67201	-7.67842	-7.68881	-7.7039	-7.71811	-7.73172	-7.73613	-7.74197	-7.74833	-7.75702	-7.76592	-7.77618	-7.7831	-7.79174	-7.79582	-7.79874	-7.80544	-7.81044	-7.81607	-7.82148	-7.82684	-7.83347	-7.83762	-7.8447	-7.85215	-7.86253	-7.85229	-7.8022	-7.73858	-7.47248	-7.27754
-7.45924	-7.47772	-7.492	-7.51004	-7.52588	-7.54209	-7.55804	-7.57148	-7.58632	-7.59694	-7.60769	-7.6196	-7.62977	-7.64276	-7.65721	-7.67044	-7.68457	-7.69538	-7.70813	-7.71646	-7.72317	-7.73635	-7.75395	-7.76787	-7.78098	-7.79028	-7.78736	-7.79593	-7.80998	-7.81888	-7.82996	-7.83583	-7.84025	-7.84269	-7.84814	-7.85561	-7.85692	-7.86292	-7.86873	-7.87611	-7.88286	-7.88743	-7.89529	-7.8962	-7.90298	-7.88091	-7.81913	-7.73649	-7.43113	-7.29759
-7.50448	-7.52345	-7.53834	-7.55434	-7.57063	-7.58588	-7.60092	-7.61429	-7.6281	-7.63955	-7.65007	-7.66097	-7.67112	-7.68657	-7.70236	-7.71568	-7.73014	-7.7417	-7.7527	-7.76444	-7.774	-7.78561	-7.79555	-7.8134	-7.82709	-7.83256	-7.83689	-7.84905	-7.8624	-7.87065	-7.87956	-7.8887	-7.89245	-7.8934	-7.89658	-7.90166	-7.90296	-7.91181	-7.9199	-7.9284	-7.92927	-7.93584	-7.93545	-7.94507	-7.94949	-7.91813	-7.836	-7.69035	-7.44088	-7.35472
-7.54945	-7.56627	-7.58044	-7.59618	-7.61207	-7.62747	-7.64188	-7.65535	-7.66964	-7.68216	-7.69425	-7.70508	-7.71641	-7.72872	-7.74273	-7.75927	-7.77224	-7.78589	-7.79942	-7.81316	-7.82175	-7.83043	-7.84287	-7.85738	-7.8723	-7.88499	-7.88643	-7.90053	-7.91097	-7.91987	-7.93072	-7.93705	-7.94246	-7.94631	-7.95003	-7.95225	-7.95145	-7.95302	-7.9643	-7.97699	-7.97743	-7.97935	-7.9833	-7.99305	-7.98	-7.95025	-7.85324	-7.67455	-7.48646	-7.42349
-7.59621	-7.61341	-7.62766	-7.64205	-7.65777	-7.67332	-7.68854	-7.70228	-7.71486	-7.72624	-7.73851	-7.75056	-7.76134	-7.77397	-7.78542	-7.79832	-7.8153	-7.8312	-7.84751	-7.86023	-7.86942	-7.87708	-7.88933	-7.90206	-7.91749	-7.93238	-7.9369	-7.94697	-7.95708	-7.96944	-7.97777	-7.98622	-7.99174	-7.99517	-8.00147	-8.0042	-7.99859	-7.99916	-8.0096	-8.01484	-8.02829	-8.03458	-8.03554	-8.03745	-8.01522	-7.96851	-7.90361	-7.71233	-7.54602	-7.46827
-7.64326	-7.66247	-7.67528	-7.68994	-7.70556	-7.72043	-7.7342	-7.74709	-7.75937	-7.77289	-7.78333	-7.79397	-7.80779	-7.81947	-7.82978	-7.84	-7.8604	-7.87702	-7.89322	-7.90737	-7.91444	-7.9236	-7.93468	-7.94769	-7.96193	-7.97446	-7.98496	-7.99873	-8.00661	-8.019	-8.02322	-8.03011	-8.03819	-8.0436	-8.04971	-8.05383	-8.05509	-8.04854	-8.05589	-8.06099	-8.0702	-8.08034	-8.08477	-8.0783	-8.05216	-7.99608	-7.89993	-7.77227	-7.6253	-7.52917
-7.6891	-7.70717	-7.71958	-7.73557	-7.75083	-7.76682	-7.77938	-7.79218	-7.8051	-7.81704	-7.82841	-7.84012	-7.85273	-7.86395	-7.87531	-7.89067	-7.90434	-7.92118	-7.93881	-7.948	-7.95569	-7.96904	-7.98193	-7.99488	-8.00818	-8.01997	-8.03116	-8.05064	-8.05611	-8.06414	-8.07038	-8.07787	-8.08771	-8.08791	-8.09927	-8.10516	-8.10751	-8.10448	-8.10829	-8.11524	-8.12224	-8.12293	-8.1242	-8.12136	-8.07295	-8.04386	-7.93819	-7.83511	-7.70161	-7.58249
-7.73735	-7.75424	-7.76966	-7.78352	-7.79706	-7.8124	-7.82582	-7.83763	-7.85041	-7.86185	-7.87381	-7.88426	-7.8964	-7.91076	-7.92047	-7.93872	-7.95008	-7.96638	-7.97676	-7.98828	-7.99886	-8.01445	-8.02817	-8.04046	-8.05337	-8.06649	-8.08205	-8.09093	-8.09932	-8.11019	-8.1138	-8.12361	-8.13257	-8.13864	-8.1409	-8.1484	-8.15907	-8.16785	-8.16579	-8.16637	-8.16941	-8.16886	-8.17012	-8.16321	-8.09062	-8.09025	-7.98505	-7.90165	-7.81719	-7.67253
-7.78468	-7.80094	-7.81803	-7.82965	-7.84445	-7.85899	-7.87129	-7.88302	-7.89497	-7.906	-7.91876	-7.92968	-7.94149	-7.95449	-7.96833	-7.98062	-7.99506	-8.00707	-8.01388	-8.02483	-8.0416	-8.05663	-8.07119	-8.0848	-8.09838	-8.11508	-8.13016	-8.1405	-8.14489	-8.15353	-8.15945	-8.17048	-8.17801	-8.18393	-8.1867	-8.19432	-8.21306	-8.22315	-8.22481	-8.21297	-8.21631	-8.21691	-8.21817	-8.20816	-8.1398	-8.13079	-8.03294	-7.95771	-7.87326	-7.71844
-7.827	-7.84435	-7.86139	-7.87401	-7.88814	-7.90259	-7.91546	-7.92733	-7.93983	-7.95364	-7.9651	-7.97513	-7.98336	-7.99435	-8.01376	-8.02651	-8.03785	-8.04821	-8.05836	-8.07227	-8.08846	-8.0998	-8.11163	-8.1244	-8.14361	-8.1546	-8.16763	-8.17862	-8.19148	-8.19381	-8.19886	-8.2087	-8.21759	-8.22553	-8.23143	-8.23942	-8.25425	-8.26277	-8.26979	-8.26903	-8.26427	-8.26942	-8.26844	-8.25797	-8.18868	-8.1749	-8.08309	-7.9622	-7.87009	-7.70307
-7.86882	-7.88794	-7.90325	-7.917	-7.93108	-7.94468	-7.95802	-7.97267	-7.98546	-7.99745	-8.0075	-8.01782	-8.02802	-8.04047	-8.06019	-8.07166	-8.08461	-8.09501	-8.11032	-8.12533	-8.13622	-8.14766	-8.15969	-8.17545	-8.1883	-8.20435	-8.22084	-8.22834	-8.23267	-8.23801	-8.24814	-8.25688	-8.26368	-8.27512	-8.28728	-8.30041	-8.30669	-8.30964	-8.32159	-8.32566	-8.32221	-8.31945	-8.32524	-8.30802	-8.23893	-8.21892	-8.09299	-7.99688	-7.80579	-7.68759
-7.91755	-7.93731	-7.95086	-7.96396	-7.97743	-7.99055	-8.00394	-8.01653	-8.0292	-8.03816	-8.04954	-8.06231	-8.07308	-8.08891	-8.10885	-8.12196	-8.13703	-8.14452	-8.15594	-8.17143	-8.18351	-8.19248	-8.20648	-8.2203	-8.23098	-8.24773	-8.26105	-8.27638	-8.28431	-8.28483	-8.29588	-8.3086	-8.31795	-8.32908	-8.33938	-8.3517	-8.35585	-8.3623	-8.36917	-8.37702	-8.37477	-8.37412	-8.38	-8.36559	-8.29466	-8.26691	-8.12258	-8.00529	-7.81119	-7.69485
-7.96247	-7.98396	-7.99735	-8.01061	-8.02462	-8.03711	-8.0495	-8.0617	-8.07078	-8.08327	-8.09449	-8.10578	-8.11896	-8.13925	-8.15879	-8.17292	-8.18389	-8.19196	-8.20273	-8.21439	-8.22908	-8.24143	-8.25306	-8.2645	-8.27932	-8.29419	-8.30769	-8.32099	-8.33197	-8.33587	-8.35164	-8.35982	-8.36948	-8.37761	-8.38972	-8.40113	-8.41111	-8.41623	-8.42162	-8.42852	-8.42275	-8.42347	-8.43115	-8.43235	-8.35546	-8.29237	-8.17012	-7.94958	-7.83167	-7.70512
-8.01781	-8.0358	-8.0487	-8.06262	-8.07536	-8.0866	-8.09714	-8.10584	-8.11742	-8.1299	-8.142	-8.15317	-8.16729	-8.19225	-8.20679	-8.21864	-8.23267	-8.23756	-8.24664	-8.26221	-8.27654	-8.29248	-8.29867	-8.31181	-8.32606	-8.34037	-8.35143	-8.36442	-8.38098	-8.38917	-8.40104	-8.41261	-8.41605	-8.42963	-8.44002	-8.44978	-8.46044	-8.46882	-8.47147	-8.48008	-8.47886	-8.48132	-8.48397	-8.47366	-8.39251	-8.33705	-8.20484	-7.9859	-7.862	-7.7195
-8.07033	-8.08442	-8.09575	-8.11026	-8.12263	-8.13333	-8.14373	-8.1522	-8.16428	-8.17651	-8.18851	-8.20159	-8.21675	-8.2374	-8.25487	-8.2625	-8.27636	-8.28219	-8.2928	-8.31082	-8.32506	-8.33704	-8.34847	-8.36429	-8.37775	-8.3889	-8.39869	-8.41094	-8.43127	-8.43809	-8.4493	-8.46298	-8.4735	-8.47569	-8.48481	-8.49874	-8.51018	-8.51661	-8.52286	-8.52979	-8.52846	-8.52616	-8.52298	-8.52145	-8.45936	-8.37655	-8.1863	-8.02732	-7.88307	-7.73513
-8.11291	-8.12683	-8.1396	-8.15404	-8.16623	-8.17905	-8.18943	-8.20092	-8.21083	-8.22466	-8.23484	-8.24891	-8.26203	-8.28177	-8.2998	-8.31061	-8.31849	-8.3302	-8.34361	-8.35771	-8.37167	-8.38279	-8.39603	-8.4099	-8.42405	-8.4395	-8.44941	-8.46406	-8.47599	-8.48295	-8.49775	-8.5185	-8.52321	-8.53074	-8.5367	-8.5452	-8.55457	-8.56035	-8.56761	-8.57494	-8.57047	-8.56652	-8.56638	-8.56422	-8.51314	-8.40879	-8.22123	-8.04718	-7.92283	-7.74536
-8.16048	-8.17288	-8.18601	-8.20031	-8.21395	-8.22401	-8.23695	-8.24713	-8.25955	-8.27004	-8.28306	-8.29752	-8.30866	-8.32913	-8.34728	-8.35656	-8.36638	-8.37681	-8.39141	-8.40596	-8.41547	-8.42699	-8.44465	-8.45619	-8.46939	-8.48535	-8.50092	-8.5112	-8.52268	-8.53442	-8.54587	-8.56352	-8.57739	-8.58099	-8.58672	-8.59309	-8.60235	-8.60994	-8.61897	-8.61598	-8.61303	-8.61475	-8.61673	-8.60062	-8.55575	-8.47132	-8.22709	-8.10741	-7.94565	-7.76474
-8.2149	-8.22639	-8.23762	-8.25114	-8.26368	-8.27302	-8.28359	-8.29326	-8.30493	-8.31767	-8.33169	-8.34485	-8.35461	-8.37386	-8.39575	-8.40396	-8.41468	-8.42639	-8.43814	-8.4517	-8.46196	-8.47548	-8.49026	-8.50226	-8.51673	-8.53321	-8.54964	-8.55786	-8.57077	-8.58464	-8.5944	-8.60948	-8.6208	-8.62969	-8.63904	-8.64482	-8.65197	-8.65917	-8.66419	-8.66868	-8.6584	-8.66162	-8.65841	-8.63565	-8.61836	-8.48657	-8.28793	-8.17016	-7.95682	-7.80127
-8.25942	-8.27265	-8.2841	-8.29606	-8.31013	-8.31998	-8.33051	-8.34059	-8.35085	-8.36415	-8.37939	-8.391	-8.4005	-8.4171	-8.4401	-8.45284	-8.46289	-8.47531	-8.48458	-8.49852	-8.50854	-8.52667	-8.53481	-8.5494	-8.56509	-8.58313	-8.59575	-8.60589	-8.6189	-8.63204	-8.64515	-8.65442	-8.66829	-8.68006	-8.69052	-8.69709	-8.70343	-8.70469	-8.71216	-8.7161	-8.70904	-8.709	-8.69857	-8.68613	-8.63527	-8.52053	-8.36673	-8.20989	-7.99587	-7.81286
-8.30421	-8.31829	-8.33079	-8.34201	-8.35713	-8.36633	-8.37586	-8.38654	-8.39806	-8.4131	-8.4245	-8.43634	-8.44813	-8.46046	-8.48498	-8.49727	-8.50784	-8.52344	-8.53121	-8.54266	-8.55514	-8.5721	-8.58249	-8.59233	-8.60261	-8.62554	-8.63996	-8.653	-8.66744	-8.68185	-8.69576	-8.7089	-8.71643	-8.72747	-8.74063	-8.74406	-8.7443	-8.75296	-8.75863	-8.76223	-8.76081	-8.75819	-8.73918	-8.72763	-8.65855	-8.56996	-8.37313	-8.21964	-8.01155	-7.83651
-8.35344	-8.36515	-8.37825	-8.38872	-8.40424	-8.41252	-8.42257	-8.4324	-8.44286	-8.45882	-8.47177	-8.48342	-8.49229	-8.50599	-8.52543	-8.54317	-8.5549	-8.56753	-8.57823	-8.58824	-8.60098	-8.6202	-8.62859	-8.6375	-8.65424	-8.67401	-8.68885	-8.70111	-8.71552	-8.73197	-8.74619	-8.75841	-8.7682	-8.77421	-8.78466	-8.79681	-8.79252	-8.79937	-8.81112	-8.81244	-8.81286	-8.80314	-8.79079	-8.75597	-8.69101	-8.59844	-8.42033	-8.18916	-8.03018	-7.8598
-8.39754	-8.4103	-8.42385	-8.43541	-8.44974	-8.45943	-8.46957	-8.47913	-8.4893	-8.50549	-8.51847	-8.52883	-8.53997	-8.55278	-8.56824	-8.58896	-8.60139	-8.61622	-8.62715	-8.63564	-8.64925	-8.66901	-8.67852	-8.68824	-8.70522	-8.72373	-8.73417	-8.74977	-8.76507	-8.77837	-8.79322	-8.80888	-8.81913	-8.82594	-8.83133	-8.84053	-8.84657	-8.85788	-8.85248	-8.86256	-8.86045	-8.84636	-8.84142	-8.79099	-8.72402	-8.6301	-8.44359	-8.21609	-8.03809	-7.88801
-8.43917	-8.45721	-8.47171	-8.48303	-8.49703	-8.50722	-8.51734	-8.52712	-8.53703	-8.5527	-8.5627	-8.57611	-8.58715	-8.59974	-8.61514	-8.63278	-8.6515	-8.66682	-8.67747	-8.68733	-8.69492	-8.71605	-8.72724	-8.73476	-8.74955	-8.76719	-8.78244	-8.79662	-8.80963	-8.82596	-8.83963	-8.85923	-8.87227	-8.87699	-8.87965	-8.88932	-8.89591	-8.90154	-8.90474	-8.90859	-8.90699	-8.89916	-8.87943	-8.84923	-8.76879	-8.67307	-8.48682	-8.23779	-8.08498	-7.94791
-8.4814	-8.50411	-8.51776	-8.52939	-8.54434	-8.55599	-8.56563	-8.57519	-8.58537	-8.59799	-8.60973	-8.6205	-8.63351	-8.64578	-8.66117	-8.67591	-8.69358	-8.71291	-8.72642	-8.73203	-8.74127	-8.75788	-8.77331	-8.78236	-8.79793	-8.81657	-8.83299	-8.84837	-8.86314	-8.87199	-8.88628	-8.90168	-8.91968	-8.92634	-8.93345	-8.93718	-8.94116	-8.94976	-8.95749	-8.96214	-8.96372	-8.95225	-8.94443	-8.90875	-8.83262	-8.7386	-8.58819	-8.34327	-8.14864	-8.0086
-8.5282	-8.54796	-8.56224	-8.57596	-8.59219	-8.60411	-8.61272	-8.62399	-8.63279	-8.64611	-8.65883	-8.66917	-8.6805	-8.69285	-8.70831	-8.72115	-8.73623	-8.75672	-8.77137	-8.77826	-8.79096	-8.80342	-8.82059	-8.83195	-8.85112	-8.86806	-8.88349	-8.90008	-8.91189	-8.92294	-8.93334	-8.94539	-8.96377	-8.97658	-8.97975	-8.9814	-8.98471	-8.99327	-9.0017	-9.00838	-9.01927	-8.9955	-8.99233	-8.95623	-8.91335	-8.84329	-8.70568	-8.43819	-8.21567	-8.06669
-8.57184	-8.58801	-8.60546	-8.61999	-8.63721	-8.65014	-8.66116	-8.67114	-8.68178	-8.69543	-8.70668	-8.71872	-8.72912	-8.73801	-8.75574	-8.76963	-8.78377	-8.79935	-8.8133	-8.82907	-8.83811	-8.85374	-8.87008	-8.88237	-8.89718	-8.9179	-8.9338	-8.94835	-8.96338	-8.97274	-8.9807	-8.99914	-9.00969	-9.02164	-9.02837	-9.02864	-9.03081	-9.04	-9.05434	-9.06318	-9.05969	-9.0545	-9.04137	-9.00978	-8.99089	-8.91806	-8.78078	-8.50522	-8.29671	-8.12647
-8.61908	-8.63526	-8.65287	-8.66699	-8.68229	-8.6964	-8.70759	-8.71801	-8.72937	-8.74151	-8.75511	-8.76552	-8.7783	-8.78817	-8.80303	-8.81887	-8.83278	-8.84363	-8.85839	-8.87332	-8.88784	-8.90366	-8.91851	-8.93545	-8.94877	-8.9658	-8.98101	-8.99675	-9.01018	-9.01992	-9.03251	-9.0446	-9.05675	-9.06516	-9.07143	-9.07817	-9.08375	-9.0952	-9.10492	-9.11235	-9.10595	-9.0996	-9.0937	-9.06972	-9.03557	-8.99105	-8.85241	-8.62154	-8.37459	-8.15012
-8.66622	-8.6847	-8.70034	-8.71595	-8.73165	-8.74441	-8.75552	-8.76575	-8.77722	-8.78881	-8.80285	-8.81572	-8.82696	-8.83916	-8.85076	-8.86563	-8.88021	-8.89366	-8.90306	-8.91843	-8.93052	-8.946	-8.96232	-8.98024	-8.99638	-9.01368	-9.02564	-9.0396	-9.05619	-9.06567	-9.07914	-9.08906	-9.10071	-9.11067	-9.12227	-9.12526	-9.13536	-9.14027	-9.14839	-9.15463	-9.15277	-9.15155	-9.14462	-9.11921	-9.08899	-9.05487	-8.95266	-8.69997	-8.4002	-8.20885
-8.71153	-8.73123	-8.74821	-8.76377	-8.77934	-8.79414	-8.80587	-8.81594	-8.82747	-8.8388	-8.85462	-8.86668	-8.87938	-8.8925	-8.90254	-8.91444	-8.93022	-8.94311	-8.95497	-8.96853	-8.97537	-8.99103	-9.00566	-9.02118	-9.0354	-9.05631	-9.0711	-9.08133	-9.0999	-9.11369	-9.12453	-9.13645	-9.14851	-9.159	-9.16579	-9.1704	-9.17773	-9.18666	-9.19774	-9.19953	-9.20294	-9.19756	-9.18974	-9.17248	-9.14147	-9.1011	-9.02914	-8.76573	-8.42299	-8.20107
-8.75799	-8.77571	-8.79399	-8.80903	-8.82594	-8.84163	-8.8541	-8.86539	-8.87707	-8.88614	-8.90238	-8.9178	-8.92944	-8.94384	-8.95358	-8.96563	-8.97972	-8.99107	-9.00743	-9.01952	-9.02702	-9.03725	-9.05312	-9.06528	-9.08228	-9.09619	-9.11397	-9.12921	-9.14662	-9.16377	-9.17334	-9.18045	-9.196	-9.20717	-9.21313	-9.21745	-9.22597	-9.23102	-9.24323	-9.25394	-9.25267	-9.24711	-9.24298	-9.22649	-9.1766	-9.14822	-9.08167	-8.78817	-8.38706	-8.21502
-8.80486	-8.82413	-8.84229	-8.85818	-8.87493	-8.88947	-8.90264	-8.91376	-8.92492	-8.93793	-8.94907	-8.96703	-8.98181	-8.99321	-9.00557	-9.0178	-9.03052	-9.04188	-9.05831	-9.07281	-9.07916	-9.09095	-9.10272	-9.11445	-9.12393	-9.13961	-9.15485	-9.17265	-9.19397	-9.21207	-9.21949	-9.2282	-9.24382	-9.25717	-9.26191	-9.26858	-9.27533	-9.28299	-9.29334	-9.30528	-9.29771	-9.30967	-9.29572	-9.28647	-9.22279	-9.18147	-9.11577	-8.65013	-8.38874	-8.2317
-8.85033	-8.86968	-8.88862	-8.90677	-8.92495	-8.93851	-8.95299	-8.96599	-8.97502	-8.9872	-8.99962	-9.01302	-9.03155	-9.04484	-9.05739	-9.07066	-9.08215	-9.09493	-9.10685	-9.12463	-9.13265	-9.14344	-9.15731	-9.16649	-9.17579	-9.19023	-9.20636	-9.22927	-9.24407	-9.26037	-9.26812	-9.28133	-9.29623	-9.30549	-9.31196	-9.31827	-9.32466	-9.33006	-9.33971	-9.34889	-9.35016	-9.36578	-9.34329	-9.33664	-9.2554	-9.21151	-9.0897	-8.70059	-8.40604	-8.27426
-8.90021	-8.91839	-8.94009	-8.95825	-8.97535	-8.99118	-9.00312	-9.01361	-9.02727	-9.03928	-9.05032	-9.06339	-9.07983	-9.09595	-9.10884	-9.12133	-9.13632	-9.14889	-9.15955	-9.17019	-9.18335	-9.19646	-9.21018	-9.22229	-9.23185	-9.24468	-9.25875	-9.27655	-9.29533	-9.30846	-9.31707	-9.32793	-9.33849	-9.34708	-9.35975	-9.37183	-9.37858	-9.38319	-9.3852	-9.39485	-9.4031	-9.41964	-9.40966	-9.38421	-9.32264	-9.23062	-9.06487	-8.73099	-8.43636	-8.31331
-8.95132	-8.97001	-8.99125	-9.00869	-9.02327	-9.03916	-9.05249	-9.06603	-9.07979	-9.09197	-9.10379	-9.11425	-9.12811	-9.14454	-9.15926	-9.17222	-9.18705	-9.19775	-9.21099	-9.22405	-9.23458	-9.24835	-9.26174	-9.27459	-9.28653	-9.30325	-9.3123	-9.32628	-9.33978	-9.35569	-9.36553	-9.37261	-9.38444	-9.3955	-9.4104	-9.42154	-9.42894	-9.43354	-9.4378	-9.44685	-9.45944	-9.47433	-9.48109	-9.42884	-9.39359	-9.25052	-9.08829	-8.74695	-8.51564	-8.34258
-8.99979	-9.01919	-9.04195	-9.059	-9.07484	-9.08952	-9.10315	-9.11636	-9.13076	-9.1419	-9.15567	-9.16996	-9.18363	-9.19548	-9.20893	-9.22809	-9.23778	-9.24978	-9.26366	-9.27429	-9.28357	-9.29496	-9.3094	-9.32711	-9.33651	-9.3533	-9.3626	-9.37492	-9.38446	-9.39723	-9.40525	-9.41908	-9.43385	-9.44619	-9.45864	-9.46797	-9.47188	-9.4798	-9.48149	-9.49046	-9.5052	-9.51942	-9.525	-9.50329	-9.43605	-9.31864	-9.12511	-8.80133	-8.60795	-8.39555
-9.04974	-9.06938	-9.09005	-9.10723	-9.12376	-9.13907	-9.15366	-9.16684	-9.18072	-9.19372	-9.20774	-9.22261	-9.23627	-9.25179	-9.26647	-9.27691	-9.28976	-9.30217	-9.31531	-9.33112	-9.33994	-9.35219	-9.36514	-9.37994	-9.3859	-9.4013	-9.41334	-9.41998	-9.43013	-9.43999	-9.449	-9.46633	-9.48146	-9.49338	-9.50434	-9.51136	-9.51853	-9.52452	-9.53331	-9.54278	-9.54919	-9.5607	-9.56968	-9.57149	-9.50691	-9.38967	-9.24961	-8.91637	-8.73449	-8.52502
-9.09994	-9.12011	-9.1398	-9.1586	-9.17394	-9.1896	-9.20413	-9.21905	-9.23191	-9.24453	-9.25871	-9.27229	-9.28844	-9.30657	-9.31815	-9.32902	-9.34	-9.35093	-9.36565	-9.3846	-9.39409	-9.40348	-9.41754	-9.43114	-9.4384	-9.44921	-9.45518	-9.46522	-9.4805	-9.49135	-9.50176	-9.51263	-9.52913	-9.54103	-9.55126	-9.56417	-9.57247	-9.57511	-9.58098	-9.59137	-9.59832	-9.60713	-9.60575	-9.60807	-9.55899	-9.49159	-9.37235	-9.07815	-8.86458	-8.62464
-9.15447	-9.17377	-9.19344	-9.21029	-9.22694	-9.24186	-9.2556	-9.26901	-9.28287	-9.29576	-9.30959	-9.32361	-9.34156	-9.35857	-9.3724	-9.37714	-9.38737	-9.40435	-9.41634	-9.43119	-9.44058	-9.4522	-9.46326	-9.47639	-9.48513	-9.49862	-9.50282	-9.51502	-9.52839	-9.53931	-9.54894	-9.56295	-9.57378	-9.58639	-9.59635	-9.6028	-9.61256	-9.61905	-9.6284	-9.63407	-9.64164	-9.6505	-9.65383	-9.66143	-9.6164	-9.55669	-9.48838	-9.27554	-8.9764	-8.70562
-9.20064	-9.22047	-9.24197	-9.25814	-9.27447	-9.29019	-9.30514	-9.31802	-9.33344	-9.34797	-9.36028	-9.37552	-9.39295	-9.4067	-9.42139	-9.42892	-9.44116	-9.45551	-9.46782	-9.47998	-9.49339	-9.50453	-9.51451	-9.52621	-9.53671	-9.54492	-9.55461	-9.56568	-9.57674	-9.59068	-9.59765	-9.61144	-9.62457	-9.63706	-9.64603	-9.65151	-9.65857	-9.66835	-9.6742	-9.68078	-9.69144	-9.70245	-9.71	-9.71378	-9.67282	-9.64837	-9.55448	-9.37247	-9.05478	-8.79337
-9.24904	-9.26848	-9.29058	-9.30649	-9.32344	-9.33924	-9.35411	-9.36859	-9.38338	-9.39743	-9.41187	-9.42713	-9.44079	-9.45578	-9.47157	-9.48066	-9.49573	-9.50712	-9.52054	-9.53119	-9.54524	-9.55499	-9.56499	-9.57837	-9.58504	-9.59204	-9.60312	-9.6151	-9.62627	-9.63707	-9.64559	-9.66368	-9.67281	-9.68423	-9.69347	-9.69942	-9.70697	-9.71514	-9.7244	-9.73218	-9.74182	-9.75379	-9.76562	-9.76399	-9.74326	-9.70207	-9.60933	-9.48849	-9.08467	-8.8476
-9.2932	-9.31207	-9.33296	-9.35127	-9.36892	-9.38556	-9.40126	-9.41619	-9.43055	-9.44594	-9.46139	-9.47793	-9.49304	-9.50818	-9.51751	-9.53113	-9.54719	-9.5574	-9.56974	-9.58469	-9.59371	-9.60614	-9.61673	-9.62943	-9.63424	-9.64004	-9.65423	-9.66585	-9.67105	-9.68381	-9.69875	-9.71216	-9.72141	-9.73352	-9.74294	-9.75242	-9.76204	-9.76486	-9.77249	-9.78439	-9.79612	-9.80846	-9.8151	-9.81395	-9.80366	-9.76056	-9.67721	-9.66193	-9.17518	-8.93013
-9.34234	-9.36148	-9.38117	-9.40007	-9.41701	-9.43365	-9.44934	-9.46559	-9.48008	-9.49581	-9.51186	-9.5284	-9.5444	-9.55738	-9.57059	-9.58092	-9.59575	-9.60942	-9.62172	-9.63466	-9.64743	-9.65508	-9.6677	-9.67866	-9.68416	-9.69396	-9.7038	-9.71053	-9.72007	-9.73769	-9.75069	-9.75916	-9.76752	-9.77992	-9.7905	-9.80247	-9.81139	-9.81192	-9.82119	-9.84054	-9.85046	-9.85594	-9.86076	-9.86444	-9.85891	-9.82474	-9.79767	-9.67875	-9.30746	-9.01808
-9.39039	-9.41059	-9.43174	-9.44747	-9.46486	-9.48273	-9.50017	-9.51487	-9.5303	-9.54673	-9.56404	-9.57763	-9.5945	-9.60612	-9.61997	-9.63203	-9.64708	-9.66032	-9.671	-9.68211	-9.69569	-9.7053	-9.71706	-9.7281	-9.73493	-9.73915	-9.74861	-9.76122	-9.77668	-9.7894	-9.79915	-9.81092	-9.8201	-9.83272	-9.84016	-9.85144	-9.85426	-9.85933	-9.87469	-9.88908	-9.8985	-9.90427	-9.91123	-9.91469	-9.9101	-9.89698	-9.86876	-9.74017	-9.54141	-9.09997
-9.43903	-9.45839	-9.47932	-9.49815	-9.51444	-9.53076	-9.5484	-9.56535	-9.5799	-9.59438	-9.61128	-9.62739	-9.64194	-9.65485	-9.67108	-9.68274	-9.69776	-9.71139	-9.71957	-9.73158	-9.74677	-9.75683	-9.76945	-9.77709	-9.78284	-9.78859	-9.79768	-9.81731	-9.82939	-9.83927	-9.85121	-9.8631	-9.87271	-9.88382	-9.89199	-9.89872	-9.90312	-9.91363	-9.92365	-9.9357	-9.94879	-9.95556	-9.96292	-9.96804	-9.97153	-9.97346	-9.94042	-9.87104	-9.57083	-9.25077
-9.48811	-9.50664	-9.52852	-9.54589	-9.56356	-9.58091	-9.59763	-9.61315	-9.62931	-9.64476	-9.66182	-9.67811	-9.69215	-9.70465	-9.71864	-9.73294	-9.74678	-9.75882	-9.77114	-9.78359	-9.79598	-9.80765	-9.81768	-9.8273	-9.83741	-9.84332	-9.85197	-9.86938	-9.88022	-9.8895	-9.90167	-9.91555	-9.92531	-9.9356	-9.94284	-9.95081	-9.95687	-9.96052	-9.97062	-9.98327	-9.99495	-10.0078	-10.0155	-10.0211	-10.03	-10.0297	-10.0097	-9.94361	-9.756	-9.47195
-9.53874	-9.55564	-9.57616	-9.59326	-9.61131	-9.63056	-9.64779	-9.66311	-9.68065	-9.69793	-9.71386	-9.72902	-9.74565	-9.75633	-9.76956	-9.78213	-9.79801	-9.80967	-9.8246	-9.83565	-9.84815	-9.8582	-9.86777	-9.8811	-9.8909	-9.89878	-9.91021	-9.92165	-9.92918	-9.94341	-9.95444	-9.96771	-9.97663	-9.98521	-9.99255	-10.003	-10.0076	-10.0127	-10.0179	-10.0317	-10.0484	-10.057	-10.0704	-10.0735	-10.095	-10.0877	-10.0648	-9.98267	-9.92802	-9.67831
-9.59056	-9.60647	-9.62502	-9.64398	-9.66336	-9.68122	-9.69866	-9.71414	-9.73084	-9.7481	-9.76527	-9.78138	-9.7952	-9.81136	-9.82357	-9.83436	-9.84651	-9.86307	-9.87175	-9.8844	-9.90021	-9.90626	-9.91968	-9.93073	-9.93835	-9.95339	-9.96335	-9.96893	-9.97426	-9.99005	-10.0019	-10.0131	-10.025	-10.0345	-10.0453	-10.0576	-10.0646	-10.0725	-10.0807	-10.0881	-10.1015	-10.1143	-10.124	-10.1295	-10.1489	-10.1499	-10.1226	-10.0572	-9.98792	-9.76483
-9.63567	-9.65178	-9.67292	-9.69128	-9.71028	-9.72881	-9.74613	-9.76418	-9.78136	-9.79873	-9.81657	-9.83304	-9.8494	-9.86202	-9.87658	-9.88871	-9.89852	-9.91278	-9.9255	-9.93497	-9.94657	-9.957	-9.97051	-9.98386	-9.99118	-10.0014	-10.0138	-10.0222	-10.0292	-10.0383	-10.0481	-10.0613	-10.0776	-10.0876	-10.0976	-10.1076	-10.1145	-10.1221	-10.1322	-10.1395	-10.1483	-10.1622	-10.1746	-10.1861	-10.2107	-10.2159	-10.1736	-10.138	-10.0408	-9.81483
-9.68605	-9.69941	-9.72207	-9.74073	-9.75928	-9.77747	-9.79591	-9.81335	-9.83115	-9.85106	-9.86672	-9.88474	-9.89968	-9.91113	-9.92668	-9.93929	-9.94981	-9.96183	-9.97778	-9.99057	-9.99957	-10.0081	-10.0195	-10.0297	-10.0414	-10.0493	-10.0637	-10.0705	-10.0809	-10.0879	-10.0995	-10.1138	-10.1266	-10.1368	-10.1489	-10.1573	-10.1654	-10.1741	-10.1838	-10.1958	-10.2071	-10.2182	-10.2276	-10.246	-10.2769	-10.2742	-10.2341	-10.208	-10.1057	-9.86945
-9.73271	-9.74939	-9.77106	-9.78982	-9.80858	-9.82697	-9.84454	-9.86236	-9.88124	-9.89856	-9.91681	-9.93339	-9.94944	-9.96269	-9.97879	-9.98669	-9.99658	-10.0121	-10.0242	-10.0356	-10.0488	-10.0596	-10.0708	-10.0806	-10.0926	-10.0984	-10.1128	-10.1241	-10.1343	-10.1502	-10.1577	-10.1704	-10.1827	-10.1892	-10.2003	-10.2124	-10.2186	-10.2264	-10.2378	-10.2507	-10.2627	-10.2702	-10.2817	-10.2952	-10.3282	-10.3232	-10.2848	-10.2761	-10.2018	-9.92233
-9.78456	-9.80143	-9.82144	-9.83869	-9.85705	-9.87543	-9.89473	-9.91192	-9.93018	-9.94655	-9.96399	-9.98312	-10.0006	-10.0135	-10.0286	-10.04	-10.0491	-10.064	-10.0769	-10.0875	-10.0994	-10.1123	-10.1241	-10.136	-10.1446	-10.1497	-10.1655	-10.1813	-10.1947	-10.205	-10.2114	-10.2211	-10.2326	-10.2423	-10.2561	-10.2679	-10.2788	-10.2896	-10.2929	-10.3025	-10.3118	-10.3192	-10.3272	-10.3459	-10.3778	-10.3665	-10.3453	-10.3197	-10.2982	-10.0024
-9.83538	-9.85304	-9.86956	-9.88851	-9.90748	-9.92568	-9.94366	-9.96144	-9.97958	-9.9962	-10.0137	-10.0302	-10.0479	-10.0634	-10.0764	-10.0894	-10.1002	-10.1138	-10.1273	-10.1379	-10.1484	-10.1616	-10.1737	-10.1857	-10.1974	-10.2041	-10.2179	-10.2323	-10.2475	-10.2568	-10.2637	-10.2734	-10.2827	-10.3001	-10.3107	-10.3208	-10.3304	-10.3392	-10.348	-10.3598	-10.3621	-10.3701	-10.3764	-10.3988	-10.4175	-10.4211	-10.4023	-10.3865	-10.3682	-10.0725
-9.8885	-9.90423	-9.92193	-9.93825	-9.95708	-9.97584	-9.99405	-10.0123	-10.031	-10.0461	-10.0633	-10.0798	-10.0983	-10.1141	-10.125	-10.1381	-10.1495	-10.1682	-10.178	-10.1878	-10.2026	-10.214	-10.2235	-10.2419	-10.2536	-10.259	-10.2739	-10.2879	-10.3009	-10.3129	-10.3202	-10.3323	-10.3469	-10.355	-10.3603	-10.3693	-10.3796	-10.3875	-10.4024	-10.4096	-10.4191	-10.4217	-10.4326	-10.455	-10.4619	-10.4727	-10.4696	-10.445	-10.4017	-10.1379
-9.93573	-9.95423	-9.97049	-9.98695	-10.0064	-10.0254	-10.0457	-10.0647	-10.0811	-10.0968	-10.1128	-10.1281	-10.1474	-10.1631	-10.1761	-10.1895	-10.2021	-10.2184	-10.2247	-10.2352	-10.2476	-10.2632	-10.2817	-10.2921	-10.3068	-10.3172	-10.3305	-10.3407	-10.3535	-10.3696	-10.3804	-10.3938	-10.4055	-10.4088	-10.4181	-10.4262	-10.4359	-10.4489	-10.4533	-10.4581	-10.4669	-10.4789	-10.4904	-10.5088	-10.5203	-10.5336	-10.5305	-10.4967	-10.4466	-10.2466
-9.98392	-9.99923	-10.0174	-10.0357	-10.0553	-10.0752	-10.0945	-10.1133	-10.1296	-10.1459	-10.1624	-10.1787	-10.1952	-10.2121	-10.2297	-10.2397	-10.2538	-10.2654	-10.2752	-10.2866	-10.3001	-10.3173	-10.3321	-10.3488	-10.3579	-10.3722	-10.3819	-10.3992	-10.4135	-10.4252	-10.4389	-10.4477	-10.4545	-10.4635	-10.4722	-10.4813	-10.4939	-10.5069	-10.5136	-10.5156	-10.5241	-10.5314	-10.5485	-10.5625	-10.5766	-10.5797	-10.5911	-10.5429	-10.4728	-10.3365
-10.0297	-10.0493	-10.0659	-10.0846	-10.104	-10.1243	-10.1434	-10.1595	-10.1776	-10.1936	-10.2106	-10.2296	-10.2458	-10.2582	-10.2748	-10.2911	-10.302	-10.3135	-10.3233	-10.3388	-10.3552	-10.3715	-10.3855	-10.3961	-10.4072	-10.4243	-10.4367	-10.4555	-10.467	-10.4784	-10.4889	-10.5	-10.5056	-10.5156	-10.528	-10.5434	-10.5488	-10.559	-10.5686	-10.5765	-10.582	-10.5873	-10.6027	-10.6218	-10.6262	-10.6407	-10.6613	-10.5988	-10.5229	-10.3818
-10.0797	-10.0978	-10.115	-10.1338	-10.1531	-10.1721	-10.1926	-10.2109	-10.228	-10.2449	-10.2616	-10.2793	-10.2957	-10.3087	-10.3239	-10.3373	-10.3559	-10.3632	-10.3771	-10.3911	-10.4101	-10.4217	-10.4327	-10.4463	-10.4629	-10.4769	-10.4925	-10.5072	-10.5205	-10.5346	-10.5394	-10.553	-10.5648	-10.5728	-10.5846	-10.5982	-10.6049	-10.6178	-10.6247	-10.6314	-10.6436	-10.6493	-10.6617	-10.6731	-10.6906	-10.7123	-10.7067	-10.6607	-10.5589	-10.4064
-10.1261	-10.1437	-10.163	-10.182	-10.2031	-10.221	-10.2404	-10.2592	-10.2786	-10.2962	-10.3132	-10.3289	-10.3432	-10.3572	-10.3736	-10.3858	-10.4014	-10.4172	-10.4293	-10.4453	-10.4617	-10.4712	-10.4827	-10.4991	-10.515	-10.5289	-10.5443	-10.5574	-10.5685	-10.5809	-10.5947	-10.608	-10.6192	-10.6293	-10.6413	-10.6482	-10.6583	-10.6697	-10.6758	-10.6879	-10.7006	-10.7076	-10.7253	-10.7478	-10.7685	-10.779	-10.7591	-10.7064	-10.6132	-10.3195
-10.1743	-10.1913	-10.2111	-10.2307	-10.2502	-10.2697	-10.2895	-10.3099	-10.3267	-10.3445	-10.3616	-10.3769	-10.3919	-10.4081	-10.4211	-10.4375	-10.4503	-10.4651	-10.4791	-10.4934	-10.5056	-10.5183	-10.531	-10.5475	-10.5629	-10.5782	-10.5918	-10.6037	-10.6146	-10.6273	-10.6433	-10.6643	-10.6751	-10.6872	-10.6939	-10.6972	-10.704	-10.7191	-10.7281	-10.7429	-10.7491	-10.7667	-10.7921	-10.8161	-10.8376	-10.8356	-10.8048	-10.7567	-10.6562	-10.2684
-10.222	-10.2388	-10.2596	-10.2806	-10.2996	-10.318	-10.3377	-10.3574	-10.3782	-10.3954	-10.4098	-10.4263	-10.4417	-10.4562	-10.4722	-10.4869	-10.4994	-10.5133	-10.5314	-10.5487	-10.5596	-10.569	-10.5835	-10.598	-10.613	-10.6306	-10.6424	-10.6558	-10.6653	-10.6792	-10.7006	-10.7168	-10.7267	-10.7373	-10.7477	-10.7553	-10.7657	-10.7768	-10.7881	-10.7969	-10.8112	-10.835	-10.8588	-10.8801	-10.9016	-10.8889	-10.8522	-10.7901	-10.674	-10.4448
-10.2711	-10.2877	-10.3115	-10.3327	-10.3498	-10.369	-10.3884	-10.4068	-10.4265	-10.4438	-10.4596	-10.4753	-10.4929	-10.5068	-10.5238	-10.5349	-10.5544	-10.5676	-10.5841	-10.6006	-10.6103	-10.6222	-10.6371	-10.6506	-10.6611	-10.6797	-10.693	-10.7099	-10.7199	-10.7393	-10.7502	-10.7659	-10.7794	-10.7944	-10.8009	-10.8091	-10.8209	-10.8351	-10.8443	-10.8542	-10.87	-10.898	-10.9273	-10.943	-10.9614	-10.927	-10.9043	-10.8633	-10.7169	-10.586
-10.3236	-10.3363	-10.3598	-10.3814	-10.4008	-10.4198	-10.4391	-10.456	-10.4755	-10.4932	-10.5107	-10.5261	-10.5413	-10.558	-10.5744	-10.5868	-10.6073	-10.6238	-10.636	-10.6535	-10.6632	-10.6759	-10.6883	-10.7048	-10.7151	-10.7314	-10.747	-10.7629	-10.7784	-10.7896	-10.8047	-10.8209	-10.8331	-10.8476	-10.8538	-10.865	-10.8791	-10.8912	-10.895	-10.9088	-10.9303	-10.9693	-10.9913	-11.0036	-11.0234	-10.9888	-10.9419	-10.9164	-10.7844	-10.6526
-10.3684	-10.386	-10.4112	-10.4332	-10.4521	-10.4713	-10.4895	-10.5092	-10.5266	-10.5441	-10.56	-10.5759	-10.5947	-10.61	-10.6225	-10.6373	-10.6561	-10.6758	-10.6895	-10.703	-10.7176	-10.7283	-10.7403	-10.7543	-10.768	-10.7868	-10.8058	-10.8202	-10.8313	-10.8398	-10.8598	-10.8769	-10.8865	-10.896	-10.9064	-10.9194	-10.9322	-10.943	-10.9533	-10.9631	-10.995	-11.0308	-11.0489	-11.067	-11.0639	-11.0462	-10.986	-10.99	-10.8128	-10.6813
-10.4159	-10.4352	-10.46	-10.4817	-10.5012	-10.521	-10.539	-10.5588	-10.5772	-10.5955	-10.6108	-10.6267	-10.6447	-10.6582	-10.6751	-10.6884	-10.7055	-10.7213	-10.7377	-10.7534	-10.7694	-10.7795	-10.7909	-10.8082	-10.8229	-10.8445	-10.8642	-10.8778	-10.8818	-10.8954	-10.9137	-10.9342	-10.9428	-10.9522	-10.9601	-10.9746	-10.9901	-10.997	-11.006	-11.021	-11.0611	-11.0866	-11.1038	-11.1258	-11.1187	-11.1044	-11.0365	-11.0705	-10.8924	-10.7143
-10.4661	-10.4835	-10.5079	-10.5298	-10.5496	-10.5687	-10.5881	-10.6079	-10.6268	-10.6463	-10.6625	-10.6782	-10.6926	-10.7108	-10.7264	-10.7407	-10.757	-10.7736	-10.79	-10.8093	-10.8241	-10.8343	-10.8499	-10.8637	-10.8803	-10.9006	-10.9173	-10.9253	-10.9374	-10.9513	-10.9689	-10.989	-10.9972	-11.0094	-11.0201	-11.0346	-11.0465	-11.0543	-11.0646	-11.081	-11.1208	-11.1508	-11.164	-11.1674	-11.1794	-11.1693	-11.119	-11.1826	-10.9739	-10.8373
-10.5146	-10.5318	-10.5558	-10.5787	-10.599	-10.6181	-10.6385	-10.6568	-10.6753	-10.6943	-10.7104	-10.7263	-10.745	-10.7614	-10.7785	-10.7896	-10.8067	-10.826	-10.8423	-10.8608	-10.8767	-10.8891	-10.906	-10.9173	-10.9339	-10.9516	-10.9667	-10.9772	-10.9944	-11.0109	-11.0271	-11.0405	-11.0504	-11.0647	-11.0744	-11.0908	-11.1002	-11.1154	-11.1278	-11.1447	-11.1814	-11.1998	-11.2238	-11.2175	-11.2598	-11.2539	-11.2049	-11.2874	-11.0595	-10.8797
-10.567	-10.5823	-10.6066	-10.6289	-10.6499	-10.6689	-10.6873	-10.7055	-10.7243	-10.7429	-10.7582	-10.7773	-10.7972	-10.8137	-10.8302	-10.8399	-10.8602	-10.8805	-10.8941	-10.9143	-10.9299	-10.9465	-10.9602	-10.9765	-10.987	-11.0053	-11.0189	-11.0296	-11.046	-11.0636	-11.081	-11.0974	-11.108	-11.122	-11.1292	-11.1435	-11.1582	-11.1697	-11.1822	-11.2065	-11.2424	-11.2538	-11.2751	-11.2957	-11.341	-11.3206	-11.2711	-11.3698	-11.1158	-10.938
-10.6173	-10.6321	-10.6581	-10.6788	-10.6992	-10.7181	-10.7364	-10.7564	-10.7742	-10.7915	-10.8085	-10.8294	-10.8481	-10.8664	-10.8809	-10.8922	-10.9107	-10.9307	-10.9463	-10.9663	-10.9865	-11.0023	-11.0153	-11.0276	-11.0406	-11.0606	-11.0688	-11.0882	-11.1012	-11.1182	-11.1325	-11.1482	-11.1584	-11.175	-11.1831	-11.199	-11.2164	-11.2271	-11.2349	-11.2604	-11.3012	-11.3125	-11.3424	-11.3701	-11.4189	-11.4035	-11.3145	-11.4084	-11.242	-10.9556
-10.6686	-10.6848	-10.7071	-10.7271	-10.7484	-10.7681	-10.7869	-10.8066	-10.8237	-10.8415	-10.8608	-10.8811	-10.9004	-10.92	-10.9322	-10.9432	-10.9608	-10.9807	-10.9946	-11.0114	-11.0387	-11.056	-11.068	-11.0791	-11.0881	-11.1115	-11.1276	-11.1441	-11.156	-11.1725	-11.1853	-11.1988	-11.2088	-11.2286	-11.2427	-11.2512	-11.2676	-11.2868	-11.2932	-11.3192	-11.3564	-11.3658	-11.43	-11.4384	-11.4755	-11.4958	-11.3885	-11.457	-11.3219	-10.3045
-10.7166	-10.7356	-10.7547	-10.7759	-10.7974	-10.8173	-10.8378	-10.8575	-10.8768	-10.8944	-10.9115	-10.9309	-10.9533	-10.9705	-10.9806	-10.996	-11.0121	-11.0313	-11.0467	-11.067	-11.0918	-11.1067	-11.1185	-11.1284	-11.1426	-11.1642	-11.1823	-11.1949	-11.2007	-11.222	-11.2366	-11.2534	-11.2679	-11.2782	-11.2918	-11.3082	-11.3222	-11.3365	-11.3467	-11.3678	-11.4076	-11.4429	-11.4878	-11.5031	-11.5243	-11.5706	-11.4939	-11.475	-11.3184	-9.87841
-10.7699	-10.7876	-10.8069	-10.8286	-10.8494	-10.8698	-10.8899	-10.9099	-10.9298	-10.9467	-10.9679	-10.986	-11.0037	-11.0187	-11.0349	-11.0514	-11.0633	-11.0835	-11.1024	-11.1221	-11.1401	-11.1586	-11.1742	-11.1844	-11.1964	-11.2172	-11.2287	-11.243	-11.2573	-11.267	-11.2871	-11.3119	-11.3239	-11.3284	-11.3434	-11.3642	-11.3787	-11.3867	-11.3939	-11.4127	-11.4469	-11.5207	-11.5635	-11.5519	-11.5933	-11.6119	-11.6042	-11.4314	-11.366	-10.1161
-10.8254	-10.8418	-10.8579	-10.8786	-10.8998	-10.9202	-10.9412	-10.9617	-10.9819	-11.0002	-11.0193	-11.0374	-11.0537	-11.0686	-11.0854	-11.102	-11.1183	-11.1339	-11.1552	-11.1768	-11.1906	-11.2072	-11.2251	-11.2359	-11.2493	-11.264	-11.2802	-11.2918	-11.3078	-11.3225	-11.3403	-11.3601	-11.3693	-11.3841	-11.3985	-11.4091	-11.4299	-11.4326	-11.4455	-11.4475	-11.5135	-11.5794	-11.6149	-11.6219	-11.6447	-11.6702	-11.6279	-11.4878	-11.4333	-11.1981
-10.8737	-10.894	-10.9097	-10.9287	-10.9497	-10.9712	-10.9913	-11.0121	-11.0326	-11.0517	-11.0703	-11.0873	-11.1029	-11.1201	-11.1382	-11.1566	-11.1721	-11.1871	-11.2102	-11.2302	-11.2443	-11.2571	-11.2697	-11.288	-11.2993	-11.3168	-11.3266	-11.3461	-11.3627	-11.3755	-11.3931	-11.4039	-11.4208	-11.4311	-11.4513	-11.4649	-11.479	-11.4851	-11.4869	-11.5023	-11.5916	-11.6449	-11.6677	-11.6895	-11.69	-11.689	-11.6776	-11.6719	-11.4867	-11.2802
-10.9208	-10.9419	-10.9597	-10.9796	-10.9998	-11.0217	-11.0433	-11.0641	-11.0834	-11.1015	-11.1193	-11.1369	-11.1548	-11.1746	-11.1894	-11.207	-11.2234	-11.2397	-11.2581	-11.2807	-11.2921	-11.3097	-11.3201	-11.3315	-11.3505	-11.3671	-11.3821	-11.398	-11.4155	-11.4317	-11.4433	-11.4615	-11.4761	-11.4856	-11.5003	-11.5143	-11.5322	-11.5364	-11.5329	-11.579	-11.6465	-11.7062	-11.7287	-11.7583	-11.7454	-11.7495	-11.764	-11.7073	-11.7136	-10.3694
-10.9766	-10.9965	-11.0144	-11.0318	-11.0521	-11.0726	-11.0942	-11.116	-11.1341	-11.1525	-11.1704	-11.1881	-11.2065	-11.2246	-11.2395	-11.2578	-11.274	-11.291	-11.3097	-11.3296	-11.343	-11.3595	-11.3655	-11.3826	-11.393	-11.4119	-11.4341	-11.4545	-11.473	-11.4903	-11.5007	-11.514	-11.5258	-11.5349	-11.5492	-11.5684	-11.5836	-11.579	-11.6106	-11.6482	-11.7208	-11.7575	-11.8022	-11.8187	-11.7948	-11.8009	-11.8206	-11.7453	-11.7124	-10.6148
-11.0301	-11.0504	-11.0685	-11.0845	-11.1037	-11.1236	-11.1451	-11.1666	-11.1863	-11.2037	-11.2222	-11.2391	-11.2573	-11.2752	-11.2918	-11.3104	-11.3271	-11.3408	-11.3613	-11.3809	-11.3923	-11.407	-11.4177	-11.4337	-11.4471	-11.4618	-11.4821	-11.4989	-11.5222	-11.5393	-11.5545	-11.5709	-11.5825	-11.5902	-11.6029	-11.6192	-11.6294	-11.6315	-11.6592	-11.7199	-11.8043	-11.8255	-11.8626	-11.8683	-11.8701	-11.8694	-11.8383	-11.7703	-11.6118	-9.88918
-11.0766	-11.0985	-11.1181	-11.1365	-11.157	-11.1768	-11.1974	-11.2177	-11.2371	-11.2559	-11.2738	-11.2888	-11.3096	-11.3275	-11.3443	-11.3623	-11.3794	-11.3957	-11.4145	-11.4334	-11.4432	-11.4569	-11.4681	-11.4835	-11.4997	-11.5177	-11.5323	-11.548	-11.5659	-11.5877	-11.5995	-11.6123	-11.6282	-11.6401	-11.6577	-11.6707	-11.6618	-11.6976	-11.7049	-11.7932	-11.8711	-11.9024	-11.923	-11.891	-11.9266	-11.9044	-11.8953	-11.723	-10.9423	-9.81953
-11.1279	-11.1485	-11.1679	-11.1879	-11.2091	-11.2292	-11.2508	-11.2712	-11.2893	-11.3078	-11.3257	-11.3429	-11.3612	-11.3787	-11.3959	-11.4143	-11.4314	-11.4486	-11.467	-11.4877	-11.4923	-11.5033	-11.5149	-11.5349	-11.5533	-11.568	-11.5826	-11.6045	-11.617	-11.6359	-11.6498	-11.6608	-11.6751	-11.6897	-11.7087	-11.7283	-11.7198	-11.7565	-11.7666	-11.862	-11.9328	-11.9654	-11.993	-11.9167	-11.9518	-11.9859	-11.9218	-11.6061	-10.3616	-9.67333
-11.1795	-11.202	-11.2214	-11.2395	-11.2601	-11.2801	-11.3004	-11.3221	-11.3434	-11.361	-11.3783	-11.3949	-11.4123	-11.4319	-11.4473	-11.4674	-11.4827	-11.5014	-11.5213	-11.5385	-11.5434	-11.5532	-11.5678	-11.5868	-11.6018	-11.6149	-11.6349	-11.6559	-11.6776	-11.697	-11.7035	-11.7172	-11.7292	-11.7487	-11.7642	-11.7788	-11.777	-11.7983	-11.8366	-11.9174	-11.9822	-12.016	-12.0535	-11.967	-12.0069	-12.0504	-11.949	-11.6677	-9.94284	-9.60469
-11.2282	-11.2491	-11.2684	-11.2869	-11.3081	-11.33	-11.3511	-11.3746	-11.3932	-11.412	-11.4315	-11.4479	-11.469	-11.4843	-11.5002	-11.5195	-11.534	-11.5527	-11.5686	-11.5888	-11.5929	-11.6008	-11.6193	-11.6416	-11.6525	-11.6644	-11.6832	-11.7025	-11.7205	-11.7455	-11.7561	-11.7732	-11.7882	-11.8023	-11.8172	-11.8288	-11.8342	-11.8497	-11.9019	-11.9638	-12.0296	-12.0716	-12.0909	-12.0147	-12.1118	-12.0611	-11.9888	-11.5656	-9.86363	-9.53304
-11.2844	-11.3006	-11.3207	-11.3392	-11.36	-11.3816	-11.4041	-11.425	-11.4454	-11.466	-11.4843	-11.5023	-11.5203	-11.5392	-11.5572	-11.5743	-11.5895	-11.6044	-11.6201	-11.638	-11.6445	-11.6553	-11.6762	-11.6934	-11.7053	-11.7203	-11.7394	-11.7582	-11.7758	-11.7942	-11.8143	-11.8274	-11.8405	-11.8533	-11.8659	-11.8679	-11.8754	-11.9111	-11.9603	-12.0164	-12.0813	-12.121	-12.1283	-12.1129	-12.1611	-12.085	-12.0324	-11.4907	-9.79329	-9.47761
-11.3352	-11.3526	-11.3722	-11.3912	-11.4124	-11.4337	-11.4542	-11.4758	-11.4948	-11.5157	-11.5357	-11.5529	-11.571	-11.5918	-11.6115	-11.6277	-11.6415	-11.6563	-11.6719	-11.6866	-11.6973	-11.7086	-11.7261	-11.7461	-11.7621	-11.7779	-11.7936	-11.8108	-11.828	-11.852	-11.8644	-11.8758	-11.89	-11.9076	-11.9186	-11.9166	-11.9302	-11.9743	-12.0155	-12.0725	-12.1432	-12.1789	-12.2	-12.1978	-12.1665	-12.1277	-12.131	-11.7085	-9.7587	-9.45934
-11.3863	-11.4058	-11.4242	-11.4431	-11.4646	-11.4851	-11.5077	-11.5273	-11.5468	-11.5675	-11.59	-11.6077	-11.6256	-11.6482	-11.6669	-11.6832	-11.6958	-11.7097	-11.7238	-11.7378	-11.7489	-11.7605	-11.7784	-11.7979	-11.8179	-11.8308	-11.8463	-11.8624	-11.8861	-11.9041	-11.9173	-11.9253	-11.9386	-11.958	-11.97	-11.9705	-11.9854	-12.0305	-12.0698	-12.1231	-12.2009	-12.2358	-12.2737	-12.2816	-12.1369	-12.1823	-12.1679	-11.7843	-9.69888	-9.47505
-11.4403	-11.4595	-11.4751	-11.4967	-11.5177	-11.5387	-11.5588	-11.5791	-11.5989	-11.619	-11.6407	-11.659	-11.6779	-11.6987	-11.717	-11.733	-11.7474	-11.7576	-11.773	-11.7861	-11.7959	-11.813	-11.8246	-11.8498	-11.8702	-11.8821	-11.8967	-11.9211	-11.9405	-11.9539	-11.9644	-11.9785	-11.9976	-12.0058	-12.0213	-12.0276	-12.0444	-12.0837	-12.1185	-12.171	-12.2487	-12.2795	-12.3533	-12.3391	-12.1987	-12.1934	-12.1158	-11.4656	-9.60119	-9.41985
-11.4934	-11.5096	-11.5273	-11.5482	-11.5685	-11.589	-11.6102	-11.6307	-11.6504	-11.67	-11.6883	-11.7084	-11.7289	-11.7495	-11.7665	-11.7826	-11.7946	-11.8094	-11.8261	-11.8371	-11.845	-11.8637	-11.8814	-11.8981	-11.916	-11.9317	-11.9512	-11.9745	-11.9907	-12.0063	-12.02	-12.0371	-12.0414	-12.0612	-12.0816	-12.0909	-12.0993	-12.1451	-12.1681	-12.2305	-12.2797	-12.3325	-12.4201	-12.3943	-12.2765	-12.1415	-11.8092	-11.1799	-9.62561	-9.377
-11.5428	-11.56	-11.5784	-11.5977	-11.6155	-11.6365	-11.6575	-11.6768	-11.6976	-11.7158	-11.7351	-11.7551	-11.7759	-11.7946	-11.8158	-11.8338	-11.8464	-11.8619	-11.88	-11.8954	-11.9062	-11.9198	-11.9338	-11.9513	-11.9671	-11.9873	-12.0094	-12.0239	-12.0453	-12.0584	-12.0737	-12.0895	-12.098	-12.1172	-12.1344	-12.1554	-12.1624	-12.2045	-12.2232	-12.2928	-12.3145	-12.3809	-12.4892	-12.4806	-12.3968	-11.7193	-11.7659	-9.89046	-9.7369	-9.36855
-11.5941	-11.6099	-11.6273	-11.6465	-11.6657	-11.6868	-11.7084	-11.7261	-11.747	-11.7662	-11.787	-11.806	-11.8239	-11.8404	-11.8616	-11.8822	-11.8987	-11.9157	-11.9352	-11.9511	-11.9656	-11.9742	-11.9849	-12.0026	-12.0211	-12.0367	-12.0646	-12.0851	-12.0965	-12.114	-12.1309	-12.1413	-12.1565	-12.1687	-12.1879	-12.208	-12.2195	-12.248	-12.2797	-12.3322	-12.3698	-12.4431	-12.5494	-12.5281	-12.1803	-11.9071	-10.1298	-9.89552	-9.67964	-9.34043
-11.6467	-11.6595	-11.6752	-11.6953	-11.7158	-11.7355	-11.7578	-11.7777	-11.798	-11.8177	-11.8359	-11.8552	-11.8753	-11.8957	-11.9111	-11.9253	-11.9462	-11.9667	-11.9843	-12.0011	-12.0161	-12.0244	-12.0372	-12.0547	-12.0713	-12.0948	-12.1169	-12.1388	-12.1481	-12.1616	-12.1846	-12.19	-12.2096	-12.2248	-12.2428	-12.2614	-12.2835	-12.3002	-12.3501	-12.3637	-12.4656	-12.4879	-12.5588	-12.4523	-12.1201	-12.0742	-10.1269	-9.89139	-9.58493	-9.32213
-11.6995	-11.7112	-11.7285	-11.747	-11.7668	-11.7874	-11.8084	-11.8296	-11.8498	-11.8676	-11.8852	-11.9064	-11.926	-11.9481	-11.9642	-11.9766	-11.9918	-12.0121	-12.0342	-12.0522	-12.0672	-12.0826	-12.0959	-12.1112	-12.1243	-12.1528	-12.173	-12.1875	-12.2056	-12.2171	-12.2324	-12.2433	-12.259	-12.2812	-12.2972	-12.3148	-12.3416	-12.3657	-12.3931	-12.4653	-12.5039	-12.5217	-12.5138	-12.3427	-12.2866	-12.2275	-10.2822	-9.86005	-9.5464	-9.23338
-11.7476	-11.7604	-11.7775	-11.797	-11.8163	-11.8378	-11.8587	-11.8788	-11.9019	-11.9161	-11.936	-11.9573	-11.9782	-11.9979	-12.0177	-12.0292	-12.0428	-12.0601	-12.0812	-12.1053	-12.1208	-12.1386	-12.1536	-12.1672	-12.1844	-12.2063	-12.2254	-12.2368	-12.2542	-12.2743	-12.2783	-12.297	-12.3182	-12.3343	-12.354	-12.3745	-12.3992	-12.4356	-12.4859	-12.5241	-12.5369	-12.5457	-12.5032	-12.3703	-12.3564	-12.0908	-10.1907	-9.83781	-9.4951	-9.18747
-11.8025	-11.8138	-11.8304	-11.8498	-11.8689	-11.8885	-11.9103	-11.93	-11.9495	-11.969	-11.9875	-12.0092	-12.0303	-12.0515	-12.0661	-12.0782	-12.0963	-12.1124	-12.1327	-12.1523	-12.1753	-12.1921	-12.2113	-12.2211	-12.2415	-12.2631	-12.2777	-12.2901	-12.3092	-12.3278	-12.3335	-12.3512	-12.3723	-12.3934	-12.4081	-12.4334	-12.4637	-12.5097	-12.5482	-12.5632	-12.5952	-12.5658	-12.4441	-12.4959	-12.2438	-11.0789	-10.0496	-9.82562	-9.4627	-9.15797
-11.8559	-11.8666	-11.8831	-11.9012	-11.9215	-11.9417	-11.9627	-11.9818	-11.998	-12.0209	-12.0416	-12.0604	-12.0838	-12.1007	-12.1173	-12.1278	-12.1469	-12.1683	-12.1885	-12.2018	-12.223	-12.2441	-12.2637	-12.2822	-12.297	-12.3185	-12.3338	-12.3536	-12.3723	-12.3857	-12.3842	-12.3971	-12.4129	-12.438	-12.4582	-12.4736	-12.5137	-12.5689	-12.5922	-12.5908	-12.6843	-12.6515	-12.3786	-12.3974	-11.5589	-10.196	-10.0012	-9.73849	-9.42177	-9.14645
-11.9146	-11.9234	-11.938	-11.956	-11.9764	-11.9962	-12.0182	-12.0386	-12.0536	-12.0735	-12.0927	-12.113	-12.1336	-12.1528	-12.1708	-12.1812	-12.2015	-12.2189	-12.2374	-12.2543	-12.2722	-12.2989	-12.3176	-12.3388	-12.3552	-12.3811	-12.3941	-12.408	-12.4297	-12.4362	-12.4403	-12.4497	-12.4668	-12.4826	-12.5031	-12.5331	-12.5839	-12.6195	-12.6399	-12.6696	-12.738	-12.6962	-12.3975	-12.1685	-11.2555	-10.1764	-9.91319	-9.61123	-9.34476	-9.05585
-11.9643	-11.9764	-11.9893	-12.0074	-12.0288	-12.0531	-12.0743	-12.0899	-12.1066	-12.1225	-12.1438	-12.1639	-12.1852	-12.2055	-12.2231	-12.2388	-12.2535	-12.2717	-12.2862	-12.3006	-12.3185	-12.3443	-12.3716	-12.3886	-12.4129	-12.4364	-12.4473	-12.4609	-12.4779	-12.4928	-12.4949	-12.5078	-12.5202	-12.5308	-12.5507	-12.5873	-12.6424	-12.6691	-12.685	-12.7487	-12.7808	-12.7391	-12.3362	-11.9306	-10.4248	-10.1198	-9.89987	-9.56707	-9.20495	-9.02041
-12.0157	-12.0279	-12.0408	-12.059	-12.0815	-12.1019	-12.1235	-12.1418	-12.1617	-12.1764	-12.1953	-12.2172	-12.2352	-12.2553	-12.2762	-12.2905	-12.3051	-12.3215	-12.3376	-12.3519	-12.3685	-12.3935	-12.4202	-12.446	-12.4666	-12.4871	-12.5024	-12.517	-12.5389	-12.5499	-12.549	-12.5609	-12.5791	-12.5972	-12.6192	-12.6451	-12.677	-12.7218	-12.7461	-12.8179	-12.8222	-12.7485	-12.3837	-11.3697	-10.417	-10.1046	-9.9295	-9.60041	-9.26167	-9.00806
-12.0657	-12.0796	-12.0925	-12.112	-12.1319	-12.1547	-12.1766	-12.1929	-12.2112	-12.2293	-12.2465	-12.2676	-12.2858	-12.3035	-12.3261	-12.3452	-12.3586	-12.3742	-12.3892	-12.4061	-12.425	-12.4441	-12.4748	-12.4991	-12.5163	-12.5341	-12.5538	-12.5739	-12.5974	-12.6067	-12.6109	-12.624	-12.6467	-12.6607	-12.6847	-12.7175	-12.7393	-12.7699	-12.8325	-12.8833	-12.8288	-12.7899	-12.3147	-11.3173	-10.4441	-10.1495	-10.0065	-9.70798	-9.36382	-9.06231
-12.1144	-12.1302	-12.1463	-12.1622	-12.1831	-12.2047	-12.2245	-12.2426	-12.2605	-12.2823	-12.3015	-12.3159	-12.3377	-12.3592	-12.377	-12.3971	-12.4105	-12.4247	-12.4404	-12.4574	-12.4746	-12.4982	-12.5296	-12.5509	-12.5688	-12.5901	-12.6062	-12.627	-12.6515	-12.6683	-12.6789	-12.6916	-12.7077	-12.7248	-12.7482	-12.7795	-12.8117	-12.8124	-12.8903	-12.929	-12.8786	-12.7927	-12.1137	-10.9799	-10.4817	-10.1758	-10.0597	-9.74415	-9.4559	-9.10737
-12.165	-12.1791	-12.1975	-12.2122	-12.2334	-12.2535	-12.2732	-12.2927	-12.3124	-12.3318	-12.352	-12.3697	-12.3871	-12.4077	-12.4257	-12.4453	-12.4635	-12.4746	-12.4898	-12.5046	-12.5231	-12.5501	-12.582	-12.5996	-12.6178	-12.6399	-12.6617	-12.6738	-12.7117	-12.7261	-12.746	-12.7518	-12.7635	-12.7856	-12.8059	-12.8359	-12.8736	-12.8831	-12.9464	-12.9915	-12.9536	-12.648	-11.9658	-10.9786	-10.4683	-10.2064	-10.0292	-9.68315	-9.43744	-9.09021
-12.212	-12.2362	-12.2531	-12.2683	-12.2868	-12.3069	-12.3274	-12.3474	-12.367	-12.3873	-12.4038	-12.4211	-12.4398	-12.4611	-12.4779	-12.4985	-12.5165	-12.5342	-12.5482	-12.5582	-12.5794	-12.6018	-12.6311	-12.6512	-12.6704	-12.6947	-12.7137	-12.7326	-12.7649	-12.7892	-12.8053	-12.8093	-12.8233	-12.8469	-12.8675	-12.8984	-12.9359	-12.9376	-13.0181	-13.0305	-12.9813	-12.6036	-11.926	-10.9703	-10.4969	-10.2657	-10.0297	-9.72857	-9.44819	-9.18975
-12.2667	-12.29	-12.3066	-12.3243	-12.3411	-12.3616	-12.3815	-12.4018	-12.421	-12.4389	-12.4543	-12.4723	-12.4915	-12.513	-12.5324	-12.5504	-12.5694	-12.5881	-12.6043	-12.6121	-12.6311	-12.651	-12.6783	-12.7066	-12.7233	-12.7463	-12.7702	-12.7914	-12.8157	-12.8476	-12.8526	-12.8727	-12.8835	-12.9061	-12.9255	-12.9548	-12.9965	-12.9927	-13.0711	-13.0485	-13.0197	-12.5528	-12.0018	-11.0032	-10.5702	-10.2482	-9.92783	-9.75305	-9.47452	-9.33472
-12.3273	-12.3453	-12.362	-12.3768	-12.3963	-12.4164	-12.436	-12.4545	-12.4721	-12.4891	-12.5056	-12.5243	-12.5446	-12.5659	-12.5824	-12.6054	-12.6254	-12.6451	-12.6617	-12.6761	-12.6889	-12.7071	-12.7349	-12.7596	-12.7821	-12.7982	-12.8272	-12.8498	-12.8707	-12.8977	-12.9077	-12.9307	-12.9454	-12.9684	-12.98	-13.0108	-13.0601	-13.0483	-13.104	-13.0961	-13.0539	-12.5476	-12.2251	-11.2114	-10.4974	-10.1737	-9.86472	-9.62937	-9.40794	-9.24352
-12.3815	-12.3963	-12.414	-12.4289	-12.4471	-12.4663	-12.4845	-12.506	-12.5234	-12.5393	-12.5569	-12.576	-12.5964	-12.6149	-12.6353	-12.6561	-12.6777	-12.6984	-12.7152	-12.7343	-12.748	-12.7661	-12.7927	-12.8153	-12.8371	-12.8561	-12.8809	-12.9093	-12.9284	-12.9405	-12.9644	-12.9859	-13.0102	-13.0333	-13.0507	-13.0692	-13.1094	-13.0922	-13.1623	-13.1865	-13.095	-12.655	-12.3692	-10.7754	-10.3368	-10.1058	-9.82291	-9.52633	-9.38435	-9.16452
-12.4338	-12.4477	-12.4653	-12.4804	-12.4979	-12.5169	-12.5374	-12.5576	-12.5746	-12.5918	-12.6104	-12.6296	-12.649	-12.6688	-12.6882	-12.7077	-12.7294	-12.7484	-12.7656	-12.7877	-12.8095	-12.8241	-12.8492	-12.8723	-12.8936	-12.917	-12.9396	-12.9663	-12.9841	-12.994	-13.018	-13.041	-13.0662	-13.0971	-13.1128	-13.1272	-13.1507	-13.1563	-13.2284	-13.2794	-13.1865	-12.5956	-12.1081	-10.4909	-10.3214	-10.0942	-9.79642	-9.55588	-9.36217	-9.17189
-12.4898	-12.5077	-12.5207	-12.5357	-12.5518	-12.5689	-12.5889	-12.6081	-12.6252	-12.6441	-12.6639	-12.6814	-12.6998	-12.7204	-12.7413	-12.7596	-12.7783	-12.7991	-12.8157	-12.8408	-12.8636	-12.8876	-12.9069	-12.927	-12.9497	-12.9712	-12.998	-13.0184	-13.0335	-13.0483	-13.0731	-13.0939	-13.1191	-13.1466	-13.1659	-13.1817	-13.2069	-13.2304	-13.2981	-13.3689	-13.1976	-12.593	-12.3677	-10.45	-10.3797	-10.1464	-9.86676	-9.6128	-9.40782	-9.19587
-12.544	-12.5619	-12.5746	-12.5891	-12.6052	-12.6228	-12.6416	-12.6615	-12.6797	-12.6984	-12.716	-12.7342	-12.7547	-12.7741	-12.7918	-12.8092	-12.8273	-12.8477	-12.8684	-12.8914	-12.9171	-12.9421	-12.9589	-12.9838	-13.0051	-13.0265	-13.0456	-13.0748	-13.0883	-13.1072	-13.1287	-13.1546	-13.1703	-13.1948	-13.2223	-13.2302	-13.2746	-13.305	-13.3806	-13.4085	-13.1791	-12.8386	-12.7672	-10.6651	-10.4781	-10.2574	-9.98296	-9.71689	-9.49841	-9.2854
-12.5965	-12.6109	-12.6251	-12.64	-12.6578	-12.6765	-12.6956	-12.7132	-12.7327	-12.7526	-12.7701	-12.7874	-12.8058	-12.826	-12.8437	-12.8611	-12.8774	-12.8993	-12.9188	-12.9426	-12.971	-12.9978	-13.0133	-13.0356	-13.0585	-13.0777	-13.0982	-13.1273	-13.1434	-13.1615	-13.1845	-13.2037	-13.2267	-13.2407	-13.2739	-13.2898	-13.3561	-13.3864	-13.4182	-13.4459	-13.2723	-13.0894	-12.741	-10.7834	-10.5951	-10.4334	-10.1019	-9.806	-9.57775	-9.37516
-12.6469	-12.6623	-12.6774	-12.6926	-12.7097	-12.7273	-12.7473	-12.7652	-12.7842	-12.8024	-12.8232	-12.8405	-12.8577	-12.8783	-12.8958	-12.9127	-12.9309	-12.9515	-12.9723	-12.999	-13.0259	-13.0499	-13.0652	-13.0851	-13.1096	-13.1302	-13.1505	-13.1768	-13.194	-13.2127	-13.2344	-13.2575	-13.2765	-13.3008	-13.3173	-13.3556	-13.4059	-13.4273	-13.4243	-13.4964	-13.2957	-13.2106	-12.7379	-10.8833	-10.7384	-10.4916	-10.1197	-9.91144	-9.61355	-9.39164
-12.6968	-12.7118	-12.7286	-12.7449	-12.7598	-12.7777	-12.7962	-12.8154	-12.8338	-12.8537	-12.8729	-12.8935	-12.9109	-12.9273	-12.9465	-12.9646	-12.982	-13.003	-13.0251	-13.0496	-13.0788	-13.1003	-13.1157	-13.1375	-13.1608	-13.1819	-13.2052	-13.233	-13.2486	-13.2649	-13.2884	-13.3104	-13.332	-13.3551	-13.3748	-13.4429	-13.4558	-13.4729	-13.4992	-13.5058	-13.3265	-13.2461	-12.5716	-10.7099	-10.5917	-10.3732	-10.0175	-9.80757	-9.51806	-9.3628
-12.7464	-12.7648	-12.7802	-12.7954	-12.8128	-12.8295	-12.8475	-12.8677	-12.8873	-12.907	-12.9258	-12.9467	-12.965	-12.9808	-12.9969	-13.0137	-13.0345	-13.0579	-13.0794	-13.1029	-13.1285	-13.1515	-13.1669	-13.1904	-13.2137	-13.2339	-13.2573	-13.2874	-13.3042	-13.3217	-13.3437	-13.3692	-13.3907	-13.4093	-13.4366	-13.4975	-13.5292	-13.5364	-13.5252	-13.5156	-13.312	-13.2088	-12.2339	-10.501	-10.3834	-10.0867	-9.69448	-9.59864	-9.38261	-9.18376
-12.7965	-12.8166	-12.8322	-12.8494	-12.8649	-12.8831	-12.9004	-12.9188	-12.9377	-12.9558	-12.9756	-12.9955	-13.0147	-13.0347	-13.0482	-13.0675	-13.0944	-13.1183	-13.1357	-13.1599	-13.1806	-13.2033	-13.2209	-13.2422	-13.268	-13.2878	-13.3128	-13.3379	-13.3615	-13.3766	-13.3983	-13.4241	-13.4461	-13.4677	-13.5055	-13.5604	-13.5804	-13.5979	-13.5727	-13.5715	-13.2031	-12.8403	-11.7531	-10.3438	-10.1255	-9.77664	-9.3629	-9.17941	-9.15154	-8.92997
-12.8536	-12.8772	-12.8911	-12.9046	-12.9209	-12.937	-12.9544	-12.9723	-12.9901	-13.0087	-13.0263	-13.0482	-13.0671	-13.0858	-13.1053	-13.1311	-13.1574	-13.1757	-13.1956	-13.2216	-13.234	-13.2584	-13.2798	-13.2975	-13.3205	-13.343	-13.3662	-13.3892	-13.4138	-13.4297	-13.4535	-13.4793	-13.5043	-13.5138	-13.5643	-13.6017	-13.6021	-13.6099	-13.6111	-13.5443	-13.2008	-12.6069	-10.9959	-10.2353	-10.0219	-9.65159	-9.22524	-9.28304	-9.00965	-8.68051
-12.9035	-12.9296	-12.9492	-12.9645	-12.9783	-12.9926	-13.0092	-13.0267	-13.0448	-13.0618	-13.0792	-13.0988	-13.1224	-13.1423	-13.1642	-13.1896	-13.2089	-13.2301	-13.2518	-13.2749	-13.292	-13.3093	-13.3347	-13.3513	-13.3693	-13.3956	-13.4206	-13.4431	-13.47	-13.4867	-13.5082	-13.5359	-13.552	-13.5643	-13.6152	-13.6365	-13.6417	-13.6507	-13.6391	-13.4818	-13.3364	-12.6136	-11.3788	-10.1536	-9.95912	-9.64668	-9.19783	-9.27412	-9.08163	-8.62987
-12.9579	-12.9811	-13.0022	-13.0196	-13.0369	-13.053	-13.0704	-13.0872	-13.1037	-13.1205	-13.1375	-13.1587	-13.1772	-13.1964	-13.2176	-13.2395	-13.2627	-13.2833	-13.3082	-13.3262	-13.3451	-13.3633	-13.3838	-13.4043	-13.4177	-13.4502	-13.4728	-13.4941	-13.5263	-13.5496	-13.571	-13.5968	-13.6	-13.612	-13.6359	-13.6749	-13.6906	-13.6918	-13.5453	-13.532	-13.4132	-12.6295	-10.413	-10.0765	-9.89196	-9.61588	-9.29409	-9.25075	-8.96836	-8.72817
-13.0139	-13.0331	-13.0546	-13.0728	-13.0907	-13.1069	-13.1236	-13.142	-13.1593	-13.1753	-13.1904	-13.2125	-13.2289	-13.2499	-13.2693	-13.2927	-13.3156	-13.3377	-13.3601	-13.3783	-13.4013	-13.4189	-13.4367	-13.456	-13.4791	-13.5017	-13.5273	-13.5505	-13.5778	-13.6071	-13.6298	-13.6453	-13.6498	-13.6409	-13.6818	-13.7214	-13.7501	-13.6274	-13.5791	-13.5543	-13.3439	-12.9558	-10.1176	-10.0439	-9.88282	-9.59901	-9.32166	-9.19104	-8.97447	-8.61924
-13.0661	-13.0865	-13.1064	-13.1245	-13.1423	-13.1586	-13.1754	-13.1937	-13.2115	-13.2272	-13.2437	-13.2647	-13.2844	-13.3026	-13.3238	-13.3469	-13.37	-13.3914	-13.4129	-13.4344	-13.4536	-13.4739	-13.4878	-13.5108	-13.5349	-13.5604	-13.5827	-13.6081	-13.6316	-13.6614	-13.6857	-13.6876	-13.6926	-13.6797	-13.7267	-13.7746	-13.755	-13.6203	-13.658	-13.5186	-13.3482	-12.779	-10.6856	-9.96785	-9.8237	-9.59102	-9.26465	-9.15647	-8.88991	-8.55894
-13.1168	-13.1348	-13.1543	-13.1753	-13.1939	-13.2101	-13.227	-13.2449	-13.2638	-13.2815	-13.2982	-13.3177	-13.3388	-13.3561	-13.3783	-13.4002	-13.4235	-13.4455	-13.4666	-13.4879	-13.5079	-13.5244	-13.5436	-13.566	-13.5863	-13.6088	-13.6273	-13.6607	-13.6813	-13.7087	-13.7316	-13.7332	-13.7118	-13.7237	-13.7733	-13.8258	-13.7057	-13.7146	-13.6359	-13.5276	-13.3607	-12.2494	-10.1971	-9.92717	-9.80373	-9.59653	-9.25707	-8.99801	-8.68971	-8.42182
-13.1713	-13.1884	-13.2078	-13.2274	-13.247	-13.2644	-13.281	-13.2961	-13.315	-13.3341	-13.353	-13.3723	-13.3922	-13.4119	-13.4311	-13.4534	-13.4778	-13.4994	-13.5185	-13.5422	-13.5618	-13.582	-13.5999	-13.6186	-13.6344	-13.6554	-13.676	-13.7103	-13.7362	-13.754	-13.7718	-13.7691	-13.7612	-13.7809	-13.8166	-13.8303	-13.7041	-13.7596	-13.6051	-13.5008	-13.2509	-11.3698	-10.1694	-9.90379	-9.82731	-9.56691	-9.14762	-8.86702	-8.54163	-8.17478
-13.225	-13.241	-13.26	-13.2786	-13.2973	-13.3142	-13.3335	-13.3482	-13.3642	-13.3863	-13.4057	-13.4268	-13.4476	-13.4675	-13.4852	-13.5079	-13.5324	-13.5503	-13.5685	-13.5935	-13.6135	-13.634	-13.6481	-13.6691	-13.6873	-13.7079	-13.7292	-13.7565	-13.7814	-13.8085	-13.8259	-13.804	-13.8188	-13.8385	-13.8523	-13.7932	-13.7446	-13.7165	-13.5755	-13.478	-13.1898	-10.9283	-10.2466	-9.99871	-9.90915	-9.56047	-9.03947	-8.76894	-8.34237	-8.24603
-13.2784	-13.2945	-13.3128	-13.3313	-13.3481	-13.3661	-13.3828	-13.3991	-13.4188	-13.4376	-13.4583	-13.4787	-13.5006	-13.5215	-13.5403	-13.5614	-13.5815	-13.601	-13.6237	-13.6463	-13.6654	-13.6817	-13.6983	-13.7179	-13.7393	-13.7612	-13.7767	-13.8052	-13.8264	-13.8496	-13.8715	-13.8532	-13.8761	-13.8922	-13.9001	-13.8262	-13.7538	-13.6874	-13.5683	-13.425	-13.1071	-10.8801	-10.4822	-10.0995	-9.94523	-9.5352	-9.06297	-8.65231	-8.3795	-8.21794
-13.327	-13.345	-13.3628	-13.3827	-13.4019	-13.4199	-13.4386	-13.4511	-13.4694	-13.4874	-13.508	-13.5301	-13.5523	-13.5739	-13.5959	-13.6193	-13.6351	-13.655	-13.6783	-13.7016	-13.7166	-13.7326	-13.7532	-13.7728	-13.7875	-13.806	-13.8294	-13.8581	-13.8846	-13.9092	-13.9165	-13.9115	-13.9327	-13.9442	-13.8935	-13.7734	-13.7399	-13.6367	-13.533	-13.2099	-11.5075	-10.8014	-10.5395	-10.1395	-9.96745	-9.50397	-9.01366	-8.83489	-8.53979	-7.09336
-13.3823	-13.3995	-13.4177	-13.4358	-13.4552	-13.4734	-13.4908	-13.5074	-13.5251	-13.543	-13.5635	-13.5854	-13.6038	-13.6252	-13.6498	-13.6716	-13.688	-13.7069	-13.7276	-13.7497	-13.7673	-13.7865	-13.8071	-13.8203	-13.8366	-13.8616	-13.8859	-13.9184	-13.9438	-13.9676	-13.9747	-13.9665	-13.9752	-13.9639	-13.8542	-13.7512	-13.6577	-13.5703	-13.5044	-11.3261	-10.7206	-10.7215	-10.409	-10.1095	-10.0194	-9.462	-9.08153	-8.92252	-8.64077	-6.58252
-13.4348	-13.4532	-13.4703	-13.4889	-13.5077	-13.5261	-13.5452	-13.5625	-13.5845	-13.6003	-13.6182	-13.6371	-13.6571	-13.677	-13.7029	-13.7214	-13.7428	-13.7632	-13.7822	-13.7987	-13.8181	-13.8384	-13.8552	-13.8724	-13.8932	-13.9177	-13.9442	-13.9721	-13.9971	-14.0238	-14.0419	-14.023	-14.0046	-13.9663	-13.834	-13.6837	-13.4996	-13.4668	-12.9672	-10.7342	-10.5327	-10.4178	-10.1218	-10.0248	-9.87775	-9.45888	-9.28861	-8.82578	-8.54145	-6.2048
-13.4894	-13.5073	-13.5245	-13.5424	-13.5612	-13.5798	-13.5999	-13.6184	-13.6384	-13.6568	-13.6719	-13.6902	-13.7097	-13.7314	-13.7559	-13.7769	-13.7954	-13.8175	-13.8334	-13.852	-13.8727	-13.886	-13.909	-13.933	-13.9551	-13.979	-13.9993	-14.0265	-14.0543	-14.0881	-14.1	-14.0612	-14.0338	-13.9902	-13.8193	-13.6582	-13.2968	-12.9568	-10.699	-10.5045	-10.3458	-10.0695	-9.79985	-9.91168	-9.72757	-9.40537	-9.2199	-8.74645	-7.05841	-6.16826
-13.5438	-13.5622	-13.5803	-13.5963	-13.6148	-13.6335	-13.6528	-13.6711	-13.6905	-13.7088	-13.7252	-13.7469	-13.7652	-13.7841	-13.8091	-13.8289	-13.8504	-13.8697	-13.8817	-13.9037	-13.9254	-13.9455	-13.9663	-13.9901	-14.0129	-14.0347	-14.0573	-14.0835	-14.1137	-14.1405	-14.1413	-14.0973	-14.0512	-13.9957	-13.8451	-13.5524	-13.2217	-11.0145	-10.6034	-10.2997	-10.037	-9.79164	-9.55498	-9.61281	-9.47786	-9.24336	-8.98395	-8.60874	-6.45297	-6.16803
-13.5974	-13.6151	-13.6317	-13.6493	-13.6672	-13.6862	-13.7054	-13.7228	-13.7416	-13.759	-13.7795	-13.7998	-13.8192	-13.8407	-13.8638	-13.8822	-13.9018	-13.9196	-13.9381	-13.956	-13.9778	-13.9986	-14.0218	-14.0405	-14.0634	-14.0832	-14.1106	-14.1396	-14.1719	-14.1945	-14.1901	-14.137	-14.0801	-14.0447	-13.8376	-13.5937	-13.0795	-11.0447	-10.7127	-10.2846	-9.98018	-9.79364	-9.57727	-9.44124	-9.27496	-9.18859	-8.82707	-8.37004	-6.31111	-6.08583
-13.6491	-13.6685	-13.6836	-13.7011	-13.7186	-13.7377	-13.7564	-13.7745	-13.7918	-13.812	-13.8316	-13.8517	-13.8742	-13.8929	-13.916	-13.9343	-13.9567	-13.9717	-13.9919	-14.0085	-14.0302	-14.0465	-14.0715	-14.0934	-14.1134	-14.1368	-14.1605	-14.1942	-14.2225	-14.241	-14.2307	-14.1864	-14.097	-14.0304	-13.8903	-13.6696	-11.5819	-11.111	-10.7899	-10.3165	-10.0764	-9.8867	-9.69112	-9.36001	-9.25806	-9.08733	-8.7197	-8.20639	-6.24888	-5.96853
-13.7027	-13.7203	-13.7364	-13.7525	-13.7704	-13.7892	-13.8085	-13.8264	-13.8454	-13.8654	-13.8838	-13.905	-13.9271	-13.9467	-13.9684	-13.9863	-14.0121	-14.0284	-14.0458	-14.0626	-14.0805	-14.098	-14.1182	-14.1426	-14.1644	-14.1872	-14.2127	-14.2459	-14.2724	-14.2898	-14.2925	-14.2165	-14.1253	-14.0247	-13.9814	-13.6793	-11.5368	-11.1843	-10.8075	-10.38	-10.1084	-9.87793	-9.62447	-9.33335	-9.26921	-9.09614	-8.68329	-8.30045	-6.17178	-5.85754
-13.7564	-13.7733	-13.7896	-13.8056	-13.8224	-13.8416	-13.8611	-13.8801	-13.8999	-13.9169	-13.9379	-13.9576	-13.9787	-13.9989	-14.0206	-14.042	-14.0668	-14.0816	-14.0947	-14.1131	-14.1354	-14.1504	-14.1716	-14.1908	-14.2122	-14.2363	-14.2691	-14.298	-14.3228	-14.344	-14.3533	-14.2552	-14.1169	-14.0526	-13.9977	-13.6365	-11.6123	-11.3096	-10.9066	-10.4844	-10.2359	-9.82649	-9.4609	-9.22893	-9.09628	-8.98441	-8.58497	-7.87916	-6.12726	-5.77567
-13.8087	-13.8266	-13.8424	-13.8582	-13.8771	-13.8961	-13.9142	-13.9329	-13.9522	-13.9705	-13.9892	-14.0095	-14.0312	-14.0495	-14.0758	-14.0976	-14.1175	-14.1299	-14.1458	-14.1702	-14.1895	-14.2062	-14.2259	-14.2463	-14.2659	-14.291	-14.3285	-14.3544	-14.3801	-14.4004	-14.4044	-14.2758	-14.1758	-14.0905	-14.0298	-13.5068	-11.6794	-11.3572	-10.973	-10.6167	-10.26	-9.84447	-9.44584	-9.14732	-8.95035	-8.79223	-8.4477	-7.61474	-6.0682	-5.67581
-13.8618	-13.8786	-13.8952	-13.911	-13.9299	-13.9487	-13.9656	-13.9833	-14.0026	-14.0247	-14.0427	-14.0599	-14.0821	-14.1037	-14.125	-14.15	-14.1666	-14.18	-14.1976	-14.2217	-14.2425	-14.2593	-14.2795	-14.3011	-14.3281	-14.3513	-14.3881	-14.4134	-14.4319	-14.4602	-14.4497	-14.2969	-14.2188	-14.1376	-14.0557	-13.4839	-11.6462	-11.2853	-10.96	-10.628	-10.1809	-9.7951	-9.50447	-9.05463	-8.83374	-8.69793	-8.25679	-6.8175	-5.94565	-5.62631
-13.9147	-13.9314	-13.9477	-13.9634	-13.9809	-13.9997	-14.0194	-14.037	-14.0578	-14.0784	-14.0994	-14.1156	-14.1326	-14.1574	-14.1775	-14.2016	-14.2237	-14.2353	-14.2512	-14.2735	-14.292	-14.3096	-14.336	-14.3613	-14.3848	-14.4098	-14.4473	-14.4749	-14.4909	-14.5162	-14.4996	-14.3172	-14.273	-14.219	-14.1251	-12.8343	-11.7414	-11.3854	-11.0094	-10.6781	-10.1481	-9.76685	-9.48674	-8.94719	-8.7301	-8.51436	-8.05561	-6.4185	-5.85215	-5.65611
-13.9633	-13.9809	-13.9968	-14.012	-14.0309	-14.0498	-14.0704	-14.0902	-14.1107	-14.1287	-14.1485	-14.1686	-14.1895	-14.2104	-14.2327	-14.259	-14.279	-14.2956	-14.3078	-14.328	-14.3479	-14.3677	-14.3931	-14.4155	-14.4407	-14.468	-14.5093	-14.5354	-14.5522	-14.5661	-14.5378	-14.3651	-14.3292	-14.2603	-14.1821	-13.3147	-11.9215	-11.4102	-11.0042	-10.6133	-10.1215	-9.70937	-9.2831	-8.743	-8.5865	-8.19703	-7.22742	-6.29338	-5.75937	-5.63598
-14.0174	-14.0337	-14.0503	-14.0652	-14.0846	-14.103	-14.1219	-14.1421	-14.1621	-14.1819	-14.2017	-14.2223	-14.2469	-14.268	-14.2886	-14.312	-14.3375	-14.3585	-14.369	-14.3896	-14.4133	-14.4291	-14.4538	-14.476	-14.5011	-14.5341	-14.5708	-14.598	-14.6025	-14.623	-14.5871	-14.3903	-14.3536	-14.3145	-14.2553	-13.3563	-11.9524	-11.3011	-10.9165	-10.5731	-10.0827	-9.63118	-9.1569	-8.69646	-8.45841	-7.99801	-6.99389	-6.30118	-5.71989	-5.6039
-14.0735	-14.09	-14.1058	-14.1209	-14.1388	-14.1562	-14.1755	-14.1933	-14.2148	-14.2351	-14.2567	-14.279	-14.3032	-14.3252	-14.3477	-14.3682	-14.3954	-14.4212	-14.4274	-14.4505	-14.4714	-14.4937	-14.5103	-14.5364	-14.5658	-14.5961	-14.6339	-14.6579	-14.6632	-14.6579	-14.6352	-14.4196	-14.3593	-14.3408	-14.3125	-12.4779	-11.8228	-11.2696	-10.8536	-10.4692	-9.99851	-9.50695	-9.08485	-8.78145	-8.43401	-8.01797	-7.07644	-6.08506	-5.73764	-5.57715
-14.1276	-14.1439	-14.1593	-14.1734	-14.192	-14.2106	-14.2285	-14.2472	-14.2685	-14.2899	-14.3121	-14.3377	-14.3589	-14.3815	-14.4079	-14.428	-14.4507	-14.4775	-14.4917	-14.5126	-14.5328	-14.5519	-14.5746	-14.5998	-14.6299	-14.6567	-14.6883	-14.7126	-14.7199	-14.6965	-14.6835	-14.5289	-14.4196	-14.3943	-14.1444	-12.2503	-11.6451	-11.1506	-10.7076	-10.4468	-9.92699	-9.42882	-9.11724	-8.95212	-8.612	-8.09012	-7.15022	-5.91537	-5.68534	-5.60329
-14.1807	-14.197	-14.2126	-14.2273	-14.2454	-14.2634	-14.2811	-14.302	-14.3236	-14.3446	-14.3674	-14.3916	-14.4152	-14.4402	-14.4619	-14.4827	-14.5068	-14.5295	-14.5512	-14.5725	-14.5928	-14.6178	-14.6377	-14.6575	-14.6878	-14.7137	-14.7424	-14.7706	-14.769	-14.7325	-14.7426	-14.6327	-14.5157	-14.3218	-13.6106	-12.0239	-11.5117	-11.124	-10.6634	-10.4295	-9.9216	-9.41888	-9.30471	-9.08694	-8.76371	-8.35984	-7.08312	-5.89743	-5.66941	-5.64838
-14.2387	-14.2526	-14.2675	-14.2822	-14.2995	-14.3173	-14.3355	-14.357	-14.3797	-14.4003	-14.4215	-14.4495	-14.4704	-14.4931	-14.5158	-14.536	-14.5619	-14.5844	-14.6057	-14.6235	-14.6505	-14.6747	-14.6974	-14.7158	-14.7412	-14.7685	-14.7959	-14.8299	-14.8248	-14.7667	-14.798	-14.7659	-14.6196	-14.2048	-12.9811	-12.0871	-11.5901	-11.1499	-10.6437	-10.4156	-9.91717	-9.57203	-9.40377	-9.19641	-8.80134	-8.46016	-7.69788	-5.85921	-5.62484	-5.62314
-14.2911	-14.3047	-14.32	-14.3358	-14.3525	-14.3707	-14.3903	-14.4106	-14.4326	-14.4546	-14.4786	-14.5063	-14.5248	-14.5477	-14.5695	-14.5917	-14.6161	-14.64	-14.6651	-14.6823	-14.708	-14.7252	-14.7502	-14.7781	-14.7986	-14.8257	-14.8522	-14.8861	-14.8804	-14.8419	-14.8648	-14.8819	-14.7034	-14.2953	-12.9001	-12.1063	-11.6693	-11.1622	-10.6584	-10.3992	-9.985	-9.63339	-9.43857	-9.26238	-8.80048	-8.42157	-7.96329	-5.76907	-5.59914	-5.59956
-14.3426	-14.3595	-14.3754	-14.3914	-14.4088	-14.4278	-14.448	-14.4678	-14.489	-14.5111	-14.5372	-14.5634	-14.5813	-14.602	-14.6255	-14.6475	-14.6716	-14.6981	-14.7203	-14.7437	-14.7675	-14.7873	-14.8063	-14.8334	-14.8604	-14.885	-14.9101	-14.9443	-14.9343	-14.9098	-14.9463	-14.959	-14.7249	-14.3917	-13.39	-12.2327	-11.7129	-11.2135	-10.6719	-10.4321	-10.067	-9.61811	-9.43635	-9.17396	-8.73969	-8.39511	-7.76283	-5.92532	-5.57883	-5.52179
-14.3942	-14.4122	-14.4299	-14.4474	-14.4638	-14.4835	-14.5027	-14.5219	-14.5445	-14.5695	-14.5933	-14.6175	-14.6365	-14.6574	-14.6814	-14.7025	-14.7272	-14.7551	-14.7735	-14.8039	-14.8281	-14.8463	-14.8687	-14.8965	-14.923	-14.9523	-14.9719	-15.0009	-14.9828	-14.9685	-15.03	-14.9727	-14.8044	-14.4526	-13.5762	-12.327	-11.7484	-11.1961	-10.7069	-10.4961	-10.095	-9.64341	-9.35033	-9.06791	-8.62242	-8.37689	-7.12383	-6.05347	-5.50667	-5.50711
-14.4461	-14.4634	-14.4815	-14.4988	-14.5159	-14.5365	-14.5566	-14.5776	-14.6002	-14.625	-14.6454	-14.668	-14.6889	-14.7109	-14.7334	-14.7567	-14.783	-14.8094	-14.8295	-14.863	-14.8866	-14.9085	-14.9268	-14.9589	-14.9857	-15.0139	-15.0376	-15.0662	-15.0387	-15.0371	-15.0728	-14.9835	-14.834	-14.6429	-13.5397	-12.2584	-11.7127	-11.2508	-10.8721	-10.5578	-10.1525	-9.69556	-9.33143	-8.97451	-8.6237	-8.1511	-6.89863	-6.09185	-5.53748	-5.48871
-14.5042	-14.5214	-14.5387	-14.5546	-14.5726	-14.5927	-14.6122	-14.6337	-14.6575	-14.6797	-14.7008	-14.721	-14.745	-14.7676	-14.7894	-14.8165	-14.8396	-14.8665	-14.8892	-14.9186	-14.9435	-14.9648	-14.9912	-15.0204	-15.0473	-15.0784	-15.0989	-15.1291	-15.1218	-15.1059	-15.0781	-14.975	-14.8157	-14.5262	-13.2542	-12.232	-11.699	-11.2574	-10.9061	-10.5754	-10.1556	-9.715	-9.33407	-8.82965	-8.626	-8.08444	-7.30074	-6.2047	-5.59694	-5.48608
-14.56	-14.5758	-14.5934	-14.6093	-14.6275	-14.647	-14.6682	-14.6899	-14.714	-14.7371	-14.7593	-14.7789	-14.8019	-14.8261	-14.849	-14.8794	-14.9022	-14.9309	-14.947	-14.9745	-14.9985	-15.0225	-15.0505	-15.0818	-15.1088	-15.138	-15.1603	-15.1889	-15.1965	-15.1644	-15.0896	-14.8805	-14.7648	-14.2532	-13.0793	-12.1418	-11.6519	-11.2997	-10.9301	-10.642	-10.1407	-9.6715	-9.27889	-8.81125	-8.59167	-8.08285	-7.47015	-6.29047	-5.63161	-5.5297
-14.6144	-14.6314	-14.6473	-14.6632	-14.6831	-14.703	-14.7238	-14.7434	-14.7686	-14.7913	-14.8133	-14.836	-14.8605	-14.883	-14.9085	-14.9352	-14.9597	-14.989	-15.0097	-15.0366	-15.0577	-15.083	-15.1093	-15.1396	-15.1716	-15.2004	-15.2234	-15.2429	-15.2631	-15.2104	-15.0846	-14.6399	-14.5611	-14.211	-12.8549	-12.1025	-11.6485	-11.344	-11.0439	-10.7022	-10.1302	-9.56626	-9.20183	-8.83012	-8.60227	-8.10009	-7.46838	-6.44738	-5.68169	-5.53967
-14.6669	-14.6836	-14.7007	-14.7154	-14.7363	-14.7582	-14.78	-14.8004	-14.8248	-14.8456	-14.8678	-14.8947	-14.9182	-14.9387	-14.9668	-14.9946	-15.018	-15.0458	-15.0666	-15.0954	-15.1208	-15.1417	-15.1675	-15.1959	-15.2288	-15.2581	-15.2849	-15.2962	-15.3184	-15.2947	-14.9984	-14.5664	-14.4698	-13.9393	-12.6728	-12.1093	-11.6654	-11.2758	-11.1069	-10.692	-10.128	-9.52545	-9.19879	-8.94225	-8.61143	-8.10507	-7.55278	-6.38907	-5.67411	-5.53492
-14.7175	-14.7346	-14.7516	-14.7675	-14.7902	-14.8119	-14.8339	-14.8572	-14.8827	-14.9027	-14.9243	-14.9506	-14.9753	-15.0005	-15.0244	-15.0497	-15.0768	-15.1032	-15.1252	-15.1562	-15.1791	-15.2059	-15.2277	-15.2547	-15.2827	-15.3117	-15.3348	-15.347	-15.3766	-15.3878	-15.0543	-14.6536	-14.5832	-13.4812	-12.5422	-12.1986	-11.7299	-11.3196	-11.0891	-10.7093	-10.1547	-9.61035	-9.248	-9.06809	-8.66689	-8.20623	-7.61029	-6.36112	-5.68904	-5.48509
-14.7676	-14.7864	-14.8024	-14.8217	-14.8453	-14.868	-14.8896	-14.9123	-14.9382	-14.9608	-14.9838	-15.0099	-15.033	-15.0587	-15.0835	-15.105	-15.1309	-15.158	-15.1831	-15.2162	-15.2382	-15.265	-15.2928	-15.3133	-15.3383	-15.3692	-15.3876	-15.4053	-15.4337	-15.424	-15.1836	-14.8801	-14.5685	-13.5147	-12.6719	-12.3395	-11.8543	-11.4114	-11.1265	-10.8399	-10.2668	-9.7054	-9.34801	-9.27315	-8.81022	-8.26146	-7.6792	-6.17606	-5.63852	-5.4648
-14.8211	-14.8381	-14.857	-14.8776	-14.9001	-14.9226	-14.9462	-14.9681	-14.9928	-15.0168	-15.0412	-15.069	-15.0914	-15.1159	-15.1424	-15.1634	-15.1902	-15.2168	-15.2431	-15.2757	-15.2985	-15.3213	-15.3519	-15.3768	-15.3964	-15.4267	-15.4479	-15.4605	-15.4918	-15.4554	-15.3044	-15.0077	-14.9179	-13.9166	-12.9245	-12.5723	-12.1012	-11.5653	-11.2122	-10.9177	-10.3905	-9.9195	-9.492	-9.23633	-8.97567	-8.20527	-7.09733	-5.91536	-5.6223	-5.46206
-14.875	-14.8905	-14.9122	-14.9341	-14.9567	-14.9788	-15.0012	-15.0209	-15.0485	-15.0729	-15.0979	-15.1257	-15.1494	-15.1748	-15.1999	-15.2232	-15.2463	-15.273	-15.3031	-15.3321	-15.3593	-15.383	-15.4122	-15.44	-15.4633	-15.4891	-15.5138	-15.529	-15.5234	-15.511	-15.3721	-15.2282	-15.117	-14.8295	-13.1109	-12.7874	-12.2909	-11.7445	-11.3498	-11.0182	-10.6109	-10.1451	-9.67754	-9.3359	-9.09672	-8.14544	-6.08318	-5.78032	-5.55983	-5.47296
-14.9249	-14.945	-14.9677	-14.9886	-15.0099	-15.0332	-15.0545	-15.0747	-15.1005	-15.1281	-15.1531	-15.1815	-15.2067	-15.2328	-15.2577	-15.282	-15.3048	-15.3312	-15.3614	-15.3897	-15.418	-15.441	-15.471	-15.5013	-15.5321	-15.5538	-15.572	-15.587	-15.5434	-15.5354	-15.4351	-15.3693	-15.3148	-15.1647	-13.4266	-12.9405	-12.4508	-11.9512	-11.5082	-11.1402	-10.7713	-10.3032	-9.83508	-9.50415	-9.00921	-6.34055	-5.83873	-5.59683	-5.52887	-5.51563
-14.9758	-15.0001	-15.0235	-15.0443	-15.0655	-15.0898	-15.1105	-15.1307	-15.1571	-15.1829	-15.2083	-15.236	-15.2633	-15.2899	-15.3143	-15.3374	-15.3625	-15.3906	-15.4182	-15.4445	-15.4728	-15.5003	-15.5338	-15.5647	-15.5978	-15.6183	-15.6381	-15.6429	-15.5832	-15.5407	-15.4892	-15.5275	-15.4747	-15.5509	-13.9795	-13.1025	-12.5511	-11.9462	-11.4904	-11.0502	-10.8015	-10.3566	-9.73563	-9.30412	-7.95625	-5.83274	-5.66569	-5.48124	-5.5165	-5.50662
-15.034	-15.0568	-15.0803	-15.101	-15.1209	-15.1453	-15.1681	-15.1886	-15.2131	-15.2415	-15.2643	-15.2914	-15.3196	-15.3451	-15.3673	-15.3946	-15.4212	-15.4462	-15.4758	-15.5022	-15.5302	-15.5633	-15.5928	-15.6246	-15.6578	-15.6827	-15.6989	-15.7004	-15.5982	-15.5891	-15.6301	-15.5848	-15.6729	-15.7649	-15.354	-13.0459	-12.3388	-11.6488	-11.1856	-10.9194	-10.6822	-10.1178	-9.44516	-9.00488	-5.95239	-5.63223	-5.52554	-5.45807	-5.44911	-5.46844
-15.0889	-15.1102	-15.1358	-15.1564	-15.1777	-15.2011	-15.2233	-15.2456	-15.2691	-15.2946	-15.3225	-15.3483	-15.3748	-15.3997	-15.4246	-15.4529	-15.4777	-15.5061	-15.533	-15.5621	-15.5958	-15.6218	-15.657	-15.6885	-15.7177	-15.7427	-15.7656	-15.7609	-15.6341	-15.6653	-15.7394	-15.7164	-15.7963	-15.9172	-15.831	-12.8513	-12.0405	-11.5236	-11.0201	-10.693	-10.452	-9.86743	-9.25614	-8.87911	-6.00363	-5.58395	-5.38193	-5.39122	-5.40589	-5.45745
-15.1454	-15.1675	-15.1915	-15.2117	-15.2337	-15.2574	-15.2821	-15.3045	-15.3265	-15.3491	-15.3757	-15.403	-15.4299	-15.456	-15.4784	-15.504	-15.5325	-15.5603	-15.5903	-15.6247	-15.6535	-15.6799	-15.7113	-15.7473	-15.7766	-15.8043	-15.8321	-15.8247	-15.6821	-15.7586	-15.8186	-15.8435	-15.9285	-16.0002	-16.1031	-13.0033	-12.141	-11.5577	-11.0557	-10.6433	-10.3676	-9.81775	-9.21384	-8.877	-6.1589	-5.44103	-5.25804	-5.34854	-5.38439	-5.41381
-15.2037	-15.2257	-15.2487	-15.2689	-15.2918	-15.3152	-15.3377	-15.3619	-15.3853	-15.4066	-15.4286	-15.457	-15.4848	-15.5126	-15.5359	-15.5638	-15.5888	-15.6193	-15.6519	-15.684	-15.7142	-15.7433	-15.7711	-15.7996	-15.8339	-15.866	-15.8875	-15.8792	-15.8012	-15.842	-15.9295	-15.9855	-15.9959	-16.0834	-16.0736	-13.5205	-12.1908	-11.6203	-11.1434	-10.9367	-10.4642	-10.008	-9.45196	-8.97889	-5.81513	-5.35499	-5.26478	-5.31426	-5.36046	-5.36595
-15.2627	-15.2852	-15.3059	-15.3272	-15.3505	-15.3723	-15.3938	-15.4173	-15.4419	-15.4642	-15.4884	-15.5115	-15.5429	-15.5697	-15.5943	-15.6218	-15.6447	-15.6791	-15.7104	-15.7408	-15.7715	-15.8009	-15.8322	-15.8659	-15.8906	-15.9167	-15.9388	-15.9511	-15.9201	-15.9201	-16.0277	-16.1075	-16.1028	-16.0185	-14.9634	-13.3753	-11.9855	-11.6928	-11.3001	-11.0999	-10.639	-10.1478	-9.67739	-9.30384	-5.64498	-5.49162	-5.25996	-5.26958	-5.34096	-5.31612
-15.3246	-15.3454	-15.3633	-15.3864	-15.4081	-15.4306	-15.4525	-15.4722	-15.4964	-15.523	-15.5473	-15.5719	-15.5967	-15.6286	-15.6549	-15.6807	-15.7054	-15.7366	-15.77	-15.7968	-15.8279	-15.8588	-15.8934	-15.9196	-15.9452	-15.9708	-15.9922	-16.0402	-16.0203	-16.0276	-16.1247	-16.1612	-16.1558	-15.5899	-14.8396	-12.4048	-11.8998	-11.7038	-11.4423	-10.95	-10.5503	-10.1238	-9.65397	-9.3469	-5.66763	-5.51836	-5.25027	-5.25132	-5.31801	-5.2561
-15.3846	-15.4016	-15.4218	-15.4442	-15.4661	-15.4869	-15.508	-15.5299	-15.5536	-15.5779	-15.6027	-15.6278	-15.653	-15.6793	-15.7113	-15.7375	-15.767	-15.7963	-15.8249	-15.8556	-15.8817	-15.9147	-15.9437	-15.976	-15.9982	-16.0277	-16.0525	-16.1481	-16.1353	-16.1676	-16.1482	-16.1112	-15.9863	-15.5509	-14.1998	-12.5423	-11.8241	-11.5701	-11.3931	-10.7938	-10.3284	-9.85262	-9.49874	-9.28327	-5.85234	-5.5588	-5.2667	-5.28439	-5.30529	-5.15073
-15.4434	-15.4604	-15.4817	-15.5033	-15.5256	-15.5469	-15.5685	-15.5895	-15.6111	-15.6333	-15.6573	-15.6843	-15.7084	-15.7341	-15.7645	-15.7918	-15.8238	-15.8528	-15.8824	-15.91	-15.9349	-15.9655	-15.9931	-16.0308	-16.056	-16.0801	-16.1151	-16.2376	-16.2655	-16.2818	-16.1056	-16.0685	-15.8381	-15.6299	-14.2409	-12.5704	-11.8355	-11.4481	-11.1818	-10.7321	-10.2734	-9.85176	-9.46511	-9.17597	-6.51248	-5.67084	-5.27456	-5.28618	-5.222	-5.12986
-15.4956	-15.5163	-15.5382	-15.56	-15.5813	-15.6027	-15.6247	-15.6475	-15.6695	-15.6899	-15.7124	-15.7365	-15.7606	-15.7851	-15.8141	-15.8439	-15.8763	-15.9071	-15.9324	-15.9602	-15.9849	-16.0117	-16.0426	-16.083	-16.1119	-16.1328	-16.1808	-16.3231	-16.3678	-16.2565	-16.234	-16.1203	-15.8621	-15.1838	-13.4087	-12.6169	-11.9013	-11.4283	-11.224	-10.7417	-10.2313	-9.9327	-9.46801	-9.18789	-8.45485	-5.67802	-5.30135	-5.26115	-5.15447	-5.13372
-15.552	-15.5729	-15.595	-15.6161	-15.6371	-15.6587	-15.6801	-15.7031	-15.7259	-15.7467	-15.7679	-15.7918	-15.8153	-15.8402	-15.868	-15.8954	-15.9292	-15.9607	-15.9876	-16.0132	-16.0346	-16.0655	-16.0965	-16.1384	-16.1688	-16.1934	-16.2497	-16.3674	-16.398	-16.3046	-16.3204	-16.323	-15.8574	-14.5746	-13.2839	-12.6609	-11.9984	-11.5713	-11.2788	-10.7242	-10.205	-9.91528	-9.21045	-9.00662	-8.43602	-5.61525	-5.29753	-5.17219	-5.17278	-5.17211
-15.618	-15.6326	-15.6538	-15.6751	-15.6955	-15.7163	-15.737	-15.7586	-15.781	-15.8031	-15.8235	-15.8462	-15.8674	-15.8912	-15.9185	-15.945	-15.9811	-16.0078	-16.0373	-16.0659	-16.0878	-16.1225	-16.1545	-16.1932	-16.2257	-16.2598	-16.2886	-16.3785	-16.4407	-16.3942	-16.3952	-16.4067	-15.7831	-14.0647	-13.3941	-12.7	-11.983	-11.5268	-11.2423	-10.8015	-10.2088	-9.70126	-9.15371	-9.04591	-8.43315	-5.40197	-5.17094	-5.1627	-5.20235	-5.20242
-15.6801	-15.6922	-15.7123	-15.733	-15.7529	-15.7729	-15.7945	-15.8144	-15.8356	-15.8576	-15.879	-15.901	-15.9228	-15.947	-15.974	-16.0007	-16.0328	-16.0656	-16.0947	-16.1157	-16.1447	-16.1779	-16.2104	-16.2467	-16.292	-16.3162	-16.3051	-16.4342	-16.4928	-16.4942	-16.4878	-16.354	-15.6049	-14.1675	-13.4909	-12.6707	-11.9091	-11.4377	-11.1632	-10.54	-10.0981	-9.52871	-9.28985	-8.96683	-8.66338	-5.27942	-5.09903	-5.18055	-5.21838	-5.25066
-15.74	-15.7526	-15.77	-15.7904	-15.8099	-15.8292	-15.8512	-15.8713	-15.8912	-15.9117	-15.9371	-15.9603	-15.9813	-16.0056	-16.0319	-16.0558	-16.0903	-16.1189	-16.1423	-16.172	-16.2039	-16.2363	-16.265	-16.3106	-16.3545	-16.3527	-16.3532	-16.4912	-16.5463	-16.5714	-16.5718	-16.3485	-15.5262	-14.0229	-13.4049	-12.6751	-11.9844	-11.4509	-10.9896	-10.4018	-9.95191	-9.62801	-9.03622	-8.97751	-7.23238	-5.2564	-5.14619	-5.20761	-5.24849	-5.27299
-15.798	-15.8102	-15.829	-15.8474	-15.8669	-15.8859	-15.9077	-15.9281	-15.9493	-15.9694	-15.9926	-16.0187	-16.0438	-16.0646	-16.0867	-16.1159	-16.1479	-16.1784	-16.1995	-16.2271	-16.262	-16.2948	-16.3359	-16.3735	-16.4035	-16.3895	-16.416	-16.5433	-16.6334	-16.6626	-16.4935	-16.5036	-15.4938	-13.7113	-13.2749	-12.6428	-11.9256	-11.4197	-10.8691	-10.2973	-10.145	-9.53435	-8.86531	-9.07558	-5.9554	-5.28127	-5.15017	-5.22134	-5.28678	-5.29823
-15.8584	-15.8704	-15.8876	-15.9052	-15.924	-15.943	-15.9637	-15.9846	-16.0054	-16.0258	-16.0491	-16.0771	-16.1019	-16.1273	-16.152	-16.1769	-16.2053	-16.241	-16.2586	-16.2879	-16.321	-16.3513	-16.4006	-16.4399	-16.4418	-16.4414	-16.4688	-16.6203	-16.7024	-16.7069	-16.489	-16.5531	-15.4875	-13.5937	-13.0967	-12.47	-11.7836	-11.3778	-10.8188	-10.5144	-10.0751	-9.52444	-8.89835	-9.34057	-5.92129	-5.24973	-5.18409	-5.24622	-5.29648	-5.34424
-15.9224	-15.9335	-15.9506	-15.9671	-15.9831	-16.0017	-16.023	-16.0417	-16.0623	-16.0842	-16.1068	-16.1357	-16.1623	-16.1858	-16.2088	-16.2376	-16.2675	-16.3024	-16.3229	-16.3529	-16.3807	-16.4238	-16.467	-16.5068	-16.4926	-16.4891	-16.538	-16.6795	-16.7374	-16.6686	-16.5353	-16.3837	-16.0087	-13.4837	-12.9203	-12.2699	-11.688	-11.3668	-10.8966	-10.4408	-10.1078	-9.77029	-9.52369	-9.43151	-5.88857	-5.2484	-5.23943	-5.27109	-5.31845	-5.37901
-15.9827	-15.9954	-16.0109	-16.0267	-16.0428	-16.0597	-16.0786	-16.0993	-16.122	-16.1431	-16.1673	-16.1931	-16.2195	-16.2432	-16.2699	-16.2981	-16.3261	-16.3608	-16.3826	-16.4089	-16.4431	-16.4854	-16.5298	-16.5672	-16.5601	-16.5528	-16.6029	-16.6648	-16.7533	-16.6154	-16.4802	-16.3316	-16.1577	-13.3091	-12.731	-12.1001	-11.6914	-11.3461	-10.8976	-10.452	-10.1912	-9.85346	-9.70711	-9.24877	-6.11317	-5.34405	-5.28302	-5.30069	-5.34737	-5.39269
-16.0407	-16.0556	-16.0699	-16.0853	-16.1019	-16.1187	-16.1371	-16.1577	-16.1768	-16.2005	-16.2263	-16.2477	-16.2736	-16.2998	-16.3283	-16.3566	-16.3835	-16.4143	-16.4388	-16.4687	-16.5045	-16.545	-16.5875	-16.6386	-16.6062	-16.6287	-16.6522	-16.5895	-16.7885	-16.6476	-16.3321	-16.3448	-16.0973	-13.0817	-12.4859	-12.0656	-11.6759	-11.3068	-10.9112	-10.4919	-10.1291	-9.8479	-9.54617	-9.15112	-8.69263	-5.40412	-5.36753	-5.3692	-5.40424	-5.38882
-16.1036	-16.1179	-16.1318	-16.1471	-16.1631	-16.1787	-16.1963	-16.2176	-16.2375	-16.2592	-16.2814	-16.3042	-16.3271	-16.3559	-16.3833	-16.4153	-16.4406	-16.4717	-16.4931	-16.5269	-16.5629	-16.6035	-16.6491	-16.7086	-16.6668	-16.6693	-16.6667	-16.5728	-16.7785	-16.5542	-16.1541	-16.0634	-15.5595	-12.9174	-12.493	-12.0844	-11.6476	-11.265	-10.9361	-10.5264	-9.99553	-9.67343	-9.39705	-8.9576	-6.13051	-5.54331	-5.45314	-5.44538	-5.41139	-5.38432
-16.1654	-16.1789	-16.1924	-16.2076	-16.2237	-16.2396	-16.2567	-16.2758	-16.2995	-16.3195	-16.3394	-16.3607	-16.3835	-16.4117	-16.4458	-16.4729	-16.4979	-16.5242	-16.5489	-16.5788	-16.62	-16.6619	-16.7205	-16.7675	-16.7296	-16.7166	-16.5797	-16.5724	-16.6351	-16.3448	-15.8021	-15.6137	-14.5567	-12.945	-12.458	-11.9581	-11.6347	-11.2752	-11.0224	-10.4147	-9.83953	-9.53977	-9.23916	-8.72542	-6.13887	-5.6557	-5.5282	-5.45952	-5.41859	-5.3872
-16.231	-16.2408	-16.2555	-16.2697	-16.2847	-16.3006	-16.3183	-16.3394	-16.3575	-16.3772	-16.4	-16.4212	-16.4403	-16.4699	-16.5004	-16.5336	-16.557	-16.5841	-16.6093	-16.6369	-16.6766	-16.725	-16.7937	-16.8307	-16.7952	-16.7577	-16.6119	-16.5758	-16.5184	-15.9218	-15.3187	-14.7796	-13.5363	-13.1385	-12.4189	-11.95	-11.6526	-11.1552	-10.8549	-10.3481	-9.74297	-9.28493	-8.97398	-8.34709	-5.9469	-5.68143	-5.54338	-5.46777	-5.41818	-5.38971
-16.2983	-16.3028	-16.3174	-16.3317	-16.3465	-16.3619	-16.3791	-16.3958	-16.4157	-16.4381	-16.4635	-16.4816	-16.5028	-16.5343	-16.5601	-16.5887	-16.6149	-16.6455	-16.672	-16.7001	-16.7346	-16.786	-16.859	-16.8836	-16.8572	-16.7431	-16.6618	-16.5827	-16.3386	-15.6688	-14.616	-13.5697	-13.4009	-12.9797	-12.4922	-11.9328	-11.6196	-11.0724	-10.5976	-10.0729	-9.66384	-9.09118	-8.61824	-6.31159	-5.79552	-5.67205	-5.55707	-5.46852	-5.41811	-5.38066
-16.3617	-16.3682	-16.3785	-16.3907	-16.4036	-16.4171	-16.4323	-16.4505	-16.4686	-16.4956	-16.5195	-16.54	-16.5643	-16.5922	-16.6165	-16.643	-16.6699	-16.7025	-16.7315	-16.7633	-16.7993	-16.8517	-16.914	-16.9314	-16.9228	-16.7481	-16.6536	-16.5386	-16.2736	-15.5305	-13.9911	-13.4826	-13.0858	-12.7352	-12.1952	-11.763	-11.484	-11.0873	-10.5978	-10.0323	-9.6012	-8.89119	-6.884	-6.11689	-5.76089	-5.68508	-5.57498	-5.46561	-5.4139	-5.37387
-16.4227	-16.4248	-16.4366	-16.4463	-16.4603	-16.4715	-16.4896	-16.507	-16.5244	-16.5517	-16.5764	-16.5955	-16.6221	-16.6531	-16.6757	-16.6986	-16.725	-16.7569	-16.7891	-16.8254	-16.868	-16.918	-16.9686	-16.9877	-16.9493	-16.7522	-16.6099	-16.4108	-16.39	-14.8703	-13.7758	-13.4114	-12.8701	-12.3847	-11.8348	-11.4223	-11.1517	-10.6674	-10.2463	-9.70578	-9.33388	-8.75387	-6.737	-5.94763	-5.76299	-5.7076	-5.59917	-5.46673	-5.40198	-5.36699
-16.4831	-16.486	-16.4992	-16.5094	-16.5189	-16.5306	-16.5466	-16.5627	-16.5832	-16.6083	-16.6308	-16.6533	-16.6802	-16.7089	-16.7324	-16.7566	-16.7793	-16.8147	-16.8471	-16.8864	-16.9244	-16.9754	-17.0128	-17.0311	-16.9765	-16.7485	-16.5391	-16.4744	-16.7003	-15.5196	-13.7734	-13.2693	-12.7305	-12.2245	-11.7337	-11.2346	-10.8995	-10.4558	-9.8399	-9.22691	-8.95427	-8.10998	-6.37832	-5.91859	-5.79727	-5.72513	-5.59821	-5.45736	-5.41507	-5.35887
-16.5476	-16.5493	-16.5612	-16.5717	-16.5814	-16.5928	-16.6072	-16.6217	-16.6397	-16.6649	-16.6871	-16.711	-16.7378	-16.7663	-16.7874	-16.8134	-16.837	-16.8699	-16.9071	-16.943	-16.9825	-17.0316	-17.0621	-17.0534	-17.0204	-16.7546	-16.5402	-16.6579	-16.9598	-16.9684	-13.5672	-13.024	-12.519	-12.1008	-11.6921	-11.2002	-10.8376	-10.3284	-9.6688	-9.1043	-8.57583	-7.05659	-6.18647	-5.95225	-5.82938	-5.74194	-5.58565	-5.46343	-5.41385	-5.3379
-16.6157	-16.614	-16.6255	-16.6349	-16.6437	-16.6528	-16.668	-16.6808	-16.6995	-16.7248	-16.7469	-16.771	-16.7942	-16.8238	-16.8497	-16.874	-16.8985	-16.9321	-16.9631	-16.9955	-17.0405	-17.091	-17.1069	-17.0993	-17.0438	-16.7714	-16.6432	-16.9356	-17.0378	-14.1034	-13.4203	-12.7955	-12.2848	-11.9218	-11.546	-11.1469	-10.8478	-10.3082	-9.72538	-9.17171	-8.3642	-6.63468	-6.18567	-5.98402	-5.86431	-5.76332	-5.57181	-5.46624	-5.38148	-5.33655
-16.6853	-16.6794	-16.6883	-16.6972	-16.7065	-16.7174	-16.7292	-16.7438	-16.763	-16.785	-16.8049	-16.8296	-16.8544	-16.8836	-16.9092	-16.9361	-16.9579	-16.989	-17.0188	-17.0464	-17.0963	-17.148	-17.1373	-17.1346	-17.0517	-16.7286	-16.7581	-17.0715	-17.214	-13.8839	-13.2758	-12.6264	-12.1989	-11.7268	-11.3216	-11.0009	-10.667	-10.1735	-9.7029	-9.11787	-7.98701	-6.79255	-6.35147	-6.04126	-5.89572	-5.71759	-5.54481	-5.43581	-5.36995	-5.34274
-16.7516	-16.7439	-16.75	-16.7587	-16.7694	-16.7785	-16.7926	-16.8095	-16.8258	-16.8464	-16.865	-16.8882	-16.9164	-16.9454	-16.969	-16.9945	-17.0182	-17.0468	-17.0748	-17.1019	-17.1436	-17.1991	-17.1723	-17.1598	-17.015	-16.8046	-16.8676	-17.166	-17.266	-13.6338	-13.0636	-12.5389	-12.0457	-11.5499	-11.0845	-10.7899	-10.3753	-10.0569	-9.54171	-8.97532	-7.90664	-7.12403	-6.44602	-6.06453	-5.8954	-5.64371	-5.48985	-5.41324	-5.36502	-5.35586
-16.8179	-16.8103	-16.8121	-16.8207	-16.8294	-16.8399	-16.8536	-16.8707	-16.8883	-16.9079	-16.9298	-16.9519	-16.9795	-17.0065	-17.0304	-17.0566	-17.0802	-17.1073	-17.1345	-17.1618	-17.1928	-17.2367	-17.2102	-17.1264	-17.0936	-16.9039	-16.9158	-17.3172	-13.8351	-13.4012	-12.8626	-12.3507	-11.8444	-11.3797	-10.9214	-10.5669	-10.1538	-9.83268	-9.24406	-8.68274	-7.64318	-7.01767	-6.45311	-6.04044	-5.75512	-5.55009	-5.45454	-5.41458	-5.36798	-5.35513
-16.8819	-16.8782	-16.8729	-16.8809	-16.8907	-16.9002	-16.9149	-16.9304	-16.9475	-16.9678	-16.9931	-17.0207	-17.0384	-17.0653	-17.09	-17.1166	-17.1388	-17.1664	-17.193	-17.2184	-17.2446	-17.2528	-17.2323	-17.0917	-17.1563	-17.108	-17.0732	-17.307	-13.4605	-13.118	-12.6801	-12.1261	-11.6476	-11.2486	-10.7921	-10.3242	-10.029	-9.57245	-8.96485	-8.31518	-7.25034	-6.75466	-6.39769	-5.92115	-5.62973	-5.50023	-5.44863	-5.40721	-5.37785	-5.34813
-16.9475	-16.9421	-16.9363	-16.9404	-16.951	-16.9612	-16.9753	-16.9897	-17.0089	-17.0284	-17.0598	-17.0838	-17.102	-17.126	-17.1507	-17.1767	-17.1972	-17.2277	-17.252	-17.2783	-17.3071	-17.2688	-17.1783	-17.1311	-17.2196	-17.1992	-17.3347	-17.2011	-13.2521	-12.9412	-12.5122	-11.973	-11.5239	-11.1411	-10.6379	-10.2419	-9.88915	-9.35154	-8.7262	-7.83866	-6.95455	-6.56428	-6.17762	-5.86977	-5.59803	-5.48984	-5.44015	-5.40706	-5.37474	-5.33964
-17.0142	-17.0059	-17.0013	-17.0014	-17.0097	-17.0217	-17.0361	-17.0504	-17.07	-17.0923	-17.1209	-17.1475	-17.1697	-17.1858	-17.2103	-17.2368	-17.2585	-17.2878	-17.3111	-17.3433	-17.3623	-17.3087	-17.081	-17.1491	-17.2683	-17.2709	-17.4159	-17.1064	-16.5736	-12.8679	-12.4313	-11.8971	-11.4272	-10.9774	-10.4872	-10.2323	-9.72108	-9.17219	-8.4321	-7.34341	-6.69427	-6.285	-6.08904	-5.89682	-5.59395	-5.4821	-5.43484	-5.40707	-5.36779	-5.33574
-17.0789	-17.0694	-17.0672	-17.0651	-17.0707	-17.0825	-17.098	-17.1117	-17.1314	-17.1572	-17.1824	-17.2113	-17.2355	-17.2484	-17.2704	-17.2963	-17.3198	-17.35	-17.3708	-17.4087	-17.4078	-17.3475	-17.0206	-17.16	-17.3125	-17.2968	-17.4555	-17.0416	-12.967	-12.7437	-12.3779	-11.8221	-11.28	-10.8163	-10.324	-10.1981	-9.63822	-8.96478	-8.11466	-6.79561	-6.47642	-6.22563	-6.09154	-5.9403	-5.59281	-5.47476	-5.43124	-5.40284	-5.3676	-5.33439
-17.1482	-17.1335	-17.132	-17.1338	-17.1348	-17.1442	-17.1588	-17.1742	-17.1954	-17.2207	-17.2454	-17.275	-17.2985	-17.3147	-17.3306	-17.3553	-17.3814	-17.4136	-17.4336	-17.4756	-17.4684	-17.3664	-16.968	-17.1376	-17.3709	-17.2799	-17.4672	-16.9913	-12.8753	-12.656	-12.2515	-11.6538	-11.1171	-10.6517	-10.126	-10.096	-9.54094	-8.80663	-7.39705	-6.69681	-6.43557	-6.23172	-6.09226	-5.97891	-5.60342	-5.46739	-5.43035	-5.40059	-5.3671	-5.33415
-17.2157	-17.2082	-17.1946	-17.1977	-17.1989	-17.2068	-17.2183	-17.2338	-17.2598	-17.2819	-17.3098	-17.3366	-17.3609	-17.3815	-17.3891	-17.4142	-17.4431	-17.4767	-17.4977	-17.5365	-17.5249	-17.4278	-16.9513	-16.9978	-17.3681	-17.3882	-17.4861	-16.855	-12.7665	-12.5362	-12.1294	-11.5244	-10.9879	-10.5179	-9.91877	-9.96105	-9.50221	-8.63867	-6.8658	-6.64365	-6.44104	-6.25727	-6.15465	-6.02225	-5.58333	-5.46262	-5.42443	-5.39736	-5.3643	-5.3241
-17.2805	-17.2701	-17.2587	-17.2586	-17.262	-17.2667	-17.2783	-17.2924	-17.3214	-17.3428	-17.3736	-17.3974	-17.4226	-17.4441	-17.4491	-17.4736	-17.5052	-17.5378	-17.5594	-17.599	-17.575	-17.477	-16.8984	-16.8853	-17.269	-17.3053	-17.619	-16.5987	-12.7544	-12.4075	-12.0066	-11.4164	-10.8849	-10.3786	-9.76785	-9.92753	-9.59313	-8.01612	-6.83287	-6.66451	-6.47759	-6.32824	-6.22449	-6.08593	-5.5639	-5.45367	-5.41895	-5.39074	-5.35369	-5.31522
-17.3445	-17.3261	-17.325	-17.3205	-17.3231	-17.3272	-17.3328	-17.3493	-17.3811	-17.4015	-17.4336	-17.4544	-17.4765	-17.5007	-17.4987	-17.5255	-17.5578	-17.5923	-17.6175	-17.6522	-17.6044	-17.5502	-16.9295	-16.7189	-17.2205	-17.2211	-17.6025	-16.0611	-12.7539	-12.3149	-11.9535	-11.3747	-10.8276	-10.2781	-9.68302	-10.1454	-9.78011	-7.78198	-6.91069	-6.67575	-6.5032	-6.38707	-6.32783	-6.05686	-5.52919	-5.43082	-5.40242	-5.38146	-5.34625	-5.30753
-17.4051	-17.387	-17.391	-17.3755	-17.3774	-17.3815	-17.3856	-17.3935	-17.4326	-17.4572	-17.4943	-17.5176	-17.5358	-17.5576	-17.5567	-17.5843	-17.6166	-17.6529	-17.6744	-17.7145	-17.6525	-17.6074	-17.1247	-16.6073	-17.0566	-17.44	-17.4368	-12.7046	-12.8035	-12.2531	-11.9802	-11.2974	-10.8566	-10.3713	-9.84146	-10.4929	-10.1605	-8.69643	-7.18488	-6.88637	-6.62236	-6.46976	-6.3755	-5.93761	-5.54855	-5.43271	-5.38419	-5.35746	-5.32839	-5.29147
-17.4625	-17.4516	-17.4375	-17.4396	-17.4317	-17.4349	-17.4419	-17.4524	-17.4909	-17.5135	-17.5538	-17.5834	-17.6064	-17.6269	-17.6226	-17.6417	-17.6723	-17.7087	-17.7315	-17.7734	-17.6988	-17.6342	-17.3294	-16.7135	-16.6888	-17.3294	-15.9598	-12.8258	-12.8571	-12.2971	-12.0025	-11.3177	-11.1589	-10.5133	-10.0656	-10.8905	-10.5847	-8.87514	-7.74342	-7.21094	-6.90353	-6.63096	-6.28562	-5.81824	-5.551	-5.44469	-5.40399	-5.37719	-5.33521	-5.29905
[truncated: 116 more columns]
