# Supplementary material for: Energy evolution and crack development characteristics of sandstone under freeze-thaw cycles by digital image correlation
Source: PLoS One. 2023 Apr 20;18(4):e0283378. doi: 10.1371/journal.pone.0283378 (PMC10118107; doi:10.1371/journal.pone.0283378)
Supplement: S1 Data — (ZIP) [file pone.0283378.s002.zip › 新建文件夹/N=80 Uy.xls]

## Sheet: Sheet1
1.55207	1.56378	1.57347	1.57727	1.57819	1.58111	1.58622	1.60324	1.6185	1.62945	1.6418	1.64727	1.65769	1.67294	1.687	1.68998	1.69904	1.71252	1.7278	1.74315	1.75645	1.76772	1.78153	1.79357	1.80847	1.825	1.8494	1.86275	1.8848	1.91331	1.93173	1.95501	1.96744	1.98808	1.99652	2.00583	2.02984	2.05865	2.07595	2.08304	2.09548	2.10909	2.12271	2.14076	2.15988	2.1718	2.1908	2.20534	2.22317	2.25411
1.56163	1.57566	1.57724	1.58283	1.58632	1.58772	1.59658	1.60589	1.62002	1.63077	1.6381	1.64437	1.65555	1.67371	1.67774	1.68624	1.69138	1.70547	1.72307	1.74016	1.75143	1.76652	1.78259	1.79265	1.8134	1.82869	1.84544	1.86365	1.88484	1.90053	1.92059	1.94529	1.96028	1.97942	1.99527	2.00252	2.0248	2.04879	2.06523	2.08006	2.08182	2.10343	2.12106	2.14096	2.15575	2.17516	2.19139	2.20725	2.22591	2.25273
1.56361	1.57468	1.57778	1.58098	1.58415	1.58792	1.58977	1.60259	1.61638	1.62478	1.63339	1.64319	1.65203	1.66732	1.67261	1.6832	1.6933	1.70561	1.72142	1.73673	1.75243	1.76622	1.78352	1.79638	1.81533	1.82769	1.84463	1.8611	1.88117	1.89899	1.91792	1.93939	1.95599	1.97578	1.98995	2.00004	2.02106	2.04437	2.06201	2.07276	2.07771	2.10486	2.12396	2.14368	2.1607	2.18014	2.19634	2.21443	2.23084	2.25356
1.57242	1.57449	1.57589	1.5807	1.58541	1.58685	1.59296	1.60424	1.61589	1.62587	1.63325	1.64289	1.65074	1.66526	1.67106	1.68092	1.6901	1.70476	1.72182	1.73731	1.75004	1.76703	1.78512	1.797	1.81507	1.82735	1.84516	1.86202	1.87829	1.89607	1.91457	1.9344	1.95359	1.97266	1.9871	1.99656	2.01806	2.04107	2.0601	2.07308	2.08367	2.10554	2.12197	2.14571	2.16229	2.18046	2.19583	2.21699	2.23531	2.25469
1.56989	1.57282	1.57556	1.58143	1.58288	1.58747	1.59306	1.60259	1.61514	1.62516	1.63251	1.64202	1.65185	1.66432	1.67077	1.68129	1.69241	1.70469	1.72253	1.73936	1.74995	1.76621	1.78195	1.79567	1.81123	1.82781	1.84549	1.86192	1.877	1.89566	1.91368	1.93445	1.95354	1.97072	1.98299	1.99758	2.01724	2.04147	2.05906	2.07274	2.08193	2.10525	2.12337	2.14687	2.16393	2.18098	2.19812	2.2191	2.23689	2.25911
1.56696	1.57106	1.57537	1.57961	1.58245	1.58656	1.59065	1.59776	1.61172	1.62308	1.63026	1.64162	1.65094	1.66394	1.67034	1.68073	1.69291	1.70494	1.7222	1.73838	1.74813	1.76335	1.77908	1.79538	1.81028	1.82704	1.84235	1.86086	1.87534	1.89235	1.9119	1.93192	1.95258	1.97056	1.98391	1.998	2.01812	2.04134	2.05722	2.07282	2.08461	2.1064	2.12445	2.14598	2.16379	2.18094	2.19878	2.22133	2.23901	2.26208
1.56277	1.5693	1.57553	1.57725	1.57944	1.58301	1.58987	1.59653	1.60843	1.61962	1.62954	1.64063	1.65163	1.66453	1.66979	1.68186	1.69174	1.70566	1.72204	1.73788	1.74709	1.76206	1.7783	1.7953	1.80727	1.8262	1.84124	1.85945	1.87668	1.89214	1.91133	1.9315	1.95449	1.97012	1.98527	1.99824	2.01913	2.03926	2.05772	2.07401	2.08596	2.10991	2.12646	2.14641	2.16445	2.18243	2.20063	2.22469	2.24334	2.26549
1.56424	1.57068	1.57441	1.57665	1.5787	1.58291	1.58762	1.59425	1.6049	1.61826	1.62961	1.64131	1.65233	1.66302	1.67019	1.68156	1.69274	1.70653	1.72219	1.73755	1.74893	1.76198	1.77974	1.79451	1.80756	1.82453	1.84183	1.85862	1.87677	1.89167	1.91252	1.93189	1.95257	1.96965	1.985	2.00046	2.02124	2.04101	2.05815	2.07495	2.08809	2.11016	2.12729	2.14803	2.16716	2.18314	2.20292	2.22605	2.24665	2.26632
1.56327	1.56824	1.57286	1.57459	1.57815	1.5812	1.58753	1.59368	1.60313	1.61738	1.6297	1.64189	1.65248	1.6617	1.67194	1.68266	1.69388	1.70691	1.72158	1.73833	1.74934	1.76172	1.77986	1.79451	1.80891	1.8262	1.84296	1.86025	1.87762	1.89419	1.91325	1.93137	1.9518	1.97162	1.98551	2.00195	2.02082	2.04182	2.05796	2.07491	2.0916	2.11187	2.12883	2.15066	2.16768	2.18496	2.20163	2.22783	2.25153	2.26848
1.56214	1.56763	1.57002	1.57062	1.57532	1.58054	1.58812	1.59586	1.60409	1.61598	1.63061	1.64148	1.65353	1.66275	1.67316	1.68239	1.69454	1.70886	1.72123	1.73822	1.75239	1.76542	1.7802	1.79661	1.81022	1.82731	1.84562	1.86119	1.87977	1.89523	1.9133	1.92987	1.95115	1.97034	1.98563	2.00336	2.02178	2.04151	2.05642	2.07412	2.09492	2.11339	2.13163	2.1529	2.1702	2.18848	2.20552	2.22867	2.25152	2.2715
1.56169	1.56599	1.56619	1.56896	1.57497	1.5808	1.58744	1.59628	1.60538	1.61682	1.63	1.64122	1.65249	1.66293	1.67145	1.68334	1.69547	1.71039	1.72239	1.73928	1.7535	1.76654	1.77904	1.79716	1.81265	1.83132	1.84585	1.86303	1.87936	1.89728	1.91263	1.9304	1.94936	1.96862	1.98636	2.00318	2.02233	2.04103	2.05888	2.07766	2.09758	2.11705	2.13436	2.15567	2.17116	2.18933	2.20645	2.2301	2.25269	2.27421
1.55681	1.563	1.56144	1.56663	1.57404	1.58209	1.58939	1.59924	1.60792	1.61823	1.63043	1.64093	1.65207	1.66452	1.67243	1.68444	1.69847	1.70999	1.72416	1.73829	1.75443	1.76539	1.78117	1.79783	1.81586	1.83041	1.84751	1.86426	1.8812	1.89795	1.9152	1.93073	1.94933	1.96808	1.987	2.0047	2.02346	2.0398	2.06017	2.08069	2.09879	2.11843	2.1374	2.15695	2.17432	2.19162	2.21243	2.23285	2.25441	2.27598
1.54799	1.55353	1.55561	1.56087	1.56914	1.57948	1.59124	1.59933	1.60985	1.61996	1.63132	1.641	1.65268	1.66385	1.67461	1.6865	1.69698	1.71034	1.72458	1.73939	1.75199	1.76741	1.78308	1.79845	1.81559	1.83123	1.84819	1.86566	1.88312	1.8979	1.91603	1.93304	1.95067	1.9681	1.98779	2.00672	2.023	2.03854	2.06046	2.08084	2.09947	2.12024	2.13897	2.16001	2.17486	2.19423	2.21397	2.2367	2.2581	2.27802
1.54263	1.54773	1.55209	1.56026	1.57043	1.57716	1.58578	1.59474	1.60609	1.61871	1.63032	1.64144	1.6517	1.6632	1.67615	1.68498	1.6991	1.71375	1.72721	1.74036	1.75303	1.76786	1.78389	1.79974	1.81691	1.83225	1.84835	1.86575	1.88274	1.89709	1.91707	1.93409	1.94962	1.96729	1.9866	2.00672	2.02259	2.04287	2.06395	2.08223	2.10128	2.12297	2.14251	2.15901	2.17674	2.19759	2.21731	2.24109	2.25881	2.27873
1.53268	1.54171	1.54838	1.55649	1.56567	1.57562	1.58621	1.59666	1.60583	1.61562	1.63014	1.64171	1.65527	1.66631	1.67554	1.68525	1.7008	1.71322	1.72655	1.74168	1.75528	1.7682	1.78295	1.79982	1.8159	1.83375	1.84962	1.86272	1.88104	1.9006	1.91856	1.93371	1.95079	1.96592	1.98629	2.00741	2.02448	2.0447	2.06258	2.08309	2.10449	2.12783	2.14514	2.16436	2.181	2.20044	2.21906	2.24326	2.26206	2.28167
1.53289	1.54049	1.54854	1.55831	1.56724	1.5772	1.58813	1.59847	1.60804	1.61778	1.62828	1.64126	1.65453	1.66668	1.67439	1.68536	1.69911	1.71226	1.7279	1.73964	1.75711	1.76996	1.78386	1.79859	1.81704	1.835	1.85056	1.86571	1.88341	1.89957	1.91905	1.93414	1.9538	1.97059	1.98872	2.00858	2.02989	2.04825	2.06596	2.08334	2.10576	2.12381	2.14695	2.16394	2.18218	2.20327	2.22446	2.24404	2.26625	2.28798
1.52829	1.53863	1.549	1.55929	1.56871	1.57907	1.58879	1.59828	1.6086	1.61879	1.62835	1.64047	1.65242	1.66441	1.67404	1.68358	1.69843	1.71255	1.72687	1.73772	1.75314	1.76812	1.78328	1.80251	1.81727	1.83424	1.8519	1.86943	1.88666	1.90073	1.91713	1.93699	1.95622	1.97332	1.99407	2.0115	2.03113	2.05082	2.06773	2.08643	2.10618	2.12713	2.14585	2.16682	2.188	2.20564	2.22829	2.24717	2.27029	2.29137
1.52838	1.53752	1.54857	1.55847	1.56843	1.5787	1.58944	1.59953	1.60958	1.61814	1.62938	1.63988	1.65403	1.66437	1.6761	1.68785	1.69828	1.71071	1.72457	1.73798	1.75639	1.77019	1.78674	1.8005	1.81808	1.83357	1.85229	1.86944	1.88423	1.90016	1.91795	1.9368	1.95567	1.97474	1.99659	2.01658	2.03301	2.05132	2.07171	2.0901	2.10785	2.12762	2.14974	2.17044	2.19082	2.20972	2.23166	2.25303	2.27353	2.29587
1.52108	1.52998	1.54321	1.55398	1.56468	1.57534	1.58661	1.59735	1.60897	1.61978	1.62881	1.64036	1.65179	1.66457	1.67844	1.68868	1.70052	1.71129	1.72619	1.74163	1.75531	1.7719	1.78533	1.80114	1.81951	1.83657	1.85253	1.86703	1.8826	1.90072	1.9197	1.93839	1.95853	1.97632	1.9949	2.01716	2.03543	2.05455	2.07129	2.09107	2.11095	2.13235	2.15106	2.17299	2.19294	2.21581	2.23728	2.2563	2.27945	2.29902
1.52016	1.52929	1.54199	1.55235	1.56378	1.57455	1.58608	1.59676	1.60666	1.62035	1.63178	1.63945	1.65148	1.6638	1.67709	1.68977	1.70075	1.71459	1.72831	1.7438	1.76034	1.77464	1.78923	1.80397	1.82015	1.83825	1.85405	1.86847	1.88275	1.90066	1.92047	1.94065	1.96244	1.97903	1.99405	2.01787	2.0391	2.0574	2.07291	2.0948	2.11662	2.13623	2.15456	2.1755	2.19683	2.22151	2.24252	2.26165	2.28443	2.30335
1.51789	1.52787	1.5406	1.55158	1.56265	1.57268	1.58392	1.59647	1.60738	1.61769	1.62829	1.63883	1.64866	1.66299	1.67698	1.68787	1.70048	1.71382	1.7282	1.74462	1.76094	1.77587	1.79261	1.80835	1.82191	1.83816	1.85498	1.86845	1.88648	1.90383	1.92361	1.94359	1.96112	1.9762	1.99629	2.01687	2.03985	2.06163	2.08024	2.09806	2.11883	2.1384	2.15741	2.17967	2.20225	2.22621	2.24496	2.26306	2.28635	2.30871
1.51773	1.52767	1.53811	1.55152	1.56177	1.57144	1.58215	1.59444	1.6063	1.61542	1.62498	1.63545	1.65	1.6632	1.67407	1.68757	1.70156	1.71513	1.72823	1.74447	1.76202	1.7763	1.79245	1.80934	1.82551	1.83766	1.85395	1.86838	1.88894	1.90821	1.92573	1.94443	1.96236	1.97885	1.9994	2.02069	2.04273	2.06507	2.08508	2.10125	2.11982	2.13971	2.1613	2.18477	2.20602	2.22603	2.24679	2.26884	2.2907	2.31203
1.52071	1.53129	1.53954	1.5524	1.56352	1.57344	1.58342	1.59343	1.60237	1.61238	1.62177	1.6364	1.64899	1.66064	1.67396	1.69002	1.70256	1.71563	1.72912	1.74587	1.76147	1.77686	1.79256	1.81102	1.82777	1.83995	1.85549	1.87236	1.88991	1.91118	1.92766	1.94744	1.96536	1.98281	2.0023	2.02546	2.04634	2.06714	2.08786	2.10501	2.12343	2.14545	2.1666	2.18828	2.20794	2.22934	2.25166	2.27187	2.29454	2.31382
1.52459	1.52945	1.53912	1.55047	1.56091	1.57006	1.58191	1.59229	1.60251	1.61308	1.62464	1.6357	1.65111	1.65929	1.67333	1.69039	1.70483	1.71789	1.732	1.74695	1.76364	1.77926	1.79616	1.81311	1.83124	1.8465	1.86026	1.8772	1.89409	1.91155	1.93112	1.94974	1.96826	1.98834	2.00958	2.02944	2.05189	2.0711	2.09153	2.11196	2.13362	2.15244	2.17103	2.18968	2.21101	2.23207	2.25388	2.27643	2.29849	2.31709
1.51839	1.52267	1.53568	1.54689	1.55788	1.56946	1.579	1.59232	1.60336	1.6142	1.6263	1.63642	1.6461	1.66048	1.67577	1.68771	1.70393	1.72097	1.73402	1.74959	1.76596	1.78104	1.79757	1.81514	1.83333	1.84776	1.86338	1.88088	1.89865	1.9152	1.93518	1.95556	1.9741	1.9925	2.01282	2.03283	2.05205	2.07446	2.09653	2.11816	2.14012	2.15805	2.17649	2.19524	2.21306	2.23299	2.25533	2.27779	2.30051	2.3206
1.50919	1.51924	1.53288	1.54132	1.55246	1.56501	1.5779	1.59011	1.6019	1.61543	1.62828	1.63644	1.6471	1.66096	1.67648	1.68908	1.70657	1.72065	1.73761	1.75133	1.76656	1.78131	1.80043	1.81883	1.83669	1.8521	1.8667	1.8843	1.90141	1.92114	1.94094	1.96223	1.98019	1.99617	2.0167	2.03766	2.05817	2.0787	2.10106	2.12199	2.14215	2.16036	2.18069	2.20154	2.22082	2.23878	2.26028	2.28289	2.3061	2.32432
1.49834	1.51008	1.52517	1.53646	1.54861	1.56188	1.57429	1.58744	1.60071	1.61445	1.62529	1.63628	1.64715	1.66087	1.6764	1.69088	1.70772	1.72362	1.73768	1.75174	1.76752	1.78442	1.80346	1.82072	1.83637	1.85082	1.86569	1.88213	1.90406	1.92382	1.94165	1.96185	1.98222	2.00227	2.01989	2.04073	2.06298	2.08361	2.10303	2.12551	2.14697	2.16506	2.18613	2.207	2.22646	2.24646	2.26552	2.28772	2.30771	2.32924
1.49994	1.51048	1.52602	1.53599	1.54858	1.56117	1.57357	1.58663	1.5985	1.61099	1.62494	1.63742	1.64982	1.66285	1.67773	1.69146	1.70721	1.72181	1.73883	1.75425	1.77085	1.78568	1.80239	1.81837	1.83461	1.84898	1.86449	1.88429	1.90492	1.92274	1.9433	1.96345	1.98406	2.00647	2.02622	2.04822	2.06963	2.08939	2.11008	2.13167	2.15257	2.17101	2.19224	2.21069	2.23112	2.25083	2.27002	2.29162	2.31331	2.33364
1.50418	1.513	1.52923	1.54014	1.54975	1.56338	1.57547	1.58585	1.59952	1.61148	1.62407	1.63774	1.65045	1.66413	1.67755	1.69097	1.70621	1.72124	1.73605	1.75379	1.76991	1.78481	1.80298	1.81682	1.83569	1.85006	1.86803	1.88843	1.90933	1.92707	1.94615	1.9661	1.98466	2.00891	2.03008	2.05289	2.07399	2.09422	2.11521	2.13699	2.15733	2.17444	2.19495	2.21629	2.23691	2.25601	2.27238	2.29702	2.31811	2.33895
1.50518	1.5158	1.52801	1.53931	1.55088	1.56214	1.57199	1.58401	1.5973	1.61115	1.62425	1.63655	1.65059	1.66407	1.67915	1.69325	1.70813	1.72377	1.73753	1.75343	1.76905	1.78679	1.80257	1.81629	1.83404	1.85434	1.87299	1.89129	1.911	1.93074	1.95103	1.97194	1.98938	2.0126	2.03501	2.05877	2.07956	2.09985	2.11976	2.14093	2.16492	2.18222	2.20122	2.22361	2.24237	2.26161	2.28077	2.30278	2.32507	2.3447
1.50529	1.51637	1.52606	1.53723	1.54887	1.5613	1.57311	1.58666	1.59955	1.61156	1.62356	1.63701	1.65114	1.6647	1.67995	1.69534	1.71083	1.72572	1.73964	1.75538	1.76892	1.78465	1.8016	1.81901	1.83918	1.85785	1.87699	1.89377	1.91488	1.93546	1.95705	1.9783	1.99545	2.01874	2.03981	2.06015	2.08321	2.10515	2.1253	2.14589	2.16884	2.18904	2.21051	2.22961	2.24876	2.26545	2.28767	2.3115	2.32986	2.3495
1.50279	1.51505	1.52533	1.53594	1.54786	1.56001	1.57259	1.58557	1.59849	1.60999	1.62327	1.63749	1.65016	1.6648	1.68109	1.69571	1.71223	1.72846	1.74485	1.75713	1.76888	1.78305	1.80187	1.82085	1.84231	1.85972	1.87814	1.89555	1.91574	1.94342	1.96367	1.98187	2.0024	2.02337	2.04421	2.06511	2.08725	2.10979	2.13233	2.15227	2.17514	2.19712	2.21747	2.2345	2.25406	2.27292	2.29228	2.31335	2.33477	2.35405
1.50796	1.51647	1.52577	1.53684	1.54619	1.55927	1.5713	1.58309	1.59577	1.60848	1.62232	1.63656	1.64987	1.6628	1.67752	1.69475	1.71173	1.72812	1.74269	1.75541	1.76972	1.78263	1.79828	1.81869	1.83969	1.8588	1.87872	1.89705	1.92013	1.94208	1.9634	1.98279	2.00484	2.02908	2.04861	2.07006	2.09253	2.11442	2.13755	2.15838	2.18009	2.20108	2.22012	2.23773	2.25867	2.28081	2.30221	2.31744	2.3375	2.3574
1.50717	1.51456	1.52576	1.5355	1.54708	1.55846	1.57007	1.58252	1.59594	1.60956	1.62203	1.63769	1.64997	1.66286	1.67685	1.69314	1.70806	1.72369	1.73898	1.7538	1.7695	1.78393	1.80036	1.81887	1.84086	1.8603	1.88142	1.90152	1.92459	1.94408	1.96562	1.98638	2.00732	2.03376	2.05511	2.07565	2.09871	2.12112	2.14425	2.16384	2.18581	2.20443	2.22337	2.24366	2.26525	2.28812	2.30836	2.32735	2.34469	2.36395
1.50246	1.50978	1.51986	1.53294	1.54498	1.55701	1.56926	1.58157	1.5948	1.60836	1.62205	1.63619	1.65039	1.66209	1.67615	1.69007	1.70666	1.72215	1.73701	1.75406	1.76892	1.78491	1.80159	1.82199	1.8434	1.86535	1.8845	1.90756	1.92557	1.94593	1.96927	1.99089	2.01285	2.0372	2.06028	2.08056	2.10311	2.12721	2.15075	2.16923	2.18993	2.21129	2.23181	2.25111	2.27146	2.29269	2.31388	2.33404	2.3507	2.36903
1.49781	1.5086	1.52013	1.53143	1.54425	1.55691	1.56964	1.58149	1.59472	1.60748	1.62023	1.63643	1.65098	1.66375	1.6734	1.68814	1.7047	1.71993	1.73693	1.75176	1.76885	1.78754	1.80574	1.82419	1.84881	1.86993	1.89048	1.91185	1.9316	1.95439	1.9748	1.99726	2.01996	2.04461	2.06671	2.08905	2.11252	2.13513	2.1558	2.17648	2.19453	2.21556	2.23735	2.25653	2.27742	2.29787	2.31795	2.33777	2.35447	2.37793
1.50145	1.51229	1.5242	1.53541	1.54721	1.55921	1.57015	1.58306	1.59667	1.60917	1.62205	1.63664	1.64931	1.66282	1.67447	1.68604	1.70268	1.7218	1.73713	1.75244	1.77187	1.79211	1.81131	1.83068	1.85094	1.87308	1.89552	1.91744	1.93675	1.95729	1.98434	2.00501	2.02696	2.04927	2.07225	2.09603	2.11982	2.14319	2.16132	2.18341	2.20288	2.22469	2.24288	2.26012	2.28086	2.30392	2.32085	2.34076	2.36104	2.3825
1.50319	1.51053	1.52358	1.53581	1.54652	1.55791	1.5704	1.58408	1.59751	1.61091	1.62524	1.63748	1.65025	1.66446	1.67705	1.68973	1.70582	1.72307	1.73795	1.75404	1.77241	1.79238	1.81363	1.83448	1.85446	1.87789	1.90049	1.92336	1.94215	1.96495	1.99022	2.00804	2.03003	2.05346	2.07542	2.10032	2.12605	2.14665	2.16944	2.19177	2.21004	2.23136	2.25348	2.27276	2.29137	2.30922	2.32862	2.34682	2.36914	2.38809
1.50012	1.50936	1.52139	1.53266	1.54371	1.55653	1.56906	1.58205	1.59521	1.60959	1.62326	1.63639	1.64941	1.66566	1.67846	1.69141	1.7074	1.72514	1.74005	1.7577	1.77647	1.79555	1.81748	1.83784	1.85994	1.88185	1.90317	1.92723	1.94761	1.96989	1.99251	2.01361	2.03431	2.05912	2.08333	2.10832	2.12972	2.15117	2.17439	2.1971	2.21759	2.23712	2.25624	2.27764	2.299	2.31957	2.33664	2.3561	2.37267	2.39124
1.50392	1.51268	1.52069	1.5311	1.54384	1.55689	1.56813	1.57948	1.59272	1.60708	1.61969	1.63533	1.64995	1.6638	1.67779	1.6932	1.71151	1.7265	1.74022	1.75714	1.77826	1.79743	1.81942	1.84265	1.86832	1.88785	1.9117	1.93572	1.95774	1.97574	1.99619	2.01802	2.04063	2.0643	2.09143	2.11492	2.13238	2.1537	2.17804	2.203	2.22264	2.24249	2.26322	2.28152	2.30402	2.3242	2.34178	2.36019	2.37954	2.39703
1.5031	1.51235	1.52155	1.53269	1.54436	1.55561	1.5688	1.58079	1.59379	1.60639	1.62062	1.63464	1.6485	1.65988	1.67647	1.6928	1.71045	1.72699	1.74078	1.75691	1.77801	1.8023	1.82472	1.84701	1.8706	1.89439	1.9186	1.94146	1.96305	1.98552	2.00696	2.02948	2.05191	2.07407	2.0951	2.11591	2.13624	2.15924	2.18152	2.20795	2.2273	2.24748	2.26754	2.28825	2.30832	2.3263	2.34417	2.36361	2.38065	2.40028
1.50731	1.51512	1.52353	1.53385	1.54571	1.55713	1.56985	1.58339	1.59666	1.6083	1.61954	1.63521	1.64889	1.66012	1.67619	1.69364	1.7113	1.72542	1.74428	1.76372	1.78519	1.80814	1.83039	1.85196	1.8762	1.89961	1.92322	1.94597	1.96898	1.99264	2.01445	2.03871	2.05706	2.07697	2.09495	2.1171	2.14049	2.16462	2.18593	2.2097	2.23234	2.25065	2.27361	2.2916	2.31098	2.3287	2.34604	2.36643	2.38638	2.40741
1.50762	1.51401	1.52402	1.536	1.54716	1.55967	1.57196	1.58384	1.59791	1.61079	1.62518	1.63744	1.65059	1.66198	1.67761	1.69495	1.71258	1.73158	1.75183	1.76934	1.78857	1.81031	1.83292	1.85694	1.88205	1.90567	1.92822	1.95079	1.97408	1.99599	2.02027	2.03986	2.0582	2.07857	2.10055	2.11997	2.14329	2.16694	2.1893	2.2136	2.23766	2.25585	2.27807	2.29573	2.315	2.3349	2.3538	2.37543	2.39205	2.40982
1.50958	1.51428	1.52605	1.53791	1.54843	1.55891	1.57109	1.58341	1.59745	1.61227	1.62765	1.64089	1.65031	1.66161	1.68068	1.69986	1.7165	1.73851	1.75656	1.77152	1.79118	1.81401	1.83524	1.85931	1.88616	1.9078	1.92909	1.95121	1.97278	1.99633	2.01778	2.03827	2.05987	2.08122	2.10224	2.12482	2.14677	2.17073	2.19291	2.22003	2.24107	2.2594	2.28226	2.30061	2.3231	2.34302	2.36469	2.38442	2.40046	2.41504
1.50497	1.5104	1.52477	1.53553	1.54563	1.5575	1.57025	1.58381	1.59787	1.61054	1.62459	1.63841	1.65139	1.66657	1.68431	1.70341	1.7232	1.741	1.75847	1.77671	1.79547	1.81544	1.83814	1.8631	1.88869	1.91005	1.93296	1.95479	1.979	1.99977	2.01889	2.04106	2.06127	2.08599	2.10907	2.13112	2.15343	2.17516	2.19879	2.22372	2.24418	2.26341	2.28352	2.30852	2.33098	2.35218	2.37112	2.38859	2.40342	2.41951
1.50662	1.51385	1.52518	1.53597	1.5465	1.55696	1.56971	1.5831	1.59845	1.61155	1.62474	1.6392	1.65467	1.67135	1.68624	1.70576	1.72526	1.74226	1.76038	1.77943	1.79895	1.82055	1.84256	1.86752	1.89191	1.911	1.93379	1.95694	1.98228	2.00524	2.02438	2.04504	2.06607	2.09156	2.11351	2.13756	2.15944	2.18248	2.20502	2.22762	2.24753	2.26478	2.28932	2.31598	2.33762	2.35524	2.37594	2.39176	2.40945	2.42458
1.50581	1.51629	1.52766	1.53582	1.54712	1.55932	1.57267	1.58622	1.59888	1.61237	1.62686	1.64191	1.658	1.67655	1.68929	1.70825	1.72701	1.74403	1.76234	1.78015	1.79861	1.82171	1.84306	1.86995	1.8922	1.91367	1.93581	1.96486	1.99286	2.0137	2.03278	2.05453	2.07596	2.10002	2.12463	2.14693	2.1687	2.19129	2.2105	2.23009	2.25075	2.26996	2.29553	2.32244	2.34146	2.35993	2.37596	2.39436	2.4127	2.43396
1.50618	1.51755	1.53029	1.53885	1.54884	1.56133	1.5725	1.58611	1.60196	1.61641	1.63006	1.64458	1.66141	1.67793	1.69589	1.70778	1.72532	1.74381	1.76509	1.78328	1.80235	1.82206	1.84644	1.87174	1.89408	1.92199	1.94628	1.97082	1.99279	2.01542	2.03854	2.05883	2.07899	2.10351	2.12899	2.15456	2.1779	2.20274	2.22211	2.23753	2.25568	2.27623	2.30086	2.32407	2.34377	2.36355	2.37919	2.39836	2.41681	2.43543
1.50491	1.51696	1.52771	1.53676	1.54712	1.56025	1.57354	1.58936	1.60521	1.62047	1.63354	1.6504	1.66478	1.67784	1.69754	1.71148	1.72758	1.74587	1.7658	1.7872	1.80588	1.82621	1.8499	1.87847	1.90385	1.92601	1.94905	1.97174	1.99383	2.01885	2.04064	2.06331	2.08421	2.10911	2.13382	2.16027	2.1816	2.20661	2.23144	2.25219	2.26473	2.28289	2.30526	2.32819	2.34563	2.36632	2.38455	2.40051	2.42277	2.43991
1.4983	1.51444	1.52757	1.53757	1.54948	1.56252	1.57694	1.59183	1.60675	1.62062	1.63688	1.65196	1.66665	1.68234	1.69843	1.71493	1.72981	1.74633	1.76576	1.78563	1.80637	1.82664	1.85652	1.88454	1.90764	1.9336	1.95532	1.97496	1.99684	2.02581	2.04741	2.07018	2.09237	2.11775	2.14132	2.16538	2.18755	2.2095	2.23257	2.25867	2.27659	2.29064	2.30783	2.32987	2.34899	2.36969	2.38836	2.40805	2.42629	2.44618
1.50246	1.51438	1.52631	1.53742	1.54902	1.56342	1.57802	1.59338	1.61003	1.62411	1.63731	1.65372	1.66689	1.68324	1.70082	1.71888	1.73433	1.749	1.76812	1.78811	1.80601	1.83559	1.86026	1.88605	1.91086	1.93628	1.95951	1.97982	2.00355	2.02933	2.05242	2.07685	2.10017	2.12415	2.14809	2.17225	2.194	2.21511	2.23523	2.25942	2.28118	2.30176	2.31748	2.33415	2.35395	2.37564	2.3942	2.4135	2.43468	2.44942
1.50366	1.51606	1.52694	1.53882	1.55127	1.56414	1.57839	1.59379	1.61086	1.62406	1.63738	1.65287	1.66718	1.68551	1.70342	1.72179	1.73832	1.75261	1.7723	1.79039	1.81326	1.84289	1.86357	1.88951	1.91462	1.93994	1.96293	1.98287	2.00814	2.03245	2.05487	2.08017	2.10361	2.1289	2.15516	2.17787	2.20072	2.22082	2.24277	2.26335	2.28623	2.31045	2.32878	2.33848	2.35848	2.38204	2.40172	2.42169	2.44078	2.45945
1.50161	1.51472	1.52508	1.53808	1.55206	1.56673	1.5803	1.59507	1.60985	1.62367	1.63832	1.6549	1.67033	1.6872	1.70622	1.72373	1.74024	1.75849	1.77523	1.79751	1.82529	1.84425	1.86617	1.89123	1.91862	1.94167	1.963	1.98265	2.00627	2.03352	2.06027	2.08511	2.10988	2.13519	2.16068	2.18454	2.20946	2.23166	2.25435	2.27512	2.2954	2.31772	2.33704	2.3492	2.36459	2.38461	2.40405	2.42621	2.44557	2.4643
1.50182	1.51379	1.52712	1.53966	1.55362	1.56702	1.58124	1.59753	1.61257	1.625	1.64179	1.65682	1.67326	1.69125	1.71107	1.72687	1.74266	1.76133	1.78246	1.80746	1.82821	1.84722	1.86925	1.89534	1.92155	1.94443	1.96748	1.98679	2.01011	2.03626	2.06378	2.08861	2.11523	2.1398	2.16525	2.18944	2.21507	2.24077	2.25766	2.27835	2.29975	2.32157	2.34324	2.35948	2.37154	2.38463	2.40599	2.42601	2.44588	2.46069
1.50231	1.51112	1.52766	1.53998	1.55354	1.5674	1.58118	1.59722	1.61268	1.62711	1.64309	1.6606	1.67464	1.69506	1.71313	1.73063	1.74696	1.76845	1.78635	1.81373	1.83256	1.85313	1.8752	1.89971	1.92603	1.9485	1.97286	1.99353	2.01492	2.04026	2.06692	2.0917	2.11783	2.14415	2.16891	2.19357	2.21981	2.24449	2.26107	2.28088	2.30054	2.32642	2.34856	2.36605	2.37604	2.38999	2.40822	2.42497	2.44225	2.4584
1.50136	1.51157	1.52747	1.54142	1.55468	1.56829	1.58139	1.59685	1.61261	1.62719	1.64346	1.66051	1.67998	1.69852	1.71547	1.73167	1.7556	1.7731	1.79362	1.81955	1.83992	1.86068	1.88169	1.90469	1.92912	1.95545	1.97815	2.00073	2.02103	2.04505	2.0703	2.09491	2.12144	2.14781	2.17448	2.20317	2.22821	2.24874	2.2678	2.28531	2.30399	2.32832	2.35043	2.3716	2.38269	2.39342	2.41147	2.42922	2.44359	2.45569
1.50439	1.51518	1.53057	1.54443	1.55692	1.56966	1.58441	1.59758	1.61205	1.62808	1.64684	1.66433	1.6837	1.70071	1.71764	1.73729	1.75973	1.77904	1.80306	1.82398	1.84543	1.86425	1.88561	1.90819	1.92994	1.95442	1.98232	2.00497	2.02692	2.05128	2.07782	2.10199	2.12398	2.14861	2.17675	2.20429	2.23089	2.25361	2.27226	2.28728	2.30794	2.33378	2.35543	2.37085	2.38353	2.39847	2.4129	2.43372	2.44506	2.46199
1.51047	1.52007	1.53501	1.54921	1.56296	1.57589	1.58867	1.60415	1.6175	1.63048	1.64669	1.66694	1.68534	1.70507	1.72261	1.74212	1.76403	1.78526	1.8087	1.83032	1.85091	1.86694	1.88815	1.90924	1.93037	1.95436	1.98302	2.00942	2.03248	2.05554	2.08186	2.10608	2.13062	2.15334	2.1796	2.20682	2.23093	2.2549	2.27081	2.29191	2.31262	2.33573	2.35663	2.3728	2.3891	2.40077	2.41447	2.42461	2.44727	2.46648
1.51295	1.52499	1.5387	1.55139	1.56416	1.57762	1.58902	1.60239	1.61813	1.63409	1.65055	1.66877	1.68788	1.70708	1.7255	1.74779	1.76894	1.78661	1.81142	1.83337	1.85104	1.87137	1.89079	1.91275	1.93373	1.9581	1.98685	2.01638	2.03771	2.06223	2.0864	2.1137	2.13834	2.16254	2.18907	2.21326	2.23376	2.25405	2.27472	2.2951	2.31765	2.33688	2.35468	2.37208	2.39222	2.40415	2.41182	2.4287	2.45144	2.47274
1.51598	1.52569	1.54075	1.55323	1.56696	1.58017	1.59291	1.60607	1.6222	1.64014	1.65532	1.67589	1.69412	1.70852	1.73431	1.75285	1.77227	1.79037	1.81509	1.83696	1.8599	1.87793	1.89859	1.91922	1.94547	1.96866	1.99563	2.02129	2.04595	2.06788	2.09098	2.11768	2.14272	2.16842	2.19411	2.21639	2.23574	2.25895	2.2762	2.2999	2.31697	2.33727	2.35874	2.37657	2.39881	2.41111	2.41835	2.43421	2.45865	2.4781
1.51322	1.52562	1.53915	1.55216	1.56581	1.58062	1.59601	1.61007	1.62543	1.64084	1.6561	1.67461	1.69448	1.71434	1.7356	1.75756	1.77537	1.79491	1.81732	1.83978	1.86001	1.88211	1.90127	1.92829	1.95035	1.97543	2.00082	2.02381	2.04478	2.07151	2.09576	2.11894	2.1469	2.17411	2.19801	2.21936	2.24177	2.26622	2.27649	2.30083	2.31995	2.33947	2.36217	2.38018	2.39854	2.41802	2.42635	2.44162	2.46478	2.48334
1.51063	1.52884	1.54096	1.55461	1.56872	1.58394	1.59681	1.61185	1.62809	1.64503	1.66139	1.67718	1.6951	1.71847	1.73739	1.75591	1.77684	1.79728	1.82264	1.8447	1.86275	1.88339	1.90849	1.93213	1.95764	1.97988	2.0033	2.0266	2.04867	2.07299	2.0997	2.12365	2.1496	2.17882	2.20205	2.22676	2.24927	2.27122	2.28176	2.30176	2.31945	2.33877	2.36451	2.38157	2.40689	2.42674	2.43776	2.45675	2.4745	2.49006
1.52008	1.5348	1.54624	1.55899	1.57341	1.5869	1.59991	1.61578	1.6304	1.6484	1.66688	1.68107	1.6993	1.72025	1.7375	1.75553	1.77713	1.79937	1.81941	1.84409	1.86691	1.88942	1.91073	1.93387	1.95998	1.98169	2.0036	2.02906	2.05104	2.07659	2.10525	2.12796	2.15299	2.17873	2.20322	2.22904	2.25192	2.27325	2.2836	2.30258	2.31813	2.34121	2.36627	2.38886	2.41564	2.42965	2.44127	2.46393	2.47697	2.497
1.51577	1.52979	1.54359	1.55762	1.57373	1.58759	1.60248	1.61621	1.63233	1.64955	1.66765	1.68413	1.70461	1.72249	1.73907	1.75928	1.77892	1.79782	1.81868	1.84491	1.87211	1.89451	1.91526	1.94162	1.96305	1.98417	2.00902	2.03349	2.0575	2.08161	2.10933	2.13356	2.16069	2.18433	2.20684	2.22668	2.2509	2.27466	2.28939	2.30478	2.32239	2.34481	2.36934	2.40077	2.41928	2.43201	2.44741	2.46699	2.4841	2.50121
1.51587	1.52849	1.54288	1.55869	1.57312	1.5901	1.6052	1.61795	1.63507	1.65324	1.66821	1.68999	1.70716	1.72221	1.74052	1.76217	1.77683	1.79965	1.82012	1.84589	1.87241	1.89675	1.92147	1.94535	1.96697	1.98848	2.01334	2.03804	2.0626	2.08814	2.11275	2.14075	2.16634	2.19043	2.21216	2.23594	2.25864	2.28001	2.29472	2.30676	2.3244	2.34938	2.37361	2.3996	2.41445	2.43311	2.45564	2.47495	2.49235	2.50987
1.51744	1.5331	1.54795	1.56184	1.57799	1.59317	1.60768	1.62336	1.63916	1.65605	1.67351	1.69396	1.71087	1.72716	1.7449	1.76111	1.78017	1.79893	1.82072	1.84431	1.87349	1.89732	1.92197	1.94862	1.97045	1.9912	2.01515	2.04101	2.06712	2.0944	2.11808	2.14327	2.16786	2.1942	2.22046	2.23739	2.26231	2.28437	2.3053	2.31888	2.3362	2.35721	2.38324	2.40502	2.41565	2.44121	2.46171	2.48241	2.49975	2.519
1.51661	1.5306	1.54721	1.56371	1.5789	1.59301	1.60761	1.62453	1.64075	1.65888	1.67845	1.69829	1.71177	1.73093	1.74759	1.76817	1.78486	1.80566	1.82503	1.85052	1.876	1.90257	1.92341	1.94816	1.97183	1.99247	2.01668	2.04283	2.06913	2.09378	2.11907	2.14636	2.17088	2.19913	2.22037	2.2418	2.26891	2.29364	2.31173	2.33331	2.34457	2.37027	2.39765	2.40874	2.42673	2.45125	2.47078	2.49065	2.51098	2.52901
1.51989	1.53453	1.55088	1.56698	1.58164	1.59489	1.61106	1.62768	1.64428	1.66143	1.67921	1.70086	1.71551	1.73248	1.75095	1.77001	1.78911	1.81037	1.83149	1.85318	1.87652	1.90452	1.93011	1.95495	1.97532	1.99895	2.01916	2.04192	2.0694	2.09677	2.12417	2.15218	2.17461	2.19954	2.2229	2.24739	2.27344	2.30374	2.32655	2.3441	2.35437	2.38206	2.40154	2.41548	2.43243	2.45916	2.48257	2.50051	2.5167	2.53517
1.51934	1.53568	1.55215	1.56831	1.58203	1.59724	1.61244	1.62677	1.64519	1.66466	1.68179	1.70063	1.71815	1.73412	1.7528	1.77142	1.79255	1.81027	1.83279	1.8567	1.8802	1.90358	1.9337	1.95542	1.97711	2.00065	2.02373	2.04558	2.07461	2.10246	2.13016	2.15962	2.18105	2.20678	2.23207	2.25853	2.28799	2.31342	2.32762	2.34812	2.36838	2.39065	2.40166	2.42081	2.43999	2.46842	2.49115	2.51118	2.52716	2.54806
1.52035	1.53709	1.55451	1.56898	1.58373	1.59881	1.61366	1.6308	1.64866	1.66763	1.68446	1.70428	1.71851	1.73721	1.75483	1.77547	1.79471	1.81431	1.83568	1.85809	1.88211	1.90781	1.93314	1.96129	1.98451	2.00778	2.03104	2.05499	2.08154	2.10972	2.14076	2.16732	2.18725	2.21429	2.24228	2.27098	2.29666	2.31724	2.33667	2.35496	2.37393	2.38849	2.40983	2.43544	2.4584	2.47591	2.49837	2.52289	2.53925	2.55836
1.52167	1.53687	1.55497	1.57022	1.58583	1.60159	1.61686	1.63347	1.65239	1.67114	1.6887	1.70836	1.72299	1.74122	1.76081	1.77925	1.80028	1.82154	1.83919	1.86045	1.88308	1.90858	1.93325	1.96016	1.98765	2.01236	2.0382	2.06591	2.09625	2.12433	2.14987	2.17445	2.19608	2.22528	2.25196	2.28104	2.30393	2.32797	2.34487	2.35803	2.36866	2.39217	2.41712	2.44877	2.46333	2.48546	2.50349	2.52839	2.54607	2.55889
1.52394	1.5393	1.55568	1.57121	1.58727	1.60371	1.61977	1.63736	1.65483	1.67516	1.69234	1.70815	1.72952	1.74782	1.76577	1.78356	1.80315	1.82075	1.84295	1.86484	1.88745	1.91054	1.93766	1.96079	1.98717	2.01305	2.04221	2.0728	2.10324	2.13116	2.15666	2.18109	2.20532	2.23471	2.26144	2.28557	2.31135	2.3316	2.33963	2.35359	2.37851	2.40606	2.43863	2.45025	2.47253	2.49792	2.51863	2.53662	2.55645	2.57096
1.52607	1.54078	1.55446	1.57357	1.58712	1.60297	1.61903	1.63706	1.65502	1.67367	1.692	1.71333	1.73352	1.75332	1.77028	1.78543	1.80233	1.82413	1.84546	1.86893	1.89164	1.91606	1.93856	1.96874	1.99555	2.02002	2.0466	2.07522	2.10748	2.13553	2.1611	2.18399	2.21192	2.23751	2.26177	2.28249	2.30487	2.329	2.34624	2.36889	2.38854	2.42033	2.4455	2.45796	2.48097	2.50723	2.52677	2.54502	2.56603	2.58505
1.52618	1.54153	1.55786	1.57292	1.58884	1.60514	1.62405	1.64291	1.65699	1.67579	1.6947	1.71606	1.73526	1.75365	1.77317	1.78837	1.80599	1.82719	1.84957	1.87164	1.89783	1.91905	1.94545	1.97574	2.00309	2.02899	2.05325	2.07745	2.10607	2.13361	2.1616	2.18739	2.21257	2.23666	2.25867	2.28741	2.3123	2.3345	2.35568	2.37671	2.40641	2.42633	2.45099	2.46952	2.48905	2.51125	2.53375	2.55188	2.57161	2.59473
1.52807	1.54321	1.55913	1.57468	1.59076	1.60834	1.62594	1.64327	1.66328	1.68198	1.70192	1.72044	1.73875	1.75361	1.77449	1.79337	1.81196	1.83133	1.85104	1.8743	1.90094	1.9265	1.95028	1.97983	2.00906	2.03373	2.05938	2.08333	2.11043	2.13909	2.16657	2.19232	2.21875	2.24269	2.2682	2.29519	2.31673	2.34118	2.36115	2.38687	2.41014	2.4338	2.4532	2.47514	2.49924	2.51908	2.54418	2.56605	2.57677	2.59801
1.53329	1.54967	1.56451	1.57844	1.59481	1.61107	1.62929	1.64752	1.66566	1.68636	1.7025	1.72242	1.7382	1.7578	1.77802	1.79494	1.81229	1.8332	1.856	1.87857	1.90305	1.92765	1.95668	1.98316	2.01415	2.03651	2.06051	2.08698	2.11462	2.14202	2.17075	2.19469	2.22015	2.24601	2.27076	2.29747	2.32129	2.34643	2.36898	2.39515	2.41283	2.43049	2.45828	2.48377	2.5102	2.53426	2.55713	2.57124	2.58459	2.59969
1.53916	1.55302	1.5676	1.58243	1.59684	1.6135	1.63157	1.64895	1.66796	1.68907	1.70978	1.72557	1.74116	1.75995	1.77974	1.79964	1.81655	1.83893	1.86065	1.88577	1.90974	1.93427	1.95965	1.98764	2.01326	2.04031	2.06425	2.08771	2.11447	2.14102	2.16847	2.19479	2.22077	2.2461	2.27426	2.29793	2.32355	2.35319	2.37999	2.404	2.41156	2.4318	2.4666	2.49425	2.51675	2.54265	2.56448	2.5772	2.5927	2.60764
1.5442	1.55811	1.57008	1.58453	1.59922	1.61555	1.63355	1.65058	1.67093	1.69123	1.70978	1.72789	1.74699	1.76218	1.78047	1.8024	1.82148	1.84211	1.86784	1.89167	1.9144	1.9362	1.96107	1.9898	2.0162	2.04257	2.06764	2.09307	2.11974	2.14442	2.16901	2.19508	2.2233	2.25133	2.27961	2.30493	2.32915	2.36098	2.38744	2.40779	2.42096	2.43824	2.47302	2.50509	2.53224	2.54973	2.5616	2.58011	2.59327	2.61173
1.55821	1.56846	1.57913	1.59232	1.60444	1.62002	1.63723	1.65602	1.67615	1.69577	1.71387	1.73258	1.75011	1.76485	1.78758	1.80477	1.82521	1.84597	1.87085	1.89716	1.92092	1.94026	1.96433	1.99284	2.01749	2.04391	2.06802	2.09492	2.12248	2.14722	2.1719	2.20006	2.23085	2.25763	2.28414	2.31014	2.3372	2.36736	2.39437	2.41465	2.43082	2.44884	2.47841	2.5094	2.53697	2.55391	2.56611	2.58089	2.5975	2.61593
1.56114	1.57077	1.58393	1.59653	1.61065	1.62784	1.64473	1.65855	1.67757	1.69698	1.71499	1.73331	1.75268	1.7693	1.78922	1.80707	1.82715	1.85145	1.87483	1.90031	1.92316	1.9461	1.97064	1.99493	2.0211	2.04693	2.07308	2.09851	2.12578	2.1507	2.17599	2.20668	2.23635	2.26297	2.28742	2.31582	2.34267	2.37052	2.39906	2.41881	2.43954	2.45803	2.48692	2.51458	2.53125	2.55265	2.57266	2.58887	2.60768	2.62338
1.56451	1.57514	1.58665	1.59924	1.61457	1.63046	1.64856	1.66514	1.68276	1.69937	1.71778	1.73515	1.75568	1.77367	1.79409	1.80998	1.82781	1.85176	1.87583	1.90152	1.92615	1.95185	1.97516	1.99893	2.02577	2.05304	2.07983	2.10351	2.1291	2.15445	2.18331	2.21175	2.24084	2.26525	2.29233	2.32025	2.34824	2.37617	2.40469	2.42972	2.45094	2.47066	2.50096	2.5127	2.53019	2.55325	2.57758	2.59688	2.61521	2.63463
1.57123	1.58174	1.59161	1.60305	1.61725	1.63317	1.65069	1.66708	1.68663	1.70387	1.72018	1.73771	1.75703	1.77583	1.7969	1.81604	1.83466	1.8557	1.87982	1.90681	1.92999	1.95478	1.97736	2.00229	2.03046	2.05683	2.08177	2.10704	2.13218	2.158	2.18496	2.21932	2.24232	2.26902	2.29761	2.32408	2.3538	2.37969	2.40983	2.43764	2.4604	2.47709	2.49941	2.51773	2.53423	2.55816	2.58158	2.60191	2.621	2.64015
1.57177	1.58328	1.59361	1.60598	1.62357	1.63808	1.65371	1.67152	1.69091	1.70759	1.72452	1.74113	1.75977	1.77991	1.80075	1.8207	1.84323	1.86477	1.88799	1.91259	1.93566	1.95339	1.97654	2.0025	2.03189	2.05965	2.08592	2.11108	2.13659	2.16301	2.1933	2.22027	2.24251	2.27485	2.30322	2.33026	2.35523	2.38338	2.41007	2.44348	2.46987	2.48892	2.50905	2.52793	2.54265	2.5669	2.591	2.61187	2.63344	2.64867
1.5717	1.58243	1.593	1.6068	1.6226	1.64008	1.65943	1.67741	1.69512	1.71376	1.72912	1.74653	1.76312	1.78095	1.80383	1.82655	1.85046	1.87283	1.89561	1.9161	1.9375	1.95459	1.98017	2.00705	2.03357	2.05935	2.08721	2.11597	2.14304	2.17131	2.19828	2.22626	2.25442	2.27837	2.30743	2.33602	2.36391	2.38413	2.41819	2.44877	2.47387	2.49908	2.51807	2.53448	2.54996	2.56988	2.5967	2.62027	2.637	2.65237
1.57592	1.584	1.59442	1.60784	1.62334	1.64052	1.65573	1.67603	1.69639	1.71609	1.73559	1.75389	1.76892	1.78535	1.80618	1.83776	1.858	1.87829	1.8997	1.92049	1.94035	1.96154	1.98499	2.01252	2.03772	2.06555	2.09142	2.12001	2.14773	2.17692	2.20292	2.2308	2.25971	2.28774	2.31075	2.33816	2.36803	2.39621	2.42374	2.45002	2.47841	2.50148	2.52893	2.54295	2.56073	2.57893	2.60284	2.6255	2.64077	2.65421
1.57515	1.58427	1.59695	1.6103	1.6261	1.64107	1.65931	1.67884	1.69921	1.72108	1.74184	1.75725	1.77265	1.79197	1.81718	1.84016	1.86214	1.87946	1.89904	1.92368	1.94402	1.96692	1.99214	2.01748	2.04533	2.07178	2.09797	2.12428	2.15122	2.17759	2.20437	2.2331	2.26512	2.29465	2.31947	2.34026	2.36999	2.40013	2.42748	2.45622	2.48183	2.50952	2.5337	2.55242	2.56765	2.58671	2.61141	2.6307	2.6463	2.66255
1.57979	1.58944	1.5995	1.61481	1.63025	1.64673	1.66407	1.68185	1.70186	1.72188	1.7392	1.75828	1.77867	1.80105	1.82134	1.84169	1.86478	1.8844	1.90562	1.92689	1.94878	1.97193	1.99684	2.02481	2.0493	2.07622	2.10353	2.12791	2.15384	2.18066	2.20548	2.23895	2.27273	2.30192	2.32624	2.35231	2.37644	2.40663	2.43363	2.45843	2.48808	2.51634	2.54063	2.55771	2.57713	2.60051	2.62075	2.63894	2.65284	2.6669
1.58183	1.59154	1.60263	1.61793	1.63391	1.65171	1.66978	1.68658	1.70389	1.7253	1.7453	1.76402	1.78986	1.81089	1.82768	1.84857	1.87052	1.88989	1.91177	1.93236	1.95505	1.97908	2.00578	2.029	2.05354	2.07926	2.10728	2.1331	2.1588	2.18368	2.2119	2.24541	2.27462	2.3065	2.33331	2.35992	2.38399	2.41218	2.43675	2.46362	2.4936	2.52129	2.54582	2.55953	2.5859	2.60773	2.63029	2.65255	2.66161	2.68016
1.58318	1.59541	1.6072	1.62142	1.63877	1.65606	1.67182	1.68847	1.70802	1.7274	1.7466	1.77099	1.79585	1.81569	1.83527	1.85694	1.87578	1.8957	1.91699	1.94133	1.96555	1.98655	2.00878	2.0326	2.05639	2.08433	2.11146	2.1368	2.16401	2.18988	2.21657	2.25022	2.27884	2.30919	2.3389	2.3657	2.39327	2.42033	2.44577	2.4723	2.49659	2.52461	2.55146	2.56746	2.5882	2.61546	2.63725	2.65921	2.67576	2.6937
1.57929	1.59319	1.6044	1.61915	1.63689	1.65483	1.67386	1.69214	1.71088	1.73111	1.75279	1.77817	1.80112	1.82109	1.84269	1.86305	1.88208	1.89931	1.92432	1.94876	1.97343	1.99323	2.01545	2.039	2.06295	2.08998	2.11908	2.14449	2.17185	2.19638	2.22541	2.25583	2.28305	2.31478	2.34267	2.37029	2.39917	2.42494	2.45054	2.47437	2.50449	2.52866	2.55265	2.57289	2.59858	2.61914	2.64557	2.66747	2.68708	2.7086
1.58327	1.59715	1.60962	1.62479	1.64176	1.65957	1.67693	1.69572	1.71414	1.73364	1.75685	1.78294	1.80451	1.82801	1.84874	1.86843	1.88928	1.90743	1.92966	1.95329	1.97636	1.99811	2.02154	2.04473	2.06938	2.0964	2.1238	2.15351	2.17935	2.20609	2.22998	2.2551	2.28542	2.31817	2.34787	2.37533	2.4069	2.43429	2.45762	2.4831	2.50475	2.53044	2.55233	2.58107	2.60395	2.6215	2.65282	2.67504	2.69786	2.72351
1.58702	1.5992	1.61504	1.62978	1.6471	1.66407	1.68089	1.69836	1.71662	1.73761	1.75936	1.7842	1.80896	1.83052	1.84959	1.8717	1.89615	1.91544	1.93489	1.95692	1.98104	2.00433	2.02653	2.05077	2.07674	2.10136	2.12822	2.15864	2.18573	2.20958	2.23442	2.26045	2.29253	2.32543	2.35584	2.38283	2.41373	2.44498	2.46588	2.49019	2.50968	2.53724	2.56005	2.58985	2.61251	2.63628	2.65775	2.68061	2.70704	2.73442
1.59333	1.604	1.61834	1.63462	1.65033	1.66743	1.68417	1.70121	1.7192	1.73991	1.7639	1.78893	1.81079	1.83169	1.85314	1.87867	1.89974	1.92354	1.9408	1.96408	1.98683	2.00911	2.03358	2.05853	2.08281	2.10788	2.13598	2.16187	2.18775	2.21498	2.23969	2.26759	2.29829	2.32867	2.35858	2.38778	2.42135	2.45134	2.47231	2.49707	2.51925	2.54256	2.56665	2.59204	2.61624	2.63892	2.66203	2.68938	2.70858	2.73421
1.59815	1.60933	1.62352	1.63996	1.65616	1.67245	1.6877	1.70355	1.72413	1.74408	1.7672	1.79201	1.81531	1.83599	1.85827	1.8796	1.90348	1.9261	1.94724	1.96867	1.99131	2.01399	2.03696	2.06438	2.09043	2.11646	2.14514	2.16735	2.19511	2.21978	2.24644	2.27246	2.30793	2.33904	2.36664	2.39354	2.42172	2.45288	2.48157	2.50591	2.52787	2.55392	2.57191	2.60135	2.62131	2.64251	2.66914	2.69817	2.72479	2.74679
1.59721	1.61103	1.62387	1.64072	1.65633	1.67363	1.69048	1.70874	1.72748	1.74936	1.77377	1.79941	1.81971	1.84152	1.8632	1.88447	1.90624	1.92992	1.95166	1.97345	1.99691	2.0195	2.04556	2.06872	2.09433	2.11913	2.14386	2.17043	2.19565	2.2224	2.25071	2.27872	2.31102	2.34079	2.36722	2.39979	2.42839	2.45737	2.48685	2.51766	2.54111	2.56403	2.58055	2.61335	2.63105	2.65502	2.68296	2.70771	2.736	2.7564
1.59877	1.61103	1.62584	1.64383	1.66084	1.6778	1.69497	1.71245	1.73257	1.75464	1.77991	1.80304	1.82606	1.84612	1.86624	1.88758	1.91064	1.93189	1.9554	1.97582	1.99955	2.02489	2.04858	2.07508	2.10187	2.12531	2.15054	2.17494	2.20138	2.22903	2.25549	2.28367	2.31516	2.34156	2.37351	2.40462	2.43754	2.4625	2.49327	2.52381	2.55267	2.57073	2.59266	2.62138	2.64836	2.67009	2.69586	2.71734	2.74032	2.76057
1.60026	1.61399	1.63083	1.64742	1.66482	1.68147	1.69949	1.71727	1.73858	1.76017	1.7836	1.80773	1.82843	1.84775	1.87099	1.89394	1.91486	1.93585	1.95924	1.97886	2.00308	2.02886	2.0547	2.08106	2.10657	2.13012	2.15497	2.18237	2.20617	2.23021	2.26228	2.29112	2.3206	2.35094	2.38424	2.41231	2.44322	2.47116	2.50066	2.53062	2.55765	2.58791	2.60272	2.63158	2.6684	2.6868	2.71128	2.72991	2.74598	2.76675
1.60396	1.61866	1.6356	1.65159	1.66989	1.68685	1.70289	1.7209	1.74245	1.76302	1.78633	1.8097	1.8305	1.85149	1.8727	1.89481	1.91587	1.93494	1.95762	1.98048	2.00936	2.03481	2.06071	2.08837	2.11149	2.13514	2.15811	2.18664	2.21174	2.24002	2.26631	2.29264	2.32754	2.36006	2.39018	2.41983	2.45039	2.47543	2.50446	2.53604	2.5678	2.59644	2.62202	2.63939	2.67774	2.70341	2.72213	2.7367	2.75233	2.7703
1.60957	1.62657	1.64432	1.65982	1.67602	1.69329	1.71072	1.72776	1.74659	1.7659	1.78985	1.81459	1.83494	1.85625	1.87681	1.89796	1.92105	1.9405	1.95953	1.98356	2.01009	2.03621	2.06541	2.09278	2.11691	2.13954	2.1629	2.18866	2.21761	2.24454	2.26828	2.29641	2.33363	2.36869	2.39799	2.42911	2.45976	2.47938	2.51134	2.54561	2.57776	2.60688	2.63184	2.65103	2.68458	2.7088	2.72641	2.73998	2.75998	2.78462
1.61651	1.63232	1.65031	1.66766	1.68481	1.70209	1.719	1.73753	1.75551	1.7738	1.79411	1.819	1.83973	1.86162	1.8824	1.90201	1.92665	1.94499	1.96506	1.98783	2.01336	2.04065	2.06866	2.09555	2.11834	2.14365	2.16873	2.19517	2.22129	2.24734	2.27431	2.30161	2.33677	2.37474	2.40611	2.43576	2.46517	2.48869	2.52008	2.5532	2.58601	2.6162	2.64491	2.66831	2.69838	2.72288	2.736	2.75537	2.77322	2.79337
1.62132	1.63618	1.65465	1.67024	1.68699	1.7031	1.7191	1.73767	1.75762	1.77779	1.79801	1.82214	1.84877	1.86945	1.88784	1.90877	1.93156	1.94965	1.97111	1.99375	2.02081	2.04642	2.07335	2.09824	2.12481	2.15236	2.17609	2.20138	2.22714	2.25267	2.28145	2.30806	2.34481	2.38107	2.41341	2.44096	2.46529	2.49584	2.53228	2.56846	2.60232	2.63141	2.66138	2.68765	2.71475	2.74226	2.76881	2.7796	2.78512	2.81015
1.62641	1.63997	1.65709	1.67329	1.68981	1.70667	1.72249	1.74111	1.76163	1.7795	1.80097	1.82502	1.84725	1.87546	1.89281	1.9143	1.93303	1.95438	1.97658	1.99951	2.02382	2.05197	2.07824	2.10481	2.13035	2.1593	2.18549	2.21239	2.2361	2.26248	2.28705	2.31855	2.35229	2.38602	2.42151	2.44788	2.47584	2.50856	2.54666	2.57602	2.60527	2.63462	2.66569	2.69235	2.718	2.74684	2.77346	2.78897	2.80364	2.83082
1.62852	1.63923	1.65684	1.67704	1.69433	1.7111	1.72841	1.74667	1.76548	1.78439	1.80541	1.8277	1.85097	1.877	1.90093	1.91847	1.93667	1.95489	1.98095	2.00561	2.03167	2.05975	2.08626	2.11104	2.13779	2.16552	2.19153	2.22066	2.2445	2.27106	2.29926	2.32813	2.35859	2.39239	2.42616	2.45669	2.48706	2.51512	2.54525	2.57827	2.60887	2.63945	2.66798	2.69491	2.7236	2.76095	2.78577	2.80497	2.82167	2.84405
1.63261	1.64575	1.66302	1.68076	1.69794	1.71492	1.73188	1.74901	1.76895	1.78988	1.81099	1.8311	1.85631	1.87879	1.90326	1.92426	1.94519	1.96423	1.9902	2.01361	2.039	2.06521	2.09238	2.11691	2.14274	2.17099	2.19805	2.22592	2.2494	2.27776	2.30866	2.33989	2.36969	2.4002	2.43191	2.46015	2.48503	2.51767	2.5511	2.5851	2.61948	2.65199	2.68131	2.7062	2.73053	2.76555	2.79686	2.81846	2.8373	2.86346
1.6363	1.65006	1.6681	1.68561	1.70072	1.71652	1.73525	1.75555	1.7734	1.79573	1.81749	1.84026	1.86047	1.88126	1.90732	1.92782	1.95336	1.9776	1.99548	2.0207	2.04516	2.06881	2.09728	2.12195	2.15041	2.17332	2.20147	2.22784	2.25944	2.28887	2.31769	2.34864	2.37986	2.40514	2.43152	2.4607	2.49112	2.52308	2.55617	2.59137	2.62504	2.65931	2.68909	2.7175	2.74421	2.77785	2.81107	2.83158	2.85147	2.89029
1.63733	1.65019	1.66794	1.68706	1.70431	1.72234	1.74053	1.75866	1.77674	1.80043	1.82298	1.84618	1.86451	1.88253	1.9075	1.92907	1.95459	1.98338	2.00309	2.02706	2.0515	2.07808	2.10433	2.1294	2.15597	2.1817	2.20879	2.2402	2.26818	2.29841	2.32492	2.35634	2.38006	2.409	2.43721	2.46561	2.49426	2.53012	2.56606	2.59672	2.6354	2.6661	2.69787	2.72571	2.75394	2.78759	2.81653	2.83959	2.8686	2.89804
1.64321	1.65738	1.6751	1.6931	1.71081	1.72753	1.74487	1.76314	1.78183	1.80321	1.82745	1.84914	1.87215	1.88612	1.90826	1.93497	1.96048	1.98482	2.00864	2.03471	2.05673	2.08081	2.10715	2.13469	2.15933	2.18811	2.21578	2.24383	2.26925	2.29912	2.32978	2.35469	2.38458	2.41243	2.44256	2.47315	2.49869	2.53252	2.57159	2.60525	2.64416	2.67741	2.70413	2.73504	2.76205	2.7875	2.82331	2.84476	2.88173	2.90729
1.65217	1.66457	1.68129	1.69758	1.71374	1.73029	1.74821	1.76754	1.78653	1.80867	1.83074	1.85229	1.87038	1.88845	1.91444	1.93886	1.96509	1.98993	2.0144	2.03747	2.06192	2.08626	2.11201	2.13621	2.16489	2.19011	2.21762	2.24639	2.27369	2.30258	2.33058	2.36148	2.38833	2.41682	2.44913	2.47941	2.51014	2.54022	2.57314	2.61274	2.65291	2.68384	2.71077	2.74095	2.76773	2.79752	2.82712	2.86606	2.89015	2.91174
1.6556	1.67202	1.68774	1.70234	1.71832	1.73477	1.75363	1.77323	1.79121	1.81386	1.83383	1.85473	1.87399	1.89315	1.92029	1.94395	1.96844	1.99501	2.01692	2.04114	2.06695	2.09006	2.11386	2.14059	2.16484	2.19466	2.22215	2.24827	2.27321	2.30698	2.33596	2.37091	2.40017	2.42626	2.46007	2.48972	2.51816	2.54832	2.5825	2.61827	2.65383	2.68825	2.7235	2.75382	2.77394	2.80542	2.83531	2.88176	2.9017	2.92523
1.65314	1.6722	1.68953	1.70483	1.72153	1.73763	1.75742	1.7742	1.79148	1.81475	1.83529	1.8555	1.8799	1.90173	1.92389	1.94705	1.97422	1.99881	2.02443	2.04614	2.07163	2.09151	2.11879	2.14238	2.17114	2.19628	2.22567	2.25444	2.28223	2.31014	2.34399	2.37505	2.40713	2.43615	2.4666	2.49709	2.52502	2.55848	2.59207	2.62532	2.65844	2.69506	2.72855	2.75974	2.77835	2.80794	2.84882	2.88999	2.91672	2.9361
1.66088	1.67924	1.69273	1.7087	1.72269	1.73945	1.75664	1.77377	1.79433	1.81603	1.83789	1.85934	1.88355	1.90708	1.92733	1.95119	1.97573	2.00432	2.02896	2.05402	2.0748	2.09868	2.12755	2.15298	2.17929	2.20546	2.23128	2.25797	2.28437	2.31517	2.34975	2.37876	2.40659	2.44184	2.47218	2.50207	2.53039	2.5639	2.59503	2.62591	2.66096	2.69412	2.73003	2.76533	2.7921	2.81924	2.86418	2.91939	2.94214	2.95218
1.66694	1.68377	1.6981	1.70993	1.72512	1.74131	1.75951	1.77791	1.79814	1.81638	1.83864	1.86174	1.88731	1.91196	1.93271	1.95296	1.98391	2.00843	2.03345	2.05722	2.08245	2.10752	2.13362	2.16121	2.1905	2.21443	2.23903	2.26439	2.29197	2.32201	2.35381	2.38037	2.40753	2.44497	2.47863	2.5088	2.54184	2.57054	2.60047	2.63331	2.66825	2.70274	2.73408	2.76289	2.80175	2.83201	2.88568	2.92269	2.95971	2.97137
1.67078	1.68837	1.70373	1.71546	1.73003	1.74576	1.76126	1.77686	1.79933	1.82057	1.844	1.86707	1.89291	1.91285	1.93445	1.957	1.98714	2.01331	2.03828	2.06335	2.08827	2.11513	2.1359	2.16608	2.19766	2.22367	2.24856	2.27477	2.29996	2.32837	2.35635	2.38431	2.41533	2.44953	2.48652	2.51877	2.54598	2.57701	2.60874	2.64152	2.67128	2.70689	2.7373	2.76631	2.80816	2.85663	2.89748	2.93473	2.95983	2.97659
1.67878	1.69327	1.70739	1.72075	1.73533	1.75024	1.76559	1.78294	1.80258	1.82495	1.84615	1.86916	1.89575	1.9186	1.9397	1.96435	1.99055	2.01777	2.04303	2.06769	2.09432	2.12261	2.14336	2.17326	2.20366	2.23071	2.25806	2.28225	2.30392	2.33573	2.36439	2.3887	2.42062	2.45301	2.48798	2.51912	2.54977	2.58133	2.61102	2.64255	2.67873	2.70912	2.73848	2.77304	2.82275	2.87068	2.90689	2.94191	2.96679	2.99329
1.68321	1.69572	1.70972	1.72534	1.74017	1.75678	1.773	1.79039	1.80822	1.83117	1.85213	1.87364	1.89743	1.92277	1.94732	1.9707	1.99228	2.02016	2.051	2.07531	2.10178	2.12726	2.15465	2.1813	2.20709	2.23502	2.26338	2.29095	2.31267	2.3406	2.37104	2.39505	2.42608	2.46024	2.49537	2.52731	2.55922	2.58634	2.61704	2.64194	2.67463	2.71199	2.74598	2.77844	2.83023	2.87179	2.91847	2.94769	2.97607	3.0081
1.6832	1.69703	1.70957	1.72777	1.74221	1.75832	1.77829	1.79468	1.81252	1.83372	1.86031	1.87936	1.90341	1.92735	1.95453	1.97372	1.99881	2.02517	2.05106	2.08014	2.10551	2.13515	2.15978	2.18266	2.20993	2.23978	2.26569	2.29051	2.31479	2.34693	2.38134	2.41248	2.43585	2.46163	2.50038	2.53194	2.55998	2.59087	2.6226	2.65418	2.68674	2.71849	2.75121	2.7906	2.83243	2.87473	2.93061	2.96047	2.99136	3.01284
1.6831	1.69806	1.7126	1.73096	1.74688	1.76459	1.78185	1.79898	1.81777	1.83823	1.86251	1.89011	1.91093	1.93509	1.95833	1.98118	2.00753	2.03129	2.05507	2.08027	2.11276	2.138	2.158	2.18571	2.21575	2.2427	2.26963	2.29584	2.32157	2.35329	2.38727	2.42046	2.44798	2.47145	2.50334	2.53575	2.56559	2.59767	2.63124	2.66956	2.69894	2.72935	2.75373	2.80164	2.83437	2.89106	2.93716	2.97204	2.99943	3.02118
1.69098	1.70231	1.71891	1.73704	1.75475	1.77118	1.7867	1.8043	1.82272	1.84342	1.86788	1.8919	1.91954	1.94035	1.96127	1.98663	2.01156	2.03755	2.0632	2.08927	2.11444	2.14009	2.15989	2.19058	2.21781	2.24776	2.27413	2.30195	2.32873	2.36108	2.39554	2.42312	2.45525	2.48435	2.51019	2.54161	2.57089	2.60233	2.63861	2.66807	2.70396	2.73403	2.76445	2.80914	2.84332	2.9008	2.94044	2.97698	3.01118	3.03432
1.69649	1.70648	1.72415	1.7401	1.75825	1.77646	1.79493	1.81175	1.82685	1.84535	1.87184	1.8988	1.92665	1.95072	1.97056	1.99539	2.02159	2.0442	2.06989	2.09499	2.12057	2.14456	2.16675	2.19354	2.2226	2.25342	2.28037	2.31167	2.33923	2.37108	2.40258	2.42867	2.45658	2.48998	2.5192	2.5489	2.57538	2.60661	2.63643	2.66906	2.70452	2.74063	2.77049	2.81702	2.85625	2.90148	2.94064	2.9774	3.01763	3.04845
1.70092	1.71187	1.72503	1.744	1.76213	1.78057	1.79738	1.81467	1.8319	1.85011	1.8764	1.90415	1.93236	1.95532	1.97697	1.99944	2.02221	2.04573	2.0747	2.09733	2.126	2.1472	2.17299	2.20019	2.22688	2.25671	2.28892	2.31932	2.34694	2.37721	2.40689	2.43558	2.46529	2.49829	2.52452	2.55214	2.58404	2.61093	2.63794	2.67055	2.70665	2.7431	2.7758	2.81972	2.87082	2.91753	2.94513	2.98698	3.02643	3.0671
1.70835	1.72009	1.73397	1.75196	1.77192	1.78992	1.80605	1.82298	1.83874	1.85707	1.88284	1.91271	1.93827	1.96176	1.98432	2.00721	2.03035	2.05868	2.08283	2.10552	2.12734	2.15217	2.17951	2.20826	2.23707	2.2643	2.29173	2.32415	2.35094	2.3793	2.40975	2.44435	2.47164	2.49593	2.52268	2.55397	2.58975	2.61661	2.64589	2.67553	2.70845	2.74397	2.78053	2.81868	2.86967	2.91791	2.94381	2.97908	3.02129	3.06649
1.7131	1.72428	1.7406	1.76036	1.78075	1.79922	1.81705	1.83272	1.8502	1.86671	1.89086	1.91668	1.9388	1.9652	1.98845	2.00849	2.03375	2.06089	2.08204	2.10784	2.13519	2.15649	2.18778	2.21782	2.2464	2.27561	2.30202	2.33298	2.36027	2.38645	2.41693	2.44389	2.47177	2.50166	2.52879	2.55844	2.59259	2.62045	2.65038	2.68563	2.71769	2.74854	2.77898	2.82275	2.87297	2.91577	2.9477	2.98638	3.01611	3.04408
1.72146	1.7304	1.74725	1.76703	1.78572	1.80452	1.82554	1.84269	1.85636	1.87264	1.89677	1.92408	1.94609	1.97177	1.99245	2.01709	2.03949	2.06581	2.08833	2.10831	2.13679	2.16247	2.19609	2.2244	2.25602	2.28258	2.30742	2.33941	2.36515	2.39346	2.4164	2.44229	2.47629	2.50329	2.53467	2.56871	2.59853	2.62371	2.65645	2.68982	2.72341	2.75629	2.79195	2.83195	2.88043	2.9254	2.95959	2.9897	3.00398	3.05175
1.72697	1.73721	1.75195	1.77206	1.79202	1.81188	1.82968	1.84937	1.8683	1.88083	1.90363	1.93097	1.95111	1.97375	1.99867	2.02156	2.04601	2.07385	2.09347	2.11362	2.14284	2.16941	2.20372	2.23446	2.25955	2.28785	2.31624	2.34569	2.37145	2.39741	2.42267	2.45083	2.47824	2.51147	2.54398	2.5763	2.60611	2.63058	2.66474	2.69563	2.73136	2.76748	2.80092	2.83885	2.891	2.93462	2.9715	2.98493	3.01197	3.0569
1.7338	1.74203	1.75756	1.77763	1.79769	1.8167	1.83646	1.85454	1.87339	1.89105	1.9124	1.93615	1.96049	1.9838	2.00547	2.03094	2.05678	2.0781	2.09729	2.11962	2.14909	2.17556	2.20834	2.2344	2.26308	2.28555	2.3132	2.34885	2.37438	2.40186	2.43278	2.45728	2.48586	2.51848	2.55137	2.5851	2.61329	2.64477	2.67422	2.70681	2.74172	2.78134	2.81214	2.84546	2.89789	2.94196	2.96129	2.99358	3.01716	3.05937
1.73787	1.7451	1.76221	1.78159	1.80101	1.82061	1.83913	1.85895	1.87721	1.8985	1.91898	1.94003	1.96909	1.99232	2.01349	2.0344	2.06073	2.08503	2.10213	2.12292	2.15224	2.17818	2.21096	2.23746	2.2675	2.29821	2.32603	2.35327	2.3791	2.40891	2.44127	2.4693	2.49881	2.52868	2.55703	2.59159	2.61809	2.64816	2.68283	2.71253	2.74801	2.785	2.82177	2.85399	2.89995	2.93709	2.97373	3.00085	3.03918	3.05864
1.74555	1.75368	1.7708	1.78799	1.8067	1.82465	1.84313	1.86262	1.88343	1.90608	1.92901	1.95052	1.97073	1.99728	2.01779	2.03983	2.06011	2.08929	2.11032	2.12911	2.15821	2.18662	2.21331	2.24217	2.27484	2.3043	2.33271	2.35869	2.3831	2.41612	2.44747	2.4797	2.50757	2.53318	2.55956	2.59758	2.62959	2.6587	2.68443	2.71153	2.7517	2.78919	2.82544	2.8565	2.89989	2.93104	2.98218	3.00749	3.03072	3.0581
1.7481	1.75742	1.77627	1.79686	1.81551	1.8347	1.85429	1.87274	1.89281	1.91234	1.93633	1.95787	1.97679	1.99824	2.02082	2.04025	2.06515	2.09071	2.11178	2.13253	2.16395	2.1923	2.21826	2.24633	2.2799	2.3092	2.33525	2.36146	2.38917	2.42177	2.45412	2.4878	2.51818	2.54526	2.56807	2.60513	2.63807	2.66769	2.69735	2.72422	2.75842	2.78561	2.81841	2.8483	2.88973	2.92759	2.97941	3.01136	3.0484	3.09344
1.75182	1.76464	1.78459	1.80224	1.82098	1.84124	1.86	1.87892	1.89778	1.92003	1.94124	1.96204	1.98635	2.00471	2.02673	2.04817	2.06981	2.09601	2.11862	2.13939	2.16706	2.19399	2.223	2.25335	2.28346	2.31228	2.33839	2.36934	2.39627	2.42793	2.46173	2.49395	2.52404	2.5544	2.58202	2.61853	2.64423	2.67761	2.70857	2.73917	2.76925	2.79381	2.82969	2.86501	2.89506	2.9351	2.99281	3.02745	3.06413	3.10984
1.75932	1.77275	1.79239	1.81008	1.82755	1.84551	1.863	1.88288	1.90228	1.92313	1.9443	1.96861	1.99407	2.01559	2.03335	2.05345	2.0763	2.099	2.12525	2.15318	2.17527	2.20265	2.22937	2.25625	2.28582	2.31579	2.3443	2.37317	2.40123	2.43261	2.46519	2.49693	2.52632	2.55941	2.59255	2.6281	2.65697	2.6913	2.72304	2.75086	2.78346	2.81246	2.84185	2.87348	2.90416	2.94775	2.99314	3.02546	3.07543	3.11971
1.76877	1.78212	1.80115	1.81759	1.83389	1.85139	1.87025	1.88923	1.90944	1.92838	1.95064	1.97357	2.00021	2.02128	2.04195	2.05725	2.07531	2.10194	2.1329	2.16166	2.1874	2.21288	2.23699	2.26344	2.29401	2.32184	2.3521	2.3775	2.40381	2.43655	2.46875	2.50094	2.53058	2.56706	2.59927	2.63107	2.66229	2.69587	2.72936	2.76058	2.798	2.82947	2.8609	2.88995	2.91841	2.96643	2.98976	3.01415	3.10393	3.13036
1.77222	1.78702	1.80585	1.82421	1.84144	1.85766	1.87635	1.89604	1.9157	1.93455	1.95953	1.97977	2.00447	2.02795	2.04392	2.06183	2.08408	2.11137	2.1405	2.17045	2.19765	2.22254	2.24609	2.27315	2.30231	2.33255	2.35786	2.38322	2.40941	2.44137	2.47178	2.50973	2.54099	2.57319	2.60556	2.63817	2.67222	2.70382	2.73538	2.76916	2.80612	2.83909	2.87425	2.90487	2.93674	2.97866	2.98507	3.00618	3.0998	3.1571
1.77784	1.79533	1.81491	1.83152	1.84813	1.8658	1.88518	1.90495	1.92437	1.94232	1.96126	1.9858	2.01093	2.03328	2.04755	2.06972	2.09205	2.11804	2.14656	2.18075	2.20616	2.22945	2.25658	2.27918	2.30562	2.33383	2.35913	2.38393	2.41536	2.44541	2.48075	2.51795	2.54838	2.5802	2.61298	2.645	2.67885	2.71356	2.74547	2.77937	2.81699	2.84991	2.88458	2.92293	2.95178	2.98308	2.99988	3.00507	3.10773	3.19748
1.78574	1.8029	1.81941	1.83737	1.85441	1.87215	1.89181	1.91188	1.93037	1.94809	1.97187	1.9893	2.01599	2.03643	2.05428	2.07681	2.10042	2.1255	2.15526	2.18915	2.21494	2.23607	2.26387	2.28712	2.3153	2.34248	2.36794	2.39103	2.42498	2.44987	2.47842	2.51071	2.54702	2.58292	2.61467	2.64811	2.68493	2.7189	2.75305	2.78727	2.82757	2.86352	2.90032	2.93775	2.9659	3.00221	3.00595	3.03762	3.16221	3.19711
1.79392	1.8132	1.82817	1.84552	1.86306	1.88187	1.90225	1.92065	1.93946	1.95795	1.97954	1.99852	2.01938	2.03995	2.06292	2.0864	2.10966	2.13653	2.16392	2.19119	2.21547	2.24582	2.27128	2.29743	2.32249	2.35062	2.37363	2.39309	2.42501	2.45627	2.48684	2.51758	2.54765	2.57931	2.61772	2.65362	2.68489	2.71961	2.75699	2.7953	2.83622	2.87235	2.90938	2.94703	2.97778	3.00945	3.02953	3.08651	3.18475	3.19012
1.7945	1.81687	1.83365	1.85114	1.87043	1.89052	1.91059	1.92969	1.94822	1.9683	1.98804	2.00548	2.02646	2.04587	2.07012	2.09544	2.12059	2.14457	2.17005	2.19463	2.22461	2.24953	2.27678	2.30238	2.32945	2.3531	2.37978	2.40152	2.4279	2.45527	2.48865	2.52055	2.55141	2.5831	2.61597	2.65429	2.69144	2.72616	2.76164	2.797	2.84109	2.88289	2.92527	2.9582	2.9906	3.01771	3.05783	3.12176	3.1788	3.19765
1.8024	1.82681	1.84378	1.86145	1.87918	1.89829	1.91724	1.93841	1.95813	1.97577	1.99245	2.01088	2.03281	2.05389	2.07915	2.10414	2.12602	2.14873	2.1795	2.20358	2.22914	2.25084	2.27864	2.30854	2.3367	2.36218	2.38656	2.40821	2.43462	2.46414	2.49255	2.52408	2.56147	2.59372	2.63095	2.66953	2.70488	2.73897	2.76978	2.80464	2.84745	2.892	2.93454	2.96695	3.00125	3.04252	3.07437	3.14653	3.18517	3.20269
1.80704	1.8327	1.85177	1.86885	1.88767	1.90562	1.92533	1.94387	1.96045	1.97772	2.0006	2.01996	2.03967	2.0633	2.08761	2.10947	2.12668	2.15568	2.18442	2.20737	2.23195	2.25436	2.28222	2.30777	2.33822	2.37068	2.39678	2.41813	2.44021	2.47144	2.50625	2.54086	2.57627	2.61057	2.64341	2.6836	2.71784	2.74712	2.78839	2.82387	2.86206	2.90532	2.94216	2.97644	3.01466	3.06661	3.10969	3.16682	3.19141	3.20431
1.81555	1.83933	1.85802	1.87708	1.89542	1.91484	1.93321	1.95101	1.96978	1.98698	2.00807	2.02698	2.04951	2.07159	2.09524	2.1126	2.13495	2.16417	2.1911	2.2121	2.23549	2.26047	2.28651	2.31321	2.34196	2.37423	2.40697	2.43783	2.46117	2.49243	2.51882	2.54863	2.58157	2.61548	2.65003	2.68552	2.72329	2.75489	2.79424	2.83504	2.87443	2.90673	2.95027	2.98226	3.02742	3.07201	3.11631	3.16758	3.18829	3.21787
1.82585	1.84717	1.86641	1.88536	1.90275	1.91933	1.93942	1.95991	1.97859	1.99626	2.01718	2.03679	2.05649	2.07798	2.10008	2.11758	2.14561	2.17039	2.19655	2.21857	2.24184	2.26468	2.2933	2.32043	2.34892	2.38057	2.41544	2.4522	2.48084	2.50208	2.52936	2.55887	2.59207	2.62688	2.66146	2.69734	2.73403	2.76501	2.80101	2.84339	2.88322	2.91848	2.95511	2.98975	3.04036	3.07738	3.12153	3.1577	3.20221	3.21908
1.82941	1.85254	1.87145	1.8888	1.90751	1.92757	1.94668	1.96714	1.98524	2.0036	2.0256	2.04336	2.06347	2.08404	2.10587	2.13272	2.15593	2.18146	2.20473	2.22701	2.24932	2.27316	2.30284	2.33001	2.35916	2.3936	2.42815	2.4628	2.48994	2.51805	2.53989	2.56668	2.60037	2.63704	2.67104	2.70413	2.74063	2.77209	2.81058	2.84925	2.88746	2.92665	2.96098	2.99469	3.04656	3.07048	3.13247	3.15618	3.20275	3.25353
1.83527	1.85807	1.87753	1.89502	1.91406	1.93336	1.95246	1.97318	1.99185	2.01035	2.03279	2.05394	2.0781	2.0985	2.11722	2.14183	2.16535	2.18608	2.21146	2.23501	2.25664	2.28348	2.31486	2.34214	2.373	2.4068	2.44085	2.4734	2.50035	2.53075	2.55304	2.57873	2.61268	2.64354	2.67652	2.7111	2.74635	2.78374	2.81952	2.85749	2.89544	2.93206	2.96835	3.00163	3.05244	3.09147	3.1483	3.17191	3.21307	3.28312
1.84012	1.86328	1.88282	1.90141	1.91863	1.93787	1.95761	1.97888	1.99834	2.01666	2.04165	2.06662	2.08787	2.10839	2.1276	2.1502	2.17237	2.19584	2.21824	2.23979	2.26657	2.2933	2.31876	2.35509	2.38945	2.42338	2.45038	2.48192	2.51227	2.54385	2.56812	2.59349	2.62408	2.65489	2.68805	2.72151	2.75622	2.79205	2.82705	2.86679	2.90219	2.93729	2.97563	3.00913	3.06723	3.1042	3.16735	3.20982	3.25465	3.30044
1.84696	1.8733	1.8914	1.90901	1.92669	1.94674	1.96712	1.98654	2.00798	2.03065	2.0499	2.07226	2.09411	2.11587	2.13503	2.15777	2.17976	2.19977	2.22407	2.24692	2.27383	2.30348	2.33014	2.36532	2.4019	2.43521	2.46411	2.48966	2.52161	2.55288	2.58106	2.60756	2.63384	2.66424	2.69591	2.72729	2.76433	2.80178	2.83691	2.87377	2.90582	2.94579	2.98605	3.01614	3.07524	3.112	3.18169	3.23776	3.30773	3.3119
1.85157	1.87517	1.8969	1.91622	1.93336	1.95397	1.97383	1.99639	2.02028	2.04047	2.0623	2.08105	2.10526	2.12771	2.14233	2.1647	2.18761	2.20825	2.2312	2.25461	2.28317	2.31305	2.3428	2.37661	2.40758	2.43878	2.47371	2.50556	2.53225	2.55918	2.59024	2.6184	2.64964	2.67765	2.70493	2.73682	2.77156	2.8106	2.85075	2.88444	2.91743	2.95397	2.98904	3.02394	3.0835	3.13782	3.18836	3.29352	3.32732	3.33201
1.86002	1.88292	1.90497	1.92339	1.9425	1.96372	1.98092	2.00468	2.02955	2.0524	2.07285	2.09322	2.11359	2.13166	2.14975	2.17322	2.19524	2.21796	2.24174	2.26411	2.2922	2.32104	2.35546	2.38718	2.41722	2.44598	2.47783	2.51409	2.54767	2.56635	2.59758	2.62606	2.65896	2.68728	2.71923	2.75177	2.7858	2.82454	2.86464	2.89713	2.93071	2.96875	3.00219	3.0511	3.11389	3.1544	3.20412	3.29639	3.31836	3.34882
1.86795	1.89187	1.91264	1.93156	1.94874	1.96958	1.99441	2.01858	2.03901	2.06087	2.08204	2.10282	2.12012	2.13694	2.15743	2.18239	2.20597	2.22702	2.25093	2.27001	2.29754	2.33398	2.3674	2.39522	2.42397	2.45423	2.48587	2.52	2.55354	2.58174	2.60634	2.63315	2.66273	2.6946	2.7272	2.76502	2.80262	2.84082	2.88158	2.91811	2.95356	2.98738	3.0197	3.05757	3.12087	3.15632	3.24321	3.29418	3.33483	3.34903
1.86841	1.89248	1.91438	1.93575	1.95584	1.97734	2.0025	2.02376	2.0466	2.06751	2.08612	2.10542	2.12363	2.14082	2.16108	2.18815	2.21509	2.23345	2.25836	2.28007	2.30736	2.34561	2.37501	2.40445	2.43146	2.46202	2.49504	2.52947	2.55955	2.58934	2.61609	2.64678	2.67319	2.70709	2.74159	2.779	2.81797	2.85313	2.89294	2.92949	2.97086	2.99793	3.03296	3.06987	3.12497	3.16255	3.25604	3.33177	3.34628	3.36162
1.87787	1.90254	1.92233	1.94368	1.96112	1.98186	2.00511	2.02641	2.04673	2.06839	2.08684	2.10968	2.1309	2.14987	2.17029	2.1946	2.22171	2.24249	2.26498	2.2888	2.31629	2.35221	2.38231	2.41066	2.43957	2.46742	2.4998	2.53335	2.56457	2.59823	2.62451	2.65374	2.68635	2.71753	2.7529	2.79078	2.82784	2.86428	2.90179	2.94346	2.97897	3.00789	3.04219	3.08624	3.11728	3.17914	3.30061	3.34363	3.35984	3.37779
1.88984	1.91137	1.93042	1.94893	1.96845	1.98931	2.01258	2.03291	2.05552	2.07741	2.10033	2.11905	2.13602	2.16049	2.17715	2.2002	2.2271	2.24892	2.27279	2.29866	2.32471	2.35728	2.38773	2.41676	2.4471	2.47322	2.50781	2.53965	2.57268	2.60568	2.63223	2.66426	2.69671	2.73238	2.76619	2.8017	2.83929	2.87452	2.90914	2.94784	2.98214	3.01132	3.05577	3.09852	3.10458	3.21237	3.29573	3.35522	3.37208	3.3683
1.89977	1.92111	1.94135	1.95981	1.97849	1.99848	2.02117	2.04506	2.0658	2.08592	2.10611	2.12739	2.14559	2.1688	2.18846	2.21088	2.23434	2.2563	2.28125	2.30704	2.33205	2.36397	2.38911	2.42092	2.45288	2.48443	2.51482	2.54444	2.57824	2.61391	2.64631	2.67677	2.70687	2.74351	2.77394	2.80693	2.84325	2.88154	2.91647	2.95719	2.98727	3.01716	3.06264	3.09642	3.14035	3.22376	3.30558	3.34673	3.35766	3.37613
1.90985	1.93075	1.95104	1.96877	1.9872	2.00741	2.02877	2.05077	2.07242	2.09427	2.11645	2.13771	2.15535	2.17732	2.19952	2.2172	2.24075	2.26658	2.29197	2.31706	2.34043	2.37436	2.4039	2.4326	2.46287	2.49297	2.52314	2.55663	2.59263	2.62579	2.66038	2.68732	2.71899	2.75545	2.7885	2.81601	2.8497	2.88722	2.92427	2.96411	2.9973	3.02069	3.06249	3.10231	3.17752	3.24723	3.30088	3.33787	3.37148	3.3987
1.91549	1.93661	1.95641	1.97639	1.99532	2.01491	2.03585	2.05606	2.07795	2.10098	2.1246	2.14697	2.16765	2.18866	2.20905	2.22895	2.25264	2.27861	2.30276	2.32834	2.35428	2.38643	2.41354	2.44475	2.47128	2.50102	2.53228	2.56403	2.59764	2.63197	2.66376	2.69152	2.72131	2.75705	2.79042	2.82382	2.85508	2.89179	2.93203	2.96992	3.00353	3.02602	3.0655	3.12966	3.2044	3.25927	3.29055	3.34351	3.38964	3.41545
1.92116	1.94149	1.9604	1.98062	1.99998	2.02248	2.04369	2.06437	2.08542	2.10714	2.13464	2.15672	2.17598	2.19877	2.22083	2.24305	2.26405	2.29033	2.31674	2.34166	2.36616	2.39678	2.42303	2.44998	2.48158	2.51224	2.54179	2.57008	2.60449	2.64186	2.67429	2.7047	2.72869	2.76497	2.79805	2.8327	2.86872	2.89998	2.93635	2.97393	3.0122	3.03834	3.07708	3.16211	3.2122	3.24625	3.29978	3.34439	3.38539	3.42633
1.92673	1.94778	1.96745	1.98597	2.00419	2.02635	2.0486	2.06913	2.0923	2.11569	2.14303	2.17072	2.18886	2.21061	2.2312	2.25421	2.27901	2.30244	2.32903	2.35391	2.37995	2.40563	2.43192	2.45781	2.48757	2.51742	2.54718	2.57695	2.6116	2.64591	2.6816	2.71349	2.73831	2.76844	2.80284	2.8381	2.87457	2.90713	2.94264	2.98622	3.01724	3.04711	3.10266	3.17584	3.21098	3.24789	3.30479	3.35238	3.38029	3.41078
1.93197	1.95793	1.97612	1.99339	2.01239	2.0343	2.05688	2.07823	2.10034	2.12426	2.14857	2.1729	2.19507	2.21937	2.24163	2.26145	2.28867	2.31436	2.33817	2.36163	2.38628	2.41004	2.43496	2.46382	2.49597	2.52513	2.55698	2.58706	2.62271	2.65636	2.68927	2.71558	2.74562	2.77607	2.81039	2.84657	2.88379	2.91686	2.95189	2.99172	3.02749	3.05908	3.11495	3.17934	3.22231	3.26438	3.31835	3.35629	3.38051	3.40904
1.94226	1.96577	1.98405	2.00145	2.02087	2.04247	2.06288	2.08495	2.10887	2.13235	2.15485	2.17891	2.20176	2.22523	2.24764	2.26844	2.29252	2.32249	2.34576	2.36761	2.38837	2.41823	2.44493	2.474	2.50197	2.53567	2.56552	2.5984	2.63485	2.66698	2.69796	2.72591	2.75194	2.7828	2.82162	2.85972	2.89339	2.92257	2.96253	2.99737	3.03487	3.07116	3.1248	3.18722	3.23637	3.29107	3.32576	3.35308	3.38024	3.41798
1.94972	1.97108	1.98918	2.0073	2.02735	2.04914	2.07285	2.09341	2.11586	2.13901	2.1622	2.18657	2.20965	2.22718	2.25455	2.27581	2.30044	2.32545	2.35036	2.37627	2.39645	2.42317	2.4505	2.47949	2.50949	2.54226	2.57386	2.60562	2.63944	2.67342	2.70554	2.73092	2.76016	2.79047	2.82839	2.8646	2.89872	2.93403	2.97135	3.00451	3.03993	3.08369	3.12874	3.17672	3.25501	3.31681	3.33054	3.34922	3.39349	3.44234
1.95996	1.97951	1.99663	2.01522	2.03625	2.05782	2.08022	2.10164	2.12444	2.14555	2.16936	2.19308	2.2152	2.2342	2.25778	2.28544	2.30847	2.33191	2.35368	2.37908	2.41092	2.43115	2.45625	2.48264	2.51699	2.54885	2.58135	2.61357	2.64425	2.67859	2.70567	2.73434	2.76876	2.80485	2.83453	2.86999	2.90805	2.95015	2.98204	3.0194	3.05897	3.09113	3.12431	3.18191	3.2771	3.32496	3.33998	3.36214	3.41637	3.49127
1.96933	1.98578	2.00524	2.02441	2.04285	2.06466	2.0869	2.10867	2.13166	2.15367	2.17808	2.1977	2.21913	2.24325	2.26318	2.29512	2.31597	2.33665	2.3618	2.38619	2.41136	2.43983	2.46706	2.49451	2.52488	2.55882	2.58866	2.62343	2.65686	2.68603	2.71698	2.74453	2.77899	2.81244	2.84785	2.87744	2.91962	2.95769	2.99636	3.0299	3.06838	3.10409	3.1276	3.19829	3.28116	3.32123	3.33705	3.36585	3.44323	3.49644
1.97871	1.99536	2.01257	2.03347	2.05358	2.07327	2.09522	2.11903	2.13868	2.16037	2.18196	2.20316	2.22523	2.25065	2.27316	2.29538	2.32239	2.3463	2.37074	2.39641	2.41651	2.44524	2.47125	2.49955	2.5279	2.56255	2.5987	2.63547	2.67372	2.69766	2.72201	2.75865	2.7921	2.82821	2.86211	2.89685	2.93217	2.96921	3.00648	3.04247	3.08191	3.11394	3.1348	3.1967	3.27027	3.3177	3.33897	3.36062	3.45379	3.52275
1.98661	2.00299	2.02129	2.04046	2.05974	2.08116	2.10274	2.1247	2.14573	2.16873	2.18912	2.21206	2.23496	2.25876	2.28017	2.30227	2.32672	2.35088	2.37902	2.40254	2.43205	2.45727	2.47948	2.50788	2.53851	2.56602	2.60523	2.64299	2.67549	2.70223	2.73329	2.7686	2.80307	2.83671	2.87031	2.90699	2.94314	2.97858	3.0154	3.05506	3.09638	3.12216	3.14569	3.19831	3.27053	3.32755	3.35092	3.37745	3.47869	3.51895
1.99025	2.00706	2.02545	2.04555	2.06639	2.0856	2.10765	2.13167	2.15337	2.17359	2.19717	2.22146	2.24588	2.2668	2.28672	2.30992	2.33161	2.35483	2.38367	2.41421	2.44128	2.46489	2.49168	2.52314	2.55045	2.58364	2.61921	2.65174	2.68188	2.71605	2.74634	2.78072	2.81235	2.84655	2.87996	2.9142	2.95143	2.98842	3.02617	3.06209	3.10142	3.13289	3.1549	3.20288	3.26488	3.32867	3.36298	3.44829	3.4819	3.53077
1.99169	2.01173	2.03116	2.04886	2.0673	2.08768	2.10985	2.13218	2.15666	2.17953	2.20216	2.22699	2.25214	2.27277	2.29463	2.3165	2.33993	2.36208	2.39153	2.42334	2.44723	2.472	2.50016	2.53172	2.56757	2.59559	2.62871	2.65679	2.68586	2.71929	2.75086	2.78604	2.82181	2.85712	2.89076	2.92391	2.96085	2.99747	3.03009	3.06153	3.10453	3.14612	3.17111	3.20261	3.27239	3.32371	3.40455	3.45479	3.49058	3.52715
1.99954	2.02136	2.03953	2.06005	2.07956	2.09822	2.12001	2.14241	2.16317	2.18645	2.21145	2.23599	2.25801	2.27774	2.29895	2.32539	2.34885	2.37347	2.39804	2.42319	2.45085	2.4767	2.50849	2.54191	2.57342	2.60313	2.63099	2.65947	2.69313	2.72272	2.75891	2.79551	2.82669	2.85772	2.88834	2.92643	2.95954	3.00147	3.03801	3.07901	3.12437	3.16262	3.19788	3.22053	3.26573	3.3426	3.41972	3.47895	3.4955	3.54944
2.01321	2.03357	2.05153	2.07055	2.08757	2.10638	2.12703	2.14736	2.17139	2.19386	2.21562	2.24038	2.26659	2.28714	2.31105	2.3313	2.35561	2.37832	2.404	2.42604	2.45263	2.485	2.52519	2.5588	2.58387	2.61243	2.64432	2.67396	2.70064	2.73666	2.77268	2.80281	2.83344	2.86558	2.90227	2.93571	2.97183	3.01334	3.05168	3.08801	3.1313	3.18568	3.23408	3.24698	3.27568	3.37091	3.43968	3.49542	3.51724	3.56521
2.02506	2.04354	2.06074	2.07901	2.09608	2.11549	2.13687	2.15649	2.17941	2.20256	2.22454	2.24553	2.27021	2.29312	2.31652	2.34087	2.36426	2.38863	2.40865	2.43586	2.47048	2.49617	2.52577	2.55612	2.58631	2.6174	2.64975	2.68028	2.7075	2.74368	2.77937	2.80941	2.84075	2.87269	2.90524	2.94025	2.9775	3.01735	3.06081	3.10333	3.14219	3.19286	3.255	3.28527	3.30267	3.37481	3.45251	3.50475	3.53858	3.56277
2.03276	2.0499	2.06975	2.08705	2.10555	2.12523	2.14513	2.16612	2.18698	2.20854	2.23174	2.25484	2.2746	2.29477	2.32108	2.34551	2.37075	2.39196	2.42163	2.44962	2.47457	2.49987	2.52991	2.55843	2.58861	2.6202	2.65388	2.68888	2.71857	2.75123	2.78477	2.82019	2.85525	2.89144	2.92444	2.9533	2.9919	3.03015	3.0706	3.11204	3.15346	3.1953	3.27475	3.31235	3.3454	3.38495	3.46022	3.52294	3.54592	3.58149
2.04401	2.06237	2.07797	2.09704	2.115	2.13351	2.1539	2.17411	2.19558	2.2179	2.23944	2.26034	2.28363	2.30323	2.32808	2.35342	2.37927	2.40597	2.43179	2.45675	2.48032	2.50927	2.53978	2.56646	2.59344	2.62383	2.65949	2.69813	2.7313	2.76381	2.79875	2.83044	2.86198	2.89982	2.93651	2.97378	3.00351	3.03883	3.08005	3.12047	3.16687	3.20278	3.27576	3.33627	3.37248	3.42098	3.46758	3.50844	3.55227	3.58561
2.05446	2.07232	2.08747	2.10653	2.12513	2.14386	2.16393	2.18399	2.20603	2.22715	2.24816	2.27008	2.29276	2.31375	2.33403	2.36092	2.39477	2.41557	2.44323	2.46625	2.4928	2.52182	2.55058	2.57833	2.6043	2.63705	2.67195	2.70666	2.73851	2.77164	2.80486	2.83539	2.8693	2.90405	2.94051	2.97961	3.01984	3.05349	3.09109	3.13323	3.17429	3.2089	3.27084	3.3433	3.39253	3.42582	3.46682	3.53787	3.54888	3.60442
2.06387	2.07969	2.09286	2.1113	2.12931	2.15029	2.17039	2.19256	2.21428	2.23773	2.26002	2.2807	2.30232	2.32206	2.3459	2.37798	2.4019	2.42557	2.45266	2.47498	2.50267	2.53326	2.5624	2.58962	2.61834	2.65173	2.68287	2.71509	2.75294	2.78397	2.81662	2.84551	2.87514	2.91347	2.95251	2.99128	3.03229	3.07026	3.10072	3.14274	3.18462	3.22515	3.26944	3.3327	3.40065	3.42742	3.47927	3.54059	3.57298	3.63859
2.07494	2.0912	2.10759	2.12576	2.1443	2.16275	2.18191	2.20283	2.22425	2.24475	2.26758	2.2891	2.31149	2.3329	2.35589	2.38694	2.40997	2.43616	2.46131	2.48468	2.51508	2.54551	2.5708	2.60004	2.63069	2.65808	2.69192	2.72675	2.76437	2.79519	2.83032	2.85217	2.88561	2.92538	2.96357	3.001	3.04234	3.08191	3.11615	3.15265	3.1955	3.23664	3.27539	3.33492	3.39228	3.44527	3.49434	3.52481	3.57932	3.65464
2.0862	2.10403	2.12044	2.13765	2.15488	2.17388	2.19252	2.21138	2.23296	2.25321	2.27506	2.29697	2.32011	2.34165	2.36912	2.39523	2.42258	2.44764	2.4734	2.49766	2.52699	2.55923	2.58619	2.61474	2.644	2.6724	2.70361	2.74194	2.77897	2.81197	2.83651	2.86725	2.90331	2.94311	2.97841	3.0144	3.0492	3.08709	3.12179	3.15819	3.20407	3.24469	3.27925	3.32811	3.39209	3.45679	3.50583	3.54394	3.60518	3.6733
2.09798	2.11372	2.12953	2.14654	2.16437	2.18276	2.20077	2.22096	2.24057	2.26385	2.28693	2.30649	2.33106	2.35073	2.37869	2.40593	2.43264	2.4578	2.48478	2.5129	2.54257	2.57127	2.60129	2.62562	2.65617	2.68576	2.72115	2.75768	2.79451	2.8184	2.84655	2.87925	2.91316	2.95404	2.98882	3.02354	3.06368	3.09889	3.13452	3.17225	3.21349	3.25383	3.29476	3.32575	3.39762	3.4883	3.51557	3.54732	3.63597	3.72107
2.10676	2.12578	2.14098	2.15655	2.17436	2.19327	2.21116	2.23257	2.25155	2.27286	2.29503	2.31795	2.34112	2.36484	2.38807	2.41314	2.44285	2.46808	2.49642	2.52892	2.55492	2.58486	2.61433	2.64152	2.67014	2.70375	2.73355	2.76959	2.79755	2.82701	2.86088	2.89025	2.92186	2.96125	2.99538	3.03156	3.06825	3.10758	3.14955	3.19513	3.22522	3.26272	3.30184	3.33819	3.3976	3.49337	3.54373	3.55702	3.6598	3.72684
2.11911	2.13824	2.15357	2.16918	2.18745	2.20806	2.22585	2.24374	2.26574	2.28624	2.30601	2.32826	2.35147	2.37617	2.39897	2.42144	2.45179	2.47623	2.50647	2.53792	2.56386	2.59268	2.62255	2.65115	2.68424	2.7106	2.74392	2.77322	2.80706	2.83803	2.87038	2.90134	2.9363	2.97353	3.00545	3.0399	3.08245	3.12393	3.16547	3.20506	3.23991	3.2731	3.31	3.34947	3.40518	3.47756	3.55533	3.62074	3.71413	3.77068
2.12655	2.14605	2.16265	2.17985	2.19676	2.21615	2.23499	2.25497	2.27373	2.29278	2.31259	2.33399	2.36132	2.38395	2.40956	2.43599	2.45771	2.49083	2.51588	2.54456	2.57344	2.59805	2.62853	2.65794	2.68974	2.72216	2.74968	2.77953	2.81476	2.84817	2.88089	2.91441	2.95172	2.9832	3.01873	3.0546	3.09575	3.13806	3.17743	3.21766	3.25412	3.29139	3.32353	3.364	3.41054	3.48348	3.53786	3.65288	3.79739	3.81196
2.13597	2.15641	2.17244	2.19032	2.20922	2.2288	2.24792	2.26606	2.28477	2.30336	2.32508	2.34645	2.36713	2.39143	2.41954	2.44446	2.47473	2.50069	2.52876	2.55591	2.58352	2.60971	2.6422	2.66875	2.69857	2.72935	2.76056	2.79099	2.82476	2.85725	2.89225	2.93222	2.96751	2.99996	3.03121	3.06862	3.10832	3.15105	3.18747	3.22696	3.26488	3.30256	3.33514	3.37604	3.41319	3.48499	3.54851	3.65342	3.80635	3.88675
2.14585	2.16689	2.18224	2.19716	2.21252	2.23184	2.25131	2.27206	2.29133	2.31271	2.33137	2.3554	2.37865	2.40552	2.42688	2.45551	2.48468	2.51301	2.53672	2.56459	2.58977	2.61882	2.64807	2.68018	2.71156	2.74165	2.77457	2.80396	2.84133	2.87135	2.90579	2.9457	2.98046	3.01191	3.04745	3.0827	3.11915	3.15913	3.19291	3.23353	3.27175	3.30664	3.34421	3.38397	3.42136	3.49178	3.55489	3.66472	3.77766	3.88143
2.15247	2.17161	2.18777	2.20434	2.22366	2.24334	2.26351	2.28422	2.30551	2.32417	2.34531	2.36629	2.3872	2.41316	2.43893	2.46581	2.49444	2.52336	2.54992	2.57294	2.59615	2.62441	2.65523	2.68812	2.71988	2.75526	2.78748	2.81759	2.85016	2.88369	2.91967	2.95377	2.98745	3.02233	3.06027	3.09743	3.13215	3.17086	3.20681	3.24219	3.27995	3.31751	3.35594	3.39285	3.4339	3.49615	3.56495	3.67083	3.76049	3.87119
2.16096	2.18174	2.2014	2.2196	2.23897	2.2572	2.27621	2.29584	2.31468	2.3346	2.35636	2.37653	2.39903	2.42692	2.45011	2.47624	2.5078	2.53612	2.55888	2.58287	2.61155	2.63743	2.66827	2.69824	2.73372	2.7648	2.79787	2.82847	2.85931	2.89272	2.92597	2.96069	2.99941	3.03464	3.06595	3.10186	3.13761	3.17345	3.20783	3.25177	3.28984	3.32598	3.36613	3.40297	3.4399	3.4973	3.58415	3.66168	3.72321	3.82969
2.17007	2.19173	2.21214	2.22958	2.24887	2.26697	2.28487	2.30424	2.32051	2.3408	2.36181	2.38468	2.40787	2.43683	2.46359	2.48753	2.51694	2.54309	2.56879	2.59236	2.62223	2.65007	2.68156	2.70886	2.74363	2.77876	2.80981	2.84316	2.87808	2.90938	2.93951	2.97584	3.01598	3.04536	3.07881	3.11821	3.15067	3.18348	3.21953	3.25746	3.29544	3.33297	3.37031	3.41099	3.45045	3.50366	3.59646	3.64082	3.7087	3.82027
2.18126	2.20025	2.21973	2.23349	2.25047	2.26886	2.28766	2.30728	2.3264	2.34649	2.36842	2.3911	2.415	2.43941	2.47415	2.49809	2.52487	2.55124	2.58092	2.60767	2.63602	2.66057	2.68876	2.71755	2.7518	2.78978	2.825	2.85603	2.88586	2.91762	2.95447	2.98576	3.01861	3.05212	3.08635	3.1245	3.15925	3.19712	3.23582	3.26489	3.29825	3.33479	3.37953	3.43017	3.47042	3.52743	3.59619	3.6495	3.69737	3.80201
2.18787	2.20532	2.22381	2.238	2.25706	2.27733	2.29605	2.3167	2.33665	2.35818	2.37855	2.39995	2.42641	2.45004	2.48067	2.50865	2.53673	2.56158	2.58884	2.61999	2.64566	2.67261	2.70229	2.73707	2.7705	2.80205	2.83922	2.87226	2.90173	2.9373	2.97035	2.99936	3.037	3.07223	3.10393	3.13969	3.17206	3.20811	3.24922	3.28294	3.31704	3.35733	3.3981	3.44336	3.48891	3.52862	3.60116	3.65671	3.69144	3.79091
2.19826	2.21298	2.23211	2.24705	2.2663	2.28576	2.30661	2.32689	2.34545	2.36724	2.38731	2.41105	2.43661	2.46029	2.49109	2.5208	2.54332	2.57133	2.59679	2.63042	2.6544	2.68485	2.71652	2.74496	2.77765	2.80985	2.8476	2.87957	2.91182	2.95161	2.98163	3.01622	3.05248	3.08911	3.12416	3.1558	3.18592	3.2213	3.25848	3.29848	3.33212	3.3674	3.41261	3.45419	3.49575	3.53889	3.59244	3.67293	3.71509	3.77459
2.21429	2.22967	2.24893	2.26597	2.28298	2.30128	2.31754	2.33659	2.3562	2.37584	2.3976	2.42186	2.44738	2.47216	2.49786	2.52916	2.55303	2.5778	2.61288	2.63992	2.66754	2.70004	2.72876	2.75966	2.7943	2.82906	2.86209	2.89414	2.92696	2.96119	2.9897	3.02754	3.0637	3.09894	3.13466	3.1625	3.1998	3.23509	3.27405	3.30946	3.34385	3.38269	3.42344	3.4614	3.49282	3.54337	3.60401	3.66058	3.7331	3.78705
2.22913	2.24492	2.26024	2.27716	2.29334	2.31105	2.32973	2.34903	2.3669	2.38775	2.40927	2.43373	2.46113	2.48414	2.50873	2.53627	2.56479	2.59493	2.61986	2.6543	2.68346	2.70691	2.73799	2.77229	2.80651	2.83658	2.86739	2.90285	2.93583	2.96837	3.00409	3.03761	3.07194	3.10982	3.14151	3.17308	3.21353	3.2544	3.28724	3.32053	3.35683	3.39131	3.43141	3.47013	3.50213	3.55833	3.62551	3.68421	3.75379	3.82855
2.24012	2.25023	2.26743	2.28567	2.30302	2.32082	2.33943	2.35934	2.37909	2.40011	2.42276	2.44862	2.4755	2.49902	2.52114	2.54432	2.57396	2.60558	2.63629	2.66514	2.69567	2.71969	2.74821	2.7831	2.81667	2.84455	2.87589	2.91202	2.94578	2.97666	3.01408	3.05146	3.08363	3.11591	3.15032	3.18292	3.22003	3.25948	3.29901	3.33345	3.36921	3.40443	3.44373	3.47646	3.51772	3.57269	3.63017	3.69147	3.75935	3.80861
2.25206	2.2621	2.27699	2.29519	2.31338	2.33153	2.34874	2.36986	2.39172	2.41207	2.432	2.46093	2.48582	2.50989	2.53344	2.55766	2.57761	2.61253	2.64734	2.67829	2.70688	2.7352	2.76097	2.79578	2.8255	2.85423	2.88854	2.9248	2.95774	2.98643	3.02282	3.06324	3.09638	3.12346	3.15602	3.19161	3.23539	3.27391	3.31089	3.34572	3.3812	3.42018	3.45134	3.48124	3.52492	3.5784	3.62967	3.6954	3.76415	3.83872
2.26906	2.27791	2.29106	2.31051	2.32778	2.34456	2.36535	2.38329	2.4035	2.42387	2.4428	2.4684	2.49605	2.52245	2.54796	2.5726	2.59593	2.62557	2.65363	2.69152	2.71808	2.74759	2.77354	2.80107	2.83574	2.86543	2.8952	2.932	2.9636	3.00023	3.03419	3.06864	3.10234	3.13255	3.16093	3.20243	3.2501	3.29085	3.32035	3.35702	3.39424	3.42843	3.45697	3.49355	3.5335	3.57545	3.63945	3.70754	3.76868	3.85734
2.28661	2.29647	2.309	2.32569	2.34426	2.36369	2.38215	2.39853	2.41671	2.43512	2.45501	2.4831	2.50505	2.53097	2.55747	2.58364	2.61194	2.63913	2.66334	2.69265	2.73054	2.75895	2.78486	2.8102	2.84269	2.87231	2.91086	2.94188	2.9702	3.01016	3.04414	3.07937	3.10664	3.13892	3.1758	3.21602	3.2555	3.29405	3.32306	3.36376	3.40133	3.4299	3.46744	3.50137	3.54339	3.58001	3.64582	3.72312	3.77071	3.86471
2.29626	2.30714	2.31756	2.33469	2.35053	2.36793	2.3868	2.40535	2.42193	2.44349	2.46749	2.49526	2.51985	2.54592	2.56975	2.59513	2.62402	2.64871	2.67938	2.70802	2.73959	2.76078	2.79255	2.82349	2.85693	2.88903	2.92447	2.9562	2.98645	3.01846	3.05598	3.08763	3.11645	3.14993	3.19031	3.22811	3.26685	3.30102	3.33445	3.37373	3.40936	3.44387	3.47574	3.51599	3.5518	3.592	3.64745	3.72363	3.80186	3.90349
2.31854	2.32878	2.33763	2.34877	2.36194	2.37799	2.39776	2.41628	2.43594	2.45684	2.4797	2.50609	2.53288	2.55879	2.58278	2.61136	2.63844	2.66671	2.69272	2.72261	2.74818	2.77069	2.80206	2.83157	2.85909	2.89218	2.9289	2.96371	2.99723	3.02982	3.05917	3.09445	3.12877	3.16775	3.20625	3.2409	3.27718	3.31204	3.34342	3.37832	3.41376	3.4555	3.4863	3.52551	3.56878	3.60432	3.6521	3.7063	3.82378	3.92222
2.3352	2.34479	2.35677	2.36774	2.38445	2.40127	2.41703	2.43201	2.45095	2.47326	2.49238	2.51577	2.54412	2.56843	2.59514	2.62106	2.64871	2.67629	2.7037	2.73427	2.75535	2.78147	2.81488	2.84381	2.87314	2.90334	2.93509	2.97329	3.00696	3.04009	3.07315	3.1069	3.13746	3.17775	3.2196	3.25029	3.28627	3.32508	3.35264	3.38201	3.42715	3.46429	3.49378	3.53996	3.58022	3.61011	3.64777	3.69832	3.82297	3.91439
2.347	2.35769	2.36963	2.38148	2.39787	2.41528	2.43315	2.45001	2.46798	2.48357	2.50222	2.53056	2.55549	2.58075	2.60375	2.62958	2.65725	2.6867	2.71377	2.74331	2.76468	2.78671	2.82441	2.85211	2.88324	2.91629	2.95048	2.98118	3.01225	3.04355	3.07974	3.1133	3.14568	3.18486	3.22435	3.25616	3.29071	3.33376	3.35847	3.40033	3.4408	3.474	3.50571	3.55202	3.59309	3.63248	3.65212	3.7057	3.79112	3.87681
2.36245	2.37645	2.38504	2.39847	2.41105	2.42823	2.44572	2.46402	2.48195	2.49714	2.51966	2.54317	2.56804	2.59171	2.61314	2.64063	2.66647	2.69494	2.72458	2.75055	2.77212	2.79769	2.82922	2.85965	2.8907	2.92421	2.95515	2.98838	3.02028	3.05282	3.08637	3.12519	3.15892	3.19334	3.23926	3.26693	3.29817	3.33668	3.36834	3.40867	3.4508	3.48962	3.52389	3.5662	3.61064	3.6433	3.64957	3.6953	3.75772	3.8119
2.38223	2.38586	2.39938	2.40948	2.42494	2.44132	2.45586	2.47448	2.49244	2.51329	2.53416	2.55752	2.57861	2.60122	2.62274	2.65121	2.67484	2.70314	2.73004	2.76056	2.78175	2.80834	2.83953	2.86886	2.90427	2.93306	2.96735	3.00077	3.0394	3.06789	3.09952	3.13403	3.16656	3.20344	3.24508	3.27859	3.30945	3.34602	3.38325	3.42602	3.46484	3.50301	3.55338	3.59025	3.64087	3.64939	3.6469	3.68864	3.73145	3.7714
2.38835	2.39877	2.40993	2.42063	2.43694	2.45347	2.47051	2.48747	2.50716	2.52456	2.54293	2.56473	2.58613	2.60732	2.63068	2.65747	2.68769	2.71306	2.73991	2.76754	2.7951	2.81996	2.85367	2.88363	2.90779	2.95142	2.98126	3.01401	3.0486	3.0775	3.11046	3.14339	3.17244	3.21048	3.25097	3.28663	3.32168	3.35713	3.39342	3.43029	3.46883	3.51183	3.56077	3.60455	3.63475	3.64851	3.65634	3.70418	3.75365	3.78494
2.39963	2.40625	2.42045	2.43256	2.44981	2.46566	2.48394	2.5007	2.51899	2.53722	2.55709	2.57884	2.59664	2.62158	2.64281	2.67257	2.69935	2.72507	2.75245	2.78573	2.80946	2.83441	2.86831	2.89426	2.92855	2.96187	2.9898	3.02672	3.06198	3.09336	3.12163	3.15082	3.18152	3.21657	3.26185	3.29714	3.32876	3.36988	3.39879	3.44322	3.48901	3.53564	3.57716	3.61035	3.65816	3.66455	3.68727	3.72638	3.76181	3.80532
2.40839	2.41273	2.43106	2.44364	2.45915	2.47522	2.49207	2.51276	2.53133	2.55145	2.57195	2.59178	2.60992	2.63298	2.658	2.68436	2.70827	2.7364	2.76157	2.79425	2.8191	2.84744	2.87497	2.90773	2.94107	2.97224	2.99957	3.03008	3.06141	3.09907	3.13335	3.16315	3.19512	3.22355	3.26943	3.30479	3.33988	3.38037	3.41303	3.44704	3.48927	3.54293	3.58307	3.62709	3.68192	3.68658	3.71443	3.76855	3.80684	3.8356
2.42483	2.43173	2.44866	2.46067	2.47564	2.48971	2.50674	2.52574	2.54275	2.5613	2.58276	2.60542	2.62478	2.64568	2.66974	2.69426	2.7253	2.75008	2.77924	2.80682	2.83337	2.86119	2.8921	2.92129	2.9519	2.98649	3.01459	3.04389	3.07827	3.11124	3.14978	3.18534	3.21746	3.24743	3.286	3.32632	3.36209	3.39584	3.42689	3.46339	3.49973	3.55362	3.59332	3.63832	3.69037	3.73332	3.72872	3.76376	3.79403	3.852
2.43555	2.44399	2.45809	2.47185	2.48756	2.50244	2.51765	2.53536	2.55381	2.57304	2.59647	2.61903	2.63412	2.65959	2.6861	2.71263	2.73634	2.76539	2.79041	2.81718	2.8479	2.8782	2.90598	2.93291	2.9647	2.99732	3.02429	3.06019	3.09619	3.13027	3.16833	3.20347	3.23846	3.26773	3.30423	3.33798	3.37629	3.41534	3.44482	3.47895	3.52995	3.57008	3.61247	3.63543	3.71219	3.73774	3.73301	3.78923	3.90368	3.90487
2.44235	2.45107	2.46576	2.47846	2.49353	2.50827	2.52611	2.54606	2.56593	2.58588	2.60725	2.62826	2.64934	2.67641	2.7005	2.72539	2.75089	2.78137	2.80436	2.83006	2.85934	2.89201	2.91887	2.95185	2.97958	3.00756	3.0439	3.07595	3.10901	3.14598	3.17886	3.21682	3.25389	3.28704	3.31695	3.34911	3.38513	3.42715	3.45958	3.50793	3.55923	3.57468	3.60964	3.65764	3.69465	3.74834	3.81294	3.8824	3.92464	3.93509
2.45152	2.46498	2.47863	2.4934	2.51079	2.5272	2.54249	2.56185	2.5816	2.6031	2.6252	2.64773	2.66694	2.6912	2.71875	2.74528	2.76692	2.79193	2.82061	2.8473	2.87577	2.90199	2.93586	2.96683	2.99557	3.02542	3.05765	3.0911	3.1239	3.16169	3.19478	3.22961	3.26414	3.29576	3.32882	3.35805	3.39163	3.42855	3.47573	3.5312	3.5603	3.59005	3.64501	3.66667	3.70237	3.76797	3.86621	3.91299	3.94116	3.89931
2.45931	2.47277	2.48841	2.5011	2.51519	2.5315	2.55099	2.57463	2.59355	2.61399	2.63767	2.66169	2.68443	2.71154	2.73429	2.7591	2.78072	2.80183	2.83851	2.86595	2.89269	2.91982	2.94531	2.97946	3.01224	3.04483	3.0724	3.10513	3.13817	3.17228	3.20715	3.24419	3.27399	3.30708	3.34217	3.37361	3.40378	3.4448	3.5037	3.54482	3.55953	3.60218	3.663	3.69532	3.73119	3.83138	3.89401	3.94936	3.93251	3.94753
2.47758	2.48629	2.50261	2.52027	2.53787	2.55461	2.57383	2.59258	2.6116	2.63627	2.65539	2.67976	2.70279	2.7237	2.74407	2.76945	2.79508	2.82056	2.85056	2.88254	2.90809	2.93152	2.95947	2.98878	3.02447	3.05763	3.08869	3.12117	3.15612	3.18664	3.22117	3.25376	3.28451	3.31533	3.34616	3.38688	3.42921	3.47187	3.52185	3.55506	3.57917	3.61679	3.67553	3.71804	3.78051	3.84889	3.93258	3.9688	3.99189	3.93981
2.50366	2.50961	2.52459	2.53831	2.55625	2.56957	2.58455	2.60291	2.62258	2.64431	2.66603	2.69102	2.71285	2.73864	2.76005	2.78061	2.81301	2.84099	2.86779	2.89425	2.92504	2.95003	2.98029	3.00886	3.03622	3.06768	3.10519	3.13554	3.16688	3.20318	3.23976	3.2662	3.29686	3.32596	3.36986	3.40604	3.44522	3.50632	3.52278	3.57125	3.58682	3.6353	3.67953	3.74151	3.82908	3.89949	3.9714	3.99805	3.98118	4.09185
2.51266	2.52448	2.53743	2.54779	2.56716	2.58248	2.59938	2.61729	2.63564	2.65729	2.67822	2.70346	2.73089	2.75175	2.77584	2.80449	2.82889	2.85873	2.88455	2.90794	2.93252	2.96646	2.99835	3.02504	3.05342	3.08491	3.11336	3.14202	3.17369	3.21093	3.24648	3.27375	3.30836	3.34466	3.38154	3.41916	3.46054	3.51518	3.56708	3.59167	3.60905	3.64096	3.68793	3.77228	3.87078	3.93773	3.97114	3.99304	3.98788	4.09675
2.52901	2.53799	2.55521	2.57282	2.58913	2.60164	2.6178	2.63831	2.65668	2.67478	2.69509	2.72176	2.75024	2.77583	2.7957	2.82365	2.84829	2.87182	2.89918	2.92407	2.94803	2.98071	3.0088	3.03663	3.06551	3.09748	3.12847	3.15958	3.18411	3.22388	3.25069	3.27749	3.31505	3.35107	3.38862	3.43151	3.4906	3.52653	3.58193	3.61088	3.62852	3.66632	3.72168	3.80107	3.89103	3.96332	3.94358	4.01949	4.19292	4.13785
2.54511	2.55295	2.57197	2.58868	2.60566	2.62301	2.64197	2.65982	2.67776	2.69748	2.71878	2.74262	2.76651	2.78842	2.8118	2.83802	2.86172	2.88808	2.9147	2.93702	2.96281	2.98737	3.01962	3.04908	3.07653	3.106	3.13837	3.16995	3.20194	3.23243	3.25845	3.29131	3.32668	3.35974	3.39403	3.43729	3.49312	3.53926	3.58724	3.6082	3.63526	3.68056	3.76286	3.82781	3.89203	3.9268	3.97952	4.16652	4.27196	4.19206
2.55412	2.5654	2.58516	2.60267	2.61831	2.63657	2.65354	2.67101	2.69088	2.71297	2.73391	2.75669	2.77924	2.80069	2.82727	2.85313	2.87725	2.90197	2.92725	2.94982	2.97459	3.00384	3.03116	3.06291	3.09064	3.11575	3.14541	3.17749	3.20877	3.23851	3.26376	3.30344	3.33285	3.36315	3.39877	3.44276	3.49134	3.54838	3.59007	3.60046	3.64934	3.70383	3.78667	3.85862	3.8749	3.93754	4.11282	4.29305	4.26442	4.2583
2.56457	2.58033	2.59761	2.61568	2.63067	2.64668	2.66502	2.68551	2.70723	2.7257	2.74668	2.77112	2.79311	2.81465	2.84004	2.86801	2.88926	2.91258	2.93736	2.9588	2.98846	3.02097	3.05338	3.08082	3.11345	3.13829	3.16702	3.19824	3.2224	3.24923	3.27594	3.31086	3.34505	3.37961	3.41287	3.45833	3.51361	3.56684	3.59381	3.62827	3.67041	3.72514	3.78656	3.86332	3.90993	4.07889	4.20791	4.27279	4.19984	4.2514
2.57324	2.59122	2.60772	2.62468	2.6432	2.66037	2.67807	2.69715	2.71866	2.74038	2.75991	2.78488	2.80673	2.82581	2.85118	2.87538	2.90103	2.92188	2.94484	2.97317	3.00552	3.03488	3.06364	3.09088	3.1269	3.15261	3.1773	3.20955	3.23572	3.26354	3.30326	3.33876	3.37148	3.40086	3.43801	3.4797	3.54242	3.59168	3.6141	3.64698	3.69419	3.74288	3.82284	3.85863	3.99209	4.19534	4.2448	4.23212	4.21038	4.24956
2.58329	2.60832	2.62525	2.64165	2.65755	2.67588	2.693	2.71178	2.73388	2.75551	2.77591	2.79611	2.81975	2.84161	2.86272	2.88722	2.91258	2.93571	2.96317	2.98869	3.02282	3.04993	3.07743	3.10406	3.13206	3.16119	3.1926	3.22737	3.25775	3.28337	3.328	3.36321	3.39572	3.42481	3.46229	3.50662	3.55414	3.58118	3.6267	3.66109	3.70899	3.75987	3.82021	3.89156	4.07083	4.22162	4.27058	4.23291	4.21208	4.29164
2.60027	2.62155	2.63841	2.65848	2.67551	2.6905	2.70964	2.72965	2.74912	2.76739	2.78527	2.80763	2.83129	2.85229	2.87201	2.89806	2.92346	2.94988	2.97682	3.00469	3.03677	3.06391	3.09259	3.12139	3.14286	3.17294	3.20698	3.25317	3.2752	3.30187	3.34759	3.38114	3.4175	3.44759	3.48296	3.52166	3.57011	3.59955	3.6457	3.69512	3.74908	3.77891	3.83549	3.93971	4.09819	4.25943	4.28487	4.28755	4.26614	4.29107
2.61765	2.63672	2.65423	2.67204	2.68958	2.70526	2.72314	2.74352	2.76129	2.77819	2.79611	2.82041	2.84703	2.86363	2.88709	2.91262	2.93892	2.96579	2.99175	3.01819	3.05364	3.08336	3.10551	3.13079	3.16136	3.18834	3.23235	3.25811	3.29304	3.3191	3.35954	3.4021	3.43043	3.46916	3.50662	3.54427	3.57486	3.61489	3.66272	3.72937	3.77413	3.81513	3.86202	3.97843	4.10346	4.24191	4.38227	4.44505	4.28969	4.31001
2.63289	2.65317	2.66938	2.68844	2.70641	2.72226	2.73695	2.75512	2.77449	2.79059	2.81128	2.83408	2.85647	2.88033	2.90521	2.92898	2.95125	2.97937	3.00534	3.0303	3.06452	3.09454	3.12111	3.14597	3.17907	3.21798	3.24741	3.27108	3.30375	3.33415	3.37485	3.41018	3.44982	3.4841	3.51957	3.55783	3.5866	3.61053	3.67375	3.75154	3.79851	3.83241	3.89201	4.00913	4.11042	4.26339	4.53298	4.50387	4.29706	4.36693
2.64253	2.66467	2.68357	2.70485	2.72563	2.73782	2.75095	2.76575	2.78424	2.80389	2.82695	2.84787	2.87568	2.90301	2.9243	2.9438	2.96597	2.99509	3.01819	3.04377	3.07635	3.10632	3.13439	3.16763	3.20568	3.23621	3.25536	3.28527	3.32107	3.35567	3.38637	3.4244	3.46499	3.49495	3.53453	3.56695	3.59782	3.62933	3.69297	3.75599	3.80959	3.86982	3.91647	3.98005	4.0656	4.41844	4.5193	4.31269	4.3262	4.3966
2.65495	2.68057	2.70353	2.71612	2.7312	2.74514	2.75974	2.77741	2.79714	2.81689	2.83802	2.86126	2.88632	2.91298	2.94476	2.96466	2.98367	3.00965	3.03569	3.05759	3.08521	3.11937	3.15021	3.1871	3.22381	3.24343	3.26506	3.29764	3.33574	3.37108	3.40744	3.44382	3.48097	3.51506	3.55522	3.58301	3.6035	3.65007	3.7013	3.76768	3.82883	3.88102	3.88651	3.9375	4.18657	4.33948	4.3445	4.29961	4.3278	4.43173
2.66138	2.67918	2.70278	2.72407	2.74176	2.75823	2.77467	2.79116	2.81192	2.8337	2.85747	2.87889	2.90292	2.92957	2.95517	2.97369	3.00057	3.02498	3.04775	3.07295	3.10027	3.13426	3.16918	3.20738	3.23542	3.25967	3.28148	3.30905	3.35237	3.3853	3.42746	3.4629	3.49467	3.5325	3.56974	3.59992	3.62433	3.66721	3.72373	3.78155	3.82819	3.86812	3.88506	3.97202	4.20232	4.37398	4.30692	4.27138	4.34802	4.44812
2.67531	2.69161	2.71666	2.73452	2.75325	2.7699	2.78642	2.80531	2.82522	2.84848	2.87303	2.89669	2.91848	2.94371	2.96498	2.98641	3.01222	3.03749	3.06182	3.09074	3.11548	3.14565	3.18747	3.22306	3.24798	3.27142	3.2912	3.32955	3.37145	3.40434	3.43924	3.47916	3.50728	3.54106	3.578	3.6169	3.64846	3.68682	3.72841	3.7661	3.81899	3.87064	3.85534	4.01673	4.1658	4.32355	4.26961	4.30347	4.39338	4.48633
2.69215	2.71018	2.73324	2.75133	2.77141	2.78731	2.80199	2.82069	2.84059	2.86342	2.88871	2.91134	2.93529	2.96008	2.98007	2.99772	3.02261	3.04972	3.07894	3.1027	3.12687	3.15913	3.1978	3.23354	3.26568	3.28609	3.31248	3.34843	3.38661	3.42182	3.45863	3.49634	3.53694	3.55854	3.59637	3.63115	3.66985	3.70557	3.71036	3.76527	3.83122	3.85782	3.88448	3.99421	4.15808	4.36102	4.30167	4.34789	4.45295	4.53326
2.70603	2.72134	2.74368	2.76383	2.78393	2.80216	2.82097	2.83735	2.85677	2.87926	2.90305	2.92693	2.95318	2.97712	2.99715	3.01615	3.03765	3.06436	3.09036	3.11885	3.14109	3.17223	3.2094	3.24796	3.28171	3.30365	3.33359	3.37231	3.41419	3.44688	3.47636	3.50301	3.5433	3.57778	3.61401	3.64408	3.68561	3.70948	3.71394	3.7758	3.86097	3.8566	3.91928	4.00244	4.19473	4.54454	4.38526	4.4346	4.52888	4.61858
2.72688	2.73953	2.75827	2.77768	2.79711	2.81798	2.83632	2.85661	2.87486	2.89264	2.9152	2.93813	2.96582	2.98871	3.00786	3.027	3.05243	3.07665	3.10398	3.13131	3.16239	3.19107	3.2232	3.25753	3.29073	3.32091	3.35162	3.38719	3.43102	3.45261	3.48998	3.52116	3.55361	3.58677	3.62624	3.65793	3.68892	3.71217	3.75376	3.79354	3.85295	3.93303	3.96228	4.08746	4.46459	4.3542	4.41585	4.4757	4.57122	4.67119
2.74315	2.75669	2.77207	2.79084	2.81136	2.83204	2.85008	2.86776	2.88547	2.90276	2.91926	2.94439	2.96781	2.99292	3.01876	3.04171	3.06567	3.09131	3.11768	3.14758	3.1746	3.2009	3.23429	3.26397	3.29754	3.32877	3.36144	3.40094	3.44262	3.47323	3.50625	3.5377	3.5709	3.60711	3.63588	3.67464	3.68127	3.73992	3.78213	3.79342	3.852	4.00043	4.08591	4.23224	4.37022	4.3143	4.40781	4.49618	4.62014	4.69198
2.75966	2.77682	2.78863	2.80743	2.82046	2.83834	2.85316	2.87051	2.88599	2.91012	2.93323	2.9578	2.98396	3.01179	3.0346	3.05446	3.07487	3.09696	3.12797	3.15654	3.18395	3.21503	3.24644	3.27524	3.30579	3.33777	3.36827	3.40898	3.45145	3.48579	3.52201	3.55916	3.59018	3.62369	3.66065	3.68122	3.68805	3.77131	3.80254	3.76725	3.83212	4.08192	4.2794	4.43393	4.2948	4.3605	4.42683	4.49791	4.63736	4.70211
2.77758	2.79265	2.8101	2.82521	2.84287	2.86067	2.87448	2.88937	2.9096	2.92939	2.951	2.97729	3.0006	3.02395	3.04704	3.07347	3.09517	3.11968	3.1462	3.16657	3.19862	3.23247	3.26362	3.29321	3.31853	3.34985	3.3753	3.41642	3.46187	3.50489	3.54019	3.57139	3.61622	3.64234	3.67296	3.69623	3.70816	3.78808	3.80788	3.77189	3.88003	4.14812	4.45626	4.49854	4.38016	4.39797	4.44689	4.52597	4.60107	4.69325
2.79526	2.80986	2.82731	2.8439	2.85764	2.87421	2.88818	2.90529	2.92371	2.94474	2.96769	2.99184	3.01832	3.0433	3.06379	3.08543	3.10803	3.12917	3.1561	3.18455	3.20436	3.23973	3.27328	3.30802	3.33787	3.36794	3.39729	3.43426	3.47618	3.52025	3.5508	3.58611	3.62033	3.66324	3.69155	3.69825	3.72977	3.79859	3.81453	3.84908	3.96729	4.20202	4.62098	4.54723	4.36969	4.42034	4.45372	4.5151	4.60561	4.66512
2.82016	2.83339	2.8495	2.85998	2.87222	2.88514	2.90359	2.9236	2.94323	2.96173	2.98498	3.00881	3.03429	3.05834	3.08375	3.10634	3.12727	3.14935	3.17613	3.20475	3.22855	3.25548	3.28859	3.32369	3.35674	3.39137	3.41582	3.45706	3.49564	3.53527	3.5692	3.59744	3.63727	3.67706	3.706	3.71867	3.74142	3.78805	3.82082	3.86718	3.95529	4.15592	4.56686	4.34261	4.34402	4.375	4.39301	4.47501	4.60003	4.64061
2.84124	2.85779	2.86771	2.87412	2.88449	2.89969	2.91866	2.93729	2.95789	2.98152	3.00018	3.02345	3.04937	3.07421	3.09787	3.12263	3.14331	3.1633	3.19034	3.21587	3.2426	3.26993	3.304	3.34166	3.3769	3.41484	3.44629	3.47874	3.51566	3.54928	3.58565	3.62415	3.65516	3.68977	3.70849	3.72004	3.74197	3.77334	3.83585	3.89094	3.97419	4.15254	4.58493	4.3448	4.33256	4.32308	4.30304	4.44074	4.58384	4.66071
2.86961	2.87099	2.8845	2.89138	2.90552	2.91737	2.93256	2.95361	2.97337	2.99391	3.01326	3.03324	3.0595	3.0837	3.11002	3.13505	3.16286	3.18433	3.20754	3.23013	3.25396	3.28103	3.3094	3.35207	3.39877	3.43395	3.46326	3.50436	3.53505	3.56962	3.60237	3.64097	3.67085	3.69868	3.71493	3.73265	3.7502	3.81674	3.86257	3.92396	3.96158	4.15609	4.58317	4.42176	4.37948	4.3014	4.35813	4.48163	4.61808	4.65952
2.88763	2.90092	2.90881	2.90876	2.92359	2.93914	2.95459	2.97109	2.99085	3.01191	3.03097	3.05028	3.069	3.09248	3.12494	3.15121	3.17453	3.20314	3.22888	3.25131	3.27108	3.2994	3.33007	3.36648	3.41016	3.4476	3.48463	3.51987	3.55486	3.58833	3.62213	3.64561	3.68048	3.70537	3.72942	3.74588	3.75978	3.84699	3.88878	3.89123	3.8993	4.12222	4.50627	4.46078	4.40161	4.36366	4.46969	4.585	4.64894	4.6683
2.89816	2.91808	2.92081	2.92715	2.93717	2.95183	2.97056	2.98728	3.00833	3.02825	3.04821	3.0685	3.08706	3.10857	3.14028	3.17152	3.19355	3.21626	3.24479	3.27114	3.29394	3.32445	3.35625	3.38738	3.42025	3.45679	3.50078	3.54015	3.57088	3.60906	3.63398	3.65757	3.67934	3.71707	3.74788	3.76143	3.78023	3.85739	3.89633	3.82892	3.86198	4.14667	4.38547	4.36673	4.40827	4.44429	4.49116	4.58083	4.64004	4.65389
2.91292	2.9313	2.93061	2.93755	2.951	2.96747	2.98474	3.00421	3.024	3.04415	3.06241	3.08419	3.10316	3.12765	3.15722	3.18601	3.20401	3.22699	3.25357	3.27695	3.30809	3.34233	3.37409	3.39999	3.42613	3.46373	3.50502	3.54301	3.57814	3.60779	3.64432	3.66553	3.69386	3.72323	3.76139	3.78307	3.79134	3.84901	3.88078	3.81149	3.84677	4.08334	4.2712	4.32965	4.45009	4.48721	4.55705	4.56291	4.61846	4.66207
2.95503	2.94956	2.95202	2.96129	2.97129	2.98639	3.00209	3.02156	3.04145	3.05995	3.07962	3.09964	3.11789	3.14437	3.17151	3.19282	3.21875	3.24478	3.27237	3.29792	3.32618	3.35457	3.38807	3.41842	3.44808	3.48146	3.52254	3.55959	3.58881	3.6246	3.64727	3.68711	3.71112	3.73733	3.76548	3.79736	3.82075	3.85032	3.87437	3.88825	3.89794	4.07479	4.14865	4.41782	4.50584	4.53814	4.58519	4.63509	4.68497	4.70149
2.96765	2.96198	2.96954	2.97856	2.99019	3.00654	3.02263	3.04106	3.05963	3.07913	3.09881	3.11907	3.14155	3.16461	3.18729	3.21	3.23257	3.26499	3.29101	3.3128	3.33779	3.36781	3.40405	3.43274	3.46234	3.49945	3.53965	3.57322	3.60307	3.63213	3.6632	3.69009	3.73331	3.7616	3.79008	3.81216	3.84729	3.83278	3.87087	3.95465	3.95638	3.95801	4.0278	4.38249	4.4558	4.52209	4.59402	4.65567	4.7215	4.73979
2.98142	2.97732	2.98579	2.99852	3.00851	3.02429	3.04301	3.06124	3.07982	3.09894	3.11896	3.13634	3.16186	3.18244	3.20308	3.22795	3.25206	3.27612	3.30471	3.3302	3.35915	3.39143	3.42105	3.44982	3.48138	3.52289	3.55401	3.58473	3.60965	3.63453	3.66601	3.70002	3.73539	3.77679	3.80593	3.83577	3.84383	3.82391	3.91655	4.02918	3.95036	3.90016	3.95028	4.34067	4.37559	4.45575	4.55597	4.66428	4.74614	4.80248
2.99647	2.994	3.00272	3.01246	3.02496	3.04094	3.06019	3.0796	3.09898	3.11643	3.1369	3.16043	3.18453	3.20104	3.22014	3.24659	3.27025	3.29225	3.31642	3.34146	3.37387	3.41024	3.43747	3.47251	3.50254	3.53905	3.57043	3.59674	3.62198	3.64624	3.67572	3.71084	3.75062	3.78295	3.82555	3.86827	3.87175	3.88889	3.92576	3.97314	4.00961	3.91508	3.9086	4.3222	4.37619	4.42058	4.5803	4.61876	4.69411	4.74979
3.0133	3.01357	3.02251	3.03359	3.04496	3.05917	3.08052	3.10032	3.11803	3.1369	3.15751	3.18024	3.20521	3.21914	3.2366	3.26423	3.28903	3.31257	3.33555	3.36333	3.39298	3.42458	3.45927	3.48969	3.51773	3.55294	3.58003	3.60756	3.62814	3.65247	3.68784	3.71819	3.75364	3.79681	3.83855	3.88216	3.90363	3.90689	3.91625	3.96997	3.99459	3.97878	3.90015	4.33511	4.37048	4.49198	4.6493	4.67067	4.72236	4.76444
3.02039	3.02441	3.03704	3.04835	3.05935	3.0759	3.09815	3.11794	3.13852	3.15825	3.17679	3.19735	3.22409	3.24098	3.25757	3.28125	3.30254	3.3286	3.35357	3.3839	3.41235	3.44384	3.47857	3.50671	3.53524	3.57142	3.5921	3.62145	3.63888	3.66834	3.70015	3.73293	3.76533	3.79232	3.84413	3.88014	3.92318	3.9369	3.93634	3.99271	4.00405	3.89791	4.02923	4.40979	4.42704	4.57849	4.68235	4.72264	4.79906	4.83365
3.03898	3.04422	3.05483	3.06708	3.07872	3.09309	3.11266	3.13592	3.15852	3.17628	3.19595	3.21954	3.24198	3.26326	3.27808	3.29771	3.31808	3.34132	3.37033	3.40328	3.43207	3.46311	3.49502	3.52576	3.55755	3.58759	3.61115	3.63449	3.65753	3.68536	3.71547	3.75109	3.77762	3.80859	3.85251	3.91066	3.93879	3.88699	3.93273	4.02102	4.03121	3.94178	4.20275	4.609	4.56883	4.63877	4.80417	4.82116	4.84416	4.92593
3.0585	3.06613	3.07495	3.08665	3.09754	3.11167	3.12764	3.1501	3.17413	3.19525	3.21459	3.23701	3.26285	3.28588	3.30393	3.31734	3.3326	3.36184	3.39164	3.4227	3.44925	3.48108	3.50801	3.53994	3.57196	3.60669	3.63027	3.65932	3.68047	3.70346	3.73721	3.76799	3.79636	3.82589	3.87887	3.94463	3.9508	3.82766	3.94173	4.05631	4.09766	4.10227	4.31862	4.73217	4.73405	4.8202	5.00363	5.00269	4.98927	5.03423
3.07112	3.08316	3.09266	3.10511	3.11652	3.13037	3.14844	3.16797	3.18892	3.2118	3.23228	3.25484	3.28431	3.30439	3.32148	3.33684	3.35493	3.37782	3.40368	3.43823	3.46569	3.49276	3.5194	3.55485	3.58777	3.62445	3.65205	3.68006	3.70203	3.73401	3.76062	3.7905	3.8168	3.85541	3.90732	3.96555	3.97695	3.91662	3.96647	4.11497	4.26069	4.21779	4.55532	4.77633	4.79258	4.87572	5.07082	5.05757	5.10152	5.10473
3.08613	3.09959	3.11414	3.12474	3.13516	3.15039	3.16887	3.18645	3.20706	3.22715	3.2491	3.27488	3.30085	3.32225	3.34103	3.36058	3.37699	3.39756	3.4199	3.45708	3.47882	3.50392	3.53194	3.56525	3.60062	3.63645	3.66287	3.69327	3.7174	3.75225	3.78528	3.81537	3.84695	3.87932	3.93014	4.02907	4.03706	3.98606	4.01607	4.25644	4.30556	4.23229	4.48313	4.82075	4.87105	4.96035	5.07916	5.04527	5.10803	5.14267
3.10783	3.12167	3.13704	3.1496	3.16053	3.174	3.19109	3.20815	3.22497	3.24847	3.26973	3.2927	3.32381	3.34467	3.35765	3.3796	3.39681	3.41912	3.4422	3.46939	3.49372	3.51635	3.53873	3.57102	3.6042	3.64168	3.67332	3.69972	3.72342	3.75975	3.79359	3.82129	3.85592	3.90171	3.98073	4.07232	4.08156	4.06134	4.1871	4.26118	4.31076	4.23375	4.76029	4.89159	4.96295	5.01735	5.10025	5.14499	5.18102	5.19165
3.12348	3.1385	3.1545	3.16873	3.18118	3.19591	3.21334	3.23083	3.24923	3.26968	3.29034	3.31202	3.33827	3.35813	3.37888	3.3972	3.41581	3.44257	3.46367	3.4819	3.49964	3.52785	3.55563	3.58892	3.62237	3.65579	3.69211	3.71314	3.74947	3.77739	3.80711	3.83703	3.87197	3.93172	4.01641	4.08857	4.11417	4.21595	4.23646	4.28913	4.32117	4.25899	4.8034	4.91555	4.9674	5.04178	5.09306	5.17634	5.16049	5.23382
3.14345	3.15742	3.17496	3.18937	3.20236	3.21429	3.23207	3.25135	3.27082	3.29088	3.31061	3.32921	3.35375	3.3762	3.39714	3.41584	3.43711	3.4607	3.47582	3.49047	3.51852	3.54384	3.57765	3.60714	3.63607	3.66853	3.70352	3.73156	3.76542	3.79382	3.82055	3.86229	3.91135	3.96452	4.0208	4.11047	4.16315	4.28289	4.2453	4.32	4.30376	4.17039	4.5466	4.84513	4.95299	5.01857	5.07183	5.11589	5.20725	5.27831
3.16199	3.17376	3.18894	3.20573	3.22069	3.23477	3.25269	3.27326	3.2916	3.30871	3.32559	3.34808	3.37044	3.39427	3.41588	3.435	3.45875	3.47248	3.48887	3.51299	3.53335	3.56599	3.59402	3.62655	3.65722	3.68134	3.7144	3.75583	3.78739	3.81238	3.84676	3.88894	3.94609	3.9878	4.03495	4.11352	4.20075	4.23365	4.31096	4.32127	4.27608	4.1153	4.71074	4.82691	4.90995	4.92459	4.96627	5.0805	5.22755	5.29829
3.18213	3.19074	3.20516	3.22434	3.23966	3.25277	3.26924	3.28689	3.30723	3.32525	3.34575	3.36545	3.3869	3.41014	3.43369	3.45453	3.47023	3.48706	3.51301	3.535	3.55762	3.58603	3.61647	3.64391	3.67567	3.70579	3.7354	3.77238	3.80606	3.82603	3.86184	3.91449	3.9623	3.98889	4.04442	4.142	4.17668	4.21162	4.32928	4.33818	4.22844	4.40428	4.7831	4.82922	4.82477	4.88276	4.98995	5.15679	5.25069	5.34586
3.19228	3.20623	3.21992	3.23401	3.25034	3.26712	3.28351	3.30366	3.32231	3.34179	3.36133	3.38309	3.40768	3.42869	3.44889	3.46959	3.48206	3.50851	3.53158	3.5558	3.57729	3.6059	3.63963	3.6678	3.6928	3.72183	3.75608	3.79171	3.82183	3.84672	3.87983	3.93379	3.96076	3.99579	4.03106	4.16961	4.19186	4.20792	4.35737	4.35291	4.27836	4.60924	4.84726	4.88776	4.86064	4.88924	5.00478	5.14685	5.29753	5.2794
3.2117	3.22648	3.23976	3.25544	3.26849	3.28705	3.30668	3.32468	3.3433	3.36039	3.38197	3.40084	3.42426	3.44743	3.46558	3.48062	3.50595	3.52817	3.5507	3.5749	3.59909	3.62434	3.65141	3.67952	3.70843	3.73736	3.77006	3.8094	3.83618	3.86946	3.90833	3.94952	3.97514	4.00423	4.0271	4.12214	4.18359	4.22663	4.27891	4.28944	4.34779	4.75996	4.80629	4.83311	4.89548	4.9741	5.1273	5.26863	5.24202	5.242
3.23348	3.24523	3.26029	3.27468	3.28703	3.30703	3.32487	3.3448	3.36406	3.38668	3.40466	3.425	3.44617	3.46966	3.48558	3.4991	3.52666	3.54909	3.5693	3.59137	3.61723	3.64275	3.66674	3.69251	3.72608	3.75256	3.7859	3.8299	3.85632	3.89373	3.94002	3.97323	3.99276	4.00409	4.02841	4.10481	4.19805	4.23004	4.2736	4.28373	4.6574	4.86459	4.87289	4.94261	4.92706	5.04203	5.21606	5.19342	5.23174	5.61959
3.25722	3.26605	3.28075	3.29465	3.30756	3.32638	3.34564	3.36359	3.38101	3.40149	3.42154	3.44197	3.46397	3.48666	3.49825	3.51765	3.54054	3.56033	3.58687	3.61015	3.63483	3.66105	3.68294	3.71041	3.73551	3.76888	3.80295	3.84621	3.87359	3.91097	3.94977	3.98682	4.00059	4.00699	4.04788	4.10303	4.25147	4.27144	4.24826	4.74194	4.93235	4.95878	5.0548	5.09606	5.0843	5.17595	5.26002	5.18147	5.20631	5.8043
3.27115	3.28359	3.30035	3.31377	3.33101	3.34659	3.36322	3.3823	3.40176	3.41955	3.43822	3.45625	3.47835	3.49871	3.50891	3.53304	3.55103	3.5701	3.59543	3.61938	3.64748	3.67016	3.69699	3.72577	3.75306	3.78264	3.81635	3.857	3.89094	3.92571	3.96318	3.9928	4.01219	4.0364	4.07529	4.13598	4.2014	4.34015	4.50637	4.9592	4.99508	5.0583	5.16983	5.16652	5.21884	5.28608	5.29561	5.3756	5.38574	6.02447
3.28736	3.30237	3.31928	3.33269	3.34658	3.36328	3.38131	3.40101	3.42044	3.4415	3.45765	3.47659	3.4976	3.50821	3.51865	3.54987	3.56723	3.58775	3.61086	3.63468	3.65719	3.68256	3.71089	3.7378	3.76617	3.79817	3.82833	3.86325	3.89792	3.93599	3.97156	4.00257	4.04069	4.08121	4.13645	4.17704	4.30994	4.48536	4.9735	4.98489	5.03008	5.13935	5.23935	5.19574	5.25459	5.322	5.37604	5.53574	6.12965	6.19349
3.30599	3.32128	3.33383	3.35076	3.36614	3.38142	3.40041	3.41948	3.43919	3.45957	3.47923	3.49526	3.51545	3.52834	3.53703	3.56289	3.5832	3.60247	3.62608	3.64952	3.67135	3.70086	3.7308	3.7594	3.78568	3.81124	3.84441	3.87781	3.91074	3.9492	3.98301	4.01095	4.06087	4.11338	4.17632	4.35025	4.4493	5.09722	5.07797	5.04732	5.16901	5.25348	5.28958	5.27058	5.34578	5.39502	5.51392	5.60096	6.3566	6.33392
3.32306	3.33787	3.35479	3.36868	3.38538	3.4023	3.42115	3.4394	3.45946	3.47814	3.49529	3.51541	3.53696	3.54568	3.5536	3.58302	3.60338	3.62172	3.64285	3.66631	3.69432	3.72567	3.75213	3.7784	3.80279	3.82443	3.85413	3.88811	3.91206	3.96009	3.99054	4.02966	4.06754	4.10466	4.224	4.33151	4.50729	5.0579	4.98976	5.06644	5.20356	5.23824	5.29808	5.35266	5.41669	5.40929	5.53063	5.7332	6.46265	6.41345
3.34146	3.35527	3.37064	3.38565	3.40296	3.42028	3.43922	3.45824	3.47965	3.49677	3.51576	3.53451	3.55184	3.56129	3.57056	3.59681	3.62139	3.64115	3.66019	3.68527	3.71782	3.74928	3.77427	3.79512	3.8198	3.84135	3.86857	3.90528	3.92735	3.96973	3.99858	4.0221	4.07056	4.15476	4.22787	4.28107	4.96604	4.9944	4.93804	5.02249	5.11917	5.19609	5.21686	5.33211	5.37788	5.42896	5.56238	5.7445	6.46213	6.55525
3.36056	3.3747	3.3895	3.40401	3.42008	3.4355	3.45479	3.47422	3.49326	3.51462	3.53329	3.55019	3.56778	3.58038	3.58647	3.61208	3.63522	3.65798	3.67678	3.70756	3.73572	3.76899	3.78967	3.8142	3.84222	3.86376	3.88838	3.92288	3.95106	3.98202	4.01449	4.0579	4.12134	4.18485	4.2523	4.3499	5.03218	5.0013	4.94286	5.00078	5.07472	5.11941	5.25298	5.33318	5.30132	5.34571	5.52506	5.67344	6.54557	6.50757
3.37942	3.39361	3.40674	3.42345	3.43972	3.45553	3.47515	3.49192	3.50941	3.5287	3.54534	3.56343	3.58387	3.5957	3.60678	3.62756	3.65127	3.67784	3.70256	3.73007	3.75766	3.79134	3.81172	3.83487	3.85775	3.88431	3.91099	3.94126	3.97152	3.99275	4.01773	4.06791	4.16512	4.2334	4.29441	4.38869	5.0704	5.00636	4.98422	5.02553	5.08928	5.1305	5.27116	5.30835	5.3534	5.41582	5.54605	5.92212	6.54103	6.47263
3.39677	3.41172	3.42715	3.44318	3.45648	3.47177	3.4884	3.50496	3.52344	3.54108	3.56082	3.57779	3.59852	3.61621	3.62188	3.64447	3.66352	3.69093	3.72249	3.74867	3.77378	3.80343	3.82988	3.85819	3.88868	3.91532	3.94042	3.96245	3.98808	4.01205	4.03517	4.08359	4.16583	4.2255	4.27492	4.37642	4.90065	4.96141	5.06615	5.11346	5.20574	5.34436	5.41496	5.40381	5.48509	5.50115	5.55512	5.9752	6.35771	6.38969
3.40434	3.42003	3.43659	3.45431	3.46814	3.48547	3.505	3.52354	3.54023	3.55655	3.57502	3.59726	3.61771	3.63943	3.64303	3.6627	3.68399	3.71277	3.74167	3.76804	3.79217	3.82079	3.84702	3.87502	3.905	3.93365	3.9579	3.9817	3.99719	4.0304	4.04504	4.11387	4.15769	4.20899	4.26539	4.46492	4.92121	4.97317	5.02148	5.10401	5.24795	5.40813	5.51547	5.53609	5.58351	5.56599	5.66154	6.3476	6.38346	6.33119
3.42299	3.43944	3.45512	3.47277	3.48685	3.50418	3.52268	3.54108	3.55884	3.57532	3.59314	3.61688	3.64016	3.6607	3.66921	3.67325	3.70071	3.72873	3.75295	3.78417	3.81108	3.83898	3.86594	3.89511	3.9209	3.95028	3.97483	4.00096	4.01586	4.02889	4.05211	4.1447	4.17068	4.19583	4.2433	4.76845	4.99755	5.02894	5.11028	5.16081	5.24975	5.45413	5.57187	5.72111	5.75691	5.71377	5.79137	6.44999	6.34454	6.32591
3.44241	3.45822	3.47604	3.4915	3.50555	3.52212	3.54112	3.55995	3.57597	3.59602	3.6174	3.63794	3.65924	3.67745	3.69084	3.69241	3.7139	3.73539	3.76755	3.79644	3.82457	3.85419	3.88666	3.91724	3.94637	3.96889	3.98708	4.00652	4.02591	4.03306	4.07147	4.14271	4.16383	4.20185	4.24632	4.59646	5.01276	5.03198	5.27029	5.38917	5.45389	5.52417	5.64375	5.8526	5.83727	5.93366	6.34623	6.44309	6.37813	6.29915
3.4595	3.47651	3.49147	3.50807	3.52318	3.54068	3.5591	3.57767	3.59725	3.61788	3.63659	3.65513	3.67382	3.69261	3.70859	3.72302	3.72875	3.75331	3.78963	3.81802	3.84327	3.87069	3.90666	3.9374	3.96441	3.98151	4.00165	4.02637	4.03628	4.03998	4.08102	4.10874	4.15811	4.18912	4.22313	4.53889	5.12102	5.19217	5.24405	5.32874	5.45099	5.58889	5.74749	5.86429	5.90117	6.00613	6.27571	6.38794	6.39844	6.35794
3.47901	3.49357	3.50827	3.52581	3.53913	3.55383	3.5725	3.59412	3.61317	3.63223	3.65226	3.6739	3.69478	3.71088	3.72643	3.7468	3.75342	3.76669	3.80628	3.83807	3.86693	3.89146	3.9231	3.94786	3.97523	4.00169	4.02438	4.04179	4.04942	4.06676	4.10496	4.11886	4.14339	4.17243	4.20011	5.00312	5.11602	5.20584	5.25453	5.35771	5.47478	5.64	5.8262	5.90695	5.85572	5.9283	6.33758	6.40406	6.4849	6.42182
3.50376	3.52023	3.53456	3.54791	3.56195	3.57781	3.59566	3.61424	3.6316	3.65267	3.67281	3.6913	3.71135	3.72922	3.74567	3.76242	3.78124	3.79078	3.81567	3.85434	3.8868	3.91359	3.93954	3.9687	3.98952	4.01514	4.03751	4.05306	4.06071	4.08206	4.12437	4.15626	4.16054	4.17174	4.3378	4.98626	5.15333	5.24689	5.30127	5.3233	5.39089	5.58802	5.72074	5.74564	5.77111	5.81712	6.24148	6.37697	6.52176	6.40596
3.52067	3.53611	3.54962	3.56241	3.57725	3.59273	3.61041	3.63077	3.65081	3.67042	3.68971	3.70687	3.72681	3.74613	3.76063	3.78148	3.7994	3.82304	3.83859	3.87301	3.90537	3.92764	3.95656	3.98319	4.00748	4.03336	4.05325	4.06766	4.07901	4.09863	4.1403	4.17902	4.1976	4.31152	4.73753	5.06751	5.11063	5.14624	5.20523	5.24165	5.29858	5.47125	5.5242	5.59452	5.70593	5.76708	6.16255	6.22622	6.41584	6.39321
3.54473	3.55402	3.56786	3.58185	3.59588	3.61037	3.62803	3.64889	3.66991	3.68849	3.70482	3.72449	3.74272	3.76227	3.77631	3.79632	3.81656	3.84099	3.86559	3.8976	3.92551	3.94548	3.97109	3.99491	4.01962	4.04642	4.06595	4.08594	4.10176	4.13416	4.16565	4.19098	4.25411	4.45939	4.91685	4.98673	5.01845	5.02764	5.1394	5.14435	5.23356	5.28612	5.3535	5.48584	5.59831	5.73344	5.87502	6.23744	6.40514	6.39954
3.56226	3.57623	3.5894	3.60269	3.61586	3.63167	3.65031	3.6683	3.6876	3.70532	3.7245	3.74197	3.75958	3.78115	3.79369	3.81235	3.83538	3.85947	3.8864	3.92254	3.94962	3.96617	3.98504	4.00473	4.02774	4.05926	4.08113	4.10263	4.11851	4.15272	4.17678	4.21635	4.30415	4.54815	4.78385	4.91018	4.94553	5.03206	5.10732	5.11874	5.15349	5.21447	5.35334	5.45079	5.56368	5.67169	5.88769	6.39161	6.4431	6.48368
3.58517	3.59645	3.60955	3.62074	3.63452	3.65079	3.66834	3.68541	3.70323	3.72252	3.7415	3.75981	3.77574	3.79866	3.81199	3.83158	3.85239	3.87665	3.90652	3.93436	3.96858	3.99086	4.02111	4.0384	4.05417	4.08197	4.09935	4.12414	4.14545	4.17932	4.18771	4.23531	4.35898	4.48632	4.65987	4.8103	4.91326	5.00739	5.10728	5.06343	5.0841	5.19439	5.34327	5.45867	5.59875	5.70963	5.86749	6.45471	6.54661	6.65416
3.60619	3.61625	3.62831	3.64035	3.65293	3.67163	3.69012	3.70809	3.72633	3.74272	3.76065	3.77795	3.79673	3.81791	3.83461	3.85549	3.87603	3.90095	3.93069	3.95659	3.98503	4.01213	4.04114	4.06706	4.0939	4.11839	4.12972	4.1509	4.16481	4.19886	4.21333	4.25523	4.33185	4.40722	4.45628	4.90767	5.02577	5.05917	5.10487	5.01762	5.0575	5.18022	5.33814	5.50721	5.61172	5.66574	6.1093	6.60835	6.70333	6.71785
3.62321	3.63564	3.64741	3.65883	3.67357	3.69359	3.71325	3.72872	3.74489	3.76242	3.77949	3.79884	3.81875	3.83989	3.85908	3.87616	3.89636	3.91854	3.94938	3.97217	4.00125	4.02692	4.05802	4.08378	4.11311	4.14092	4.15297	4.16793	4.17694	4.1829	4.20257	4.25552	4.31833	4.31275	4.45109	4.92493	5.10596	5.13655	5.08862	4.9944	5.02731	5.18893	5.34077	5.49531	5.61406	5.6879	6.33688	6.6881	6.72521	6.7332
3.64604	3.65734	3.66952	3.6799	3.69441	3.71275	3.72964	3.74709	3.76611	3.78168	3.79871	3.81844	3.83923	3.85975	3.87786	3.89864	3.91765	3.93901	3.96665	3.9901	4.01763	4.04155	4.07368	4.10468	4.13028	4.15732	4.17455	4.19261	4.20038	4.17554	4.19769	4.23413	4.26681	4.32419	4.54269	4.93208	5.07975	5.13641	5.1198	5.04089	5.07814	5.2265	5.39609	5.52372	5.64645	5.7196	5.95682	6.60446	6.70507	6.71721
3.66937	3.68117	3.69171	3.70133	3.71447	3.73368	3.75072	3.76844	3.78744	3.80547	3.8235	3.84136	3.85652	3.88018	3.90079	3.92391	3.94228	3.95961	3.98316	4.00622	4.03438	4.05845	4.08734	4.11948	4.149	4.17376	4.1955	4.20948	4.21256	4.18943	4.15541	4.1685	4.22193	4.3109	4.55768	4.9281	5.08311	5.07941	5.07339	5.0192	5.10998	5.26811	5.39175	5.54358	5.59732	5.62518	5.7597	6.49192	6.65067	6.66439
3.68908	3.69806	3.71089	3.71921	3.73276	3.75047	3.77239	3.79098	3.80879	3.82864	3.84551	3.86211	3.87861	3.8983	3.92033	3.94122	3.96235	3.97687	3.99539	4.0205	4.04648	4.07208	4.10012	4.12862	4.1618	4.1923	4.21997	4.22216	4.22812	4.2002	4.11771	4.07471	4.15101	4.24609	4.572	4.88968	5.02117	5.13929	5.14388	5.17972	5.2945	5.4524	5.56679	5.4896	5.46678	5.58239	5.67101	6.18028	6.5859	6.65324
3.71639	3.72353	3.73431	3.74446	3.75844	3.77626	3.79172	3.81064	3.82832	3.84743	3.86377	3.88099	3.89993	3.91671	3.93825	3.95946	3.97624	3.99639	4.0114	4.03721	4.06644	4.09122	4.11929	4.14795	4.17536	4.20213	4.23468	4.23031	4.23432	4.2104	4.08262	4.05175	4.14245	4.26939	4.72189	5.02235	5.15954	5.22724	5.18885	5.26547	5.36529	5.47633	5.59953	5.60992	5.57196	5.5211	5.60047	6.15079	6.57509	6.67401
3.73467	3.74511	3.75559	3.76546	3.78013	3.79549	3.81178	3.8281	3.84633	3.86333	3.88214	3.89682	3.9154	3.93366	3.95419	3.97775	3.99493	4.01334	4.03286	4.05994	4.08545	4.11586	4.14068	4.1675	4.19061	4.21815	4.24434	4.24557	4.2314	4.21843	4.15399	4.09911	4.23179	4.50945	4.80338	4.98994	5.20753	5.23954	5.27563	5.37879	5.49108	5.53399	5.53541	5.51757	5.58418	5.6798	5.67467	6.18128	6.59476	6.73238
3.75595	3.7673	3.77881	3.78828	3.7999	3.81513	3.83037	3.84753	3.86713	3.88418	3.90116	3.91817	3.93556	3.95512	3.97535	3.99332	4.01171	4.03344	4.0586	4.07739	4.10796	4.1393	4.1685	4.18769	4.21059	4.24	4.25819	4.26053	4.24276	4.25415	4.20595	4.23948	4.40385	4.59263	4.85262	4.95568	5.16023	5.292	5.3609	5.46863	5.5656	5.61108	5.58882	5.64809	5.64594	5.76687	5.83813	6.44566	6.69964	6.77306
3.7731	3.78447	3.79455	3.80581	3.81769	3.83272	3.8502	3.8689	3.88581	3.90382	3.92193	3.93769	3.95713	3.97711	3.99859	4.01192	4.0299	4.05398	4.07801	4.10252	4.12835	4.16032	4.18861	4.21082	4.23474	4.26086	4.27222	4.27015	4.28545	4.29279	4.27691	4.32276	4.43106	4.55666	4.86189	5.02148	5.23742	5.34025	5.29803	5.34655	5.46532	5.48092	5.47349	5.53031	5.65764	5.74258	5.98083	6.74001	6.81359	6.78297
3.79132	3.80172	3.8144	3.82357	3.83752	3.85107	3.86796	3.88765	3.90515	3.92394	3.93929	3.95687	3.97438	3.99708	4.0174	4.0367	4.05238	4.07764	4.09758	4.12188	4.15126	4.18105	4.20564	4.23452	4.25632	4.27716	4.28689	4.30059	4.3206	4.35421	4.35719	4.33285	4.38886	4.51791	4.93784	5.01593	5.16871	5.27305	5.29216	5.28559	5.32843	5.37404	5.43533	5.45241	5.62487	5.81107	6.56576	6.87551	6.89619	6.84353
3.81298	3.81991	3.83277	3.84492	3.85818	3.87172	3.88806	3.90538	3.92427	3.94047	3.95928	3.9755	3.99529	4.01622	4.03668	4.05674	4.08033	4.09795	4.1218	4.14247	4.16834	4.19954	4.22459	4.24904	4.27347	4.29618	4.30855	4.32539	4.36258	4.3905	4.3691	4.32939	4.33207	4.50873	4.9971	5.13728	5.20269	5.24968	5.27667	5.29317	5.31844	5.3554	5.42623	5.48915	5.68644	6.3028	6.77501	6.90381	6.93684	6.87932
3.8336	3.84469	3.85582	3.86783	3.88097	3.89461	3.91015	3.928	3.94352	3.96258	3.97804	3.99661	4.01513	4.04011	4.06073	4.07928	4.09666	4.1204	4.14051	4.16494	4.18761	4.2145	4.23974	4.26565	4.28107	4.31792	4.33022	4.33922	4.38815	4.42199	4.39113	4.30687	4.33734	4.45017	4.94152	5.16226	5.25871	5.38199	5.40977	5.4498	5.39935	5.44045	5.5036	5.56961	5.77692	6.60518	6.7962	6.90698	6.9361	6.91922
3.85505	3.8665	3.87776	3.88919	3.90205	3.91591	3.93072	3.94865	3.96616	3.98422	4.00105	4.02003	4.03947	4.06355	4.08128	4.10048	4.12024	4.14308	4.16739	4.19038	4.21038	4.23153	4.25063	4.2764	4.30082	4.33324	4.35138	4.37149	4.40517	4.45396	4.37636	4.36472	4.3575	4.43457	4.77772	5.25042	5.40644	5.54771	5.52474	5.3891	5.39366	5.45538	5.54099	5.62076	6.29146	6.61732	6.83273	6.95845	6.93924	6.90851
3.87748	3.88928	3.89721	3.91068	3.92559	3.94063	3.95692	3.97536	3.99142	4.00809	4.02644	4.04419	4.06231	4.08723	4.10247	4.12331	4.14345	4.16593	4.18828	4.21373	4.2373	4.24537	4.2658	4.29565	4.3224	4.34882	4.36832	4.39016	4.42998	4.44269	4.41105	4.41075	4.4185	4.42088	4.57357	5.37214	5.50369	5.51384	5.46858	5.37341	5.3049	5.44951	5.57435	5.66089	6.1454	6.64075	6.93199	6.97011	6.9262	6.88139
3.89528	3.90935	3.91704	3.92968	3.94621	3.96159	3.97815	3.99437	4.01153	4.03087	4.04877	4.06596	4.08274	4.10673	4.12659	4.14469	4.1682	4.18988	4.21226	4.23536	4.25493	4.26867	4.28902	4.3193	4.34303	4.35848	4.39474	4.42585	4.43925	4.38757	4.4425	4.46847	4.39834	4.43267	4.49503	5.17396	5.41354	5.46701	5.42536	5.33599	5.34597	5.52473	5.66667	5.6848	6.26183	6.78299	6.96883	6.95659	6.88851	6.87612
3.91437	3.92566	3.9383	3.95218	3.9651	3.98148	3.9965	4.01578	4.03179	4.04912	4.0653	4.08223	4.10352	4.12612	4.14564	4.16515	4.19014	4.21407	4.23259	4.25068	4.26981	4.28749	4.31165	4.33724	4.36208	4.38214	4.43015	4.46674	4.43427	4.42408	4.5075	4.47031	4.52833	4.49337	4.45297	4.59934	5.20363	5.43015	5.44032	5.31168	5.41467	5.55517	5.66751	5.65046	6.66901	6.80338	6.90625	6.95554	6.92271	6.90518
3.93503	3.9433	3.95633	3.97207	3.98579	4.00024	4.01472	4.03258	4.05177	4.06849	4.08475	4.10363	4.12238	4.14853	4.16898	4.18869	4.21392	4.23763	4.25657	4.27315	4.29457	4.3079	4.32874	4.35126	4.37858	4.39572	4.44576	4.49461	4.44167	4.4674	4.50848	4.61844	4.59891	4.43969	4.04311	4.54552	5.26242	5.38986	5.44401	5.36407	5.41273	5.52413	5.66962	5.65772	6.83262	6.80447	6.91492	6.99485	6.9772	6.95626
3.95328	3.96615	3.98362	3.99639	4.01032	4.02352	4.03777	4.05224	4.06843	4.08757	4.10479	4.12073	4.13921	4.16088	4.18549	4.20575	4.23024	4.2533	4.27131	4.29382	4.31073	4.32854	4.34867	4.36836	4.3923	4.41651	4.45947	4.50468	4.47721	4.49082	4.54324	4.67491	4.68176	4.30536	4.10689	4.97581	5.12564	5.33692	5.33787	5.3726	5.47408	5.52133	5.66714	5.7515	6.84283	6.86175	6.94523	7.03935	7.01917	7.00591
3.96986	3.98242	4.00048	4.01267	4.0277	4.0434	4.05552	4.06954	4.08672	4.10394	4.12228	4.1412	4.16074	4.18133	4.20677	4.22766	4.24683	4.27096	4.28808	4.31786	4.33518	4.35157	4.36725	4.38595	4.41228	4.43423	4.47537	4.49974	4.52738	4.542	4.63377	4.70651	4.63505	4.47884	4.36984	4.88833	5.10685	5.25521	5.2823	5.39734	5.46374	5.51443	5.55325	5.66345	6.77899	6.83683	6.91772	7.01222	7.05886	7.10602
3.98641	4.00088	4.01863	4.03436	4.04749	4.05982	4.07637	4.09338	4.1096	4.12472	4.13988	4.16075	4.183	4.20198	4.22551	4.2486	4.26901	4.28771	4.31015	4.33754	4.35715	4.3712	4.3911	4.40665	4.43159	4.45557	4.49295	4.51175	4.53262	4.64111	4.66038	4.66488	4.63649	4.58333	4.47449	4.91522	5.16317	5.28626	5.36616	5.4735	5.49863	5.44294	5.44329	5.53686	6.43201	6.76794	6.96241	7.04108	7.14625	7.18287
4.016	4.03278	4.0456	4.05744	4.06979	4.08336	4.10018	4.11585	4.13129	4.14956	4.16597	4.18432	4.20362	4.22277	4.24569	4.26908	4.28914	4.30571	4.33202	4.35517	4.36845	4.39576	4.40912	4.42011	4.4454	4.47033	4.50813	4.52994	4.58001	4.71325	4.73006	4.67991	4.61199	4.56896	4.80572	4.99734	5.17762	5.27911	5.38656	5.5056	5.55385	5.50032	5.55739	5.62028	5.75497	6.81248	7.0232	7.14885	7.25057	7.21216
4.0345	4.05373	4.06866	4.0834	4.09752	4.11077	4.12736	4.14301	4.15753	4.17337	4.18907	4.20688	4.22418	4.24275	4.26554	4.28693	4.30805	4.32569	4.348	4.36882	4.38432	4.40765	4.42783	4.43534	4.46074	4.4855	4.49507	4.56484	4.67309	4.68321	4.73946	4.82732	4.65523	4.6162	4.85022	5.05648	5.26442	5.30114	5.383	5.49235	5.56168	5.56092	5.67458	5.74727	5.85611	6.90029	7.09306	7.24214	7.28317	7.25106
4.05536	4.0716	4.08769	4.10172	4.11583	4.12892	4.14414	4.16034	4.17732	4.19153	4.20854	4.22881	4.24467	4.26519	4.28462	4.3041	4.32504	4.34271	4.3536	4.38046	4.4057	4.42735	4.44945	4.46072	4.48039	4.48307	4.50912	4.62222	4.67029	4.67396	4.76833	4.86502	4.84882	4.75008	4.84234	5.06585	5.29951	5.43817	5.48858	5.51412	5.58411	5.70137	5.78783	5.822	5.9835	7.08356	7.2123	7.28662	7.29607	7.27047
4.07459	4.08756	4.10351	4.11684	4.12981	4.14472	4.16229	4.17856	4.19483	4.21247	4.22813	4.251	4.26717	4.28132	4.30077	4.32364	4.34221	4.35167	4.37445	4.40716	4.42889	4.44903	4.4708	4.4864	4.47521	4.48886	4.57207	4.62488	4.65551	4.71383	4.79281	4.8577	4.82718	4.8827	5.01972	5.22049	5.44785	5.56118	5.58914	5.67201	5.7474	5.84897	5.86415	5.97075	6.02998	7.22153	7.24608	7.28116	7.30414	7.23501
4.0855	4.10394	4.11935	4.13732	4.14879	4.16455	4.18076	4.19895	4.2159	4.23128	4.24596	4.26402	4.28513	4.30562	4.32437	4.34603	4.36049	4.37072	4.39707	4.42899	4.44847	4.46808	4.49254	4.49761	4.48427	4.54316	4.59908	4.63349	4.67477	4.71125	4.79905	4.86196	4.85757	5.04686	5.21583	5.43821	5.60542	5.72676	5.79009	5.82447	5.84284	5.89115	6.00619	6.04636	6.74767	7.20167	7.28723	7.28351	7.28027	7.22606
4.10552	4.12266	4.13911	4.15323	4.16657	4.18433	4.20082	4.21757	4.23267	4.2488	4.26251	4.2813	4.30236	4.32035	4.33884	4.36164	4.38479	4.39336	4.42031	4.44497	4.4701	4.49022	4.50197	4.49058	4.52215	4.59496	4.61278	4.68398	4.68595	4.71261	4.85871	5.03351	4.96622	5.30523	5.38686	5.51349	5.70634	5.84939	5.93488	5.94051	5.89297	6.09092	6.20093	6.17622	7.16635	7.18026	7.28251	7.3297	7.29254	7.23221
4.12093	4.13865	4.15933	4.17109	4.18747	4.20301	4.21987	4.2371	4.25084	4.26666	4.28319	4.30186	4.32246	4.34283	4.35518	4.37898	4.39718	4.4114	4.44152	4.465	4.48628	4.50639	4.49997	4.49138	4.55272	4.62796	4.67114	4.70309	4.69148	4.78904	4.97621	5.2389	5.2067	5.42386	5.51745	5.64852	5.80993	5.90934	5.98035	5.97333	6.08109	6.21252	6.25543	6.24021	7.12257	7.23159	7.28909	7.30075	7.3114	7.23542
4.13206	4.14859	4.16907	4.18247	4.1993	4.21976	4.23661	4.25361	4.27077	4.28935	4.3071	4.3259	4.3426	4.35895	4.37609	4.39488	4.41284	4.43126	4.45681	4.47727	4.49465	4.50956	4.50535	4.51909	4.59104	4.67466	4.70936	4.73519	4.80796	4.94655	5.03476	5.20105	5.33491	5.51291	5.61509	5.73292	5.85252	5.8924	5.93247	6.04595	6.08444	6.18418	6.20966	6.2569	7.0986	7.19346	7.24439	7.29565	7.31241	7.24731
4.14395	4.16223	4.18316	4.19911	4.2151	4.23424	4.25483	4.27352	4.29171	4.31215	4.32965	4.34475	4.36261	4.37781	4.39411	4.41276	4.43096	4.4483	4.46953	4.49174	4.51159	4.52524	4.52142	4.55369	4.61698	4.72039	4.74455	4.81576	4.95745	5.01589	5.00464	5.08955	5.33976	5.57614	5.71895	5.89097	5.90197	5.94341	6.05168	6.12916	6.18997	6.23274	6.28821	6.31868	7.09066	7.15387	7.25408	7.29916	7.28469	7.27361
4.16594	4.18156	4.20424	4.22125	4.24007	4.25713	4.27287	4.29097	4.31124	4.33164	4.34835	4.36601	4.38193	4.3962	4.41303	4.43346	4.44409	4.45927	4.48714	4.51219	4.53266	4.54204	4.53742	4.58672	4.67497	4.78089	4.82857	4.84823	5.12059	5.10093	4.93501	4.92245	5.05082	5.54301	5.78923	5.82936	5.84962	5.95921	6.15881	6.23557	6.27755	6.30166	6.39794	6.45636	6.631	7.28447	7.28704	7.31128	7.27526	7.29633
4.18478	4.20163	4.22258	4.23945	4.25904	4.27751	4.29599	4.31486	4.32979	4.34596	4.36356	4.38297	4.39908	4.41167	4.42847	4.44358	4.45808	4.47961	4.50769	4.53172	4.55331	4.56108	4.55869	4.61288	4.74472	4.85977	4.86963	4.90508	5.14483	5.08701	4.90463	4.85319	4.91763	5.48356	5.59625	5.67246	5.79549	5.95119	6.11522	6.26354	6.34178	6.4186	6.50445	6.55722	7.12479	7.33926	7.3639	7.31302	7.29674	7.31738
4.2096	4.22795	4.24773	4.2623	4.2815	4.29999	4.31596	4.33315	4.35018	4.36631	4.38481	4.40429	4.41591	4.43338	4.44689	4.46401	4.48337	4.50401	4.53191	4.55036	4.57192	4.5833	4.58604	4.6504	4.81791	4.9128	4.92986	4.91265	5.06137	5.02626	4.92421	4.99683	5.0977	5.36407	5.44778	5.66241	5.75379	5.90651	5.98993	6.17467	6.30182	6.39354	6.42052	6.42602	7.14088	7.4074	7.34652	7.34757	7.34695	7.34698
4.22735	4.24314	4.26094	4.28302	4.30292	4.32238	4.33899	4.35407	4.37237	4.39238	4.41187	4.42643	4.43721	4.45312	4.46501	4.48902	4.50691	4.52487	4.54973	4.57253	4.59067	4.6045	4.61335	4.70308	4.85216	4.92129	4.973	4.95428	5.01082	5.06142	5.11763	5.07297	5.19152	5.14903	5.37967	5.57249	5.76821	5.90061	6.02254	6.1698	6.25701	6.33043	6.43359	6.53234	7.31698	7.40974	7.37059	7.37525	7.37314	7.37297
4.2473	4.2653	4.28189	4.30304	4.32333	4.34335	4.36103	4.38004	4.39719	4.41417	4.43352	4.45033	4.46077	4.47358	4.49	4.51213	4.5291	4.54037	4.56634	4.58915	4.61285	4.63268	4.65031	4.75676	4.84463	4.94681	5.0212	5.05626	5.08067	5.1523	5.20139	5.22793	5.17661	5.30647	5.38727	5.6475	5.79073	5.95387	6.05953	6.24671	6.29774	6.39271	6.47169	7.21657	7.45602	7.41218	7.37231	7.3772	7.41017	7.41775
4.26666	4.28668	4.30089	4.32083	4.34118	4.36169	4.38202	4.40026	4.4163	4.43423	4.45042	4.46674	4.4767	4.49144	4.51202	4.53217	4.54882	4.56148	4.58209	4.6086	4.6345	4.66275	4.7012	4.78169	4.82074	4.93854	5.04823	5.15643	5.068	5.2443	5.31146	5.25379	5.31085	5.44892	5.64571	5.80125	5.92654	5.98765	6.10573	6.20163	6.25837	6.34079	6.77653	7.2465	7.4475	7.41721	7.40526	7.41372	7.44433	7.45741
4.28904	4.30716	4.32003	4.33614	4.35937	4.37837	4.40038	4.4186	4.43663	4.45392	4.46848	4.48497	4.49406	4.51165	4.53159	4.54905	4.56269	4.58244	4.59687	4.62162	4.65501	4.70651	4.73661	4.76867	4.79705	4.92654	5.03896	5.10482	5.27751	5.19318	5.416	5.40835	5.45105	5.66373	5.87498	6.00003	6.07605	6.08396	6.16605	6.31706	6.4076	6.48972	6.85768	7.35303	7.44986	7.44832	7.44421	7.46109	7.48721	7.52213
4.31027	4.32905	4.34333	4.36149	4.38067	4.39917	4.4186	4.43833	4.45665	4.47356	4.48991	4.50701	4.51485	4.53226	4.55128	4.56898	4.5862	4.60249	4.61554	4.63849	4.67725	4.73651	4.76593	4.76423	4.81689	4.90689	5.07895	5.36959	5.81538	5.43407	5.41919	5.58713	5.74687	5.8731	6.09607	6.16427	6.2219	6.22166	6.27351	6.40296	6.46355	6.52766	7.11051	7.42239	7.46783	7.50445	7.507	7.52557	7.5266	7.57033
4.33393	4.34928	4.36334	4.38017	4.40118	4.42226	4.44227	4.45819	4.47404	4.49276	4.50806	4.52464	4.53758	4.55449	4.57138	4.59124	4.60774	4.62315	4.63841	4.65515	4.69744	4.74313	4.78135	4.75573	4.78956	4.93555	5.22237	5.77574	6.54025	6.59782	5.56459	5.73148	5.88009	6.04539	6.10497	6.23065	6.34223	6.42693	6.51525	6.54552	6.54511	6.86902	7.33846	7.47377	7.5213	7.5455	7.56049	7.57637	7.58615	7.64464
4.3499	4.367	4.37998	4.39795	4.42009	4.44101	4.46211	4.4795	4.49892	4.51046	4.52865	4.54692	4.56092	4.57532	4.59562	4.61372	4.62757	4.64301	4.65822	4.68658	4.71909	4.74716	4.79469	4.76212	4.7821	5.04528	5.57358	6.19535	6.64037	5.52061	5.70639	5.92802	6.01444	6.11022	6.25352	6.36231	6.40729	6.49987	6.61885	6.67143	6.70481	7.271	7.4339	7.51571	7.57539	7.61292	7.67028	7.65598	7.67716	7.68432
4.37173	4.38743	4.40071	4.41811	4.43864	4.45957	4.48098	4.5013	4.51659	4.53166	4.54904	4.56529	4.57949	4.59575	4.6124	4.62909	4.64495	4.66346	4.68121	4.70968	4.73419	4.75566	4.81217	4.81774	4.85652	5.28095	5.6476	6.23824	6.59867	5.69584	5.82191	6.04862	6.12684	6.20523	6.34924	6.46324	6.56736	6.68051	6.72607	6.88916	7.05798	7.33378	7.45408	7.56466	7.63387	7.68705	7.74205	7.75361	7.73564	7.72487
4.39025	4.40554	4.42173	4.43819	4.45899	4.48022	4.50085	4.51699	4.53523	4.55338	4.57031	4.58444	4.59969	4.61443	4.63135	4.65059	4.6671	4.68316	4.70677	4.73663	4.74396	4.77248	4.83721	4.89661	5.08043	5.38205	5.73228	6.17826	6.54098	5.75999	5.92122	6.03599	6.19904	6.35504	6.43578	6.54814	6.6751	6.78654	6.89725	7.12855	7.31445	7.42446	7.52359	7.61055	7.65975	7.76564	7.83986	7.82005	7.77455	7.76178
4.40872	4.4246	4.4431	4.46085	4.48029	4.50253	4.52281	4.54017	4.55832	4.57515	4.59397	4.60741	4.6232	4.63861	4.65261	4.6727	4.68857	4.70371	4.7301	4.75961	4.75992	4.81145	4.95994	5.06737	5.22937	5.51156	5.82482	6.20338	5.70559	5.86584	5.98932	6.15164	6.29401	6.4668	6.55266	6.62609	6.77881	6.87127	7.0343	7.25778	7.45852	7.57144	7.62602	7.64979	7.76825	7.89111	7.90584	7.8508	7.80921	7.79919
4.4273	4.44362	4.46316	4.48315	4.50207	4.52261	4.54332	4.56095	4.57876	4.59634	4.61538	4.63278	4.64356	4.65981	4.67794	4.69362	4.70993	4.72611	4.75231	4.78008	4.78289	4.85844	5.02223	5.24123	5.35582	5.75191	5.95565	6.24576	5.85897	5.97551	6.08343	6.23039	6.3633	6.51125	6.66533	6.76215	6.82949	6.96691	7.13562	7.41294	7.53236	7.60872	7.65921	7.79492	7.90146	7.94173	7.92476	7.88768	7.84767	7.83578
4.44366	4.46153	4.47934	4.50299	4.52388	4.54095	4.56118	4.58114	4.59874	4.6164	4.63675	4.65673	4.66918	4.67945	4.69981	4.71675	4.72853	4.74797	4.77303	4.80295	4.82755	4.90136	5.10935	5.3318	5.43225	5.87236	6.24547	6.44502	6.00483	6.0827	6.20907	6.34704	6.41026	6.53347	6.75354	6.93946	6.90979	7.10179	7.27701	7.50163	7.59641	7.68353	7.88543	7.95075	7.94177	7.95864	7.96245	7.91646	7.89788	7.86114
4.46624	4.4752	4.50105	4.51974	4.54267	4.56068	4.57935	4.59922	4.61879	4.63713	4.65888	4.67935	4.69371	4.70031	4.72224	4.73906	4.7528	4.76877	4.79274	4.83543	4.90407	4.9554	5.18074	5.35945	5.55214	5.95634	6.29456	6.72627	6.44353	6.14108	6.30019	6.41881	6.45645	6.60544	6.82048	6.9488	7.06758	7.22101	7.45775	7.61336	7.77472	7.94901	7.99417	7.99124	7.97946	7.99034	7.99162	7.9619	7.93781	7.88304
4.49011	4.49769	4.51865	4.53995	4.55854	4.58153	4.59804	4.61749	4.63753	4.65778	4.67986	4.69921	4.71643	4.72695	4.7441	4.75955	4.77544	4.79092	4.81288	4.87545	4.97912	5.02093	5.155	5.35323	5.6898	6.08234	6.32005	6.74489	6.21109	6.19882	6.3253	6.46065	6.57102	6.68567	6.87568	6.9686	7.19829	7.33859	7.62302	7.89994	7.9549	7.9862	8.0055	8.02048	8.03633	8.0265	8.02767	8.00871	7.96037	7.90837
4.52482	4.51312	4.53718	4.55869	4.57181	4.59827	4.61788	4.6359	4.65495	4.67725	4.70154	4.71988	4.73844	4.75491	4.76777	4.78122	4.79615	4.81212	4.83646	4.92769	5.05256	5.12099	5.17844	5.33245	5.70003	6.1592	6.27168	6.5035	6.23221	6.22598	6.35035	6.56785	6.68849	6.78548	6.9033	7.04692	7.28186	7.49357	7.80509	7.96406	7.95768	7.97575	8.02502	8.05542	8.08994	8.08093	8.06565	8.04135	7.98392	7.93983
4.54946	4.54545	4.55599	4.58019	4.59325	4.61289	4.63791	4.65551	4.67517	4.69656	4.72122	4.74056	4.75968	4.7801	4.79069	4.80208	4.81704	4.83278	4.8585	4.98252	5.12461	5.2486	5.267	5.31725	5.70509	6.29067	6.31127	6.27785	6.2407	6.19156	6.37911	6.6182	6.73646	6.78485	6.92196	7.08027	7.31645	7.65622	7.97159	7.96275	7.95822	7.98212	8.0445	8.09544	8.14969	8.12781	8.09521	8.0655	8.01533	7.97522
4.57131	4.57294	4.58183	4.60349	4.62352	4.63245	4.65061	4.67549	4.69555	4.71946	4.74164	4.75942	4.78059	4.80158	4.80983	4.82344	4.83913	4.85331	4.87902	5.02079	5.2135	5.39977	5.43148	5.47249	5.65182	6.14688	6.5534	5.98469	6.24786	6.22418	6.41038	6.63427	6.70923	6.7309	6.90789	7.11341	7.38486	7.88988	7.9937	7.9793	7.9766	7.99694	8.059	8.12461	8.21798	8.16402	8.11834	8.08897	8.0531	8.01598
4.59035	4.61081	4.60092	4.62429	4.65307	4.66957	4.67632	4.69148	4.71481	4.73657	4.75878	4.78095	4.80107	4.81977	4.8207	4.83997	4.85791	4.87464	4.91295	5.07266	5.32464	5.54924	5.67228	5.58951	5.79774	5.997	6.30559	5.70766	6.24935	6.2452	6.45022	6.69095	6.77163	6.81429	6.90184	7.03709	7.40639	8.10341	8.02845	7.97041	7.95393	7.99604	8.09137	8.22775	8.27551	8.19671	8.15169	8.11967	8.07984	8.04415
4.59422	4.6223	4.61873	4.63526	4.67142	4.69629	4.71061	4.72451	4.73575	4.75443	4.77493	4.79576	4.82145	4.83637	4.83659	4.85784	4.88157	4.90222	4.92517	5.09792	5.35954	5.68905	5.90679	5.67787	5.916	6.10184	6.11944	6.48	6.25365	6.32273	6.63181	6.89279	6.93464	6.98325	6.95687	7.17438	7.4856	8.39145	8.0853	8.03377	8.00168	8.02992	8.13607	8.34523	8.34051	8.23611	8.17703	8.15276	8.10875	8.07453
4.61866	4.63999	4.65248	4.62648	4.66108	4.69938	4.71909	4.74165	4.76294	4.7737	4.80099	4.81862	4.83698	4.85538	4.85768	4.87651	4.89717	4.91613	4.94128	5.13145	5.38316	5.77068	6.08598	5.94568	5.8748	6.31167	5.85843	6.9334	6.67856	6.59527	6.8562	7.06415	6.95485	7.06461	7.19305	7.28554	7.56432	8.31164	8.23735	8.10655	8.09803	8.10527	8.25533	8.48247	8.40495	8.27875	8.21464	8.18097	8.13434	8.10288
[truncated: 116 more columns]
