# Supplementary material for: Energy evolution and crack development characteristics of sandstone under freeze-thaw cycles by digital image correlation
Source: PLoS One. 2023 Apr 20;18(4):e0283378. doi: 10.1371/journal.pone.0283378 (PMC10118107; doi:10.1371/journal.pone.0283378)
Supplement: S1 Data — (ZIP) [file pone.0283378.s002.zip › 新建文件夹/non-cracked area Axial strain.xls]

## Sheet: Sheet1
0.00751	0	0.00744	2.5	0.00744	2.5	0	0
0.00354	7.5	0.01473	10	0.0112	2.5	0.00368	2.5
0.00722	10	0.00339	12.5	0.01481	7.5	0.00737	5
0.00332	15	0.01827	17.5	0.01849	10	0.00361	5
0.00325	17.5	0.00325	17.5	0.01466	12.5	0.00354	7.5
0.00693	20	0.01445	20	0.0221	15	0.0073	7.5
0.01069	20	0.00693	20	0.0182	20	0.00347	10
0.00311	22.5	0.01437	22.5	0.02564	22.5	0.00722	10
0.00686	22.5	0.00679	25	0.02189	22.5	0.00339	12.5
0.00303	25	0.01423	27.5	0.02181	25	0.00715	12.5
0.00679	25	0.00289	30	0.02557	25	0.01083	15
0.00672	27.5	0.0104	30	0.02174	27.5	0.00708	15
0.00289	30	0.00282	32.5	0.0255	27.5	0.00332	15
0.00665	30	0.01026	35	0.02167	30	0.00325	17.5
0.00657	32.5	0.0065	35	0.02542	30	0.01076	17.5
0.00282	32.5	0.01394	37.5	0.02535	32.5	0.00701	17.5
0.0065	35	0.00643	37.5	0.02528	35	0.01069	20
0.00274	35	0.01387	40	0.02152	35	0.00318	20
0.00643	37.5	0.01011	40	0.02521	37.5	0.00693	20
0.00267	37.5	0.00621	45	0.02138	40	0.00686	22.5
0.0026	40	0.00997	45	0.02514	40	0.00311	22.5
0.00636	40	0.01365	47.5	0.02131	42.5	0.01062	22.5
0.00628	42.5	0.00614	47.5	0.02124	45	0.00679	25
0.00621	45	0.00607	50	0.02499	45	0.00303	25
0.00246	45	0.00982	50	0.02492	47.5	0.01055	25
0.00238	47.5	0.00975	52.5	0.02867	47.5	0.01047	27.5
0.00614	47.5	0.00599	52.5	0.0286	50	0.00672	27.5
0.00231	50	0.01343	55	0.02477	52.5	0.00296	27.5
0.00607	50	0.00592	55	0.02853	52.5	0.00665	30
0.00224	52.5	0.00585	57.5	0.02846	55	0.0104	30
0.00217	55	0.01336	57.5	0.0247	55	0.00289	30
0.00592	55	0.00953	60	0.02839	57.5	0.00282	32.5
0.00585	57.5	0.01329	60	0.02463	57.5	0.00657	32.5
0.00202	60	0.01322	62.5	0.02456	60	0.0065	35
0.00195	62.5	0.00571	62.5	0.02824	62.5	0.00643	37.5
0.00571	62.5	0.00563	65	0.02449	62.5	0.00267	37.5
0.00563	65	0.01315	65	0.02441	65	0.01018	37.5
0.00181	67.5	0.00932	67.5	0.02817	65	0.00636	40
0.00549	70	0.01307	67.5	0.0281	67.5	0.0026	40
0.00166	72.5	0.00549	70	0.02802	70	0.01011	40
0.00534	75	0.00917	72.5	0.02427	70	0.01004	42.5
0.00527	77.5	0.01293	72.5	0.0242	72.5	0.00253	42.5
0.00152	77.5	0.01286	75	0.02412	75	0.00628	42.5
0.0052	80	0.0091	75	0.02788	75	0.00621	45
0.00137	82.5	0.00903	77.5	0.02781	77.5	0.00997	45
0.00513	82.5	0.01278	77.5	0.02774	80	0.0099	47.5
0.00506	85	0.01271	80	0.02398	80	0.00614	47.5
0.0013	85	0.00896	80	0.02759	85	0.00982	50
0.00123	87.5	0.00888	82.5	0.02384	85	0.00607	50
0.00498	87.5	0.01264	82.5	0.02376	87.5	0.00599	52.5
0.00116	90	0.00881	85	0.02752	87.5	0.00975	52.5
0.00491	90	0.01257	85	0.02745	90	0.00592	55
0.00108	92.5	0.00874	87.5	0.0312	90	0.00968	55
0.00484	92.5	0.00498	87.5	0.03113	92.5	0.00585	57.5
0.00477	95	0.00867	90	0.02737	92.5	0.00961	57.5
0.00469	97.5	0.01242	90	0.03106	95	0.00953	60
0.00845	97.5	0.01611	92.5	0.0273	95	0.00578	60
0.00462	100	0.01235	92.5	0.02723	97.5	0.00571	62.5
0.00838	100	0.01228	95	0.03099	97.5	0.00946	62.5
0.00455	102.5	0.01603	95	0.02716	100	0.00563	65
0.00831	102.5	0.01596	97.5	0.03091	100	0.00939	65
0.00448	105	0.01221	97.5	0.02709	102.5	0.00932	67.5
0.00823	105	0.01972	97.5	0.03084	102.5	0.00556	67.5
0.00816	107.5	0.01589	100	0.02701	105	0.00925	70
0.00441	107.5	0.01582	102.5	0.03077	105	0.00549	70
0.00433	110	0.02333	102.5	0.02694	107.5	0.00917	72.5
0.00809	110	0.01957	102.5	0.0307	107.5	0.00542	72.5
0.00426	112.5	0.0195	105	0.02687	110	0.00534	75
0.00802	112.5	0.01575	105	0.03062	110	0.0091	75
0.00795	115	0.01943	107.5	0.03431	112.5	0.00527	77.5
0.00419	115	0.01567	107.5	0.03055	112.5	0.00903	77.5
0.00787	117.5	0.0156	110	0.0268	112.5	0.00896	80
0.00412	117.5	0.01928	112.5	0.03424	115	0.0052	80
0.00404	120	0.01553	112.5	0.03048	115	0.01264	82.5
0.0078	120	0.01921	115	0.03041	117.5	0.00513	82.5
0.00773	122.5	0.01546	115	0.03416	117.5	0.00888	82.5
0.00397	122.5	0.01538	117.5	0.03409	120	0.00881	85
0.0039	125	0.01914	117.5	0.03034	120	0.01257	85
0.00766	125	0.01531	120	0.03026	122.5	0.01625	87.5
0.00383	127.5	0.019	122.5	0.03402	122.5	0.0125	87.5
0.00758	127.5	0.01524	122.5	0.03019	125	0.01242	90
0.00751	130	0.01892	125	0.02636	127.5	0.01618	90
0.00376	130	0.01517	125	0.03012	127.5	0.01611	92.5
0.00368	132.5	0.01885	127.5	0.03005	130	0.01235	92.5
0.00744	132.5	0.0151	127.5	0.02629	130	0.01603	95
0.00737	135	0.01878	130	0.02622	132.5	0.01228	95
0.01112	135	0.01502	130	0.02615	135	0.01596	97.5
0.0073	137.5	0.01495	132.5	0.0299	135	0.01221	97.5
0.01105	137.5	0.01871	132.5	0.02983	137.5	0.01589	100
0.01098	140	0.01863	135	0.02976	140	0.01965	100
0.00722	140	0.01488	135	0.026	140	0.01957	102.5
0.00715	142.5	0.01856	137.5	0.02969	142.5	0.01582	102.5
0.01091	142.5	0.01481	137.5	0.03344	142.5	0.0195	105
0.00708	145	0.02232	137.5	0.02961	145	0.02326	105
0.01083	145	0.02225	140	0.02579	147.5	0.02319	107.5
0.00701	147.5	0.01849	140	0.02954	147.5	0.01943	107.5
0.01076	147.5	0.01842	142.5	0.02947	150	0.01936	110
0.00693	150	0.02217	142.5	0.02571	150	0.02311	110
0.01069	150	0.01835	145	0.0294	152.5	0.02304	112.5
0.00686	152.5	0.0221	145	0.02564	152.5	0.01928	112.5
0.01062	152.5	0.01827	147.5	0.02181	155	0.02297	115
0.00679	155	0.0182	150	0.02557	155	0.01921	115
0.01055	155	0.01445	150	0.01806	155	0.01914	117.5
0.01047	157.5	0.01437	152.5	0.0255	157.5	0.0229	117.5
0.00672	157.5	0.01813	152.5	0.01798	157.5	0.01907	120
0.0104	160	0.0143	155	0.02167	160	0.02282	120
0.00665	160	0.02181	155	0.01784	162.5	0.019	122.5
0.00657	162.5	0.01798	157.5	0.01777	165	0.02275	122.5
0.01033	162.5	0.01423	157.5	0.02152	165	0.01892	125
0.0065	165	0.01416	160	0.0177	167.5	0.02268	125
0.01026	165	0.01791	160	0.02145	167.5	0.02261	127.5
0.01018	167.5	0.01408	162.5	0.01762	170	0.01885	127.5
0.01394	167.5	0.0216	162.5	0.02138	170	0.01878	130
0.01387	170	0.01777	165	0.02131	172.5	0.02254	130
0.01011	170	0.01401	165	0.02506	172.5	0.01871	132.5
0.0138	172.5	0.0177	167.5	0.02124	175	0.02246	132.5
0.01004	172.5	0.01394	167.5	0.02499	175	0.01863	135
0.00997	175	0.01387	170	0.02492	177.5	0.02239	135
0.01372	175	0.01762	170	0.02116	177.5	0.02232	137.5
0.01365	177.5	0.01755	172.5	0.01741	177.5	0.01856	137.5
0.0099	177.5	0.0138	172.5	0.02109	180	0.02225	140
0.01358	180	0.01748	175	0.01733	180	0.01849	140
0.00982	180	0.01372	175	0.01726	182.5	0.01842	142.5
0.01351	182.5	0.02116	177.5	0.02102	182.5	0.02217	142.5
0.00975	182.5	0.01741	177.5	0.01719	185	0.01835	145
0.01343	185	0.02109	180	0.02095	185	0.0221	145
0.00968	185	0.01726	182.5	0.01712	187.5	0.02203	147.5
0.01336	187.5	0.02477	182.5	0.02087	187.5	0.02579	147.5
0.01329	190	0.02095	185	0.01705	190	0.02571	150
0.00953	190	0.02087	187.5	0.0208	190	0.02196	150
0.01322	192.5	0.02463	187.5	0.02456	190	0.02564	152.5
0.00946	192.5	0.0208	190	0.02449	192.5	0.02189	152.5
0.0169	195	0.02449	192.5	0.02824	192.5	0.02181	155
0.01315	195	0.02073	192.5	0.02817	195	0.02557	155
0.01683	197.5	0.02066	195	0.02441	195	0.0255	157.5
0.01307	197.5	0.02441	195	0.03192	195	0.02174	157.5
0.01676	200	0.02059	197.5	0.0281	197.5	0.02167	160
0.013	200	0.02434	197.5	0.03561	197.5	0.02542	160
0.01293	202.5	0.02427	200	0.03185	197.5	0.0216	162.5
0.01668	202.5	0.02051	200	0.03178	200	0.02535	162.5
0.01286	205	0.02044	202.5	0.03546	202.5	0.02152	165
0.01661	205	0.0242	202.5	0.03171	202.5	0.02528	165
0.01654	207.5	0.02412	205	0.03922	202.5	0.02521	167.5
0.01278	207.5	0.02037	205	0.03539	205	0.02145	167.5
0.01647	210	0.02781	207.5	0.03908	207.5	0.02138	170
0.01271	210	0.02405	207.5	0.03532	207.5	0.02514	170
0.01264	212.5	0.0203	207.5	0.039	210	0.02506	172.5
0.0164	212.5	0.02398	210	0.03518	212.5	0.02131	172.5
0.01257	215	0.02774	210	0.03893	212.5	0.02124	175
0.01632	215	0.02766	212.5	0.0351	215	0.02499	175
0.02001	217.5	0.02391	212.5	0.03886	215	0.02116	177.5
0.01625	217.5	0.02384	215	0.03503	217.5	0.02492	177.5
0.01618	220	0.02759	215	0.03879	217.5	0.02109	180
0.01994	220	0.02376	217.5	0.03871	220	0.02485	180
0.01986	222.5	0.02752	217.5	0.03496	220	0.02102	182.5
0.02362	222.5	0.02745	220	0.03489	222.5	0.02477	182.5
0.01611	222.5	0.02369	220	0.0424	222.5	0.02095	185
0.02355	225	0.02737	222.5	0.04233	225	0.0247	185
0.01979	225	0.02362	222.5	0.04608	225	0.02463	187.5
0.02347	227.5	0.02355	225	0.03857	225	0.02087	187.5
0.01972	227.5	0.0273	225	0.04601	227.5	0.0208	190
0.01596	227.5	0.02347	227.5	0.04218	230	0.02456	190
0.01965	230	0.02723	227.5	0.04594	230	0.02073	192.5
0.0234	230	0.02716	230	0.04962	232.5	0.02449	192.5
0.01957	232.5	0.0234	230	0.04586	232.5	0.02066	195
0.02333	232.5	0.02709	232.5	0.04579	235	0.02441	195
0.0195	235	0.02333	232.5	0.04955	235	0.02059	197.5
0.02326	235	0.02326	235	0.04572	237.5	0.02434	197.5
0.01943	237.5	0.02701	235	0.04948	237.5	0.02051	200
0.02319	237.5	0.02694	237.5	0.04565	240	0.02427	200
0.01936	240	0.02319	237.5	0.04933	242.5	0.02044	202.5
0.02311	240	0.02687	240	0.04558	242.5	0.0242	202.5
0.01928	242.5	0.02311	240	0.04926	245	0.02037	205
0.0268	242.5	0.02304	242.5	0.0455	245	0.02412	205
0.02304	242.5	0.0268	242.5	0.04543	247.5	0.0203	207.5
0.02672	245	0.03055	242.5	0.04919	247.5	0.02405	207.5
0.02297	245	0.02672	245	0.04536	250	0.02398	210
0.02665	247.5	0.02297	245	0.04529	252.5	0.02022	210
0.0229	247.5	0.0229	247.5	0.04904	252.5	0.02391	212.5
0.02658	250	0.02282	250	0.04897	255	0.02766	212.5
0.02282	250	0.02658	250	0.04521	255	0.02384	215
0.02651	252.5	0.02651	252.5	0.04139	257.5	0.02759	215
0.02275	252.5	0.02275	252.5	0.04514	257.5	0.02376	217.5
0.02268	255	0.03019	255	0.04131	260	0.02752	217.5
0.02644	255	0.02644	255	0.04507	260	0.02369	220
0.02261	257.5	0.02268	255	0.045	262.5	0.02745	220
0.02636	257.5	0.02636	257.5	0.04124	262.5	0.02362	222.5
0.02629	260	0.02261	257.5	0.04493	265	0.02737	222.5
0.03005	260	0.03005	260	0.04868	265	0.0273	225
0.02254	260	0.02629	260	0.04861	267.5	0.02355	225
0.02622	262.5	0.02246	262.5	0.04485	267.5	0.03099	227.5
0.02997	262.5	0.02239	265	0.0411	267.5	0.02723	227.5
0.0299	265	0.02615	265	0.04478	270	0.02716	230
0.02615	265	0.02232	267.5	0.04854	270	0.03091	230
0.02607	267.5	0.02607	267.5	0.04095	272.5	0.02709	232.5
0.02983	267.5	0.026	270	0.04471	272.5	0.03084	232.5
0.02976	270	0.02225	270	0.04464	275	0.02701	235
0.026	270	0.02217	272.5	0.04088	275	0.03077	235
0.02969	272.5	0.02593	272.5	0.04456	277.5	0.0307	237.5
0.02593	272.5	0.02586	275	0.04081	277.5	0.02694	237.5
0.02961	275	0.0221	275	0.04074	280	0.03062	240
0.02586	275	0.02203	277.5	0.03691	282.5	0.03438	240
0.02954	277.5	0.02579	277.5	0.04059	285	0.03055	242.5
0.02579	277.5	0.02571	280	0.03684	285	0.03431	242.5
0.02571	280	0.02196	280	0.04052	287.5	0.03048	245
0.02196	280	0.0294	282.5	0.03669	290	0.03424	245
0.02189	282.5	0.02564	282.5	0.0442	290	0.03416	247.5
0.02564	282.5	0.02557	285	0.04045	290	0.03041	247.5
0.02557	285	0.02932	285	0.04038	292.5	0.03409	250
0.02932	285	0.02174	287.5	0.04413	292.5	0.03785	250
0.0255	287.5	0.0255	287.5	0.04406	295	0.03402	252.5
0.02925	287.5	0.02167	290	0.04782	295	0.03778	252.5
0.02542	290	0.02542	290	0.05157	295	0.03395	255
0.02918	290	0.02535	292.5	0.0515	297.5	0.0377	255
0.02911	292.5	0.0216	292.5	0.05525	297.5	0.03763	257.5
0.02535	292.5	0.02152	295	0.04399	297.5	0.03388	257.5
0.03279	295	0.02528	295	0.05143	300	0.03756	260
0.02904	295	0.02145	297.5	0.05518	300	0.0338	260
0.03272	297.5	0.02521	297.5	0.05135	302.5	0.03749	262.5
0.02896	297.5	0.02138	300	0.05504	305	0.04124	262.5
0.03265	300	0.02514	300	0.05128	305	0.04117	265
0.02889	300	0.02506	302.5	0.04745	307.5	0.03741	265
0.03257	302.5	0.02131	302.5	0.05121	307.5	0.0411	267.5
0.02882	302.5	0.02499	305	0.04363	310	0.04485	267.5
0.0325	305	0.02124	305	0.03611	310	0.04103	270
0.02875	305	0.02116	307.5	0.05114	310	0.04478	270
0.02867	307.5	0.02492	307.5	0.04738	310	0.04095	272.5
0.0286	310	0.02485	310	0.03236	310	0.04471	272.5
0.03236	310	0.02109	310	0.03604	312.5	0.04464	275
0.03221	315	0.02477	312.5	0.04731	312.5	0.04088	275
0.02846	315	0.02102	312.5	0.0398	312.5	0.04456	277.5
0.02839	317.5	0.0247	315	0.03229	312.5	0.04832	277.5
0.02831	320	0.02095	315	0.03221	315	0.04449	280
0.03207	320	0.01712	317.5	0.03597	315	0.04825	280
0.032	322.5	0.02087	317.5	0.0359	317.5	0.04442	282.5
0.02824	322.5	0.02456	320	0.03214	317.5	0.04818	282.5
0.03192	325	0.0208	320	0.03958	320	0.04435	285
0.02817	325	0.02449	322.5	0.03583	320	0.0481	285
0.0281	327.5	0.02073	322.5	0.03575	322.5	0.04428	287.5
0.03185	327.5	0.02066	325	0.03951	322.5	0.04803	287.5
0.03178	330	0.02434	327.5	0.03944	325	0.04796	290
0.02802	330	0.01683	327.5	0.03568	325	0.05172	290
0.02795	332.5	0.01676	330	0.03561	327.5	0.04789	292.5
0.03171	332.5	0.02051	330	0.03178	330	0.05164	292.5
0.03164	335	0.02044	332.5	0.03171	332.5	0.04782	295
0.03539	335	0.01668	332.5	0.03546	332.5	0.05157	295
0.03532	337.5	0.02037	335	0.03164	335	0.0515	297.5
0.03156	337.5	0.01661	335	0.03532	337.5	0.04774	297.5
0.03525	340	0.01278	337.5	0.03149	340	0.05143	300
0.03149	340	0.0203	337.5	0.03525	340	0.04767	300
0.03142	342.5	0.02022	340	0.02766	342.5	0.05511	302.5
0.03518	342.5	0.01264	342.5	0.03142	342.5	0.05135	302.5
0.0351	345	0.01632	345	0.02759	345	0.05504	305
0.03135	345	0.02008	345	0.02376	347.5	0.05128	305
0.03503	347.5	0.02376	347.5	0.02745	350	0.05121	307.5
0.03127	347.5	0.02752	347.5	0.02362	352.5	0.05497	307.5
0.0312	350	0.02001	347.5	0.02737	352.5	0.05114	310
0.02745	350	0.02369	350	0.02355	355	0.05489	310
0.02737	352.5	0.01994	350	0.0273	355	0.05482	312.5
0.03113	352.5	0.02737	352.5	0.02347	357.5	0.05107	312.5
0.0273	355	0.02362	352.5	0.02716	360	0.05475	315
0.03106	355	0.02355	355	0.0234	360	0.0585	315
0.03099	357.5	0.01979	355	0.02709	362.5	0.05843	317.5
0.02723	357.5	0.02347	357.5	0.02326	365	0.05468	317.5
0.02716	360	0.01972	357.5	0.02701	365	0.05836	320
0.03091	360	0.01965	360	0.02694	367.5	0.0546	320
0.03084	362.5	0.02716	360	0.02319	367.5	0.05453	322.5
0.02709	362.5	0.02709	362.5	0.02687	370	0.05829	322.5
0.0346	362.5	0.01957	362.5	0.03055	372.5	0.05446	325
0.03453	365	0.0195	365	0.01928	372.5	0.05822	325
0.03077	365	0.02701	365	0.02672	375	0.05439	327.5
0.02701	365	0.02326	365	0.02665	377.5	0.05814	327.5
0.03445	367.5	0.02319	367.5	0.03041	377.5	0.05807	330
0.0307	367.5	0.02311	370	0.03785	380	0.05432	330
0.02687	370	0.01936	370	0.03034	380	0.058	332.5
0.03062	370	0.02304	372.5	0.03026	382.5	0.06176	332.5
0.03438	370	0.01928	372.5	0.02644	385	0.06168	335
0.0268	372.5	0.02672	375	0.02261	387.5	0.05793	335
0.03055	372.5	0.02297	375	0.02636	387.5	0.05785	337.5
0.03424	375	0.01921	375	0.02629	390	0.06161	337.5
0.03416	377.5	0.0229	377.5	0.02254	390	0.05778	340
0.02665	377.5	0.02282	380	0.02246	392.5	0.06154	340
0.03034	380	0.01907	380	0.01871	392.5	0.05771	342.5
0.03778	382.5	0.02275	382.5	0.01863	395	0.06147	342.5
0.02644	385	0.019	382.5	0.02239	395	0.05764	345
0.03395	385	0.02651	382.5	0.01481	397.5	0.06139	345
0.03012	387.5	0.02268	385	0.01856	397.5	0.05757	347.5
0.03005	390	0.01892	385	0.01849	400	0.06132	347.5
0.02629	390	0.02261	387.5	0.01473	400	0.05749	350
0.0338	390	0.02636	387.5	0.01842	402.5	0.06125	350
0.03749	392.5	0.01885	387.5	0.01466	402.5	0.05742	352.5
0.02997	392.5	0.01878	390	0.01459	405	0.06118	352.5
0.03741	395	0.02254	390	0.01835	405	0.06111	355
0.03366	395	0.02622	392.5	0.01827	407.5	0.05735	355
0.02983	397.5	0.02246	392.5	0.02203	407.5	0.06103	357.5
0.03734	397.5	0.01871	392.5	0.02196	410	0.06479	357.5
0.03351	400	0.01863	395	0.0182	410	0.06096	360
0.026	400	0.02615	395	0.01813	412.5	0.06472	360
0.02969	402.5	0.02239	395	0.02189	412.5	0.06089	362.5
0.03344	402.5	0.02232	397.5	0.01806	415	0.06464	362.5
0.02586	405	0.01856	397.5	0.02181	415	0.06082	365
0.02961	405	0.026	400	0.01798	417.5	0.06457	365
0.0333	407.5	0.02225	400	0.02174	417.5	0.06074	367.5
0.02571	410	0.02217	402.5	0.02167	420	0.0645	367.5
0.02947	410	0.02593	402.5	0.01791	420	0.06067	370
0.03323	410	0.0221	405	0.0216	422.5	0.06443	370
0.03315	412.5	0.02586	405	0.01784	422.5	0.06436	372.5
0.0294	412.5	0.02579	407.5	0.02152	425	0.0606	372.5
0.02932	415	0.02203	407.5	0.01777	425	0.06053	375
0.03301	417.5	0.02196	410	0.0177	427.5	0.06428	375
0.03676	417.5	0.02571	410	0.01394	427.5	0.06421	377.5
0.02925	417.5	0.02564	412.5	0.01762	430	0.06046	377.5
0.03294	420	0.02189	412.5	0.01387	430	0.06797	377.5
0.03669	420	0.02557	415	0.0138	432.5	0.06414	380
0.02911	422.5	0.02932	415	0.01755	432.5	0.06789	380
0.03662	422.5	0.02925	417.5	0.01748	435	0.07158	382.5
0.03286	422.5	0.0255	417.5	0.01372	435	0.06782	382.5
0.03279	425	0.02542	420	0.01365	437.5	0.07151	385
0.02904	425	0.02918	420	0.01741	437.5	0.06775	385
0.04023	427.5	0.02535	422.5	0.01733	440	0.07143	387.5
0.03648	427.5	0.02911	422.5	0.01358	440	0.07519	387.5
0.02896	427.5	0.02528	425	0.01726	442.5	0.07512	390
0.03272	427.5	0.02904	425	0.02095	445	0.07136	390
0.0364	430	0.02521	427.5	0.01343	445	0.07505	392.5
0.03633	432.5	0.02896	427.5	0.01712	447.5	0.07129	392.5
0.04009	432.5	0.02889	430	0.02087	447.5	0.07122	395
0.03626	435	0.03265	430	0.0208	450	0.07497	395
0.0325	435	0.02514	430	0.01705	450	0.0749	397.5
0.04001	435	0.02882	432.5	0.01697	452.5	0.07114	397.5
0.03611	440	0.03257	432.5	0.02073	452.5	0.07107	400
0.03236	440	0.02875	435	0.02066	455	0.07483	400
0.03229	442.5	0.0325	435	0.0169	455	0.07476	402.5
0.03221	445	0.03243	437.5	0.02059	457.5	0.071	402.5
0.03597	445	0.02867	437.5	0.01683	457.5	0.07093	405
0.02846	445	0.0286	440	0.02427	460	0.07468	405
0.03214	447.5	0.03236	440	0.02051	460	0.07461	407.5
0.03583	450	0.03604	442.5	0.02795	462.5	0.07086	407.5
0.03207	450	0.02853	442.5	0.02044	462.5	0.07454	410
0.03951	452.5	0.03597	445	0.02412	465	0.07447	412.5
0.032	452.5	0.03973	445	0.02037	465	0.07822	412.5
0.03192	455	0.03221	445	0.02788	465	0.08191	415
0.03568	455	0.03214	447.5	0.02781	467.5	0.07815	415
0.03185	457.5	0.0359	447.5	0.02405	467.5	0.08183	417.5
0.0281	457.5	0.03583	450	0.03156	467.5	0.08559	417.5
0.03561	457.5	0.03207	450	0.03525	470	0.08927	420
0.02802	460	0.032	452.5	0.03149	470	0.08552	420
0.03178	460	0.02824	452.5	0.02774	470	0.09296	422.5
0.0242	462.5	0.02817	455	0.02766	472.5	0.0892	422.5
0.03171	462.5	0.03192	455	0.03142	472.5	0.09289	425
0.02795	462.5	0.03185	457.5	0.03518	472.5	0.09664	425
0.02788	465	0.0281	457.5	0.02759	475	0.09657	427.5
0.03164	465	0.02802	460	0.03135	475	0.09281	427.5
0.02781	467.5	0.03171	462.5	0.03127	477.5	0.09274	430
0.02405	467.5	0.02795	462.5	0.03503	477.5	0.0965	430
0.03156	467.5	0.03164	465	0.0312	480	0.09267	432.5
0.03149	470	0.02788	465	0.03871	480	0.09642	432.5
0.02774	470	0.02781	467.5	0.03113	482.5	0.09635	435
0.02766	472.5	0.03156	467.5	0.03864	482.5	0.0926	435
0.02759	475	0.02774	470	0.03489	482.5	0.09628	437.5
0.03135	475	0.03149	470	0.03481	485	0.09252	437.5
0.02384	475	0.02766	472.5	0.03857	485	0.09621	440
0.02752	477.5	0.03142	472.5	0.03474	487.5	0.09245	440
0.02376	477.5	0.03135	475	0.0385	487.5	0.09614	442.5
0.02369	480	0.02759	475	0.03467	490	0.09238	442.5
0.02745	480	0.03127	477.5	0.03843	490	0.09606	445
0.02362	482.5	0.02745	480	0.0346	492.5	0.09231	445
0.02737	482.5	0.03113	482.5	0.03835	492.5	0.09599	447.5
0.02355	485	0.02737	482.5	0.04211	492.5	0.09224	447.5
0.0273	485	0.03106	485	0.04579	495	0.09592	450
0.02347	487.5	0.0273	485	0.03828	495	0.09216	450
0.02723	487.5	0.03099	487.5	0.03821	497.5	0.09585	452.5
0.0234	490	0.02723	487.5	0.04196	497.5	0.09209	452.5
0.02709	492.5	0.02716	490	0.03814	500	0.09577	455
0.02333	492.5	0.0234	490	0.04189	500	0.09202	455
0.02701	495	0.02333	492.5	0.03806	502.5	0.09195	457.5
0.02326	495	0.03084	492.5	0.04182	502.5	0.0957	457.5
0.02694	497.5	0.02701	495	0.04175	505	0.09563	460
0.02319	497.5	0.0307	497.5	0.03799	505	0.09187	460
0.02687	500	0.03445	497.5	0.04543	507.5	0.0918	462.5
0.02311	500	0.03438	500	0.03792	507.5	0.09556	462.5
0.0268	502.5	0.02687	500	0.04168	507.5	0.09549	465
0.02304	502.5	0.03062	500	0.04536	510	0.09173	465
0.02672	505	0.0268	502.5	0.0416	510	0.09541	467.5
0.03048	505	0.03055	502.5	0.04153	512.5	0.09166	467.5
0.02665	507.5	0.02672	505	0.04146	515	0.0991	470
0.03041	507.5	0.03048	505	0.0377	515	0.09534	470
0.03034	510	0.02665	507.5	0.03763	517.5	0.09527	472.5
0.02658	510	0.03041	507.5	0.04139	517.5	0.09902	472.5
0.03026	512.5	0.03034	510	0.03756	520	0.0952	475
0.02651	512.5	0.02658	510	0.04131	520	0.09895	475
0.02268	515	0.02651	512.5	0.04124	522.5	0.09888	477.5
0.03019	515	0.03026	512.5	0.03749	522.5	0.09505	480
0.02261	517.5	0.03019	515	0.04117	525	0.09881	480
0.03012	517.5	0.02644	515	0.03741	525	0.09498	482.5
0.02254	520	0.02261	517.5	0.0411	527.5	0.09874	482.5
0.03005	520	0.02636	517.5	0.03734	527.5	0.10242	485
0.02246	522.5	0.02629	520	0.04103	530	0.09866	485
0.02615	525	0.02254	520	0.04095	532.5	0.09859	487.5
0.03741	525	0.02246	522.5	0.04471	532.5	0.10235	487.5
0.026	530	0.02622	522.5	0.04464	535	0.09852	490
0.03727	530	0.02239	525	0.04088	535	0.10228	490
0.02969	532.5	0.02615	525	0.04081	537.5	0.10603	490
0.02961	535	0.02607	527.5	0.04456	537.5	0.1022	492.5
0.03713	535	0.02232	527.5	0.04825	540	0.10596	492.5
0.0333	537.5	0.02225	530	0.04449	540	0.10213	495
0.02954	537.5	0.026	530	0.04818	542.5	0.10589	495
0.03323	540	0.02969	532.5	0.04442	542.5	0.10581	497.5
		0.03344	532.5	0.04435	545	0.10206	497.5
		0.02593	532.5	0.0481	545	0.10199	500
		0.02217	532.5	0.04428	547.5	0.10574	500
		0.02961	535	0.04803	547.5	0.1095	500
		0.02579	537.5	0.04045	550	0.10943	502.5
		0.02954	537.5	0.0442	550	0.10567	502.5
		0.02947	540	0.04413	552.5	0.1056	505
		0.03323	540	0.04038	552.5	0.10935	505
		0.02571	540	0.0403	555	0.10553	507.5
		0.0294	542.5	0.04406	555	0.11304	507.5
		0.02932	545	0.04023	557.5	0.10928	507.5
		0.03308	545	0.04399	557.5	0.10921	510
		0.02557	545	0.04391	560	0.10545	510
		0.02925	547.5	0.04016	560	0.11289	512.5
		0.02542	550	0.04009	562.5	0.10914	512.5
		0.02918	550	0.04384	562.5	0.11282	515
		0.02535	552.5	0.04001	565	0.10907	515
		0.02528	555	0.04377	565	0.10899	517.5
		0.02904	555	0.0437	567.5	0.11275	517.5
		0.02521	557.5	0.03994	567.5	0.11268	520
		0.02896	557.5	0.04363	570	0.10892	520
		0.02889	560	0.04738	570	0.1126	522.5
		0.02514	560	0.04731	572.5	0.10885	522.5
		0.02882	562.5	0.04355	572.5	0.11253	525
		0.02506	562.5	0.04724	575	0.10878	525
		0.02875	565	0.04348	575	0.11246	527.5
		0.02499	565	0.04717	577.5	0.11622	527.5
		0.02867	567.5	0.04341	577.5	0.11614	530
		0.0286	570	0.04709	580	0.11239	530
		0.02485	570	0.04334	580	0.1199	530
		0.02853	572.5	0.04326	582.5	0.11607	532.5
		0.03229	572.5	0.04702	582.5	0.12358	532.5
		0.03221	575	0.04319	585	0.11983	532.5
		0.02846	575	0.04695	585	0.12734	532.5
		0.03214	577.5	0.04688	587.5	0.11975	535
				0.04312	587.5	0.12351	535
				0.0468	590	0.12727	535
				0.05056	590	0.12344	537.5
				0.05049	592.5	0.12719	537.5
				0.04673	592.5	0.12337	540
				0.05042	595	0.12712	540
				0.04666	595	0.13088	540
				0.04659	597.5	0.13081	542.5
				0.05034	597.5	0.12705	542.5
				0.05027	600	0.12698	545
				0.04652	600	0.13073	545
				0.0502	602.5	0.12691	547.5
				0.05395	602.5	0.13066	547.5
				0.05388	605	0.12683	550
				0.05013	605	0.13059	550
				0.05381	607.5	0.13052	552.5
				0.05005	607.5	0.13427	552.5
				0.05757	607.5	0.13044	555
				0.06125	610	0.1342	555
				0.05749	610	0.13413	557.5
				0.06493	612.5	0.13788	557.5
				0.06118	612.5	0.13781	560
						0.13406	560
						0.13398	562.5
						0.13774	562.5
						0.14142	565
						0.13767	565
						0.14135	567.5
						0.1376	567.5
						0.13752	570
						0.14128	570
						0.13745	572.5
						0.14121	572.5
						0.13738	575
						0.14113	575
						0.14106	577.5
						0.14099	580
						0.14475	580
						0.14092	582.5
						0.14467	582.5
						0.1446	585
						0.14836	585
						0.14829	587.5
						0.14453	587.5
						0.14821	590
						0.15197	590
						0.14814	592.5
						0.1519	592.5
						0.15558	595
						0.15182	595
						0.15551	597.5
						0.15926	597.5
						0.15919	600
						0.15544	600
						0.16288	602.5
						0.15912	602.5
						0.15905	605
						0.1628	605
						0.15897	607.5
						0.16273	607.5
						0.1589	610
						0.16266	610
						0.16259	612.5
						0.15883	612.5
						0.16251	615
						0.15876	615
						0.16244	617.5
						0.15869	617.5
						0.16237	620
						0.16613	620
						0.16605	622.5
						0.16981	622.5
