# Supplementary material for: Energy evolution and crack development characteristics of sandstone under freeze-thaw cycles by digital image correlation
Source: PLoS One. 2023 Apr 20;18(4):e0283378. doi: 10.1371/journal.pone.0283378 (PMC10118107; doi:10.1371/journal.pone.0283378)
Supplement: S1 Data — (ZIP) [file pone.0283378.s002.zip › 新建文件夹/non-cracked area Lateral strain.xls]

## Sheet: Sheet1
-0.01644	6.80994	-0.00823	4.37608	-0.00836	2.19108	-0.01658	4.38216
-0.0162	10.9372	-0.0081	6.56107	-0.01658	4.38216	-0.01645	6.56716
-0.00771	13.1161	-0.01633	8.75216	-0.01645	6.56716	-0.01633	8.75216
-0.0142	13.3636	-0.0162	10.9372	-0.02481	6.57325	-0.0162	10.9372
-0.00843	16.7584	-0.01607	13.1221	-0.01633	8.75216	-0.01607	13.1221
-0.00733	19.6711	-0.01594	15.3071	-0.02468	8.75824	-0.02442	13.1282
-0.01555	21.8621	-0.0243	15.3132	-0.02455	10.9432	-0.01594	15.3071
-0.01542	24.0471	-0.01581	17.4921	-0.03291	10.9493	-0.0243	15.3132
-0.00694	26.226	-0.01568	19.6771	-0.02442	13.1282	-0.01581	17.4921
-0.01529	26.2321	-0.02404	19.6832	-0.03278	13.1343	-0.02417	17.4982
-0.01517	28.4171	-0.02391	21.8682	-0.0243	15.3132	-0.02404	19.6832
-0.00668	30.596	-0.01542	24.0471	-0.03265	15.3193	-0.02391	21.8682
-0.01504	30.6021	-0.03214	24.0593	-0.04088	17.5104	-0.01542	24.0471
-0.01491	32.7871	-0.02365	26.2382	-0.03239	19.6893	-0.02378	24.0532
-0.00642	34.966	-0.01517	28.4171	-0.04075	19.6954	-0.03214	24.0593
-0.01478	34.9721	-0.02352	28.4232	-0.03226	21.8743	-0.03201	26.2443
-0.01466	36.9143	-0.01504	30.6021	-0.04062	21.8804	-0.04036	26.2504
-0.01452	39.3421	-0.02339	30.6082	-0.04049	24.0654	-0.04023	28.4354
-0.00604	41.521	-0.03175	30.6143	-0.03201	26.2443	-0.03175	30.6143
-0.01439	41.5271	-0.01491	32.7871	-0.04036	26.2504	-0.03998	32.8054
-0.00591	43.706	-0.02326	32.7932	-0.03188	28.4293	-0.03149	34.9843
-0.01426	43.7121	-0.01478	34.9721	-0.04023	28.4354	-0.0482	34.9965
-0.00578	45.891	-0.02314	34.9782	-0.03175	30.6143	-0.03972	37.1754
-0.01413	45.8971	-0.02301	37.1632	-0.04011	30.6204	-0.04807	37.1815
-0.01401	48.0821	-0.03136	37.1693	-0.03162	32.7993	-0.04795	39.3664
-0.00552	50.261	-0.01452	39.3421	-0.03998	32.8054	-0.04782	41.5514
-0.01375	52.4521	-0.02288	39.3482	-0.03149	34.9843	-0.04769	43.7364
-0.00526	54.631	-0.02275	41.5332	-0.03985	34.9904	-0.05604	43.7425
-0.01349	56.8221	-0.02262	43.7182	-0.03972	37.1754	-0.04756	45.9214
-0.00501	59.001	-0.01413	45.8971	-0.04807	37.1815	-0.05592	45.9275
-0.01336	59.0071	-0.02236	48.0882	-0.03959	39.3604	-0.04743	48.1064
-0.00488	61.186	-0.01388	50.2671	-0.04795	39.3664	-0.05579	48.1125
-0.00475	63.371	-0.02223	50.2732	-0.03946	41.5454	-0.06414	48.1186
-0.0131	63.3771	-0.0221	52.4582	-0.04782	41.5514	-0.0473	50.2914
-0.00462	65.556	-0.01362	54.6371	-0.03933	43.7304	-0.05566	50.2975
-0.01297	65.5621	-0.02198	54.6432	-0.0392	45.9153	-0.06401	50.3036
-0.00449	67.741	-0.02185	56.8282	-0.04756	45.9214	-0.05553	52.4825
-0.01285	67.7471	-0.02172	59.0132	-0.04743	48.1064	-0.06389	52.4886
-0.00436	69.926	-0.03007	59.0192	-0.03895	50.2853	-0.06376	54.6736
-0.01272	69.932	-0.02159	61.1981	-0.0473	50.2914	-0.07211	54.6797
-0.00423	72.111	-0.02994	61.2042	-0.03882	52.4703	-0.06363	56.8586
-0.01259	72.117	-0.02982	63.3892	-0.04717	52.4764	-0.07198	56.8647
-0.0041	74.296	-0.02133	65.5681	-0.03869	54.6553	-0.0635	59.0436
-0.01246	74.302	-0.02956	67.7592	-0.04704	54.6614	-0.07185	59.0497
-0.00397	76.4809	-0.02107	69.9381	-0.03856	56.8403	-0.08021	59.0558
-0.01233	76.487	-0.0293	72.1292	-0.04691	56.8464	-0.07173	61.2347
-0.00385	78.6659	-0.02082	74.3081	-0.03843	59.0253	-0.08008	61.2408
-0.0122	78.672	-0.02904	76.4992	-0.04679	59.0314	-0.0716	63.4197
-0.00372	80.8509	-0.02056	78.6781	-0.0383	61.2103	-0.07995	63.4258
-0.01207	80.857	-0.02891	78.6842	-0.04666	61.2164	-0.08831	63.4318
-0.00359	83.0359	-0.02043	80.8631	-0.04653	63.4014	-0.07982	65.6107
-0.00346	85.2209	-0.02878	80.8692	-0.05488	63.4075	-0.08818	65.6168
-0.01181	85.227	-0.02866	83.0542	-0.0464	65.5864	-0.0797	67.7957
-0.00333	87.4059	-0.03701	83.0603	-0.05476	65.5925	-0.08805	67.8018
-0.01169	87.412	-0.02853	85.2392	-0.04627	67.7714	-0.07957	69.9807
-0.0032	89.5909	-0.03675	87.4303	-0.05463	67.7775	-0.08792	69.9868
-0.01156	89.597	-0.02827	89.6092	-0.04614	69.9564	-0.09628	69.9929
-0.00307	91.7759	-0.0365	91.8003	-0.0545	69.9625	-0.08779	72.1718
-0.01143	91.782	-0.02801	93.9792	-0.04601	72.1414	-0.09615	72.1779
-0.00294	93.9609	-0.03624	96.1703	-0.05437	72.1475	-0.10451	72.184
-0.0113	93.967	-0.02775	98.3492	-0.04588	74.3264	-0.09602	74.3629
-0.00281	96.1459	-0.03611	98.3553	-0.05424	74.3325	-0.10438	74.369
-0.01117	96.152	-0.02762	100.534	-0.04576	76.5114	-0.09589	76.5479
-0.00269	98.3309	-0.03585	102.725	-0.05411	76.5175	-0.10425	76.554
-0.01104	98.337	-0.02737	104.904	-0.05398	78.7025	-0.1126	76.5601
-0.00256	100.516	-0.03559	107.095	-0.05385	80.8875	-0.10412	78.739
-0.01091	100.522	-0.02711	109.274	-0.06221	80.8935	-0.11248	78.7451
-0.00243	102.701	-0.03547	109.28	-0.05372	83.0725	-0.10399	80.924
-0.01078	102.707	-0.02698	111.459	-0.06208	83.0785	-0.11235	80.9301
-0.0023	104.886	-0.03534	111.465	-0.0536	85.2575	-0.10386	83.109
-0.01065	104.892	-0.03521	113.65	-0.06195	85.2635	-0.11222	83.1151
-0.00217	107.071	-0.02672	115.829	-0.05347	87.4424	-0.10373	85.294
-0.01053	107.077	-0.03495	118.02	-0.06182	87.4485	-0.11209	85.3001
-0.00204	109.256	-0.02646	120.199	-0.05334	89.6274	-0.1036	87.479
-0.0104	109.262	-0.04305	122.396	-0.06169	89.6335	-0.11196	87.4851
-0.00191	111.441	-0.02621	124.569	-0.05321	91.8124	-0.11183	89.67
-0.01027	111.447	-0.03443	126.76	-0.06157	91.8185	-0.10335	91.849
-0.00178	113.626	-0.04266	128.951	-0.05308	93.9974	-0.1117	91.855
-0.01014	113.632	-0.03418	131.13	-0.06144	94.0035	-0.11157	94.04
-0.00165	115.811	-0.04253	131.136	-0.05295	96.1824	-0.10309	96.219
-0.01001	115.817	-0.0424	133.321	-0.06131	96.1885	-0.11144	96.225
-0.00153	117.996	-0.03392	135.5	-0.05282	98.3674	-0.10296	98.4039
-0.00988	118.002	-0.04228	135.506	-0.06118	98.3735	-0.11132	98.41
-0.0014	120.181	-0.04215	137.691	-0.06953	98.3796	-0.10283	100.589
-0.00975	120.187	-0.0505	137.697	-0.06105	100.559	-0.11119	100.595
-0.00127	122.366	-0.05037	139.882	-0.06941	100.565	-0.1027	102.774
-0.00962	122.372	-0.04189	142.061	-0.06092	102.744	-0.11106	102.78
-0.01798	122.378	-0.05024	142.067	-0.06928	102.75	-0.10257	104.959
-0.00949	124.557	-0.04176	144.246	-0.07763	102.756	-0.11093	104.965
-0.00937	126.742	-0.04163	146.431	-0.06915	104.935	-0.10244	107.144
-0.01772	126.748	-0.04999	146.437	-0.0775	104.941	-0.1108	107.15
-0.00924	128.927	-0.04986	148.622	-0.06902	107.12	-0.11067	109.335
-0.01759	128.933	-0.04137	150.801	-0.07738	107.126	-0.10219	111.514
-0.00911	131.112	-0.04973	150.807	-0.06889	109.305	-0.11054	111.52
-0.01746	131.118	-0.04124	152.986	-0.07725	109.311	-0.1189	111.526
-0.00898	133.297	-0.0496	152.992	-0.06876	111.49	-0.11041	113.705
-0.01734	133.303	-0.04112	155.171	-0.07712	111.496	-0.11877	113.711
-0.00885	135.482	-0.04947	155.177	-0.07699	113.681	-0.11028	115.89
-0.01721	135.488	-0.04099	157.356	-0.07686	115.866	-0.11864	115.896
-0.01708	137.673	-0.04086	159.541	-0.08522	115.872	-0.11016	118.075
-0.00859	139.852	-0.04921	159.547	-0.07673	118.051	-0.11851	118.081
-0.01695	139.858	-0.04908	161.732	-0.08509	118.057	-0.11838	120.266
-0.00846	142.037	-0.0406	163.911	-0.0766	120.236	-0.12674	120.272
-0.01682	142.043	-0.04883	166.102	-0.08496	120.242	-0.11825	122.451
-0.00833	144.222	-0.04034	168.281	-0.07647	122.421	-0.12661	122.457
-0.01669	144.228	-0.04857	170.472	-0.08483	122.427	-0.11813	124.636
-0.00821	146.407	-0.04008	172.651	-0.07634	124.606	-0.12648	124.642
-0.01656	146.413	-0.03996	174.836	-0.0847	124.612	-0.118	126.821
-0.00808	148.592	-0.05667	174.848	-0.07622	126.791	-0.12635	126.827
-0.01643	148.598	-0.03983	177.021	-0.08457	126.797	-0.11787	129.006
-0.00795	150.777	-0.0397	179.206	-0.07609	128.976	-0.12622	129.012
-0.0163	150.783	-0.05641	179.218	-0.08444	128.982	-0.1261	131.197
-0.02466	150.789	-0.05628	181.403	-0.07596	131.161	-0.13445	131.203
-0.01618	152.968	-0.0478	183.582	-0.08431	131.167	-0.12597	133.382
-0.02453	152.974	-0.03931	185.761	-0.09267	131.173	-0.13432	133.388
-0.01605	155.153	-0.03918	187.946	-0.08418	133.352	-0.12584	135.567
-0.0244	155.159	-0.05589	187.958	-0.09254	133.358	-0.13419	135.573
-0.01592	157.338	-0.04741	190.137	-0.08406	135.537	-0.12571	137.752
-0.02427	157.344	-0.03892	192.316	-0.09241	135.543	-0.13406	137.758
-0.01579	159.523	-0.04728	192.322	-0.08393	137.722	-0.13394	139.943
-0.01566	161.708	-0.0388	194.501	-0.09228	137.728	-0.14229	139.949
-0.02389	163.899	-0.03867	196.686	-0.0838	139.907	-0.13381	142.128
-0.0154	166.078	-0.04702	196.692	-0.09215	139.913	-0.14216	142.134
-0.02376	166.084	-0.04689	198.877	-0.08367	142.092	-0.14203	144.319
-0.01527	168.263	-0.03841	201.056	-0.09203	142.098	-0.15039	144.325
-0.02363	168.269	-0.04664	203.247	-0.08354	144.277	-0.14191	146.504
-0.01514	170.448	-0.03815	205.426	-0.0919	144.283	-0.15026	146.51
-0.0235	170.454	-0.03802	207.611	-0.10025	144.289	-0.14178	148.689
-0.01502	172.633	-0.04638	207.617	-0.09177	146.468	-0.15013	148.695
-0.02337	172.639	-0.04625	209.802	-0.10012	146.474	-0.15	150.88
-0.02324	174.824	-0.03776	211.981	-0.09164	148.653	-0.15836	150.886
-0.01476	177.003	-0.04599	214.172	-0.1	148.659	-0.14987	153.065
-0.02311	177.009	-0.03751	216.351	-0.09151	150.838	-0.15823	153.071
-0.01463	179.188	-0.04573	218.542	-0.09987	150.844	-0.14975	155.25
-0.02298	179.194	-0.03725	220.721	-0.09138	153.023	-0.1581	155.256
-0.0145	181.373	-0.0456	220.727	-0.09974	153.029	-0.15797	157.441
-0.02286	181.379	-0.03699	225.091	-0.10809	153.035	-0.16633	157.448
-0.01437	183.558	-0.0537	225.103	-0.09961	155.214	-0.15784	159.626
-0.02273	183.564	-0.04522	227.282	-0.10797	155.22	-0.1662	159.633
-0.01424	185.743	-0.05345	229.473	-0.09948	157.399	-0.16607	161.818
-0.0226	185.749	-0.04496	231.652	-0.10784	157.405	-0.17443	161.824
-0.01411	187.928	-0.05332	231.658	-0.09935	159.584	-0.16594	164.003
-0.02247	187.934	-0.0447	236.022	-0.10771	159.59	-0.1743	164.009
-0.01398	190.113	-0.05293	238.213	-0.09922	161.769	-0.17417	166.194
-0.01386	192.298	-0.04432	242.577	-0.10758	161.775	-0.18253	166.2
-0.02221	192.304	-0.05267	242.583	-0.09909	163.954	-0.17404	168.379
-0.01373	194.483	-0.05241	246.953	-0.10745	163.96	-0.1824	168.385
-0.02208	194.489	-0.04393	249.132	-0.09896	166.139	-0.18227	170.57
-0.0136	196.668	-0.06064	249.144	-0.10732	166.145	-0.19062	170.576
-0.02195	196.674	-0.06038	253.514	-0.10719	168.33	-0.18214	172.755
-0.01347	198.853	-0.04354	255.687	-0.11555	168.336	-0.1905	172.761
-0.02182	198.859	-0.0519	255.693	-0.10706	170.515	-0.19037	174.946
-0.01334	201.038	-0.04328	260.057	-0.11542	170.521	-0.19024	177.131
-0.0217	201.044	-0.06	260.069	-0.11529	172.706	-0.19859	177.137
-0.02157	203.229	-0.04303	264.427	-0.10681	174.885	-0.19011	179.316
-0.01308	205.408	-0.05961	266.624	-0.11516	174.891	-0.19847	179.322
-0.02144	205.414	-0.04264	270.982	-0.11503	177.076	-0.20682	179.328
-0.02131	207.599	-0.05935	270.994	-0.12339	177.082	-0.19834	181.507
-0.02967	207.605	-0.05087	273.173	-0.1149	179.261	-0.20669	181.513
-0.02118	209.784	-0.04238	275.352	-0.12326	179.267	-0.18985	183.686
-0.02954	209.79	-0.05074	275.358	-0.12313	181.452	-0.19821	183.692
-0.02105	211.969	-0.05897	277.549	-0.13136	183.643	-0.20656	183.698
-0.02941	211.975	-0.05884	279.734	-0.12287	185.822	-0.19808	185.877
-0.02092	214.154	-0.05035	281.913	-0.13123	185.828	-0.20643	185.883
-0.02928	214.16	-0.05871	281.919	-0.12274	188.007	-0.20631	188.068
-0.02079	216.339	-0.05858	284.104	-0.13097	190.198	-0.21453	190.259
-0.02915	216.345	-0.06694	284.11	-0.12249	192.377	-0.22289	190.265
-0.02066	218.524	-0.05845	286.289	-0.13084	192.383	-0.22276	192.45
-0.02902	218.53	-0.05832	288.474	-0.12236	194.562	-0.23112	192.456
-0.03738	218.536	-0.06668	288.48	-0.13071	194.568	-0.23099	194.641
-0.02889	220.715	-0.05819	290.659	-0.13058	196.753	-0.23934	194.647
-0.03725	220.721	-0.06655	290.665	-0.13894	196.759	-0.23086	196.826
-0.02876	222.9	-0.06642	292.85	-0.13046	198.938	-0.23922	196.832
-0.03712	222.906	-0.05793	295.029	-0.13881	198.944	-0.23073	199.011
-0.02863	225.085	-0.06616	297.22	-0.13033	201.123	-0.23909	199.017
-0.03699	225.091	-0.05768	299.399	-0.13868	201.129	-0.24744	199.023
-0.02851	227.27	-0.06603	299.405	-0.13855	203.314	-0.23896	201.202
-0.03686	227.276	-0.0659	301.59	-0.14691	203.32	-0.24731	201.208
-0.02838	229.455	-0.05742	303.769	-0.14678	205.505	-0.23883	203.387
-0.03673	229.461	-0.06565	305.96	-0.1383	207.684	-0.24718	203.393
-0.02825	231.64	-0.074	305.966	-0.14665	207.69	-0.25554	203.399
-0.0366	231.646	-0.06552	308.145	-0.13817	209.869	-0.24706	205.578
-0.02812	233.825	-0.05703	310.324	-0.14652	209.875	-0.25541	205.584
-0.03648	233.831	-0.06539	310.33	-0.13804	212.054	-0.24693	207.763
-0.03635	236.016	-0.07362	312.521	-0.14639	212.06	-0.25528	207.769
-0.03622	238.201	-0.05677	314.694	-0.13791	214.239	-0.26364	207.775
-0.04457	238.207	-0.07349	314.706	-0.14627	214.245	-0.25515	209.954
-0.03609	240.386	-0.065	316.885	-0.14614	216.43	-0.26351	209.96
-0.04444	240.392	-0.06487	319.07	-0.15449	216.436	-0.27187	209.967
-0.03596	242.571	-0.07323	319.076	-0.14601	218.615	-0.26338	212.145
-0.04432	242.577	-0.0731	321.261	-0.15436	218.621	-0.27174	212.152
-0.03583	244.756	-0.06462	323.44	-0.14588	220.8	-0.28009	212.158
-0.04419	244.762	-0.07297	323.446	-0.15424	220.806	-0.27996	214.343
-0.0357	246.941	-0.07284	325.631	-0.14575	222.985	-0.28832	214.349
-0.04406	246.947	-0.06436	327.81	-0.15411	222.991	-0.27984	216.528
-0.03557	249.126	-0.06423	329.995	-0.15398	225.176	-0.28819	216.534
-0.04393	249.132	-0.07259	330.001	-0.16233	225.182	-0.29655	216.54
-0.03544	251.311	-0.07246	332.186	-0.15385	227.361	-0.3049	216.546
-0.0438	251.317	-0.07233	334.371	-0.16221	227.367	-0.29642	218.725
-0.05216	251.323	-0.08068	334.377	-0.15372	229.546	-0.30478	218.731
-0.04367	253.502	-0.08055	336.562	-0.16208	229.552	-0.29629	220.91
-0.05203	253.508	-0.07207	338.741	-0.16195	231.737	-0.30465	220.916
-0.04354	255.687	-0.08043	338.747	-0.15346	233.916	-0.313	220.922
-0.0519	255.693	-0.0803	340.932	-0.16182	233.922	-0.30452	223.101
-0.04341	257.872	-0.08852	343.124	-0.16169	236.107	-0.31287	223.107
-0.05177	257.878	-0.0884	345.309	-0.1532	238.286	-0.32123	223.113
-0.04328	260.057	-0.09675	345.315	-0.16156	238.292	-0.31275	225.292
-0.05164	260.063	-0.07155	347.481	-0.16143	240.477	-0.3211	225.298
-0.04316	262.242	-0.07991	347.487	-0.1613	242.662	-0.31262	227.477
-0.05151	262.248	-0.09649	349.685	-0.16966	242.668	-0.32097	227.483
-0.04303	264.427	-0.08801	351.863	-0.16117	244.847	-0.32933	227.489
-0.05138	264.433	-0.07117	354.036	-0.16953	244.853	-0.32084	229.668
-0.0429	266.612	-0.07952	354.042	-0.16105	247.032	-0.3292	229.674
-0.05125	266.618	-0.08775	356.233	-0.1694	247.038	-0.33756	229.68
-0.04277	268.797	-0.09611	356.24	-0.16092	249.217	-0.32907	231.859
-0.05113	268.803	-0.07927	358.412	-0.16927	249.223	-0.33743	231.865
-0.04264	270.982	-0.07914	360.597	-0.16914	251.408	-0.34578	231.871
-0.051	270.988	-0.08749	360.603	-0.1775	251.415	-0.3373	234.05
-0.04251	273.167	-0.07901	362.782	-0.16901	253.593	-0.34565	234.056
-0.05087	273.173	-0.07888	364.967	-0.17737	253.6	-0.34553	236.241
-0.05074	275.358	-0.08711	367.158	-0.16889	255.778	-0.35388	236.247
-0.05061	277.543	-0.09546	367.165	-0.17724	255.785	-0.3454	238.426
-0.05897	277.549	-0.09533	369.35	-0.16876	257.963	-0.35375	238.432
-0.05048	279.728	-0.08685	371.528	-0.17711	257.97	-0.36211	238.438
-0.05884	279.734	-0.0952	371.535	-0.17698	260.155	-0.35362	240.617
-0.05035	281.913	-0.08672	373.713	-0.18534	260.161	-0.36198	240.623
-0.05871	281.919	-0.09508	373.72	-0.17686	262.34	-0.37034	240.63
-0.05022	284.098	-0.09495	375.905	-0.17673	264.525	-0.36185	242.808
-0.05858	284.104	-0.08646	378.083	-0.18508	264.531	-0.37021	242.815
-0.05009	286.283	-0.09469	380.275	-0.18495	266.716	-0.37856	242.821
-0.05845	286.289	-0.0862	382.453	-0.17647	268.895	-0.37008	245
-0.04997	288.468	-0.09456	382.46	-0.18482	268.901	-0.37843	245.006
-0.05832	288.474	-0.08608	384.638	-0.1847	271.086	-0.37831	247.191
-0.04984	290.653	-0.0943	386.83	-0.19305	271.092	-0.38666	247.197
-0.05819	290.659	-0.10266	386.836	-0.18457	273.271	-0.37818	249.376
-0.04971	292.838	-0.09417	389.015	-0.19292	273.277	-0.38653	249.382
-0.05806	292.844	-0.10253	389.021	-0.18444	275.456	-0.39489	249.388
-0.04958	295.023	-0.09404	391.2	-0.19279	275.462	-0.3864	251.567
-0.05793	295.029	-0.1024	391.206	-0.18431	277.641	-0.39476	251.573
-0.04945	297.208	-0.10227	393.391	-0.19267	277.647	-0.39463	253.758
-0.05781	297.214	-0.09379	395.57	-0.18418	279.826	-0.40299	253.764
-0.05768	299.399	-0.10214	395.576	-0.19254	279.832	-0.3945	255.943
-0.04919	301.578	-0.10201	397.761	-0.18405	282.011	-0.40286	255.949
-0.04071	303.757	-0.10189	399.946	-0.19241	282.017	-0.41122	255.955
-0.04906	303.763	-0.11024	399.952	-0.19228	284.202	-0.40273	258.134
-0.04058	305.942	-0.11011	402.137	-0.19215	286.387	-0.41109	258.14
-0.04893	305.948	-0.10163	404.316	-0.20051	286.393	-0.4026	260.319
-0.04045	308.127	-0.10998	404.322	-0.19202	288.572	-0.41096	260.325
-0.04881	308.133	-0.1015	406.501	-0.20038	288.578	-0.41083	262.51
-0.04032	310.312	-0.09301	408.679	-0.19189	290.757	-0.41918	262.516
-0.04868	310.318	-0.10137	408.686	-0.20025	290.763	-0.4107	264.695
-0.04019	312.497	-0.09288	410.864	-0.19176	292.942	-0.41906	264.701
-0.04855	312.503	-0.1096	410.877	-0.20012	292.948	-0.41893	266.886
-0.04842	314.688	-0.09276	413.049	-0.19163	295.127	-0.42728	266.892
-0.03993	316.867	-0.10111	413.056	-0.19999	295.133	-0.4188	269.071
-0.0398	319.052	-0.10098	415.241	-0.19986	297.318	-0.42715	269.077
-0.04816	319.058	-0.08414	417.413	-0.20822	297.324	-0.42703	271.262
-0.04803	321.243	-0.10085	417.426	-0.19973	299.503	-0.43538	271.268
-0.03955	323.422	-0.09237	419.604	-0.20809	299.509	-0.4269	273.447
-0.0479	323.428	-0.10073	419.611	-0.1996	301.688	-0.43525	273.453
-0.03942	325.607	-0.09224	421.789	-0.20796	301.694	-0.44361	273.459
-0.04777	325.613	-0.09211	423.974	-0.19947	303.873	-0.43512	275.638
-0.04765	327.798	-0.10047	423.981	-0.20783	303.879	-0.44348	275.644
-0.03916	329.977	-0.10034	426.166	-0.19935	306.058	-0.43499	277.823
-0.04752	329.983	-0.09185	428.344	-0.2077	306.064	-0.44335	277.829
-0.04739	332.168	-0.10021	428.351	-0.19922	308.243	-0.45171	277.835
-0.0389	334.347	-0.09172	430.529	-0.20757	308.249	-0.44322	280.014
-0.03042	336.526	-0.10008	430.536	-0.20744	310.434	-0.45158	280.02
-0.03877	336.532	-0.09995	432.721	-0.2158	310.44	-0.45993	280.026
-0.03864	338.717	-0.10831	432.727	-0.20732	312.619	-0.45145	282.205
-0.047	338.723	-0.09982	434.906	-0.21567	312.625	-0.45981	282.211
-0.03852	340.902	-0.10818	434.912	-0.20719	314.804	-0.46816	282.218
-0.04687	340.908	-0.09969	437.091	-0.21554	314.81	-0.45968	284.396
-0.03839	343.087	-0.10805	437.097	-0.20706	316.989	-0.46803	284.403
-0.04674	343.093	-0.09957	439.276	-0.21541	316.995	-0.4679	286.587
-0.03826	345.272	-0.11628	439.288	-0.20693	319.174	-0.47626	286.594
-0.04661	345.278	-0.09944	441.461	-0.21529	319.18	-0.46778	288.772
-0.03813	347.457	-0.11615	441.473	-0.2068	321.359	-0.47613	288.779
-0.04649	347.463	-0.10766	443.652	-0.21516	321.365	-0.476	290.964
-0.038	349.642	-0.11602	443.658	-0.20667	323.544	-0.48436	290.97
-0.04636	349.648	-0.10754	445.837	-0.21503	323.55	-0.49271	290.976
-0.03787	351.827	-0.12425	445.849	-0.2149	325.735	-0.48423	293.155
-0.04623	351.833	-0.12412	448.034	-0.22325	325.741	-0.49259	293.161
-0.03774	354.012	-0.11563	450.213	-0.21477	327.92	-0.49246	295.346
-0.0461	354.018	-0.12399	450.219	-0.22313	327.926	-0.50081	295.352
-0.03761	356.197	-0.1155	452.398	-0.21464	330.105	-0.49233	297.531
-0.04597	356.203	-0.13209	454.595	-0.223	330.111	-0.50068	297.537
-0.03748	358.382	-0.11525	456.768	-0.21451	332.29	-0.50904	297.543
-0.04584	358.388	-0.11512	458.953	-0.22287	332.296	-0.50056	299.722
-0.03736	360.567	-0.13183	458.965	-0.21438	334.475	-0.50891	299.728
-0.04571	360.573	-0.1317	461.15	-0.22274	334.481	-0.50043	301.907
-0.03723	362.752	-0.11486	463.323	-0.22261	336.666	-0.50878	301.913
-0.05394	362.764	-0.13157	463.335	-0.23097	336.672	-0.51714	301.919
-0.0371	364.937	-0.11473	465.508	-0.22248	338.851	-0.5255	301.925
-0.04545	364.943	-0.1146	467.693	-0.23084	338.857	-0.50865	304.098
-0.03697	367.122	-0.13132	467.705	-0.23071	341.042	-0.51701	304.104
-0.04533	367.128	-0.11447	469.878	-0.23906	341.048	-0.52537	304.11
-0.03684	369.307	-0.13954	469.896	-0.23058	343.227	-0.53372	304.116
-0.0452	369.313	-0.13106	472.075	-0.23894	343.233	-0.52524	306.295
-0.03671	371.492	-0.12257	474.254	-0.23045	345.412	-0.53359	306.301
-0.04507	371.498	-0.13093	474.26	-0.23881	345.418	-0.54195	306.307
-0.03658	373.677	-0.12244	476.439	-0.23868	347.603	-0.53346	308.486
-0.04494	373.683	-0.13916	476.451	-0.24703	347.609	-0.54182	308.492
-0.03645	375.862	-0.11396	478.618	-0.24691	349.794	-0.53334	310.671
-0.04481	375.868	-0.13067	478.63	-0.25526	349.8	-0.54169	310.677
-0.03632	378.047	-0.11383	480.803	-0.24678	351.979	-0.55005	310.683
-0.04468	378.053	-0.13054	480.815	-0.25513	351.985	-0.54156	312.862
-0.0362	380.232	-0.1137	482.988	-0.255	354.17	-0.54992	312.868
-0.03607	382.417	-0.11357	485.173	-0.26336	354.176	-0.54143	315.047
-0.04442	382.423	-0.13028	485.185	-0.25487	356.355	-0.54979	315.053
-0.03594	384.602	-0.13016	487.37	-0.26323	356.361	-0.55815	315.059
-0.04429	384.608	-0.12167	489.549	-0.2631	358.546	-0.54966	317.238
-0.03581	386.787	-0.12154	491.734	-0.27146	358.552	-0.55802	317.244
-0.04417	386.793	-0.1299	491.74	-0.26297	360.731	-0.56637	317.25
-0.03568	388.972	-0.13812	493.931	-0.27133	360.737	-0.55789	319.429
-0.04404	388.978	-0.12128	496.104	-0.27969	360.743	-0.56624	319.435
-0.03555	391.157	-0.12951	498.295	-0.2712	362.922	-0.5746	319.442
-0.04391	391.163	-0.13787	498.301	-0.27956	362.928	-0.56612	321.62
-0.04378	393.348	-0.13774	500.486	-0.27107	365.107	-0.57447	321.627
-0.03529	395.527	-0.13761	502.671	-0.27943	365.113	-0.57434	323.812
-0.04365	395.533	-0.15432	502.683	-0.27094	367.292	-0.5827	323.818
-0.03516	397.712	-0.13748	504.856	-0.2793	367.298	-0.59106	323.824
-0.04352	397.718	-0.15419	504.868	-0.27917	369.483	-0.58257	326.003
-0.03504	399.897	-0.14571	507.047	-0.28753	369.49	-0.59928	326.015
-0.04339	399.903	-0.15393	509.238	-0.27904	371.668	-0.5908	328.194
-0.03491	402.082	-0.13709	511.411	-0.2874	371.675	-0.59915	328.2
-0.04326	402.088	-0.13696	513.596	-0.27891	373.853	-0.60751	328.206
-0.03478	404.267	-0.15368	513.608	-0.29562	373.866	-0.59903	330.385
-0.04313	404.273	-0.15355	515.793	-0.2955	376.051	-0.60738	330.391
-0.03465	406.452	-0.14506	517.972	-0.30385	376.057	-0.61574	330.397
-0.04301	406.458	-0.16178	517.984	-0.29537	378.236	-0.60725	332.576
-0.03452	408.637	-0.14481	522.342	-0.30372	378.242	-0.61561	332.582
-0.04288	408.643	-0.16152	522.354	-0.29524	380.421	-0.62396	332.588
-0.03439	410.822	-0.15303	524.533	-0.30359	380.427	-0.61548	334.767
-0.04275	410.828	-0.16139	524.539	-0.30347	382.612	-0.62384	334.773
-0.03426	413.007	-0.1529	526.718	-0.31182	382.618	-0.61535	336.952
-0.04262	413.013	-0.16113	528.909	-0.31169	384.803	-0.62358	339.143
-0.03413	415.192	-0.15265	531.088	-0.32005	384.809	-0.61509	341.322
-0.01729	417.365	-0.161	531.094	-0.31156	386.988	-0.62332	343.513
-0.034	417.377	-0.15252	533.273	-0.31979	389.179	-0.62319	345.698
-0.04236	417.383	-0.16923	533.285	-0.32815	389.185	-0.63142	347.889
-0.00881	419.544	-0.16074	535.464	-0.31966	391.364	-0.62293	350.068
-0.01716	419.55	-0.16897	537.655	-0.32802	391.37	-0.63116	352.259
-0.03388	419.562	-0.15213	539.828	-0.32789	393.555	-0.62268	354.438
-0.000322218	421.723	-0.16871	542.025	-0.33625	393.561	-0.63939	354.45
-0.00868	421.729	-0.16858	544.21	-0.33612	395.746	-0.6309	356.629
-0.00855	423.914	-0.1601	546.389	-0.34447	395.752	-0.63913	358.82
-0.00842	426.099	-0.17681	546.401	-0.33599	397.931	-0.63065	360.999
-0.00829	428.284	-0.15997	548.574	-0.34434	397.937	-0.639	361.005
-0.01665	428.29	-0.17668	548.586	-0.34422	400.122	-0.63052	363.184
-0.01652	430.475	-0.1682	550.765	-0.35257	400.128	-0.63874	365.375
-0.00803	432.654	-0.16807	552.95	-0.35244	402.313	-0.63026	367.554
-0.01639	432.66	-0.17643	552.956	-0.3608	402.319	-0.64697	367.566
-0.00791	434.839	-0.18465	555.147	-0.35231	404.498	-0.63849	369.745
-0.01626	434.845	-0.16781	557.32	-0.36067	404.504	-0.64671	371.936
-0.00778	437.024	-0.18452	557.332	-0.35218	406.683	-0.63823	374.115
-0.01613	437.03	-0.17604	559.511	-0.36054	406.689	-0.6381	376.3
-0.00765	439.209	-0.19262	561.708	-0.36041	408.874	-0.64646	376.306
-0.016	439.215	-0.18414	563.887	-0.36877	408.88	-0.65468	378.497
-0.01587	441.4	-0.19236	566.078	-0.36028	411.059	-0.63784	380.67
-0.00739	443.579	-0.20072	566.084	-0.36864	411.065	-0.65455	380.682
-0.01575	443.585	-0.18388	568.257	-0.36015	413.244	-0.63771	382.855
-0.01562	445.77	-0.19211	570.448	-0.36851	413.25	-0.64607	382.861
-0.00713	447.949	-0.20046	570.454	-0.36838	415.435	-0.63758	385.04
-0.01549	447.955	-0.20869	572.645	-0.37674	415.441	-0.6543	385.052
-0.01536	450.14	-0.00788	576.869	-0.36825	417.62	-0.64581	387.231
-0.02372	450.146	-0.0246	576.882	-0.37661	417.626	-0.65417	387.237
-0.00687	452.319	-0.19172	577.003	-0.37648	419.811	-0.65404	389.422
-0.01523	452.325	-0.20843	577.015	-0.38484	419.817	-0.64555	391.601
-0.02359	452.331	-0.2083	579.2	-0.37635	421.996	-0.65391	391.607
-0.0151	454.51			-0.38471	422.002	-0.64542	393.786
-0.02333	456.701			-0.37622	424.181	-0.65378	393.792
-0.03168	456.707			-0.38458	424.187	-0.6453	395.971
-0.03156	458.892			-0.38445	426.372	-0.65365	395.977
-0.02307	461.071			-0.39281	426.379	-0.64517	398.156
-0.03978	461.083			-0.38432	428.557	-0.65352	398.162
-0.0313	463.262			-0.39268	428.564	-0.64504	400.341
-0.02281	465.441			-0.39255	430.749	-0.65339	400.347
-0.03117	465.447			-0.4009	430.755	-0.64491	402.526
-0.03953	465.453			-0.39242	432.934	-0.65327	402.532
-0.02268	467.626			-0.40078	432.94	-0.64478	404.711
-0.0394	467.638			-0.39229	435.119	-0.65314	404.717
-0.03091	469.817			-0.40065	435.125	-0.64465	406.896
-0.03914	472.008			-0.40052	437.31	-0.65301	406.902
-0.03065	474.187			-0.40887	437.316	-0.64452	409.081
-0.04737	474.199			-0.40039	439.495	-0.65288	409.087
-0.03888	476.378			-0.40874	439.501	-0.65275	411.272
-0.03875	478.563			-0.40862	441.686	-0.66111	411.278
-0.04711	478.569			-0.40849	443.871	-0.65262	413.457
-0.03862	480.748			-0.41684	443.877	-0.66085	415.648
-0.03849	482.933			-0.40836	446.056	-0.65236	417.827
-0.04685	482.939			-0.41671	446.062	-0.66072	417.833
-0.03001	485.112			-0.40823	448.241	-0.65223	420.012
-0.03824	487.303			-0.41659	448.247	-0.66059	420.018
-0.04659	487.309			-0.41646	450.432	-0.65211	422.197
-0.03811	489.488			-0.42481	450.438	-0.66046	422.203
-0.04646	489.494			-0.41633	452.617	-0.65198	424.382
-0.04633	491.679			-0.42468	452.623	-0.6602	426.573
-0.03785	493.858			-0.4162	454.802	-0.65172	428.752
-0.04621	493.864			-0.42455	454.808	-0.65995	430.943
-0.03772	496.043			-0.42443	456.993	-0.6683	430.949
-0.04608	496.049			-0.43278	456.999	-0.66817	433.134
-0.04595	498.234			-0.43265	459.184	-0.65969	435.313
-0.0543	498.24			-0.44101	459.19	-0.66804	435.319
-0.05418	500.425			-0.43252	461.369	-0.65956	437.498
-0.04556	504.789			-0.44088	461.375	-0.66779	439.689
-0.05392	504.795			-0.44075	463.56	-0.6593	441.868
-0.04543	506.974			-0.44911	463.566	-0.66753	444.059
-0.05379	506.98			-0.44062	465.745	-0.65904	446.238
-0.0453	509.159			-0.44898	465.751	-0.66727	448.429
-0.05366	509.165			-0.44885	467.936	-0.65879	450.608
-0.05353	511.35			-0.45721	467.942	-0.66714	450.614
-0.0534	513.535			-0.44872	470.121	-0.66701	452.799
-0.04492	515.714			-0.45708	470.127	-0.67537	452.805
-0.05327	515.72			-0.46543	470.133	-0.66688	454.984
-0.04479	517.899			-0.45695	472.312	-0.67524	454.99
-0.05314	517.905			-0.4653	472.318	-0.66676	457.169
-0.04466	520.084			-0.46518	474.503	-0.67511	457.175
-0.05302	520.09			-0.47353	474.509	-0.67498	459.36
-0.04453	522.269			-0.46505	476.688	-0.6665	461.539
-0.05289	522.275			-0.4734	476.694	-0.67485	461.545
-0.0444	524.454			-0.47327	478.879	-0.66624	465.909
-0.05276	524.46			-0.48163	478.885	-0.68295	465.922
-0.04427	526.639			-0.47315	481.064	-0.67447	468.1
-0.05263	526.645			-0.4815	481.07	-0.68282	468.107
-0.04414	528.824			-0.48137	483.255	-0.67421	472.47
-0.0525	528.83			-0.48973	483.261	-0.68257	472.476
-0.04402	531.009			-0.48124	485.44	-0.67408	474.655
-0.05237	531.015			-0.4896	485.446	-0.68231	476.846
-0.04389	533.194			-0.48111	487.625	-0.68218	479.031
-0.05224	533.2			-0.48947	487.631	-0.69041	481.223
-0.04376	535.379			-0.48099	489.81	-0.68192	483.401
-0.05211	535.385			-0.48934	489.816	-0.69015	485.593
-0.04363	537.564			-0.48921	492.001	-0.68166	487.771
-0.05198	537.57			-0.48073	494.18	-0.68153	489.956
-0.05186	539.755			-0.49744	494.193	-0.68989	489.963
-0.00995	541.909			-0.49731	496.378	-0.69812	492.154
-0.05173	541.94			-0.48883	498.556	-0.68128	494.326
				-0.49718	498.563	-0.6895	496.518
				-0.4887	500.741	-0.69773	498.709
				-0.49705	500.748	-0.70596	500.9
				-0.49693	502.933	-0.69747	503.079
				-0.48844	505.111	-0.7057	505.27
				-0.4968	505.118	-0.69722	507.449
				-0.49667	507.303	-0.70557	507.455
				-0.50502	507.309	-0.69709	509.634
				-0.49654	509.488	-0.7138	509.646
				-0.49641	511.673	-0.70531	511.825
				-0.50477	511.679	-0.71367	511.831
				-0.49628	513.858	-0.70506	516.195
				-0.50464	513.864	-0.72177	516.207
				-0.50451	516.049	-0.71315	520.571
				-0.49602	518.228	-0.72151	520.577
				-0.51274	518.24	-0.7129	524.941
				-0.50425	520.419	-0.72125	524.947
				-0.51261	520.425	-0.71264	529.311
				-0.50412	522.604	-0.72087	531.502
				-0.51248	522.61	-0.71238	533.681
				-0.50399	524.789	-0.72897	535.878
				-0.51235	524.795	-0.72048	538.057
				-0.50386	526.974	-0.72871	540.248
				-0.51222	526.98	-0.72022	542.427
				-0.51209	529.165	-0.72009	544.612
				-0.52045	529.171	-0.72845	544.618
				-0.52032	531.356	-0.72832	546.803
				-0.51183	533.535	-0.73668	546.809
				-0.52019	533.541	-0.73655	548.994
				-0.5117	535.72	-0.72806	551.173
				-0.51158	537.905	-0.74478	551.185
				-0.51993	537.911	-0.73629	553.364
				-0.51145	540.09	-0.753	553.376
				-0.5198	540.096	-0.74452	555.555
				-0.51967	542.281	-0.74439	557.74
				-0.51119	544.46	-0.75274	557.746
				-0.51954	544.466	-0.74426	559.925
				-0.51942	546.651	-0.76097	559.937
				-0.52777	546.657	-0.76084	562.122
				-0.51929	548.836	-0.75236	564.301
				-0.52764	548.842	-0.76071	564.307
				-0.51916	551.021	-0.76059	566.492
				-0.52751	551.027	-0.76894	566.498
				-0.51903	553.206	-0.76881	568.683
				-0.52739	553.212	-0.77717	568.689
				-0.5189	555.391	-0.76033	570.862
				-0.52726	555.397	-0.77704	570.874
				-0.52713	557.582	-0.76855	573.053
				-0.51864	559.761	-0.77691	573.059
				-0.51851	561.946	-0.77678	575.244
				-0.52687	561.952	-0.7683	577.423
				-0.52674	564.137	-0.77665	577.429
				-0.5351	564.143	-0.78501	577.435
				-0.52661	566.322	-0.77652	579.614
				-0.53497	566.328	-0.7764	581.799
				-0.52648	568.507	-0.78475	581.805
				-0.53484	568.513	-0.77627	583.984
				-0.53471	570.698	-0.79298	583.997
				-0.52623	572.877	-0.79285	586.182
				-0.53458	572.883	-0.77601	588.354
				-0.54294	572.889	-0.79272	588.366
				-0.5261	575.062	-0.78411	592.73
				-0.53445	575.068	-0.80082	592.743
				-0.55117	575.08	-0.79233	594.921
				-0.53432	577.253	-0.80069	594.928
				-0.54268	577.259	-0.80056	597.113
				-0.53419	579.438	-0.81727	597.125
				-0.54255	579.444	-0.80879	599.304
				-0.55091	579.45	-0.81715	599.31
				-0.53407	581.623	-0.82537	601.501
				-0.54242	581.629	-0.80853	603.674
				-0.55078	581.635	-0.82524	603.686
				-0.53394	583.808	-0.81676	605.865
				-0.54229	583.814	-0.82511	605.871
				-0.55065	583.82	-0.81663	608.05
				-0.54216	585.999	-0.82499	608.056
				-0.55052	586.005	-0.83321	610.247
				-0.55039	588.19	-0.82473	612.426
				-0.55875	588.196	-0.83308	612.432
				-0.55862	590.381	-0.8246	614.611
				-0.55013	592.56	-0.83296	614.617
				-0.55849	592.566	-0.83283	616.802
				-0.55001	594.745	-0.84118	616.808
				-0.56672	594.757	-0.82434	618.981
				-0.55823	596.936	-0.84105	618.993
				-0.56659	596.942	-0.83257	621.172
				-0.5581	599.121	-0.84093	621.178
				-0.56646	599.127	-0.8408	623.363
				-0.55797	601.306
				-0.56633	601.312
				-0.55785	603.491
				-0.57456	603.503
				-0.55772	605.676
				-0.56594	607.867
				-0.55746	610.046
				-0.56582	610.052
				-0.57417	610.058
				-0.56569	612.237
				-0.57404	612.243
				-0.58227	614.434
