# Supplementary material for: Energy evolution and crack development characteristics of sandstone under freeze-thaw cycles by digital image correlation
Source: PLoS One. 2023 Apr 20;18(4):e0283378. doi: 10.1371/journal.pone.0283378 (PMC10118107; doi:10.1371/journal.pone.0283378)
Supplement: S1 Data — (ZIP) [file pone.0283378.s002.zip › 新建文件夹/stress-strain .xls]

## Sheet: Sheet1
0	0.00416	0	0.01108	0	0.00139	0	0.00693
0	0.00277	0	0.01108	0	0	0	0.00693
0	0.00277	0	0.0097	0	0	0	0.00693
0	0.00416	0	0.0097	0	0.00139	0	0.00693
0	0.00416	0	0.0097	0	0	0	0.00554
5.5e-06	0.00416	0	0.01108	0	0.00139	0	0.00693
5.5e-06	0.00277	0	0.0097	5.5e-06	0	0	0.00693
5.5e-06	0.00416	0	0.0097	5.5e-06	0.00139	0	0.00554
5.5e-06	0.00416	0	0.01108	5.5e-06	0	5.5e-06	0.00554
5.5e-06	0.00416	5.5e-06	0.01108	5.5e-06	0.00139	5.5e-06	0.00554
5.5e-06	0.00416	5.5e-06	0.01108	5.5e-06	0.00277	5.5e-06	0.00416
5.5e-06	0.00416	5.5e-06	0.01108	5.5e-06	0.00139	5.5e-06	0.00554
5.5e-06	0.00416	5.5e-06	0.01108	5.5e-06	0.00139	5.5e-06	0.00554
1.11e-05	0.00554	5.5e-06	0.01108	1.11e-05	0.00139	5.5e-06	0.00554
1.11e-05	0.00554	5.5e-06	0.01108	1.11e-05	0.00139	5.5e-06	0.00554
1.11e-05	0.00416	5.5e-06	0.01108	1.11e-05	0.00139	5.5e-06	0.00554
1.11e-05	0.00277	1.11e-05	0.01108	1.11e-05	0.00139	1.11e-05	0.00693
1.11e-05	0.00416	1.11e-05	0.01108	1.11e-05	0	1.11e-05	0.00554
1.11e-05	0.00416	1.11e-05	0.01108	1.11e-05	0	1.11e-05	0.00554
1.11e-05	0.00416	1.11e-05	0.0097	1.11e-05	0	1.11e-05	0.00554
1.11e-05	0.00416	1.11e-05	0.0097	1.11e-05	0	1.11e-05	0.00554
1.66e-05	0.00416	1.11e-05	0.01108	1.66e-05	0	1.11e-05	0.00554
1.66e-05	0.00554	1.11e-05	0.0097	1.66e-05	0.00139	1.11e-05	0.00416
1.66e-05	0.00416	1.11e-05	0.01108	1.66e-05	0.00139	1.11e-05	0.00554
1.66e-05	0.00554	1.11e-05	0.01108	1.66e-05	0.00139	1.66e-05	0.00554
1.66e-05	0.00554	1.66e-05	0.01247	1.66e-05	0.00139	1.66e-05	0.00554
1.66e-05	0.00554	1.66e-05	0.01108	1.66e-05	0	1.66e-05	0.00416
1.66e-05	0.00554	1.66e-05	0.01247	1.66e-05	0	1.66e-05	0.00416
1.66e-05	0.00416	1.66e-05	0.01108	1.66e-05	0.00139	1.66e-05	0.00416
2.21e-05	0.00554	1.66e-05	0.01108	2.21e-05	0.00139	1.66e-05	0.00416
2.21e-05	0.00554	1.66e-05	0.01108	2.21e-05	0.00139	1.66e-05	0.00416
2.21e-05	0.00554	1.66e-05	0.01108	2.21e-05	0.00139	1.66e-05	0.00416
2.21e-05	0.00416	1.66e-05	0.01108	2.21e-05	0.00139	2.21e-05	0.00416
2.21e-05	0.00416	2.21e-05	0.01108	2.21e-05	0.00277	2.21e-05	0.00416
2.21e-05	0.00416	2.21e-05	0.01108	2.21e-05	0.00139	2.21e-05	0.00416
2.21e-05	0.00416	2.21e-05	0.01108	2.21e-05	0.00139	2.21e-05	0.00554
2.21e-05	0.00416	2.21e-05	0.01247	2.21e-05	0	2.21e-05	0.00416
2.77e-05	0.00416	2.21e-05	0.01247	2.21e-05	0.00139	2.21e-05	0.00416
2.77e-05	0.00416	2.21e-05	0.01247	2.77e-05	0.00139	2.21e-05	0.00277
2.77e-05	0.00416	2.21e-05	0.01108	2.77e-05	0	2.21e-05	0.00416
2.77e-05	0.00416	2.21e-05	0.01247	2.77e-05	0	2.21e-05	0.00416
2.77e-05	0.00416	2.77e-05	0.01108	2.77e-05	0.00139	2.77e-05	0.00416
2.77e-05	0.00416	2.77e-05	0.01108	2.77e-05	0.00139	2.77e-05	0.00416
2.77e-05	0.00554	2.77e-05	0.0097	2.77e-05	0.00139	2.77e-05	0.00277
2.77e-05	0.00554	2.77e-05	0.0097	2.77e-05	0.00139	2.77e-05	0.00277
2.77e-05	0.00554	2.77e-05	0.0097	2.77e-05	0.00139	2.77e-05	0.00416
3.32e-05	0.00554	2.77e-05	0.01247	3.32e-05	0	2.77e-05	0.00416
3.32e-05	0.00554	2.77e-05	0.01108	3.32e-05	0	2.77e-05	0.00277
3.32e-05	0.00693	2.77e-05	0.01108	3.32e-05	0.00139	2.77e-05	0.00139
3.32e-05	0.00554	2.77e-05	0.01108	3.32e-05	0	3.32e-05	0.00277
3.32e-05	0.00554	3.32e-05	0.01108	3.32e-05	0.00139	3.32e-05	0.00416
3.32e-05	0.00554	3.32e-05	0.0097	3.32e-05	0.00139	3.32e-05	0.00416
3.32e-05	0.00554	3.32e-05	0.0097	3.32e-05	0.00277	3.32e-05	0.00416
3.32e-05	0.00554	3.32e-05	0.0097	3.32e-05	0.00139	3.32e-05	0.00277
3.87e-05	0.00554	3.32e-05	0.0097	3.87e-05	0	3.32e-05	0.00416
3.87e-05	0.00693	3.32e-05	0.01108	3.87e-05	0	3.32e-05	0.00277
3.87e-05	0.00554	3.32e-05	0.01108	3.87e-05	0	3.32e-05	0.00139
3.87e-05	0.00554	3.32e-05	0.01108	3.87e-05	0.00139	3.87e-05	0.00139
3.87e-05	0.00693	3.87e-05	0.01247	3.87e-05	0.00139	3.87e-05	0.00277
3.87e-05	0.00693	3.87e-05	0.01108	3.87e-05	0.00139	3.87e-05	0.00277
3.87e-05	0.00693	3.87e-05	0.01247	3.87e-05	0	3.87e-05	0.00277
3.87e-05	0.00693	3.87e-05	0.01247	3.87e-05	0.00139	3.87e-05	0.00277
4.42e-05	0.00693	3.87e-05	0.01108	3.87e-05	0.00139	3.87e-05	0.00139
4.42e-05	0.00693	3.87e-05	0.01108	4.42e-05	0	3.87e-05	0.00277
4.42e-05	0.00693	3.87e-05	0.01247	4.42e-05	0	3.87e-05	0.00277
4.42e-05	0.00693	3.87e-05	0.01247	4.42e-05	0	3.87e-05	0.00277
4.42e-05	0.00693	4.42e-05	0.01108	4.42e-05	0.00139	4.42e-05	0.00277
4.42e-05	0.00693	4.42e-05	0.01108	4.42e-05	0	4.42e-05	0.00139
4.42e-05	0.00693	4.42e-05	0.01247	4.42e-05	0.00139	4.42e-05	0.00139
4.42e-05	0.00831	4.42e-05	0.01247	4.42e-05	0	4.42e-05	0.00139
4.42e-05	0.00693	4.42e-05	0.01247	4.42e-05	0	4.42e-05	0.00139
4.98e-05	0.00693	4.42e-05	0.01247	4.98e-05	0.00139	4.42e-05	0.00139
4.98e-05	0.00693	4.42e-05	0.01108	4.98e-05	0.00139	4.42e-05	0.00139
4.98e-05	0.00693	4.42e-05	0.01108	4.98e-05	0	4.42e-05	0.00139
4.98e-05	0.00693	4.42e-05	0.01247	4.98e-05	0.00139	4.98e-05	0.00139
4.98e-05	0.00693	4.98e-05	0.01108	4.98e-05	0.00139	4.98e-05	0.00139
4.98e-05	0.00831	4.98e-05	0.01108	4.98e-05	0.00139	4.98e-05	0.00139
4.98e-05	0.00831	4.98e-05	0.01108	4.98e-05	0	4.98e-05	0.00139
4.98e-05	0.0097	4.98e-05	0.01108	4.98e-05	0	4.98e-05	0.00277
5.53e-05	0.00831	4.98e-05	0.01108	4.98e-05	0	4.98e-05	0.00277
5.53e-05	0.00831	4.98e-05	0.0097	5.53e-05	0.00139	4.98e-05	0.00139
5.53e-05	0.00831	4.98e-05	0.0097	5.53e-05	0.00139	4.98e-05	0.00139
5.53e-05	0.0097	4.98e-05	0.0097	5.53e-05	0	5.53e-05	0.00139
5.53e-05	0.00831	5.53e-05	0.01108	5.53e-05	0.00139	5.53e-05	0.00139
5.53e-05	0.0097	5.53e-05	0.01108	5.53e-05	0.00139	5.53e-05	0.00277
5.53e-05	0.00831	5.53e-05	0.0097	5.53e-05	0.00139	5.53e-05	0.00139
5.53e-05	0.0097	5.53e-05	0.0097	5.53e-05	0.00139	5.53e-05	0.00277
6.08e-05	0.00831	5.53e-05	0.01108	5.53e-05	0	5.53e-05	0.00277
6.08e-05	0.0097	5.53e-05	0.01108	6.08e-05	0.00139	5.53e-05	0.00277
6.08e-05	0.0097	5.53e-05	0.0097	6.08e-05	0	5.53e-05	0.00139
6.08e-05	0.00831	5.53e-05	0.01108	6.08e-05	0.00139	5.53e-05	0.00139
6.08e-05	0.0097	6.08e-05	0.01108	6.08e-05	0.00139	6.08e-05	0.00139
6.08e-05	0.0097	6.08e-05	0.01108	6.08e-05	0.00139	6.08e-05	0.00277
6.08e-05	0.00831	6.08e-05	0.01108	6.08e-05	0	6.08e-05	0.00277
6.08e-05	0.00831	6.08e-05	0.01108	6.08e-05	0	6.08e-05	0.00277
6.64e-05	0.00831	6.08e-05	0.01108	6.08e-05	0	6.08e-05	0.00139
6.64e-05	0.0097	6.08e-05	0.01247	6.64e-05	0.00139	6.08e-05	0.00139
6.64e-05	0.01108	6.08e-05	0.01247	6.64e-05	0	6.08e-05	0.00277
6.64e-05	0.01108	6.08e-05	0.01247	6.64e-05	0	6.08e-05	0.00277
6.64e-05	0.01108	6.08e-05	0.01247	6.64e-05	0.00139	6.64e-05	0.00139
6.64e-05	0.01108	6.64e-05	0.01108	6.64e-05	0.00139	6.64e-05	0.00139
6.64e-05	0.01108	6.64e-05	0.01108	6.64e-05	0	6.64e-05	0.00139
6.64e-05	0.01108	6.64e-05	0.01108	6.64e-05	0	6.64e-05	0.00139
6.64e-05	0.0097	6.64e-05	0.01108	6.64e-05	0.00139	6.64e-05	0.00139
7.19e-05	0.00831	6.64e-05	0.01108	7.19e-05	0	6.64e-05	0.00139
7.19e-05	0.01108	6.64e-05	0.01108	7.19e-05	0.00139	6.64e-05	0.00277
7.19e-05	0.01247	6.64e-05	0.01108	7.19e-05	0	6.64e-05	0.00277
7.19e-05	0.01247	6.64e-05	0.01385	7.19e-05	0	7.19e-05	0.00139
7.19e-05	0.01108	7.19e-05	0.01247	7.19e-05	0.00139	7.19e-05	0.00277
7.19e-05	0.01108	7.19e-05	0.01108	7.19e-05	0.00139	7.19e-05	0.00277
7.19e-05	0.01108	7.19e-05	0.01247	7.19e-05	0.00139	7.19e-05	0.00277
7.19e-05	0.01108	7.19e-05	0.01108	7.19e-05	0.00139	7.19e-05	0.00277
7.74e-05	0.01247	7.19e-05	0.01108	7.19e-05	0	7.19e-05	0.00139
7.74e-05	0.01247	7.19e-05	0.01108	7.74e-05	0.00139	7.19e-05	0.00277
7.74e-05	0.01247	7.19e-05	0.01108	7.74e-05	0	7.19e-05	0.00139
7.74e-05	0.01108	7.19e-05	0.01247	7.74e-05	0	7.19e-05	0.00139
7.74e-05	0.01247	7.74e-05	0.01108	7.74e-05	0.00139	7.74e-05	0.00139
7.74e-05	0.01385	7.74e-05	0.01108	7.74e-05	0.00139	7.74e-05	0.00139
7.74e-05	0.01385	7.74e-05	0.01108	7.74e-05	0.00139	7.74e-05	0
7.74e-05	0.01247	7.74e-05	0.01108	7.74e-05	0.00139	7.74e-05	0.00139
7.74e-05	0.01247	7.74e-05	0.01247	7.74e-05	0.00139	7.74e-05	0.00139
8.3e-05	0.01247	7.74e-05	0.01108	8.3e-05	0.00139	7.74e-05	0.00139
8.3e-05	0.01247	7.74e-05	0.01108	8.3e-05	0	7.74e-05	0.00139
8.3e-05	0.01108	7.74e-05	0.01108	8.3e-05	0.00139	7.74e-05	0.00139
8.3e-05	0.01108	7.74e-05	0.01108	8.3e-05	0.00139	8.3e-05	0.00139
8.3e-05	0.01247	8.3e-05	0.01247	8.3e-05	0.00139	8.3e-05	0.00139
8.3e-05	0.01247	8.3e-05	0.01247	8.3e-05	0	8.3e-05	0.00277
8.3e-05	0.01108	8.3e-05	0.01247	8.3e-05	0	8.3e-05	0.00416
8.3e-05	0.01385	8.3e-05	0.01108	8.3e-05	0	8.3e-05	0.00416
8.85e-05	0.01385	8.3e-05	0.01108	8.3e-05	0	8.3e-05	0.00277
8.85e-05	0.01385	8.3e-05	0.01108	8.85e-05	0	8.3e-05	0.00277
8.85e-05	0.01247	8.3e-05	0.01247	8.85e-05	0.00139	8.3e-05	0.00139
8.85e-05	0.01108	8.3e-05	0.01247	8.85e-05	0.00139	8.85e-05	0.00139
8.85e-05	0.01247	8.85e-05	0.01108	8.85e-05	0.00139	8.85e-05	0.00139
8.85e-05	0.01385	8.85e-05	0.01247	8.85e-05	0	8.85e-05	0.00139
8.85e-05	0.01385	8.85e-05	0.01247	8.85e-05	0	8.85e-05	0.00277
8.85e-05	0.01385	8.85e-05	0.01108	8.85e-05	0.00139	8.85e-05	0.00139
9.4e-05	0.01385	8.85e-05	0.01108	8.85e-05	0	8.85e-05	0.00139
9.4e-05	0.01385	8.85e-05	0.01108	9.4e-05	0	8.85e-05	0.00139
9.4e-05	0.01385	8.85e-05	0.01108	9.4e-05	0	8.85e-05	0.00139
9.4e-05	0.01385	8.85e-05	0.01108	9.4e-05	0.00139	8.85e-05	0.00139
9.4e-05	0.01385	9.4e-05	0.01108	9.4e-05	0.00139	9.4e-05	0.00277
9.4e-05	0.01385	9.4e-05	0.01108	9.4e-05	0	9.4e-05	0.00139
9.4e-05	0.01385	9.4e-05	0.01108	9.4e-05	0	9.4e-05	0.00139
9.4e-05	0.01524	9.4e-05	0.01108	9.4e-05	0	9.4e-05	0
9.96e-05	0.01385	9.4e-05	0.01108	9.4e-05	0.00139	9.4e-05	0.00139
9.96e-05	0.01524	9.4e-05	0.01108	9.96e-05	0.00139	9.4e-05	0.00139
9.96e-05	0.01524	9.4e-05	0.01108	9.96e-05	0.00139	9.4e-05	0.00139
9.96e-05	0.01662	9.4e-05	0.01108	9.96e-05	0	9.4e-05	0.00139
9.96e-05	0.01662	9.4e-05	0.01108	9.96e-05	0.00139	9.96e-05	0.00139
9.96e-05	0.01524	9.96e-05	0.01108	9.96e-05	0	9.96e-05	0
9.96e-05	0.01524	9.96e-05	0.01108	9.96e-05	0.00139	9.96e-05	0.00139
9.96e-05	0.01385	9.96e-05	0.01108	9.96e-05	0	9.96e-05	0.00139
9.96e-05	0.01385	9.96e-05	0.01108	9.96e-05	0	9.96e-05	0.00139
0.0001051	0.01385	9.96e-05	0.01108	0.0001051	0	9.96e-05	0.00139
0.0001051	0.01524	9.96e-05	0.01247	0.0001051	0	9.96e-05	0.00139
0.0001051	0.01524	9.96e-05	0.01108	0.0001051	0.00139	9.96e-05	0
0.0001051	0.01662	9.96e-05	0.01247	0.0001051	0.00139	0.0001051	0.00139
0.0001051	0.01662	0.0001051	0.01247	0.0001051	0.00139	0.0001051	0
0.0001051	0.01524	0.0001051	0.01108	0.0001051	0.00139	0.0001051	0
0.0001051	0.01524	0.0001051	0.01108	0.0001051	0.00139	0.0001051	0
0.0001051	0.01662	0.0001051	0.0097	0.0001051	0.00139	0.0001051	0.00139
0.0001106	0.01524	0.0001051	0.01108	0.0001051	0.00139	0.0001051	0.00139
0.0001106	0.01524	0.0001051	0.01108	0.0001106	0.00139	0.0001051	0
0.0001106	0.01524	0.0001051	0.01247	0.0001106	0	0.0001051	0
0.0001106	0.01662	0.0001051	0.01247	0.0001106	0	0.0001106	0.00139
0.0001106	0.01524	0.0001106	0.01247	0.0001106	0.00139	0.0001106	0
0.0001106	0.01662	0.0001106	0.01247	0.0001106	0	0.0001106	0
0.0001106	0.01662	0.0001106	0.01247	0.0001106	0	0.0001106	0
0.0001106	0.01662	0.0001106	0.01247	0.0001106	0	0.0001106	0
0.0001106	0.01662	0.0001106	0.01108	0.0001106	0	0.0001106	0
0.0001162	0.01662	0.0001106	0.01108	0.0001162	0	0.0001106	0.00139
0.0001162	0.01662	0.0001106	0.01108	0.0001162	0	0.0001106	0
0.0001162	0.01524	0.0001106	0.01108	0.0001162	0.00139	0.0001106	0
0.0001162	0.01524	0.0001106	0.01108	0.0001162	0	0.0001162	0.00139
0.0001162	0.01524	0.0001162	0.01108	0.0001162	0	0.0001162	0.00139
0.0001162	0.01662	0.0001162	0.01108	0.0001162	0	0.0001162	0.00139
0.0001162	0.01662	0.0001162	0.01108	0.0001162	0	0.0001162	0
0.0001162	0.01801	0.0001162	0.01108	0.0001162	0	0.0001162	0.00139
0.0001217	0.01662	0.0001162	0.01108	0.0001217	0.00139	0.0001162	0.00139
0.0001217	0.01801	0.0001162	0.01108	0.0001217	0	0.0001162	0
0.0001217	0.01662	0.0001162	0.01108	0.0001217	0	0.0001162	0.00139
0.0001217	0.01662	0.0001162	0.01108	0.0001217	0	0.0001217	0
0.0001217	0.01801	0.0001217	0.01108	0.0001217	0	0.0001217	0.00139
0.0001217	0.01662	0.0001217	0.01108	0.0001217	0	0.0001217	0
0.0001217	0.01662	0.0001217	0.01247	0.0001217	0	0.0001217	0.00139
0.0001217	0.01662	0.0001217	0.01247	0.0001217	0	0.0001217	0
0.0001272	0.01801	0.0001217	0.01247	0.0001217	0	0.0001217	0
0.0001272	0.01801	0.0001217	0.01247	0.0001272	0	0.0001217	0
0.0001272	0.01801	0.0001217	0.01247	0.0001272	0	0.0001217	0
0.0001272	0.01662	0.0001217	0.01247	0.0001272	0.00139	0.0001217	0
0.0001272	0.01662	0.0001272	0.01247	0.0001272	0.00139	0.0001272	0.00139
0.0001272	0.01662	0.0001272	0.01108	0.0001272	0.00139	0.0001272	0.00139
0.0001272	0.01662	0.0001272	0.01108	0.0001272	0.00139	0.0001272	0
0.0001272	0.01662	0.0001272	0.01247	0.0001272	0	0.0001272	0
0.0001327	0.01801	0.0001272	0.01247	0.0001272	0	0.0001272	0
0.0001327	0.01939	0.0001272	0.01247	0.0001327	0	0.0001272	0
0.0001327	0.01939	0.0001272	0.01385	0.0001327	0	0.0001272	0
0.0001327	0.01939	0.0001272	0.01247	0.0001327	0	0.0001272	0.00139
0.0001327	0.01939	0.0001272	0.01108	0.0001327	0	0.0001327	0
0.0001327	0.01939	0.0001327	0.01108	0.0001327	0	0.0001327	0
0.0001327	0.01939	0.0001327	0.01247	0.0001327	0	0.0001327	0
0.0001327	0.01801	0.0001327	0.01247	0.0001327	0	0.0001327	0
0.0001327	0.01801	0.0001327	0.01247	0.0001327	0.00139	0.0001327	0.00139
0.0001383	0.01801	0.0001327	0.01108	0.0001383	0	0.0001327	0.00139
0.0001383	0.02078	0.0001327	0.01108	0.0001383	0	0.0001327	0
0.0001383	0.02078	0.0001327	0.01247	0.0001383	0	0.0001327	0
0.0001383	0.01939	0.0001327	0.01247	0.0001383	0	0.0001383	0
0.0001383	0.02078	0.0001383	0.01247	0.0001383	0	0.0001383	0
0.0001383	0.02078	0.0001383	0.01108	0.0001383	0	0.0001383	0.00139
0.0001383	0.02078	0.0001383	0.01247	0.0001383	0	0.0001383	0.00139
0.0001383	0.01939	0.0001383	0.01108	0.0001383	0	0.0001383	0.00139
0.0001438	0.01939	0.0001383	0.01247	0.0001383	0	0.0001383	0
0.0001438	0.01939	0.0001383	0.01108	0.0001438	0	0.0001383	0
0.0001438	0.01939	0.0001383	0.01247	0.0001438	0.00139	0.0001383	0.00139
0.0001438	0.02078	0.0001383	0.01247	0.0001438	0.00139	0.0001383	0
0.0001438	0.01939	0.0001438	0.01108	0.0001438	0.00139	0.0001438	0
0.0001438	0.01939	0.0001438	0.01108	0.0001438	0	0.0001438	0
0.0001438	0.01939	0.0001438	0.01108	0.0001438	0	0.0001438	0
0.0001438	0.01939	0.0001438	0.01108	0.0001438	0	0.0001438	0.00139
0.0001493	0.01939	0.0001438	0.01247	0.0001438	0	0.0001438	0.00139
0.0001493	0.01939	0.0001438	0.01247	0.0001493	0	0.0001438	0
0.0001493	0.01939	0.0001438	0.01247	0.0001493	0	0.0001438	0
0.0001493	0.02078	0.0001438	0.01247	0.0001493	0	0.0001438	0
0.0001493	0.01939	0.0001493	0.01247	0.0001493	0.00139	0.0001493	0
0.0001493	0.02217	0.0001493	0.01108	0.0001493	0.00139	0.0001493	0.00139
0.0001493	0.02078	0.0001493	0.01108	0.0001493	0	0.0001493	0
0.0001493	0.02078	0.0001493	0.0097	0.0001493	0	0.0001493	0.00139
0.0001493	0.02078	0.0001493	0.01108	0.0001493	0.00139	0.0001493	0
0.0001549	0.02078	0.0001493	0.01247	0.0001549	0	0.0001493	0
0.0001549	0.02078	0.0001493	0.01247	0.0001549	0	0.0001493	0
0.0001549	0.02078	0.0001493	0.01108	0.0001549	0	0.0001493	0.00139
0.0001549	0.01939	0.0001493	0.01108	0.0001549	0	0.0001549	0.00139
0.0001549	0.02078	0.0001549	0.01247	0.0001549	0	0.0001549	0
0.0001549	0.02217	0.0001549	0.01247	0.0001549	0	0.0001549	0
0.0001549	0.02078	0.0001549	0.01385	0.0001549	0.00139	0.0001549	0.00139
0.0001549	0.02078	0.0001549	0.01108	0.0001549	0.00139	0.0001549	0.00139
0.0001604	0.02078	0.0001549	0.01247	0.0001549	0	0.0001549	0
0.0001604	0.02217	0.0001549	0.01247	0.0001604	0	0.0001549	0
0.0001604	0.02217	0.0001549	0.01247	0.0001604	0	0.0001549	0.00139
0.0001604	0.02217	0.0001549	0.01247	0.0001604	0.00139	0.0001604	0.00139
0.0001604	0.02078	0.0001604	0.01247	0.0001604	0.00139	0.0001604	0.00139
0.0001604	0.02078	0.0001604	0.01247	0.0001604	0.00139	0.0001604	0
0.0001604	0.02078	0.0001604	0.01247	0.0001604	0.00139	0.0001604	0
0.0001604	0.02217	0.0001604	0.01247	0.0001604	0.00139	0.0001604	0
0.0001659	0.02078	0.0001604	0.01247	0.0001604	0.00139	0.0001604	0.00139
0.0001659	0.02217	0.0001604	0.01247	0.0001659	0.00139	0.0001604	0
0.0001659	0.02217	0.0001604	0.01247	0.0001659	0.00139	0.0001604	0.00139
0.0001659	0.02217	0.0001604	0.01247	0.0001659	0	0.0001604	0.00139
0.0001659	0.02217	0.0001604	0.01385	0.0001659	0	0.0001659	0
0.0001659	0.02217	0.0001659	0.01385	0.0001659	0.00139	0.0001659	0
0.0001659	0.02217	0.0001659	0.01247	0.0001659	0.00139	0.0001659	0
0.0001659	0.02217	0.0001659	0.01247	0.0001659	0	0.0001659	0.00139
0.0001659	0.02355	0.0001659	0.01385	0.0001659	0.00139	0.0001659	0.00139
0.0001715	0.02355	0.0001659	0.01247	0.0001715	0	0.0001659	0.00139
0.0001715	0.02355	0.0001659	0.01385	0.0001715	0	0.0001659	0.00139
0.0001715	0.02355	0.0001659	0.01247	0.0001715	0	0.0001659	0.00139
0.0001715	0.02355	0.0001659	0.01247	0.0001715	0	0.0001715	0.00139
0.0001715	0.02494	0.0001715	0.01385	0.0001715	0	0.0001715	0
0.0001715	0.02355	0.0001715	0.01385	0.0001715	0	0.0001715	0.00139
0.0001715	0.02355	0.0001715	0.01247	0.0001715	0.00139	0.0001715	0.00139
0.0001715	0.02217	0.0001715	0.01247	0.0001715	0.00139	0.0001715	0.00139
0.000177	0.02355	0.0001715	0.01247	0.0001715	0	0.0001715	0
0.000177	0.02217	0.0001715	0.01247	0.000177	0	0.0001715	0
0.000177	0.02355	0.0001715	0.01247	0.000177	0	0.0001715	0
0.000177	0.02355	0.0001715	0.01247	0.000177	0.00139	0.0001715	0
0.000177	0.02494	0.000177	0.01247	0.000177	0	0.000177	0
0.000177	0.02494	0.000177	0.01247	0.000177	0.00139	0.000177	0.00139
0.000177	0.02355	0.000177	0.01247	0.000177	0.00139	0.000177	0.00139
0.000177	0.02355	0.000177	0.01247	0.000177	0.00139	0.000177	0.00139
0.0001825	0.02355	0.000177	0.01247	0.000177	0.00139	0.000177	0
0.0001825	0.02494	0.000177	0.01247	0.0001825	0.00139	0.000177	0.00139
0.0001825	0.02355	0.000177	0.01247	0.0001825	0.00139	0.000177	0.00139
0.0001825	0.02355	0.000177	0.01247	0.0001825	0.00139	0.000177	0.00139
0.0001825	0.02355	0.000177	0.01247	0.0001825	0	0.0001825	0.00139
0.0001825	0.02494	0.0001825	0.01247	0.0001825	0	0.0001825	0.00277
0.0001825	0.02494	0.0001825	0.01247	0.0001825	0	0.0001825	0.00277
0.0001825	0.02494	0.0001825	0.01247	0.0001825	0	0.0001825	0.00139
0.0001825	0.02633	0.0001825	0.01247	0.0001825	0	0.0001825	0.00277
0.0001881	0.02633	0.0001825	0.01385	0.0001881	0	0.0001825	0.00139
0.0001881	0.02633	0.0001825	0.01385	0.0001881	0	0.0001825	0.00139
0.0001881	0.02494	0.0001825	0.01385	0.0001881	0.00139	0.0001825	0.00139
0.0001881	0.02494	0.0001825	0.01385	0.0001881	0.00139	0.0001881	0
0.0001881	0.02494	0.0001881	0.01385	0.0001881	0.00139	0.0001881	0.00139
0.0001881	0.02494	0.0001881	0.01385	0.0001881	0	0.0001881	0.00139
0.0001881	0.02494	0.0001881	0.01247	0.0001881	0	0.0001881	0
0.0001881	0.02494	0.0001881	0.01385	0.0001881	0	0.0001881	0.00139
0.0001936	0.02494	0.0001881	0.01247	0.0001881	0	0.0001881	0.00139
0.0001936	0.02494	0.0001881	0.01108	0.0001936	0.00139	0.0001881	0.00277
0.0001936	0.02494	0.0001881	0.01247	0.0001936	0	0.0001881	0.00139
0.0001936	0.02494	0.0001881	0.01247	0.0001936	0	0.0001936	0.00139
0.0001936	0.02494	0.0001936	0.01247	0.0001936	0.00139	0.0001936	0.00277
0.0001936	0.02494	0.0001936	0.01247	0.0001936	0.00139	0.0001936	0.00139
0.0001936	0.02633	0.0001936	0.01247	0.0001936	0.00139	0.0001936	0.00139
0.0001936	0.02633	0.0001936	0.01385	0.0001936	0.00139	0.0001936	0.00277
0.0001991	0.02633	0.0001936	0.01247	0.0001936	0.00139	0.0001936	0.00277
0.0001991	0.02633	0.0001936	0.01385	0.0001991	0	0.0001936	0.00139
0.0001991	0.02633	0.0001936	0.01247	0.0001991	0	0.0001936	0.00139
0.0001991	0.02633	0.0001936	0.01247	0.0001991	0	0.0001936	0.00277
0.0001991	0.02633	0.0001936	0.01247	0.0001991	0	0.0001991	0.00139
0.0001991	0.02633	0.0001991	0.01247	0.0001991	0	0.0001991	0.00277
0.0001991	0.02633	0.0001991	0.01247	0.0001991	0	0.0001991	0.00139
0.0001991	0.02633	0.0001991	0.01247	0.0001991	0.00139	0.0001991	0.00277
0.0001991	0.02633	0.0001991	0.01247	0.0001991	0	0.0001991	0.00139
0.0002046	0.02633	0.0001991	0.01247	0.0002046	0	0.0001991	0.00139
0.0002046	0.02633	0.0001991	0.01247	0.0002046	0	0.0001991	0.00277
0.0002046	0.02633	0.0001991	0.01247	0.0002046	0	0.0001991	0.00139
0.0002046	0.02633	0.0001991	0.01247	0.0002046	0	0.0002046	0.00277
0.0002046	0.02494	0.0002046	0.01108	0.0002046	0.00139	0.0002046	0.00277
0.0002046	0.02494	0.0002046	0.01108	0.0002046	0	0.0002046	0.00277
0.0002046	0.02494	0.0002046	0.01108	0.0002046	0	0.0002046	0.00277
0.0002046	0.02494	0.0002046	0.01108	0.0002046	0	0.0002046	0
0.0002102	0.02633	0.0002046	0.01247	0.0002046	0	0.0002046	0
0.0002102	0.02633	0.0002046	0.01247	0.0002102	0	0.0002046	0.00139
0.0002102	0.02633	0.0002046	0.01247	0.0002102	0	0.0002046	0.00139
0.0002102	0.02494	0.0002046	0.01247	0.0002102	0	0.0002046	0.00277
0.0002102	0.02494	0.0002102	0.01108	0.0002102	0	0.0002102	0.00277
0.0002102	0.02633	0.0002102	0.01108	0.0002102	0	0.0002102	0.00139
0.0002102	0.02633	0.0002102	0.01247	0.0002102	0	0.0002102	0.00139
0.0002102	0.02771	0.0002102	0.01247	0.0002102	0	0.0002102	0.00139
0.0002157	0.02633	0.0002102	0.01247	0.0002102	0.00139	0.0002102	0.00139
0.0002157	0.02633	0.0002102	0.01247	0.0002157	0.00139	0.0002102	0
0.0002157	0.02633	0.0002102	0.01247	0.0002157	0	0.0002102	0.00139
0.0002157	0.02633	0.0002102	0.01247	0.0002157	0	0.0002102	0.00139
0.0002157	0.02633	0.0002102	0.01247	0.0002157	0	0.0002157	0.00139
0.0002157	0.02771	0.0002157	0.01247	0.0002157	0.00139	0.0002157	0.00139
0.0002157	0.02633	0.0002157	0.01247	0.0002157	0.00139	0.0002157	0.00139
0.0002157	0.02633	0.0002157	0.01247	0.0002157	0.00139	0.0002157	0.00277
0.0002157	0.02771	0.0002157	0.01247	0.0002157	0	0.0002157	0.00277
0.0002212	0.02633	0.0002157	0.01247	0.0002212	0	0.0002157	0.00277
0.0002212	0.02771	0.0002157	0.01247	0.0002212	0.00139	0.0002157	0
0.0002212	0.02771	0.0002157	0.01108	0.0002212	0	0.0002157	0
0.0002212	0.02771	0.0002157	0.01385	0.0002212	0.00139	0.0002212	0.00139
0.0002212	0.02771	0.0002212	0.01247	0.0002212	0	0.0002212	0.00139
0.0002212	0.02771	0.0002212	0.01247	0.0002212	0	0.0002212	0.00139
0.0002212	0.02633	0.0002212	0.01247	0.0002212	0.00139	0.0002212	0.00277
0.0002212	0.0291	0.0002212	0.01247	0.0002212	0.00139	0.0002212	0.00277
0.0002268	0.0291	0.0002212	0.01247	0.0002212	0	0.0002212	0.00277
0.0002268	0.02771	0.0002212	0.01108	0.0002268	0	0.0002212	0.00277
0.0002268	0.02771	0.0002212	0.01247	0.0002268	0	0.0002212	0.00277
0.0002268	0.02771	0.0002212	0.01247	0.0002268	0	0.0002268	0.00139
0.0002268	0.0291	0.0002268	0.01385	0.0002268	0	0.0002268	0.00139
0.0002268	0.02771	0.0002268	0.01385	0.0002268	0	0.0002268	0.00139
0.0002268	0.0291	0.0002268	0.01247	0.0002268	0	0.0002268	0.00139
0.0002268	0.02771	0.0002268	0.01247	0.0002268	0	0.0002268	0
0.0002323	0.02771	0.0002268	0.01247	0.0002268	0.00139	0.0002268	0.00139
0.0002323	0.02771	0.0002268	0.01385	0.0002323	0	0.0002268	0.00277
0.0002323	0.0291	0.0002268	0.01385	0.0002323	0	0.0002268	0.00277
0.0002323	0.03048	0.0002268	0.01385	0.0002323	0.00139	0.0002268	0.00277
0.0002323	0.0291	0.0002323	0.01385	0.0002323	0.00139	0.0002323	0.00139
0.0002323	0.0291	0.0002323	0.01247	0.0002323	0	0.0002323	0.00139
0.0002323	0.02771	0.0002323	0.01247	0.0002323	0.00139	0.0002323	0.00139
0.0002323	0.02771	0.0002323	0.01247	0.0002323	0.00139	0.0002323	0.00139
0.0002323	0.0291	0.0002323	0.01247	0.0002323	0.00139	0.0002323	0.00139
0.0002378	0.0291	0.0002323	0.01247	0.0002378	0	0.0002323	0.00139
0.0002378	0.0291	0.0002323	0.01385	0.0002378	0.00139	0.0002323	0.00139
0.0002378	0.0291	0.0002323	0.01247	0.0002378	0	0.0002323	0.00277
0.0002378	0.0291	0.0002323	0.01247	0.0002378	0	0.0002378	0.00277
0.0002378	0.0291	0.0002378	0.01247	0.0002378	0	0.0002378	0.00277
0.0002378	0.0291	0.0002378	0.01247	0.0002378	0	0.0002378	0.00139
0.0002378	0.0291	0.0002378	0.01385	0.0002378	0	0.0002378	0.00277
0.0002378	0.0291	0.0002378	0.01385	0.0002378	0	0.0002378	0.00277
0.0002434	0.02771	0.0002378	0.01247	0.0002378	0	0.0002378	0.00277
0.0002434	0.0291	0.0002378	0.01247	0.0002434	0	0.0002378	0.00139
0.0002434	0.0291	0.0002378	0.01247	0.0002434	0.00139	0.0002378	0.00277
0.0002434	0.0291	0.0002378	0.01247	0.0002434	0	0.0002434	0.00277
0.0002434	0.0291	0.0002434	0.01385	0.0002434	0	0.0002434	0.00277
0.0002434	0.0291	0.0002434	0.01247	0.0002434	0	0.0002434	0.00277
0.0002434	0.03048	0.0002434	0.01385	0.0002434	0	0.0002434	0.00139
0.0002434	0.03048	0.0002434	0.01247	0.0002434	0	0.0002434	0.00139
0.0002489	0.03048	0.0002434	0.01108	0.0002434	0	0.0002434	0
0.0002489	0.0291	0.0002434	0.01108	0.0002489	0	0.0002434	0.00139
0.0002489	0.0291	0.0002434	0.01108	0.0002489	0	0.0002434	0.00277
0.0002489	0.0291	0.0002434	0.01247	0.0002489	0	0.0002434	0.00277
0.0002489	0.0291	0.0002434	0.01247	0.0002489	0	0.0002489	0.00277
0.0002489	0.0291	0.0002489	0.01247	0.0002489	0	0.0002489	0.00416
0.0002489	0.0291	0.0002489	0.01108	0.0002489	0.00139	0.0002489	0.00416
0.0002489	0.0291	0.0002489	0.01247	0.0002489	0.00139	0.0002489	0.00416
0.0002489	0.03048	0.0002489	0.01247	0.0002489	0	0.0002489	0.00277
0.0002544	0.03048	0.0002489	0.01247	0.0002544	0	0.0002489	0.00416
0.0002544	0.0291	0.0002489	0.01247	0.0002544	0	0.0002489	0.00277
0.0002544	0.0291	0.0002489	0.01247	0.0002544	0	0.0002489	0.00277
0.0002544	0.0291	0.0002489	0.01247	0.0002544	0	0.0002544	0.00277
0.0002544	0.0291	0.0002544	0.01247	0.0002544	0	0.0002544	0.00139
0.0002544	0.0291	0.0002544	0.01247	0.0002544	0	0.0002544	0.00139
0.0002544	0.0291	0.0002544	0.01247	0.0002544	0	0.0002544	0.00277
0.0002544	0.0291	0.0002544	0.01385	0.0002544	0	0.0002544	0.00277
0.00026	0.0291	0.0002544	0.01247	0.0002544	0	0.0002544	0.00277
0.00026	0.03048	0.0002544	0.01247	0.00026	0.00139	0.0002544	0.00277
0.00026	0.03048	0.0002544	0.01247	0.00026	0.00139	0.0002544	0.00277
0.00026	0.0291	0.0002544	0.01247	0.00026	0.00139	0.00026	0.00277
0.00026	0.03048	0.00026	0.01247	0.00026	0	0.00026	0.00416
0.00026	0.03048	0.00026	0.01247	0.00026	0	0.00026	0.00277
0.00026	0.0291	0.00026	0.01108	0.00026	0	0.00026	0.00277
0.00026	0.03048	0.00026	0.01247	0.00026	0	0.00026	0.00416
0.0002655	0.03048	0.00026	0.01108	0.00026	0.00139	0.00026	0.00277
0.0002655	0.03048	0.00026	0.01108	0.0002655	0	0.00026	0.00277
0.0002655	0.03048	0.00026	0.01247	0.0002655	0	0.00026	0.00277
0.0002655	0.03048	0.00026	0.01247	0.0002655	0.00139	0.00026	0.00277
0.0002655	0.03048	0.0002655	0.01247	0.0002655	0.00139	0.0002655	0.00416
0.0002655	0.03048	0.0002655	0.01247	0.0002655	0	0.0002655	0.00277
0.0002655	0.03048	0.0002655	0.01247	0.0002655	0.00139	0.0002655	0.00277
0.0002655	0.03048	0.0002655	0.01247	0.0002655	0	0.0002655	0.00277
0.0002655	0.03048	0.0002655	0.01247	0.0002655	0.00139	0.0002655	0.00416
0.000271	0.03048	0.0002655	0.01247	0.000271	0.00139	0.0002655	0.00277
0.000271	0.03048	0.0002655	0.01247	0.000271	0.00139	0.0002655	0.00277
0.000271	0.03048	0.0002655	0.01247	0.000271	0	0.0002655	0.00277
0.000271	0.03048	0.0002655	0.01247	0.000271	0	0.000271	0.00277
0.000271	0.03187	0.000271	0.01247	0.000271	0	0.000271	0.00277
0.000271	0.03048	0.000271	0.01247	0.000271	0.00139	0.000271	0.00277
0.000271	0.03048	0.000271	0.01385	0.000271	0.00139	0.000271	0.00416
0.000271	0.03048	0.000271	0.01385	0.000271	0	0.000271	0.00416
0.0002765	0.03048	0.000271	0.01247	0.0002765	0	0.000271	0.00416
0.0002765	0.03048	0.000271	0.01247	0.0002765	0	0.000271	0.00416
0.0002765	0.03048	0.000271	0.01247	0.0002765	0	0.000271	0.00416
0.0002765	0.03048	0.000271	0.01385	0.0002765	0	0.0002765	0.00416
0.0002765	0.03048	0.0002765	0.01385	0.0002765	0	0.0002765	0.00416
0.0002765	0.03048	0.0002765	0.01247	0.0002765	0.00139	0.0002765	0.00277
0.0002765	0.03048	0.0002765	0.01247	0.0002765	0.00139	0.0002765	0.00416
0.0002765	0.03048	0.0002765	0.01108	0.0002765	0.00139	0.0002765	0.00416
0.0002821	0.03048	0.0002765	0.01247	0.0002765	0.00139	0.0002765	0.00416
0.0002821	0.03187	0.0002765	0.01108	0.0002821	0	0.0002765	0.00416
0.0002821	0.03048	0.0002765	0.01247	0.0002821	0	0.0002765	0.00416
0.0002821	0.03048	0.0002765	0.01247	0.0002821	0	0.0002765	0.00416
0.0002821	0.03187	0.0002765	0.01247	0.0002821	0	0.0002821	0.00416
0.0002821	0.03187	0.0002821	0.01108	0.0002821	0	0.0002821	0.00416
0.0002821	0.03187	0.0002821	0.01247	0.0002821	0	0.0002821	0.00416
0.0002821	0.03048	0.0002821	0.01385	0.0002821	0	0.0002821	0.00416
0.0002821	0.03187	0.0002821	0.01247	0.0002821	0	0.0002821	0.00416
0.0002876	0.03187	0.0002821	0.01247	0.0002876	0	0.0002821	0.00416
0.0002876	0.03187	0.0002821	0.01247	0.0002876	0	0.0002821	0.00277
0.0002876	0.03187	0.0002821	0.01247	0.0002876	0.00139	0.0002821	0.00416
0.0002876	0.03048	0.0002821	0.01247	0.0002876	0.00139	0.0002876	0.00416
0.0002876	0.03187	0.0002876	0.01247	0.0002876	0.00277	0.0002876	0.00416
0.0002876	0.03187	0.0002876	0.01385	0.0002876	0.00277	0.0002876	0.00277
0.0002876	0.03325	0.0002876	0.01247	0.0002876	0	0.0002876	0.00416
0.0002876	0.03325	0.0002876	0.01385	0.0002876	0	0.0002876	0.00554
0.0002931	0.03325	0.0002876	0.01247	0.0002876	0	0.0002876	0.00416
0.0002931	0.03325	0.0002876	0.01385	0.0002931	0.00139	0.0002876	0.00416
0.0002931	0.03187	0.0002876	0.01385	0.0002931	0	0.0002876	0.00416
0.0002931	0.03187	0.0002876	0.01247	0.0002931	0	0.0002876	0.00277
0.0002931	0.03048	0.0002931	0.01247	0.0002931	0	0.0002931	0.00277
0.0002931	0.03048	0.0002931	0.01108	0.0002931	0.00139	0.0002931	0.00416
0.0002931	0.03187	0.0002931	0.01247	0.0002931	0.00277	0.0002931	0.00277
0.0002931	0.03187	0.0002931	0.01385	0.0002931	0.00139	0.0002931	0.00277
0.0002987	0.03187	0.0002931	0.01385	0.0002931	0.00139	0.0002931	0.00277
0.0002987	0.03187	0.0002931	0.01385	0.0002987	0.00139	0.0002931	0.00416
0.0002987	0.03187	0.0002931	0.01247	0.0002987	0.00277	0.0002931	0.00277
0.0002987	0.03187	0.0002931	0.01247	0.0002987	0.00139	0.0002931	0.00416
0.0002987	0.03325	0.0002987	0.01108	0.0002987	0	0.0002987	0.00416
0.0002987	0.03325	0.0002987	0.01108	0.0002987	0	0.0002987	0.00277
0.0002987	0.03187	0.0002987	0.01247	0.0002987	0	0.0002987	0.00277
0.0002987	0.03187	0.0002987	0.01247	0.0002987	0	0.0002987	0.00277
0.0002987	0.03325	0.0002987	0.01247	0.0002987	0.00139	0.0002987	0.00416
0.0003042	0.03464	0.0002987	0.01385	0.0003042	0	0.0002987	0.00416
0.0003042	0.03464	0.0002987	0.01385	0.0003042	0.00139	0.0002987	0.00416
0.0003042	0.03325	0.0002987	0.01247	0.0003042	0	0.0002987	0.00277
0.0003042	0.03325	0.0002987	0.01108	0.0003042	0.00139	0.0003042	0.00277
0.0003042	0.03464	0.0003042	0.01247	0.0003042	0.00139	0.0003042	0.00277
0.0003042	0.03464	0.0003042	0.01385	0.0003042	0.00139	0.0003042	0.00277
0.0003042	0.03464	0.0003042	0.01247	0.0003042	0.00139	0.0003042	0.00416
0.0003042	0.03325	0.0003042	0.01108	0.0003042	0.00139	0.0003042	0.00416
0.0003097	0.03325	0.0003042	0.01247	0.0003097	0	0.0003042	0.00416
0.0003097	0.03325	0.0003042	0.01247	0.0003097	0	0.0003042	0.00416
0.0003097	0.03325	0.0003042	0.01247	0.0003097	0	0.0003042	0.00277
0.0003097	0.03464	0.0003042	0.01385	0.0003097	0	0.0003097	0.00416
0.0003097	0.03325	0.0003097	0.01247	0.0003097	0.00139	0.0003097	0.00416
0.0003097	0.03464	0.0003097	0.01247	0.0003097	0	0.0003097	0.00416
0.0003097	0.03464	0.0003097	0.01385	0.0003097	0	0.0003097	0.00416
0.0003097	0.03325	0.0003097	0.01247	0.0003097	0.00139	0.0003097	0.00277
0.0003153	0.03325	0.0003097	0.01247	0.0003097	0.00139	0.0003097	0.00277
0.0003153	0.03325	0.0003097	0.01247	0.0003153	0	0.0003097	0.00416
0.0003153	0.03325	0.0003097	0.01247	0.0003153	0	0.0003097	0.00554
0.0003153	0.03325	0.0003097	0.01385	0.0003153	0	0.0003097	0.00554
0.0003153	0.03325	0.0003153	0.01247	0.0003153	0.00139	0.0003153	0.00416
0.0003153	0.03464	0.0003153	0.01247	0.0003153	0.00139	0.0003153	0.00416
0.0003153	0.03464	0.0003153	0.01247	0.0003153	0.00139	0.0003153	0.00554
0.0003153	0.03325	0.0003153	0.01385	0.0003153	0.00139	0.0003153	0.00416
0.0003153	0.03464	0.0003153	0.01385	0.0003153	0.00139	0.0003153	0.00416
0.0003208	0.03464	0.0003153	0.01385	0.0003208	0.00139	0.0003153	0.00416
0.0003208	0.03325	0.0003153	0.01247	0.0003208	0.00139	0.0003153	0.00416
0.0003208	0.03325	0.0003153	0.01247	0.0003208	0	0.0003153	0.00416
0.0003208	0.03325	0.0003153	0.01247	0.0003208	0	0.0003208	0.00416
0.0003208	0.03325	0.0003208	0.01247	0.0003208	0.00139	0.0003208	0.00416
0.0003208	0.03325	0.0003208	0.01247	0.0003208	0.00139	0.0003208	0.00416
0.0003208	0.03464	0.0003208	0.01247	0.0003208	0	0.0003208	0.00416
0.0003208	0.03464	0.0003208	0.01385	0.0003208	0.00139	0.0003208	0.00554
0.0003263	0.03464	0.0003208	0.01247	0.0003263	0.00139	0.0003208	0.00554
0.0003263	0.03464	0.0003208	0.01108	0.0003263	0.00139	0.0003208	0.00554
0.0003263	0.03325	0.0003208	0.01108	0.0003263	0.00139	0.0003208	0.00554
0.0003263	0.03325	0.0003208	0.01247	0.0003263	0.00139	0.0003208	0.00554
0.0003263	0.03325	0.0003263	0.01247	0.0003263	0	0.0003263	0.00554
0.0003263	0.03325	0.0003263	0.01247	0.0003263	0.00139	0.0003263	0.00554
0.0003263	0.03325	0.0003263	0.01247	0.0003263	0.00139	0.0003263	0.00554
0.0003263	0.03325	0.0003263	0.01247	0.0003263	0.00139	0.0003263	0.00416
0.0003319	0.03325	0.0003263	0.01108	0.0003263	0.00139	0.0003263	0.00416
0.0003319	0.03325	0.0003263	0.01247	0.0003319	0.00139	0.0003263	0.00416
0.0003319	0.03325	0.0003263	0.01385	0.0003319	0.00277	0.0003263	0.00416
0.0003319	0.03325	0.0003263	0.01247	0.0003319	0.00139	0.0003263	0.00554
0.0003319	0.03325	0.0003263	0.01247	0.0003319	0.00139	0.0003319	0.00416
0.0003319	0.03464	0.0003319	0.01247	0.0003319	0.00139	0.0003319	0.00416
0.0003319	0.03464	0.0003319	0.01247	0.0003319	0	0.0003319	0.00416
0.0003319	0.03464	0.0003319	0.01385	0.0003319	0	0.0003319	0.00416
0.0003319	0.03464	0.0003319	0.01385	0.0003319	0	0.0003319	0.00416
0.0003374	0.03464	0.0003319	0.01247	0.0003374	0	0.0003319	0.00416
0.0003374	0.03464	0.0003319	0.01247	0.0003374	0.00139	0.0003319	0.00416
0.0003374	0.03464	0.0003319	0.01247	0.0003374	0.00139	0.0003319	0.00554
0.0003374	0.03464	0.0003319	0.01247	0.0003374	0.00139	0.0003374	0.00554
0.0003374	0.03325	0.0003374	0.01247	0.0003374	0.00139	0.0003374	0.00416
0.0003374	0.03464	0.0003374	0.01108	0.0003374	0	0.0003374	0.00277
0.0003374	0.03325	0.0003374	0.01247	0.0003374	0	0.0003374	0.00277
0.0003374	0.03325	0.0003374	0.01247	0.0003374	0.00139	0.0003374	0.00277
0.0003429	0.03464	0.0003374	0.01385	0.0003429	0	0.0003374	0.00416
0.0003429	0.03464	0.0003374	0.01385	0.0003429	0	0.0003374	0.00416
0.0003429	0.03464	0.0003374	0.01385	0.0003429	0	0.0003374	0.00554
0.0003429	0.03602	0.0003374	0.01385	0.0003429	0	0.0003429	0.00554
0.0003429	0.03602	0.0003429	0.01247	0.0003429	0	0.0003429	0.00554
0.0003429	0.03464	0.0003429	0.01247	0.0003429	0.00139	0.0003429	0.00693
0.0003429	0.03464	0.0003429	0.01247	0.0003429	0.00139	0.0003429	0.00554
0.0003429	0.03602	0.0003429	0.01247	0.0003429	0	0.0003429	0.00416
0.0003485	0.03464	0.0003429	0.01247	0.0003429	0.00139	0.0003429	0.00416
0.0003485	0.03464	0.0003429	0.01385	0.0003485	0	0.0003429	0.00416
0.0003485	0.03602	0.0003429	0.01247	0.0003485	0.00139	0.0003429	0.00416
0.0003485	0.03464	0.0003429	0.01247	0.0003485	0	0.0003429	0.00554
0.0003485	0.03464	0.0003485	0.01385	0.0003485	0	0.0003485	0.00416
0.0003485	0.03464	0.0003485	0.01385	0.0003485	0.00139	0.0003485	0.00416
0.0003485	0.03464	0.0003485	0.01385	0.0003485	0	0.0003485	0.00416
0.0003485	0.03464	0.0003485	0.01247	0.0003485	0	0.0003485	0.00416
0.0003485	0.03464	0.0003485	0.01108	0.0003485	0.00139	0.0003485	0.00416
0.000354	0.03602	0.0003485	0.01108	0.000354	0	0.0003485	0.00416
0.000354	0.03602	0.0003485	0.01247	0.000354	0	0.0003485	0.00416
0.000354	0.03464	0.0003485	0.01385	0.000354	0	0.0003485	0.00554
0.000354	0.03464	0.0003485	0.01385	0.000354	0	0.000354	0.00554
0.000354	0.03602	0.000354	0.01385	0.000354	0	0.000354	0.00554
0.000354	0.03602	0.000354	0.01385	0.000354	0	0.000354	0.00693
0.000354	0.03464	0.000354	0.01247	0.000354	0	0.000354	0.00554
0.000354	0.03464	0.000354	0.01247	0.000354	0	0.000354	0.00554
0.0003595	0.03464	0.000354	0.01247	0.0003595	0	0.000354	0.00693
0.0003595	0.03602	0.000354	0.01385	0.0003595	0	0.000354	0.00554
0.0003595	0.03464	0.000354	0.01247	0.0003595	0	0.000354	0.00554
0.0003595	0.03602	0.000354	0.01385	0.0003595	0.00139	0.0003595	0.00554
0.0003595	0.03602	0.0003595	0.01247	0.0003595	0.00139	0.0003595	0.00416
0.0003595	0.03602	0.0003595	0.01385	0.0003595	0	0.0003595	0.00416
0.0003595	0.03602	0.0003595	0.01385	0.0003595	0	0.0003595	0.00416
0.0003595	0.03602	0.0003595	0.01524	0.0003595	0.00139	0.0003595	0.00554
0.000365	0.03602	0.0003595	0.01385	0.0003595	0.00139	0.0003595	0.00554
0.000365	0.03602	0.0003595	0.01247	0.000365	0.00139	0.0003595	0.00416
0.000365	0.03602	0.0003595	0.01108	0.000365	0.00139	0.0003595	0.00277
0.000365	0.03602	0.0003595	0.01247	0.000365	0	0.0003595	0.00416
0.000365	0.03879	0.0003595	0.01247	0.000365	0.00139	0.000365	0.00277
0.000365	0.03602	0.000365	0.01247	0.000365	0.00139	0.000365	0.00277
0.000365	0.03741	0.000365	0.01247	0.000365	0.00139	0.000365	0.00416
0.000365	0.03741	0.000365	0.01247	0.000365	0	0.000365	0.00416
0.000365	0.03741	0.000365	0.01247	0.000365	0	0.000365	0.00554
0.0003706	0.03602	0.000365	0.01247	0.0003706	0	0.000365	0.00554
0.0003706	0.03741	0.000365	0.01247	0.0003706	0.00139	0.000365	0.00416
0.0003706	0.03741	0.000365	0.01247	0.0003706	0	0.000365	0.00416
0.0003706	0.03602	0.000365	0.01247	0.0003706	0	0.0003706	0.00416
0.0003706	0.03602	0.0003706	0.01247	0.0003706	0	0.0003706	0.00416
0.0003706	0.03464	0.0003706	0.01247	0.0003706	0	0.0003706	0.00416
0.0003706	0.03464	0.0003706	0.01247	0.0003706	0	0.0003706	0.00416
0.0003706	0.03464	0.0003706	0.01385	0.0003706	0	0.0003706	0.00416
0.0003761	0.03602	0.0003706	0.01247	0.0003761	0	0.0003706	0.00416
0.0003761	0.03741	0.0003706	0.01385	0.0003761	0	0.0003706	0.00416
0.0003761	0.03602	0.0003706	0.01247	0.0003761	0	0.0003706	0.00416
0.0003761	0.03464	0.0003706	0.01247	0.0003761	0	0.0003761	0.00554
0.0003761	0.03464	0.0003761	0.01385	0.0003761	0	0.0003761	0.00554
0.0003761	0.03602	0.0003761	0.01247	0.0003761	0	0.0003761	0.00554
0.0003761	0.03741	0.0003761	0.01247	0.0003761	0.00139	0.0003761	0.00554
0.0003761	0.03741	0.0003761	0.01247	0.0003761	0	0.0003761	0.00554
0.0003816	0.03741	0.0003761	0.01385	0.0003761	0	0.0003761	0.00554
0.0003816	0.03741	0.0003761	0.01385	0.0003816	0	0.0003761	0.00554
0.0003816	0.03741	0.0003761	0.01247	0.0003816	0	0.0003761	0.00416
0.0003816	0.03741	0.0003761	0.01385	0.0003816	0	0.0003761	0.00554
0.0003816	0.03602	0.0003816	0.01247	0.0003816	0	0.0003816	0.00554
0.0003816	0.03602	0.0003816	0.01247	0.0003816	0	0.0003816	0.00554
0.0003816	0.03741	0.0003816	0.01247	0.0003816	0	0.0003816	0.00416
0.0003816	0.03602	0.0003816	0.01247	0.0003816	0	0.0003816	0.00554
0.0003816	0.03602	0.0003816	0.01108	0.0003816	0	0.0003816	0.00554
0.0003872	0.03602	0.0003816	0.01247	0.0003872	0	0.0003816	0.00554
0.0003872	0.03741	0.0003816	0.01247	0.0003872	0	0.0003816	0.00416
0.0003872	0.03741	0.0003816	0.01247	0.0003872	0	0.0003816	0.00416
0.0003872	0.03602	0.0003816	0.01385	0.0003872	0	0.0003872	0.00416
0.0003872	0.03741	0.0003872	0.01385	0.0003872	0	0.0003872	0.00554
0.0003872	0.03741	0.0003872	0.01385	0.0003872	0	0.0003872	0.00554
0.0003872	0.03741	0.0003872	0.01385	0.0003872	0	0.0003872	0.00554
0.0003872	0.03741	0.0003872	0.01247	0.0003872	0.00139	0.0003872	0.00554
0.0003927	0.03741	0.0003872	0.01247	0.0003927	0.00139	0.0003872	0.00416
0.0003927	0.03741	0.0003872	0.01247	0.0003927	0	0.0003872	0.00416
0.0003927	0.03741	0.0003872	0.01247	0.0003927	0	0.0003872	0.00416
0.0003927	0.03602	0.0003872	0.01385	0.0003927	0.00139	0.0003927	0.00554
0.0003927	0.03741	0.0003927	0.01385	0.0003927	0.00139	0.0003927	0.00554
0.0003927	0.03741	0.0003927	0.01385	0.0003927	0.00139	0.0003927	0.00416
0.0003927	0.03741	0.0003927	0.01385	0.0003927	0	0.0003927	0.00554
0.0003927	0.03741	0.0003927	0.01385	0.0003927	0	0.0003927	0.00554
0.0003982	0.03741	0.0003927	0.01385	0.0003927	0	0.0003927	0.00554
0.0003982	0.03741	0.0003927	0.01247	0.0003982	0.00139	0.0003927	0.00554
0.0003982	0.03602	0.0003927	0.01247	0.0003982	0	0.0003927	0.00554
0.0003982	0.03602	0.0003927	0.01247	0.0003982	0	0.0003927	0.00554
0.0003982	0.03602	0.0003927	0.01247	0.0003982	0.00139	0.0003982	0.00693
0.0003982	0.03741	0.0003982	0.01247	0.0003982	0.00139	0.0003982	0.00554
0.0003982	0.03741	0.0003982	0.01247	0.0003982	0	0.0003982	0.00554
0.0003982	0.03602	0.0003982	0.01247	0.0003982	0	0.0003982	0.00416
0.0003982	0.03741	0.0003982	0.01247	0.0003982	0.00139	0.0003982	0.00693
0.0004038	0.03602	0.0003982	0.01247	0.0004038	0	0.0003982	0.00693
0.0004038	0.03602	0.0003982	0.01247	0.0004038	0	0.0003982	0.00554
0.0004038	0.03602	0.0003982	0.01247	0.0004038	0.00139	0.0003982	0.00554
0.0004038	0.03602	0.0003982	0.01247	0.0004038	0.00139	0.0004038	0.00554
0.0004038	0.03741	0.0004038	0.01108	0.0004038	0.00277	0.0004038	0.00554
0.0004038	0.03741	0.0004038	0.01247	0.0004038	0.00277	0.0004038	0.00693
0.0004038	0.03741	0.0004038	0.01247	0.0004038	0.00139	0.0004038	0.00554
0.0004038	0.03741	0.0004038	0.01385	0.0004038	0	0.0004038	0.00554
0.0004093	0.03741	0.0004038	0.01385	0.0004038	0	0.0004038	0.00554
0.0004093	0.03741	0.0004038	0.01385	0.0004093	0	0.0004038	0.00554
0.0004093	0.03741	0.0004038	0.01385	0.0004093	0	0.0004038	0.00693
0.0004093	0.03741	0.0004038	0.01247	0.0004093	0	0.0004093	0.00693
0.0004093	0.03879	0.0004093	0.01247	0.0004093	0	0.0004093	0.00693
0.0004093	0.03741	0.0004093	0.01247	0.0004093	0	0.0004093	0.00554
0.0004093	0.03741	0.0004093	0.01385	0.0004093	0	0.0004093	0.00554
0.0004093	0.03741	0.0004093	0.01247	0.0004093	0	0.0004093	0.00554
0.0004148	0.03879	0.0004093	0.01247	0.0004093	0	0.0004093	0.00554
0.0004148	0.03741	0.0004093	0.01385	0.0004148	0	0.0004093	0.00554
0.0004148	0.03879	0.0004093	0.01385	0.0004148	0.00139	0.0004093	0.00693
0.0004148	0.03879	0.0004093	0.01385	0.0004148	0	0.0004093	0.00693
0.0004148	0.03741	0.0004148	0.01385	0.0004148	0.00139	0.0004148	0.00693
0.0004148	0.03741	0.0004148	0.01385	0.0004148	0	0.0004148	0.00693
0.0004148	0.03602	0.0004148	0.01247	0.0004148	0	0.0004148	0.00554
0.0004148	0.03741	0.0004148	0.01247	0.0004148	0.00139	0.0004148	0.00554
0.0004204	0.03879	0.0004148	0.01385	0.0004148	0.00139	0.0004148	0.00693
0.0004204	0.03879	0.0004148	0.01385	0.0004204	0.00277	0.0004148	0.00554
0.0004204	0.03879	0.0004148	0.01385	0.0004204	0.00139	0.0004148	0.00554
0.0004204	0.04018	0.0004148	0.01385	0.0004204	0.00139	0.0004148	0.00693
0.0004204	0.03879	0.0004148	0.01385	0.0004204	0	0.0004204	0.00693
0.0004204	0.03879	0.0004204	0.01385	0.0004204	0	0.0004204	0.00693
0.0004204	0.03879	0.0004204	0.01247	0.0004204	0	0.0004204	0.00693
0.0004204	0.03741	0.0004204	0.01247	0.0004204	0	0.0004204	0.00554
0.0004204	0.03741	0.0004204	0.01247	0.0004204	0	0.0004204	0.00693
0.0004259	0.03879	0.0004204	0.01247	0.0004259	0	0.0004204	0.00554
0.0004259	0.03741	0.0004204	0.01247	0.0004259	0.00139	0.0004204	0.00554
0.0004259	0.03879	0.0004204	0.01247	0.0004259	0.00139	0.0004204	0.00554
0.0004259	0.03879	0.0004204	0.01247	0.0004259	0.00139	0.0004259	0.00554
0.0004259	0.03879	0.0004259	0.01108	0.0004259	0.00139	0.0004259	0.00416
0.0004259	0.03879	0.0004259	0.01247	0.0004259	0.00139	0.0004259	0.00554
0.0004259	0.03741	0.0004259	0.01247	0.0004259	0	0.0004259	0.00693
0.0004259	0.03741	0.0004259	0.01385	0.0004259	0	0.0004259	0.00554
0.0004314	0.03879	0.0004259	0.01385	0.0004259	0	0.0004259	0.00554
0.0004314	0.03879	0.0004259	0.01385	0.0004314	0	0.0004259	0.00554
0.0004314	0.03741	0.0004259	0.01247	0.0004314	0.00139	0.0004259	0.00554
0.0004314	0.03879	0.0004259	0.01247	0.0004314	0.00139	0.0004259	0.00693
0.0004314	0.03879	0.0004314	0.01385	0.0004314	0.00139	0.0004314	0.00554
0.0004314	0.03879	0.0004314	0.01385	0.0004314	0	0.0004314	0.00554
0.0004314	0.03879	0.0004314	0.01385	0.0004314	0	0.0004314	0.00693
0.0004314	0.03879	0.0004314	0.01385	0.0004314	0	0.0004314	0.00693
0.0004314	0.03741	0.0004314	0.01385	0.0004314	0	0.0004314	0.00693
0.0004369	0.03741	0.0004314	0.01385	0.0004369	0	0.0004314	0.00554
0.0004369	0.03741	0.0004314	0.01385	0.0004369	0	0.0004314	0.00554
0.0004369	0.03879	0.0004314	0.01385	0.0004369	0	0.0004314	0.00554
0.0004369	0.03741	0.0004314	0.01385	0.0004369	0	0.0004369	0.00693
0.0004369	0.03879	0.0004369	0.01385	0.0004369	0.00139	0.0004369	0.00554
0.0004369	0.03879	0.0004369	0.01385	0.0004369	0	0.0004369	0.00554
0.0004369	0.03741	0.0004369	0.01385	0.0004369	0	0.0004369	0.00554
0.0004369	0.03741	0.0004369	0.01247	0.0004369	0	0.0004369	0.00554
0.0004425	0.03879	0.0004369	0.01385	0.0004425	0	0.0004369	0.00554
0.0004425	0.03879	0.0004369	0.01385	0.0004425	0	0.0004369	0.00554
0.0004425	0.03879	0.0004369	0.01247	0.0004425	0	0.0004369	0.00554
0.0004425	0.03879	0.0004369	0.01385	0.0004425	0	0.0004425	0.00554
0.0004425	0.03879	0.0004425	0.01247	0.0004425	0.00139	0.0004425	0.00554
0.0004425	0.03741	0.0004425	0.01247	0.0004425	0.00139	0.0004425	0.00554
0.0004425	0.03879	0.0004425	0.01385	0.0004425	0	0.0004425	0.00554
0.0004425	0.03741	0.0004425	0.01385	0.0004425	0	0.0004425	0.00554
0.000448	0.03879	0.0004425	0.01247	0.0004425	0	0.0004425	0.00554
0.000448	0.03741	0.0004425	0.01247	0.000448	0	0.0004425	0.00693
0.000448	0.03741	0.0004425	0.01108	0.000448	0	0.0004425	0.00693
0.000448	0.03741	0.0004425	0.01247	0.000448	0	0.0004425	0.00693
0.000448	0.03879	0.000448	0.01247	0.000448	0	0.000448	0.00693
0.000448	0.03879	0.000448	0.01247	0.000448	0.00139	0.000448	0.00693
0.000448	0.03879	0.000448	0.01385	0.000448	0.00139	0.000448	0.00554
0.000448	0.03879	0.000448	0.01247	0.000448	0	0.000448	0.00554
0.0004535	0.03741	0.000448	0.01247	0.000448	0	0.000448	0.00554
0.0004535	0.03741	0.000448	0.01247	0.0004535	0	0.000448	0.00693
0.0004535	0.03879	0.000448	0.01108	0.0004535	0	0.000448	0.00554
0.0004535	0.03879	0.000448	0.01247	0.0004535	0	0.000448	0.00693
0.0004535	0.03879	0.000448	0.01247	0.0004535	0	0.0004535	0.00554
0.0004535	0.03879	0.0004535	0.01247	0.0004535	0	0.0004535	0.00554
0.0004535	0.03879	0.0004535	0.01247	0.0004535	0	0.0004535	0.00554
0.0004535	0.03879	0.0004535	0.01385	0.0004535	0.00139	0.0004535	0.00554
0.0004535	0.03879	0.0004535	0.01385	0.0004535	0	0.0004535	0.00693
0.0004591	0.03879	0.0004535	0.01385	0.0004591	0	0.0004535	0.00554
0.0004591	0.03879	0.0004535	0.01247	0.0004591	0.00139	0.0004535	0.00693
0.0004591	0.03879	0.0004535	0.01247	0.0004591	0	0.0004535	0.00554
0.0004591	0.03879	0.0004535	0.01247	0.0004591	0	0.0004591	0.00693
0.0004591	0.03879	0.0004591	0.01247	0.0004591	0	0.0004591	0.00693
0.0004591	0.03879	0.0004591	0.01247	0.0004591	0	0.0004591	0.00554
0.0004591	0.03879	0.0004591	0.01385	0.0004591	0	0.0004591	0.00554
0.0004591	0.03879	0.0004591	0.01385	0.0004591	0	0.0004591	0.00554
0.0004646	0.03879	0.0004591	0.01385	0.0004591	0.00139	0.0004591	0.00693
0.0004646	0.03879	0.0004591	0.01385	0.0004646	0	0.0004591	0.00693
0.0004646	0.03879	0.0004591	0.01385	0.0004646	0	0.0004591	0.00831
0.0004646	0.03879	0.0004591	0.01247	0.0004646	0	0.0004591	0.00693
0.0004646	0.03879	0.0004646	0.01247	0.0004646	0	0.0004646	0.00693
0.0004646	0.03879	0.0004646	0.01385	0.0004646	0	0.0004646	0.00693
0.0004646	0.03879	0.0004646	0.01385	0.0004646	0	0.0004646	0.00693
0.0004646	0.04018	0.0004646	0.01385	0.0004646	0.00139	0.0004646	0.00693
0.0004646	0.04018	0.0004646	0.01385	0.0004646	0	0.0004646	0.00693
0.0004701	0.03879	0.0004646	0.01247	0.0004701	0.00139	0.0004646	0.00693
0.0004701	0.03879	0.0004646	0.01385	0.0004701	0	0.0004646	0.00693
0.0004701	0.04018	0.0004646	0.01385	0.0004701	0	0.0004646	0.00554
0.0004701	0.03879	0.0004646	0.01385	0.0004701	0	0.0004701	0.00693
0.0004701	0.03741	0.0004701	0.01385	0.0004701	0	0.0004701	0.00693
0.0004701	0.03741	0.0004701	0.01385	0.0004701	0	0.0004701	0.00693
0.0004701	0.03741	0.0004701	0.01247	0.0004701	0	0.0004701	0.00693
0.0004701	0.03741	0.0004701	0.01247	0.0004701	0	0.0004701	0.00693
0.0004757	0.03741	0.0004701	0.01385	0.0004757	0	0.0004701	0.00693
0.0004757	0.03879	0.0004701	0.01385	0.0004757	0	0.0004701	0.00693
0.0004757	0.03879	0.0004701	0.01385	0.0004757	0.00139	0.0004701	0.00831
0.0004757	0.03879	0.0004701	0.01385	0.0004757	0	0.0004757	0.00693
0.0004757	0.03879	0.0004757	0.01247	0.0004757	0.00139	0.0004757	0.00693
0.0004757	0.03741	0.0004757	0.01247	0.0004757	0	0.0004757	0.00693
0.0004757	0.03741	0.0004757	0.01247	0.0004757	0	0.0004757	0.00693
0.0004757	0.03879	0.0004757	0.01247	0.0004757	0	0.0004757	0.00693
0.0004812	0.03879	0.0004757	0.01108	0.0004757	0.00139	0.0004757	0.00693
0.0004812	0.03741	0.0004757	0.01247	0.0004812	0	0.0004757	0.00831
0.0004812	0.03741	0.0004757	0.01385	0.0004812	0	0.0004757	0.00693
0.0004812	0.03879	0.0004757	0.01524	0.0004812	0	0.0004757	0.00693
0.0004812	0.03879	0.0004812	0.01247	0.0004812	0.00139	0.0004812	0.00693
0.0004812	0.03879	0.0004812	0.01247	0.0004812	0	0.0004812	0.00693
0.0004812	0.03879	0.0004812	0.01247	0.0004812	0	0.0004812	0.00554
0.0004812	0.03879	0.0004812	0.01247	0.0004812	0	0.0004812	0.00693
0.0004867	0.03879	0.0004812	0.01247	0.0004812	0	0.0004812	0.00693
0.0004867	0.03879	0.0004812	0.01247	0.0004867	0.00139	0.0004812	0.00693
0.0004867	0.03879	0.0004812	0.01247	0.0004867	0	0.0004812	0.00693
0.0004867	0.04018	0.0004812	0.01247	0.0004867	0.00139	0.0004812	0.00693
0.0004867	0.03879	0.0004812	0.01247	0.0004867	0	0.0004867	0.00554
0.0004867	0.03879	0.0004867	0.01385	0.0004867	0	0.0004867	0.00554
0.0004867	0.03879	0.0004867	0.01247	0.0004867	0	0.0004867	0.00554
0.0004867	0.03879	0.0004867	0.01247	0.0004867	0	0.0004867	0.00554
0.0004867	0.03879	0.0004867	0.01247	0.0004867	0	0.0004867	0.00693
0.0004923	0.03879	0.0004867	0.01247	0.0004923	0	0.0004867	0.00693
0.0004923	0.03741	0.0004867	0.01247	0.0004923	0	0.0004867	0.00693
0.0004923	0.03879	0.0004867	0.01247	0.0004923	0.00139	0.0004867	0.00693
0.0004923	0.03879	0.0004867	0.01385	0.0004923	0.00139	0.0004923	0.00831
0.0004923	0.04018	0.0004923	0.01247	0.0004923	0.00139	0.0004923	0.00693
0.0004923	0.04018	0.0004923	0.01385	0.0004923	0.00139	0.0004923	0.00693
0.0004923	0.03879	0.0004923	0.01247	0.0004923	0	0.0004923	0.00693
0.0004923	0.03879	0.0004923	0.01385	0.0004923	0	0.0004923	0.00554
0.0004978	0.03879	0.0004923	0.01385	0.0004923	0.00139	0.0004923	0.00554
0.0004978	0.04018	0.0004923	0.01385	0.0004978	0.00139	0.0004923	0.00693
0.0004978	0.04018	0.0004923	0.01247	0.0004978	0.00139	0.0004923	0.00693
0.0004978	0.04018	0.0004923	0.01108	0.0004978	0.00139	0.0004923	0.00693
0.0004978	0.03879	0.0004978	0.01108	0.0004978	0.00139	0.0004978	0.00831
0.0004978	0.03879	0.0004978	0.01247	0.0004978	0	0.0004978	0.00693
0.0004978	0.03879	0.0004978	0.01247	0.0004978	0	0.0004978	0.00693
0.0004978	0.03879	0.0004978	0.01247	0.0004978	0.00139	0.0004978	0.00693
0.0005033	0.03879	0.0004978	0.01247	0.0004978	0.00139	0.0004978	0.00693
0.0005033	0.04018	0.0004978	0.01247	0.0005033	0.00139	0.0004978	0.00554
0.0005033	0.03879	0.0004978	0.01247	0.0005033	0.00139	0.0004978	0.00693
0.0005033	0.03879	0.0004978	0.01247	0.0005033	0.00139	0.0004978	0.00831
0.0005033	0.03879	0.0004978	0.01247	0.0005033	0.00139	0.0005033	0.00831
0.0005033	0.04018	0.0005033	0.01108	0.0005033	0.00139	0.0005033	0.00693
0.0005033	0.03879	0.0005033	0.01108	0.0005033	0	0.0005033	0.00831
0.0005033	0.03879	0.0005033	0.01247	0.0005033	0	0.0005033	0.00831
0.0005033	0.03879	0.0005033	0.01108	0.0005033	0	0.0005033	0.00831
0.0005088	0.03879	0.0005033	0.01247	0.0005088	0.00139	0.0005033	0.00693
0.0005088	0.03879	0.0005033	0.01247	0.0005088	0	0.0005033	0.00554
0.0005088	0.03879	0.0005033	0.01385	0.0005088	0	0.0005033	0.00693
0.0005088	0.04018	0.0005033	0.01247	0.0005088	0.00139	0.0005088	0.00693
0.0005088	0.03879	0.0005088	0.01247	0.0005088	0	0.0005088	0.00693
0.0005088	0.03741	0.0005088	0.01247	0.0005088	0	0.0005088	0.00693
0.0005088	0.03879	0.0005088	0.01247	0.0005088	0	0.0005088	0.00693
0.0005088	0.04018	0.0005088	0.01247	0.0005088	0	0.0005088	0.00693
0.0005144	0.03879	0.0005088	0.01247	0.0005088	0	0.0005088	0.00693
0.0005144	0.03879	0.0005088	0.01247	0.0005144	0	0.0005088	0.00693
0.0005144	0.03879	0.0005088	0.01247	0.0005144	0	0.0005088	0.00693
0.0005144	0.04018	0.0005088	0.01385	0.0005144	0	0.0005088	0.00693
0.0005144	0.04018	0.0005144	0.01385	0.0005144	0.00139	0.0005144	0.00831
0.0005144	0.04018	0.0005144	0.01385	0.0005144	0.00139	0.0005144	0.00831
0.0005144	0.03879	0.0005144	0.01385	0.0005144	0.00139	0.0005144	0.00693
0.0005144	0.03879	0.0005144	0.01247	0.0005144	0	0.0005144	0.00693
0.0005199	0.03741	0.0005144	0.01385	0.0005144	0	0.0005144	0.00693
0.0005199	0.03879	0.0005144	0.01385	0.0005199	0	0.0005144	0.00831
0.0005199	0.03879	0.0005144	0.01247	0.0005199	0	0.0005144	0.00831
0.0005199	0.04018	0.0005144	0.01385	0.0005199	0.00139	0.0005144	0.00831
0.0005199	0.04018	0.0005144	0.01247	0.0005199	0	0.0005199	0.00831
0.0005199	0.03879	0.0005199	0.01385	0.0005199	0	0.0005199	0.00693
0.0005199	0.03879	0.0005199	0.01247	0.0005199	0	0.0005199	0.00693
0.0005199	0.04018	0.0005199	0.01247	0.0005199	0	0.0005199	0.00693
0.0005199	0.04018	0.0005199	0.01247	0.0005199	0	0.0005199	0.00693
0.0005254	0.04018	0.0005199	0.01385	0.0005254	0	0.0005199	0.00831
0.0005254	0.04018	0.0005199	0.01247	0.0005254	0	0.0005199	0.00831
0.0005254	0.03879	0.0005199	0.01247	0.0005254	0.00139	0.0005199	0.00693
0.0005254	0.04018	0.0005199	0.01247	0.0005254	0	0.0005254	0.00554
0.0005254	0.04018	0.0005254	0.01247	0.0005254	0	0.0005254	0.00693
0.0005254	0.04018	0.0005254	0.01385	0.0005254	0	0.0005254	0.00693
0.0005254	0.04018	0.0005254	0.01385	0.0005254	0	0.0005254	0.00693
0.0005254	0.03879	0.0005254	0.01385	0.0005254	0	0.0005254	0.00831
0.000531	0.04018	0.0005254	0.01247	0.0005254	0	0.0005254	0.00831
0.000531	0.04018	0.0005254	0.01247	0.000531	0	0.0005254	0.00693
0.000531	0.04018	0.0005254	0.01247	0.000531	0	0.0005254	0.00693
0.000531	0.04018	0.0005254	0.01247	0.000531	0	0.0005254	0.00693
0.000531	0.03879	0.000531	0.01247	0.000531	0	0.000531	0.00554
0.000531	0.03879	0.000531	0.01247	0.000531	0.00139	0.000531	0.00554
0.000531	0.03879	0.000531	0.01247	0.000531	0.00139	0.000531	0.00831
0.000531	0.03879	0.000531	0.01247	0.000531	0.00139	0.000531	0.00831
0.0005365	0.03879	0.000531	0.01247	0.000531	0	0.000531	0.00693
0.0005365	0.03879	0.000531	0.01247	0.0005365	0.00139	0.000531	0.00554
0.0005365	0.03879	0.000531	0.01247	0.0005365	0	0.000531	0.00693
0.0005365	0.03879	0.000531	0.01247	0.0005365	0.00139	0.000531	0.00693
0.0005365	0.03879	0.000531	0.01247	0.0005365	0.00139	0.0005365	0.00693
0.0005365	0.03741	0.0005365	0.01247	0.0005365	0	0.0005365	0.00831
0.0005365	0.03879	0.0005365	0.01247	0.0005365	0	0.0005365	0.00831
0.0005365	0.03879	0.0005365	0.01385	0.0005365	0	0.0005365	0.00831
0.0005365	0.03879	0.0005365	0.01524	0.0005365	0	0.0005365	0.00831
0.000542	0.03879	0.0005365	0.01385	0.000542	0	0.0005365	0.00831
0.000542	0.03879	0.0005365	0.01385	0.000542	0	0.0005365	0.00693
0.000542	0.03879	0.0005365	0.01247	0.000542	0	0.0005365	0.00831
0.000542	0.04018	0.0005365	0.01247	0.000542	0.00139	0.000542	0.00831
0.000542	0.04018	0.000542	0.01247	0.000542	0.00139	0.000542	0.00831
0.000542	0.03879	0.000542	0.01247	0.000542	0	0.000542	0.00831
0.000542	0.03879	0.000542	0.01247	0.000542	0	0.000542	0.00831
0.000542	0.03879	0.000542	0.01247	0.000542	0.00139	0.000542	0.0097
0.0005476	0.03879	0.000542	0.01385	0.000542	0.00139	0.000542	0.00831
0.0005476	0.03879	0.000542	0.01524	0.0005476	0	0.000542	0.00831
0.0005476	0.03879	0.000542	0.01385	0.0005476	0	0.000542	0.00831
0.0005476	0.04018	0.000542	0.01385	0.0005476	0.00139	0.0005476	0.00831
0.0005476	0.04018	0.0005476	0.01247	0.0005476	0	0.0005476	0.00831
0.0005476	0.03879	0.0005476	0.01247	0.0005476	0.00139	0.0005476	0.00831
0.0005476	0.03879	0.0005476	0.01247	0.0005476	0	0.0005476	0.00831
0.0005476	0.03879	0.0005476	0.01247	0.0005476	0	0.0005476	0.00831
0.0005531	0.04018	0.0005476	0.01247	0.0005476	0	0.0005476	0.00831
0.0005531	0.04156	0.0005476	0.01247	0.0005531	0	0.0005476	0.00831
0.0005531	0.04018	0.0005476	0.01385	0.0005531	0	0.0005476	0.00831
0.0005531	0.04018	0.0005476	0.01385	0.0005531	0.00139	0.0005476	0.00831
0.0005531	0.04156	0.0005531	0.01247	0.0005531	0	0.0005531	0.00831
0.0005531	0.04156	0.0005531	0.01247	0.0005531	0	0.0005531	0.00831
0.0005531	0.04018	0.0005531	0.01247	0.0005531	0	0.0005531	0.00831
0.0005531	0.04018	0.0005531	0.01247	0.0005531	0	0.0005531	0.0097
0.0005531	0.03879	0.0005531	0.01247	0.0005531	0.00139	0.0005531	0.00831
0.0005586	0.03879	0.0005531	0.01108	0.0005586	0	0.0005531	0.00831
0.0005586	0.04018	0.0005531	0.01108	0.0005586	0	0.0005531	0.00831
0.0005586	0.04018	0.0005531	0.01247	0.0005586	0	0.0005531	0.00831
0.0005586	0.03879	0.0005531	0.01385	0.0005586	0	0.0005586	0.00831
0.0005586	0.03879	0.0005586	0.01385	0.0005586	0	0.0005586	0.00831
0.0005586	0.03879	0.0005586	0.01385	0.0005586	0	0.0005586	0.0097
0.0005586	0.04018	0.0005586	0.01385	0.0005586	0	0.0005586	0.00831
0.0005586	0.04018	0.0005586	0.01385	0.0005586	0	0.0005586	0.00831
0.0005642	0.03879	0.0005586	0.01247	0.0005586	0	0.0005586	0.00831
0.0005642	0.03879	0.0005586	0.01247	0.0005642	0	0.0005586	0.00831
0.0005642	0.03879	0.0005586	0.01385	0.0005642	0	0.0005586	0.00831
0.0005642	0.04018	0.0005586	0.01385	0.0005642	0.00139	0.0005586	0.0097
0.0005642	0.04018	0.0005642	0.01385	0.0005642	0.00139	0.0005642	0.00831
0.0005642	0.04018	0.0005642	0.01385	0.0005642	0	0.0005642	0.0097
0.0005642	0.04018	0.0005642	0.01385	0.0005642	0	0.0005642	0.01108
0.0005642	0.04018	0.0005642	0.01524	0.0005642	0	0.0005642	0.0097
0.0005697	0.04018	0.0005642	0.01385	0.0005642	0	0.0005642	0.0097
0.0005697	0.04018	0.0005642	0.01385	0.0005697	0.00139	0.0005642	0.0097
0.0005697	0.04018	0.0005642	0.01385	0.0005697	0.00139	0.0005642	0.0097
0.0005697	0.04018	0.0005642	0.01247	0.0005697	0	0.0005642	0.0097
0.0005697	0.04156	0.0005642	0.01247	0.0005697	0	0.0005697	0.0097
0.0005697	0.04156	0.0005697	0.01247	0.0005697	0.00139	0.0005697	0.00831
0.0005697	0.04156	0.0005697	0.01385	0.0005697	0	0.0005697	0.00831
0.0005697	0.04018	0.0005697	0.01385	0.0005697	0	0.0005697	0.00831
0.0005697	0.04018	0.0005697	0.01247	0.0005697	0.00139	0.0005697	0.0097
0.0005752	0.04156	0.0005697	0.01247	0.0005752	0	0.0005697	0.0097
0.0005752	0.04018	0.0005697	0.01247	0.0005752	0	0.0005697	0.00831
0.0005752	0.04018	0.0005697	0.01247	0.0005752	0.00139	0.0005697	0.00831
0.0005752	0.03879	0.0005697	0.01247	0.0005752	0	0.0005752	0.00831
0.0005752	0.03879	0.0005752	0.01247	0.0005752	0	0.0005752	0.0097
0.0005752	0.04018	0.0005752	0.01385	0.0005752	0.00139	0.0005752	0.0097
0.0005752	0.04018	0.0005752	0.01385	0.0005752	0	0.0005752	0.0097
0.0005752	0.04018	0.0005752	0.01385	0.0005752	0	0.0005752	0.0097
0.0005808	0.04018	0.0005752	0.01385	0.0005752	0	0.0005752	0.0097
0.0005808	0.03879	0.0005752	0.01385	0.0005808	0	0.0005752	0.0097
0.0005808	0.04018	0.0005752	0.01385	0.0005808	0	0.0005752	0.0097
0.0005808	0.04018	0.0005752	0.01247	0.0005808	0.00139	0.0005808	0.0097
0.0005808	0.03879	0.0005808	0.01247	0.0005808	0.00139	0.0005808	0.0097
0.0005808	0.04018	0.0005808	0.01108	0.0005808	0.00139	0.0005808	0.00831
0.0005808	0.04018	0.0005808	0.01247	0.0005808	0.00139	0.0005808	0.0097
0.0005808	0.03879	0.0005808	0.01385	0.0005808	0	0.0005808	0.0097
0.0005863	0.03879	0.0005808	0.01247	0.0005808	0	0.0005808	0.00831
0.0005863	0.03879	0.0005808	0.01385	0.0005863	0	0.0005808	0.00831
0.0005863	0.03879	0.0005808	0.01247	0.0005863	0	0.0005808	0.0097
0.0005863	0.04018	0.0005808	0.01247	0.0005863	0	0.0005808	0.00831
0.0005863	0.04018	0.0005863	0.01385	0.0005863	0	0.0005863	0.0097
0.0005863	0.04018	0.0005863	0.01385	0.0005863	0.00139	0.0005863	0.00831
0.0005863	0.03879	0.0005863	0.01385	0.0005863	0	0.0005863	0.0097
0.0005863	0.04018	0.0005863	0.01247	0.0005863	0.00139	0.0005863	0.0097
0.0005863	0.03879	0.0005863	0.01247	0.0005863	0	0.0005863	0.0097
0.0005918	0.03879	0.0005863	0.01385	0.0005918	0.00139	0.0005863	0.0097
0.0005918	0.04018	0.0005863	0.01247	0.0005918	0.00139	0.0005863	0.00831
0.0005918	0.04018	0.0005863	0.01247	0.0005918	0	0.0005863	0.0097
0.0005918	0.04018	0.0005863	0.01385	0.0005918	0	0.0005918	0.0097
0.0005918	0.04018	0.0005918	0.01385	0.0005918	0	0.0005918	0.00831
0.0005918	0.04018	0.0005918	0.01385	0.0005918	0	0.0005918	0.0097
0.0005918	0.04156	0.0005918	0.01385	0.0005918	0	0.0005918	0.0097
0.0005918	0.03879	0.0005918	0.01385	0.0005918	0	0.0005918	0.0097
0.0005973	0.03879	0.0005918	0.01385	0.0005918	0.00139	0.0005918	0.0097
0.0005973	0.03879	0.0005918	0.01385	0.0005973	0	0.0005918	0.0097
0.0005973	0.04018	0.0005918	0.01385	0.0005973	0	0.0005918	0.0097
0.0005973	0.03879	0.0005918	0.01385	0.0005973	0	0.0005973	0.0097
0.0005973	0.04018	0.0005973	0.01385	0.0005973	0	0.0005973	0.00831
0.0005973	0.04018	0.0005973	0.01247	0.0005973	0	0.0005973	0.00831
0.0005973	0.03879	0.0005973	0.01385	0.0005973	0	0.0005973	0.00831
0.0005973	0.03879	0.0005973	0.01385	0.0005973	0	0.0005973	0.00831
0.0006029	0.03879	0.0005973	0.01385	0.0005973	0	0.0005973	0.0097
0.0006029	0.03879	0.0005973	0.01247	0.0006029	0	0.0005973	0.00831
0.0006029	0.03879	0.0005973	0.01108	0.0006029	0.00139	0.0005973	0.0097
0.0006029	0.03879	0.0005973	0.01247	0.0006029	0	0.0005973	0.0097
0.0006029	0.03879	0.0005973	0.01247	0.0006029	0.00139	0.0006029	0.00831
0.0006029	0.03879	0.0006029	0.01247	0.0006029	0.00139	0.0006029	0.00831
0.0006029	0.04018	0.0006029	0.01247	0.0006029	0	0.0006029	0.00831
0.0006029	0.04018	0.0006029	0.01385	0.0006029	0	0.0006029	0.00831
0.0006029	0.04018	0.0006029	0.01247	0.0006029	0	0.0006029	0.00831
0.0006084	0.04156	0.0006029	0.01247	0.0006084	0	0.0006029	0.00831
0.0006084	0.04018	0.0006029	0.01247	0.0006084	0	0.0006029	0.00831
0.0006084	0.04018	0.0006029	0.01385	0.0006084	0.00139	0.0006029	0.0097
0.0006084	0.04018	0.0006029	0.01385	0.0006084	0.00139	0.0006084	0.0097
0.0006084	0.03879	0.0006084	0.01385	0.0006084	0	0.0006084	0.0097
0.0006084	0.03879	0.0006084	0.01247	0.0006084	0	0.0006084	0.0097
0.0006084	0.04018	0.0006084	0.01247	0.0006084	0	0.0006084	0.0097
0.0006084	0.04018	0.0006084	0.01385	0.0006084	0	0.0006084	0.0097
0.0006139	0.04156	0.0006084	0.01247	0.0006084	0	0.0006084	0.0097
0.0006139	0.04156	0.0006084	0.01247	0.0006139	0.00139	0.0006084	0.00831
0.0006139	0.04156	0.0006084	0.01247	0.0006139	0	0.0006084	0.0097
0.0006139	0.04156	0.0006084	0.01108	0.0006139	0	0.0006139	0.0097
0.0006139	0.04018	0.0006139	0.01247	0.0006139	0	0.0006139	0.0097
0.0006139	0.04018	0.0006139	0.01385	0.0006139	0	0.0006139	0.0097
0.0006139	0.04156	0.0006139	0.01385	0.0006139	0	0.0006139	0.00831
0.0006139	0.04018	0.0006139	0.01247	0.0006139	0	0.0006139	0.00831
0.0006195	0.04156	0.0006139	0.01247	0.0006139	0	0.0006139	0.0097
0.0006195	0.04156	0.0006139	0.01247	0.0006195	0	0.0006139	0.0097
0.0006195	0.04018	0.0006139	0.01247	0.0006195	0	0.0006139	0.01108
0.0006195	0.04018	0.0006139	0.01385	0.0006195	0	0.0006139	0.0097
0.0006195	0.04018	0.0006195	0.01247	0.0006195	0	0.0006195	0.01108
0.0006195	0.04156	0.0006195	0.01247	0.0006195	0.00139	0.0006195	0.01247
0.0006195	0.04018	0.0006195	0.01247	0.0006195	0.00139	0.0006195	0.0097
0.0006195	0.03879	0.0006195	0.01247	0.0006195	0	0.0006195	0.00831
0.0006195	0.04018	0.0006195	0.01385	0.0006195	0	0.0006195	0.00831
0.000625	0.04018	0.0006195	0.01385	0.000625	0.00139	0.0006195	0.0097
0.000625	0.04156	0.0006195	0.01385	0.000625	0	0.0006195	0.0097
0.000625	0.04295	0.0006195	0.01385	0.000625	0	0.0006195	0.00831
0.000625	0.04295	0.0006195	0.01247	0.000625	0.00139	0.000625	0.0097
0.000625	0.04156	0.000625	0.01385	0.000625	0.00139	0.000625	0.0097
0.000625	0.04156	0.000625	0.01247	0.000625	0	0.000625	0.00831
0.000625	0.04018	0.000625	0.01247	0.000625	0	0.000625	0.00831
0.000625	0.04018	0.000625	0.01247	0.000625	0	0.000625	0.00831
0.0006305	0.04156	0.000625	0.01385	0.0006305	0	0.000625	0.0097
0.0006305	0.04156	0.000625	0.01247	0.0006305	0	0.000625	0.0097
0.0006305	0.04018	0.000625	0.01247	0.0006305	0	0.000625	0.0097
0.0006305	0.04156	0.000625	0.01247	0.0006305	0	0.0006305	0.0097
0.0006305	0.04156	0.0006305	0.01247	0.0006305	0	0.0006305	0.0097
0.0006305	0.04156	0.0006305	0.01247	0.0006305	0	0.0006305	0.0097
0.0006305	0.04295	0.0006305	0.01247	0.0006305	0	0.0006305	0.0097
0.0006305	0.04156	0.0006305	0.01247	0.0006305	0	0.0006305	0.01108
0.0006361	0.04156	0.0006305	0.01385	0.0006305	0	0.0006305	0.01108
0.0006361	0.04156	0.0006305	0.01247	0.0006361	0	0.0006305	0.01108
0.0006361	0.04156	0.0006305	0.01385	0.0006361	0	0.0006305	0.01108
0.0006361	0.04018	0.0006305	0.01385	0.0006361	0.00139	0.0006305	0.01108
0.0006361	0.04018	0.0006361	0.01247	0.0006361	0.00277	0.0006361	0.0097
0.0006361	0.04018	0.0006361	0.01108	0.0006361	0	0.0006361	0.0097
0.0006361	0.04156	0.0006361	0.01247	0.0006361	0	0.0006361	0.0097
0.0006361	0.04018	0.0006361	0.01108	0.0006361	0	0.0006361	0.0097
0.0006361	0.04018	0.0006361	0.01247	0.0006361	0	0.0006361	0.0097
0.0006416	0.04156	0.0006361	0.01247	0.0006416	0	0.0006361	0.0097
0.0006416	0.04156	0.0006361	0.01247	0.0006416	0.00139	0.0006361	0.0097
0.0006416	0.04156	0.0006361	0.01385	0.0006416	0	0.0006361	0.0097
0.0006416	0.04156	0.0006361	0.01385	0.0006416	0	0.0006416	0.01108
0.0006416	0.04156	0.0006416	0.01385	0.0006416	0.00139	0.0006416	0.0097
0.0006416	0.04156	0.0006416	0.01247	0.0006416	0	0.0006416	0.0097
0.0006416	0.04156	0.0006416	0.01247	0.0006416	0	0.0006416	0.0097
0.0006416	0.04156	0.0006416	0.01108	0.0006416	0	0.0006416	0.01108
0.0006471	0.04156	0.0006416	0.01247	0.0006416	0.00139	0.0006416	0.0097
0.0006471	0.04156	0.0006416	0.01247	0.0006471	0.00139	0.0006416	0.0097
0.0006471	0.04018	0.0006416	0.01247	0.0006471	0	0.0006416	0.0097
0.0006471	0.04018	0.0006416	0.01247	0.0006471	0	0.0006471	0.0097
0.0006471	0.04156	0.0006471	0.01108	0.0006471	0	0.0006471	0.0097
0.0006471	0.04156	0.0006471	0.01108	0.0006471	0	0.0006471	0.00831
0.0006471	0.04156	0.0006471	0.01247	0.0006471	0.00139	0.0006471	0.00831
0.0006471	0.04156	0.0006471	0.01247	0.0006471	0.00139	0.0006471	0.0097
0.0006527	0.04018	0.0006471	0.01385	0.0006471	0	0.0006471	0.0097
0.0006527	0.04156	0.0006471	0.01385	0.0006527	0	0.0006471	0.0097
0.0006527	0.04156	0.0006471	0.01247	0.0006527	0	0.0006471	0.01108
0.0006527	0.04156	0.0006471	0.01247	0.0006527	0	0.0006471	0.0097
0.0006527	0.04156	0.0006527	0.01385	0.0006527	0.00139	0.0006527	0.0097
0.0006527	0.04018	0.0006527	0.01247	0.0006527	0	0.0006527	0.0097
0.0006527	0.04156	0.0006527	0.01385	0.0006527	0	0.0006527	0.0097
0.0006527	0.04156	0.0006527	0.01247	0.0006527	0	0.0006527	0.0097
0.0006527	0.04295	0.0006527	0.01247	0.0006527	0	0.0006527	0.0097
0.0006582	0.04156	0.0006527	0.01247	0.0006582	0	0.0006527	0.00831
0.0006582	0.04156	0.0006527	0.01247	0.0006582	0	0.0006527	0.00831
0.0006582	0.04156	0.0006527	0.01247	0.0006582	0	0.0006527	0.0097
0.0006582	0.04156	0.0006527	0.01385	0.0006582	0.00139	0.0006582	0.0097
0.0006582	0.04156	0.0006582	0.01247	0.0006582	0.00139	0.0006582	0.0097
0.0006582	0.04156	0.0006582	0.01385	0.0006582	0	0.0006582	0.0097
0.0006582	0.04018	0.0006582	0.01385	0.0006582	0	0.0006582	0.0097
0.0006582	0.04156	0.0006582	0.01247	0.0006582	0	0.0006582	0.01108
0.0006637	0.04295	0.0006582	0.01247	0.0006637	0	0.0006582	0.0097
0.0006637	0.04295	0.0006582	0.01247	0.0006637	0	0.0006582	0.0097
0.0006637	0.04295	0.0006582	0.01247	0.0006637	0	0.0006582	0.0097
0.0006637	0.04156	0.0006582	0.01247	0.0006637	0	0.0006637	0.01108
0.0006637	0.04018	0.0006637	0.01247	0.0006637	0	0.0006637	0.01108
0.0006637	0.04156	0.0006637	0.01247	0.0006637	0	0.0006637	0.01108
0.0006637	0.04018	0.0006637	0.01247	0.0006637	0.00139	0.0006637	0.01108
0.0006637	0.04018	0.0006637	0.01247	0.0006637	0.00139	0.0006637	0.0097
0.0006692	0.04018	0.0006637	0.01247	0.0006637	0	0.0006637	0.0097
0.0006692	0.04018	0.0006637	0.01247	0.0006692	0	0.0006637	0.0097
0.0006692	0.04018	0.0006637	0.01247	0.0006692	0	0.0006637	0.0097
0.0006692	0.04156	0.0006637	0.01247	0.0006692	0	0.0006637	0.0097
0.0006692	0.04156	0.0006692	0.01108	0.0006692	0	0.0006692	0.01108
0.0006692	0.04156	0.0006692	0.01247	0.0006692	0	0.0006692	0.01108
0.0006692	0.04156	0.0006692	0.01247	0.0006692	0	0.0006692	0.0097
0.0006692	0.04018	0.0006692	0.01247	0.0006692	0	0.0006692	0.0097
0.0006692	0.04018	0.0006692	0.01247	0.0006692	0	0.0006692	0.01108
0.0006748	0.04156	0.0006692	0.01385	0.0006748	0	0.0006692	0.0097
0.0006748	0.04156	0.0006692	0.01247	0.0006748	0	0.0006692	0.01108
0.0006748	0.04156	0.0006692	0.01247	0.0006748	0.00139	0.0006692	0.01108
0.0006748	0.04156	0.0006692	0.01247	0.0006748	0.00139	0.0006748	0.0097
0.0006748	0.04156	0.0006748	0.01385	0.0006748	0	0.0006748	0.0097
0.0006748	0.04156	0.0006748	0.01385	0.0006748	0	0.0006748	0.0097
0.0006748	0.04018	0.0006748	0.01247	0.0006748	0	0.0006748	0.0097
0.0006748	0.04018	0.0006748	0.01108	0.0006748	0	0.0006748	0.01108
0.0006803	0.04018	0.0006748	0.01247	0.0006748	0	0.0006748	0.0097
0.0006803	0.04156	0.0006748	0.01247	0.0006803	0	0.0006748	0.0097
0.0006803	0.04156	0.0006748	0.01247	0.0006803	0	0.0006748	0.0097
0.0006803	0.04156	0.0006748	0.01247	0.0006803	0	0.0006803	0.01108
0.0006803	0.04156	0.0006803	0.01385	0.0006803	0.00139	0.0006803	0.01108
0.0006803	0.04156	0.0006803	0.01385	0.0006803	0	0.0006803	0.01108
0.0006803	0.04018	0.0006803	0.01385	0.0006803	0.00139	0.0006803	0.01108
0.0006803	0.04018	0.0006803	0.01247	0.0006803	0.00139	0.0006803	0.01108
0.0006858	0.04018	0.0006803	0.01247	0.0006803	0	0.0006803	0.01247
0.0006858	0.04156	0.0006803	0.01247	0.0006858	0	0.0006803	0.01108
0.0006858	0.04156	0.0006803	0.01247	0.0006858	0.00139	0.0006803	0.01247
0.0006858	0.04156	0.0006803	0.01385	0.0006858	0	0.0006803	0.01108
0.0006858	0.04156	0.0006803	0.01385	0.0006858	0	0.0006858	0.01108
0.0006858	0.04018	0.0006858	0.01247	0.0006858	0.00139	0.0006858	0.0097
0.0006858	0.04018	0.0006858	0.01385	0.0006858	0.00139	0.0006858	0.0097
0.0006858	0.04156	0.0006858	0.01247	0.0006858	0.00139	0.0006858	0.0097
0.0006858	0.04018	0.0006858	0.01247	0.0006858	0	0.0006858	0.01108
0.0006914	0.04018	0.0006858	0.01247	0.0006914	0.00139	0.0006858	0.01108
0.0006914	0.04018	0.0006858	0.01385	0.0006914	0	0.0006858	0.01108
0.0006914	0.04156	0.0006858	0.01247	0.0006914	0	0.0006858	0.0097
0.0006914	0.04018	0.0006858	0.01247	0.0006914	0	0.0006914	0.01108
0.0006914	0.04018	0.0006914	0.01247	0.0006914	0	0.0006914	0.01108
0.0006914	0.04018	0.0006914	0.01247	0.0006914	0.00139	0.0006914	0.0097
0.0006914	0.04018	0.0006914	0.01247	0.0006914	0	0.0006914	0.0097
0.0006914	0.04018	0.0006914	0.01247	0.0006914	0.00139	0.0006914	0.0097
0.0006969	0.03741	0.0006914	0.01247	0.0006969	0	0.0006914	0.0097
0.0006969	0.03879	0.0006914	0.01247	0.0006969	0	0.0006914	0.0097
0.0006969	0.03879	0.0006914	0.01247	0.0006969	0	0.0006914	0.01108
0.0006969	0.04156	0.0006914	0.01247	0.0006969	0.00139	0.0006969	0.01108
0.0006969	0.04156	0.0006969	0.01247	0.0006969	0.00139	0.0006969	0.01108
0.0006969	0.04156	0.0006969	0.01247	0.0006969	0.00277	0.0006969	0.01108
0.0006969	0.04156	0.0006969	0.01247	0.0006969	0.00139	0.0006969	0.0097
0.0006969	0.04156	0.0006969	0.01247	0.0006969	0	0.0006969	0.0097
0.0007024	0.04156	0.0006969	0.01247	0.0006969	0	0.0006969	0.0097
0.0007024	0.04156	0.0006969	0.01247	0.0007024	0	0.0006969	0.0097
0.0007024	0.04295	0.0006969	0.01247	0.0007024	0	0.0006969	0.01108
0.0007024	0.04156	0.0006969	0.01247	0.0007024	0.00139	0.0006969	0.01247
0.0007024	0.04156	0.0007024	0.01108	0.0007024	0.00139	0.0007024	0.01108
0.0007024	0.04156	0.0007024	0.01247	0.0007024	0.00139	0.0007024	0.01108
0.0007024	0.04156	0.0007024	0.01247	0.0007024	0.00139	0.0007024	0.01247
0.0007024	0.04156	0.0007024	0.01524	0.0007024	0	0.0007024	0.01108
0.0007024	0.04156	0.0007024	0.01385	0.0007024	0.00139	0.0007024	0.01247
0.000708	0.04018	0.0007024	0.01385	0.000708	0	0.0007024	0.01108
0.000708	0.04156	0.0007024	0.01385	0.000708	0	0.0007024	0.01108
0.000708	0.04156	0.0007024	0.01385	0.000708	0	0.0007024	0.0097
0.000708	0.04018	0.0007024	0.01247	0.000708	0.00139	0.000708	0.01108
0.000708	0.04156	0.000708	0.01247	0.000708	0.00139	0.000708	0.01108
0.000708	0.04156	0.000708	0.01247	0.000708	0.00139	0.000708	0.0097
0.000708	0.04156	0.000708	0.01247	0.000708	0	0.000708	0.01108
0.000708	0.04156	0.000708	0.01247	0.000708	0	0.000708	0.0097
0.0007135	0.04156	0.000708	0.01247	0.0007135	0	0.000708	0.01108
0.0007135	0.04156	0.000708	0.01385	0.0007135	0	0.000708	0.0097
0.0007135	0.04156	0.000708	0.01247	0.0007135	0	0.000708	0.0097
0.0007135	0.04295	0.000708	0.01385	0.0007135	0	0.0007135	0.00831
0.0007135	0.04156	0.0007135	0.01385	0.0007135	0	0.0007135	0.00831
0.0007135	0.04156	0.0007135	0.01247	0.0007135	0	0.0007135	0.00831
0.0007135	0.04156	0.0007135	0.01247	0.0007135	0	0.0007135	0.0097
0.0007135	0.04156	0.0007135	0.01247	0.0007135	0	0.0007135	0.01108
0.000719	0.04156	0.0007135	0.01247	0.0007135	0.00139	0.0007135	0.01108
0.000719	0.04018	0.0007135	0.01385	0.000719	0	0.0007135	0.01247
0.000719	0.04156	0.0007135	0.01385	0.000719	0	0.0007135	0.01108
0.000719	0.04156	0.0007135	0.01247	0.000719	0	0.0007135	0.01108
0.000719	0.04295	0.0007135	0.01247	0.000719	0	0.000719	0.01108
0.000719	0.04156	0.000719	0.01247	0.000719	0	0.000719	0.01247
0.000719	0.04018	0.000719	0.01247	0.000719	0	0.000719	0.01108
0.000719	0.04018	0.000719	0.01108	0.000719	0.00139	0.000719	0.01247
0.000719	0.04156	0.000719	0.01247	0.000719	0.00139	0.000719	0.01108
0.0007246	0.04156	0.000719	0.01247	0.0007246	0	0.000719	0.01108
0.0007246	0.04156	0.000719	0.01385	0.0007246	0	0.000719	0.01108
0.0007246	0.04018	0.000719	0.01247	0.0007246	0	0.000719	0.01108
0.0007246	0.04018	0.000719	0.01247	0.0007246	0.00139	0.0007246	0.01108
0.0007246	0.04156	0.0007246	0.01247	0.0007246	0	0.0007246	0.01108
0.0007246	0.04018	0.0007246	0.01385	0.0007246	0	0.0007246	0.01108
0.0007246	0.04018	0.0007246	0.01247	0.0007246	0	0.0007246	0.01108
0.0007246	0.03879	0.0007246	0.01247	0.0007246	0.00139	0.0007246	0.01108
0.0007301	0.03879	0.0007246	0.01108	0.0007246	0	0.0007246	0.0097
0.0007301	0.03879	0.0007246	0.01247	0.0007301	0.00139	0.0007246	0.0097
0.0007301	0.03879	0.0007246	0.01247	0.0007301	0	0.0007246	0.01108
0.0007301	0.03879	0.0007246	0.01247	0.0007301	0	0.0007301	0.01108
0.0007301	0.04018	0.0007301	0.01247	0.0007301	0.00139	0.0007301	0.01108
0.0007301	0.04018	0.0007301	0.01247	0.0007301	0.00139	0.0007301	0.01108
0.0007301	0.04018	0.0007301	0.01247	0.0007301	0	0.0007301	0.01108
0.0007301	0.04018	0.0007301	0.01247	0.0007301	0.00139	0.0007301	0.01247
0.0007356	0.04018	0.0007301	0.01108	0.0007301	0	0.0007301	0.01247
0.0007356	0.04018	0.0007301	0.01108	0.0007356	0.00139	0.0007301	0.01247
0.0007356	0.04018	0.0007301	0.01247	0.0007356	0	0.0007301	0.01247
0.0007356	0.04018	0.0007301	0.01247	0.0007356	0	0.0007301	0.01247
0.0007356	0.04018	0.0007356	0.01247	0.0007356	0	0.0007356	0.01247
0.0007356	0.04018	0.0007356	0.01247	0.0007356	0	0.0007356	0.01247
0.0007356	0.04018	0.0007356	0.01247	0.0007356	0	0.0007356	0.01108
0.0007356	0.04018	0.0007356	0.01385	0.0007356	0	0.0007356	0.01247
0.0007356	0.04156	0.0007356	0.01247	0.0007356	0.00139	0.0007356	0.01247
0.0007412	0.03879	0.0007356	0.01247	0.0007412	0	0.0007356	0.01247
0.0007412	0.03879	0.0007356	0.01247	0.0007412	0.00139	0.0007356	0.01247
0.0007412	0.04018	0.0007356	0.01247	0.0007412	0.00139	0.0007356	0.01108
0.0007412	0.04018	0.0007356	0.01247	0.0007412	0	0.0007412	0.01108
0.0007412	0.04018	0.0007412	0.01247	0.0007412	0	0.0007412	0.01108
0.0007412	0.04018	0.0007412	0.01247	0.0007412	0.00139	0.0007412	0.01247
0.0007412	0.04018	0.0007412	0.01247	0.0007412	0.00139	0.0007412	0.01247
0.0007412	0.04156	0.0007412	0.01247	0.0007412	0.00139	0.0007412	0.01247
0.0007467	0.04156	0.0007412	0.01385	0.0007467	0.00139	0.0007412	0.01247
0.0007467	0.04156	0.0007412	0.01247	0.0007467	0.00139	0.0007412	0.01247
0.0007467	0.04018	0.0007412	0.01247	0.0007467	0.00139	0.0007412	0.01108
0.0007467	0.04018	0.0007412	0.01108	0.0007467	0.00139	0.0007467	0.01108
0.0007467	0.04018	0.0007467	0.01247	0.0007467	0.00139	0.0007467	0.01108
0.0007467	0.04018	0.0007467	0.01385	0.0007467	0	0.0007467	0.01247
0.0007467	0.04018	0.0007467	0.01247	0.0007467	0	0.0007467	0.01247
0.0007467	0.04018	0.0007467	0.01247	0.0007467	0	0.0007467	0.01247
0.0007522	0.04018	0.0007467	0.01108	0.0007467	0.00139	0.0007467	0.01247
0.0007522	0.04156	0.0007467	0.01108	0.0007522	0.00139	0.0007467	0.01108
0.0007522	0.04018	0.0007467	0.01247	0.0007522	0.00139	0.0007467	0.01108
0.0007522	0.04018	0.0007467	0.01247	0.0007522	0	0.0007467	0.01108
0.0007522	0.04018	0.0007522	0.01247	0.0007522	0	0.0007522	0.01247
0.0007522	0.04018	0.0007522	0.01247	0.0007522	0	0.0007522	0.01247
0.0007522	0.04018	0.0007522	0.01247	0.0007522	0.00139	0.0007522	0.01247
0.0007522	0.04018	0.0007522	0.01247	0.0007522	0	0.0007522	0.01247
0.0007522	0.03879	0.0007522	0.01108	0.0007522	0	0.0007522	0.01247
0.0007577	0.04018	0.0007522	0.01247	0.0007577	0	0.0007522	0.01247
0.0007577	0.03879	0.0007522	0.01385	0.0007577	0.00139	0.0007522	0.01247
0.0007577	0.03879	0.0007522	0.01247	0.0007577	0	0.0007522	0.01385
0.0007577	0.04018	0.0007522	0.01247	0.0007577	0.00139	0.0007577	0.01247
0.0007577	0.03879	0.0007577	0.01108	0.0007577	0	0.0007577	0.01247
0.0007577	0.04018	0.0007577	0.01247	0.0007577	0	0.0007577	0.01247
0.0007577	0.04018	0.0007577	0.01108	0.0007577	0	0.0007577	0.01247
0.0007577	0.03879	0.0007577	0.01108	0.0007577	0.00139	0.0007577	0.01247
0.0007633	0.03879	0.0007577	0.01108	0.0007633	0	0.0007577	0.01247
0.0007633	0.04018	0.0007577	0.01108	0.0007633	0	0.0007577	0.01385
0.0007633	0.04018	0.0007577	0.01108	0.0007633	0.00139	0.0007577	0.01247
0.0007633	0.04156	0.0007577	0.01108	0.0007633	0.00139	0.0007633	0.01247
0.0007633	0.04018	0.0007633	0.01247	0.0007633	0.00139	0.0007633	0.01247
0.0007633	0.04156	0.0007633	0.01108	0.0007633	0	0.0007633	0.01247
0.0007633	0.04018	0.0007633	0.0097	0.0007633	0	0.0007633	0.01108
0.0007633	0.04018	0.0007633	0.01108	0.0007633	0	0.0007633	0.01108
0.0007688	0.04156	0.0007633	0.01108	0.0007633	0	0.0007633	0.01247
0.0007688	0.04156	0.0007633	0.01108	0.0007688	0	0.0007633	0.01247
0.0007688	0.04156	0.0007633	0.01247	0.0007688	0	0.0007633	0.01247
0.0007688	0.04156	0.0007633	0.01247	0.0007688	0.00139	0.0007633	0.01108
0.0007688	0.04156	0.0007688	0.01108	0.0007688	0	0.0007688	0.01247
0.0007688	0.04295	0.0007688	0.01247	0.0007688	0	0.0007688	0.01108
0.0007688	0.04156	0.0007688	0.01247	0.0007688	0	0.0007688	0.01108
0.0007688	0.04018	0.0007688	0.01247	0.0007688	0	0.0007688	0.01247
0.0007743	0.04018	0.0007688	0.01247	0.0007688	0	0.0007688	0.01385
0.0007743	0.04018	0.0007688	0.01247	0.0007743	0	0.0007688	0.01247
0.0007743	0.04018	0.0007688	0.01247	0.0007743	0	0.0007688	0.01247
0.0007743	0.03879	0.0007688	0.01247	0.0007743	0.00139	0.0007688	0.01247
0.0007743	0.03879	0.0007688	0.01247	0.0007743	0.00139	0.0007743	0.01247
0.0007743	0.04018	0.0007743	0.01385	0.0007743	0.00139	0.0007743	0.01247
0.0007743	0.04018	0.0007743	0.01247	0.0007743	0.00139	0.0007743	0.01247
0.0007743	0.04018	0.0007743	0.01385	0.0007743	0.00139	0.0007743	0.01247
0.0007743	0.04018	0.0007743	0.01385	0.0007743	0.00139	0.0007743	0.01247
0.0007799	0.03879	0.0007743	0.01247	0.0007799	0.00139	0.0007743	0.01247
0.0007799	0.04018	0.0007743	0.01247	0.0007799	0	0.0007743	0.01247
0.0007799	0.04018	0.0007743	0.01385	0.0007799	0	0.0007743	0.01385
0.0007799	0.03879	0.0007743	0.01385	0.0007799	0	0.0007799	0.01247
0.0007799	0.03879	0.0007799	0.01385	0.0007799	0	0.0007799	0.01247
0.0007799	0.03879	0.0007799	0.01247	0.0007799	0	0.0007799	0.01247
0.0007799	0.04018	0.0007799	0.01385	0.0007799	0	0.0007799	0.01108
0.0007799	0.04018	0.0007799	0.01385	0.0007799	0	0.0007799	0.01108
0.0007854	0.04018	0.0007799	0.01385	0.0007799	0.00139	0.0007799	0.01108
0.0007854	0.04018	0.0007799	0.01247	0.0007854	0	0.0007799	0.01247
0.0007854	0.04018	0.0007799	0.01247	0.0007854	0.00139	0.0007799	0.01247
0.0007854	0.04018	0.0007799	0.01247	0.0007854	0	0.0007799	0.01247
0.0007854	0.03879	0.0007854	0.01385	0.0007854	0	0.0007854	0.01247
0.0007854	0.03879	0.0007854	0.01247	0.0007854	0.00139	0.0007854	0.01108
0.0007854	0.03879	0.0007854	0.01247	0.0007854	0	0.0007854	0.01247
0.0007854	0.04018	0.0007854	0.01247	0.0007854	0	0.0007854	0.01247
0.0007854	0.04018	0.0007854	0.01385	0.0007854	0.00139	0.0007854	0.01247
0.0007909	0.04018	0.0007854	0.01385	0.0007909	0.00139	0.0007854	0.01385
0.0007909	0.04018	0.0007854	0.01247	0.0007909	0	0.0007854	0.01247
0.0007909	0.04018	0.0007854	0.01247	0.0007909	0	0.0007854	0.01247
0.0007909	0.04156	0.0007854	0.01247	0.0007909	0	0.0007909	0.01247
0.0007909	0.04018	0.0007909	0.01247	0.0007909	0	0.0007909	0.01385
0.0007909	0.04018	0.0007909	0.01247	0.0007909	0	0.0007909	0.01247
0.0007909	0.04018	0.0007909	0.01247	0.0007909	0.00139	0.0007909	0.01247
0.0007909	0.04018	0.0007909	0.01108	0.0007909	0.00139	0.0007909	0.01247
0.0007965	0.04018	0.0007909	0.01247	0.0007965	0	0.0007909	0.01247
0.0007965	0.03879	0.0007909	0.01247	0.0007965	0	0.0007909	0.01385
0.0007965	0.03879	0.0007909	0.01247	0.0007965	0	0.0007909	0.01247
0.0007965	0.04018	0.0007909	0.01108	0.0007965	0	0.0007965	0.01247
0.0007965	0.03879	0.0007965	0.01385	0.0007965	0	0.0007965	0.01385
0.0007965	0.04018	0.0007965	0.01247	0.0007965	0	0.0007965	0.01247
0.0007965	0.03879	0.0007965	0.01247	0.0007965	0	0.0007965	0.01108
0.0007965	0.03879	0.0007965	0.01108	0.0007965	0	0.0007965	0.01108
0.000802	0.03879	0.0007965	0.01108	0.0007965	0	0.0007965	0.01108
0.000802	0.04018	0.0007965	0.01247	0.000802	0	0.0007965	0.01247
0.000802	0.04018	0.0007965	0.01247	0.000802	0.00139	0.0007965	0.01247
0.000802	0.04018	0.0007965	0.01247	0.000802	0.00139	0.0007965	0.01247
0.000802	0.04018	0.000802	0.01108	0.000802	0.00139	0.000802	0.01247
0.000802	0.04018	0.000802	0.01247	0.000802	0.00139	0.000802	0.01385
0.000802	0.04018	0.000802	0.01108	0.000802	0	0.000802	0.01247
0.000802	0.03879	0.000802	0.01108	0.000802	0	0.000802	0.01247
0.0008075	0.04018	0.000802	0.01108	0.000802	0	0.000802	0.01247
0.0008075	0.03879	0.000802	0.01108	0.0008075	0	0.000802	0.01247
0.0008075	0.04018	0.000802	0.01108	0.0008075	0	0.000802	0.01247
0.0008075	0.04018	0.000802	0.01108	0.0008075	0	0.000802	0.01247
0.0008075	0.04018	0.000802	0.01247	0.0008075	0	0.0008075	0.01247
0.0008075	0.03879	0.0008075	0.01247	0.0008075	0	0.0008075	0.01385
0.0008075	0.04018	0.0008075	0.01247	0.0008075	0	0.0008075	0.01247
0.0008075	0.04018	0.0008075	0.01247	0.0008075	0	0.0008075	0.01247
0.0008075	0.03879	0.0008075	0.01247	0.0008075	0	0.0008075	0.01385
0.0008131	0.03879	0.0008075	0.01247	0.0008131	0.00139	0.0008075	0.01385
0.0008131	0.03741	0.0008075	0.01108	0.0008131	0	0.0008075	0.01385
0.0008131	0.03879	0.0008075	0.01108	0.0008131	0	0.0008075	0.01385
0.0008131	0.03879	0.0008075	0.01247	0.0008131	0	0.0008131	0.01385
0.0008131	0.04018	0.0008131	0.01108	0.0008131	0	0.0008131	0.01385
0.0008131	0.04018	0.0008131	0.01385	0.0008131	0	0.0008131	0.01247
0.0008131	0.03879	0.0008131	0.01247	0.0008131	0.00139	0.0008131	0.01247
0.0008131	0.04018	0.0008131	0.01247	0.0008131	0	0.0008131	0.01385
0.0008186	0.04018	0.0008131	0.01385	0.0008131	0	0.0008131	0.01385
0.0008186	0.04018	0.0008131	0.01108	0.0008186	0	0.0008131	0.01247
0.0008186	0.04018	0.0008131	0.01247	0.0008186	0	0.0008131	0.01247
0.0008186	0.03879	0.0008131	0.01247	0.0008186	0.00139	0.0008131	0.01385
0.0008186	0.03879	0.0008186	0.01247	0.0008186	0	0.0008186	0.01385
0.0008186	0.04018	0.0008186	0.01247	0.0008186	0	0.0008186	0.01385
0.0008186	0.04018	0.0008186	0.01247	0.0008186	0.00139	0.0008186	0.01247
0.0008186	0.04156	0.0008186	0.01247	0.0008186	0.00139	0.0008186	0.01247
0.0008186	0.04156	0.0008186	0.01247	0.0008186	0.00139	0.0008186	0.01385
0.0008241	0.04018	0.0008186	0.01385	0.0008241	0.00139	0.0008186	0.01385
0.0008241	0.04018	0.0008186	0.01247	0.0008241	0.00139	0.0008186	0.01524
0.0008241	0.04156	0.0008186	0.01247	0.0008241	0	0.0008186	0.01524
0.0008241	0.03879	0.0008186	0.01108	0.0008241	0	0.0008241	0.01385
0.0008241	0.03879	0.0008241	0.01108	0.0008241	0	0.0008241	0.01385
0.0008241	0.03879	0.0008241	0.01108	0.0008241	0	0.0008241	0.01385
0.0008241	0.04018	0.0008241	0.01108	0.0008241	0	0.0008241	0.01385
0.0008241	0.03879	0.0008241	0.01247	0.0008241	0.00139	0.0008241	0.01385
0.0008296	0.04018	0.0008241	0.01247	0.0008296	0	0.0008241	0.01385
0.0008296	0.04018	0.0008241	0.01247	0.0008296	0.00139	0.0008241	0.01385
0.0008296	0.04018	0.0008241	0.01247	0.0008296	0.00139	0.0008241	0.01385
0.0008296	0.04018	0.0008241	0.01247	0.0008296	0.00139	0.0008296	0.01385
0.0008296	0.04156	0.0008296	0.01247	0.0008296	0.00139	0.0008296	0.01385
0.0008296	0.04018	0.0008296	0.01247	0.0008296	0.00139	0.0008296	0.01247
0.0008296	0.04156	0.0008296	0.01247	0.0008296	0.00139	0.0008296	0.01385
0.0008296	0.04018	0.0008296	0.01247	0.0008296	0.00139	0.0008296	0.01385
0.0008352	0.04018	0.0008296	0.01385	0.0008296	0	0.0008296	0.01385
0.0008352	0.03879	0.0008296	0.01247	0.0008352	0	0.0008296	0.01247
0.0008352	0.04018	0.0008296	0.01247	0.0008352	0	0.0008296	0.01385
0.0008352	0.04156	0.0008296	0.01108	0.0008352	0	0.0008296	0.01385
0.0008352	0.04018	0.0008352	0.01247	0.0008352	0	0.0008352	0.01385
0.0008352	0.03879	0.0008352	0.01247	0.0008352	0	0.0008352	0.01385
0.0008352	0.03879	0.0008352	0.01108	0.0008352	0	0.0008352	0.01385
0.0008352	0.03879	0.0008352	0.01108	0.0008352	0	0.0008352	0.01385
0.0008407	0.03879	0.0008352	0.01247	0.0008352	0	0.0008352	0.01524
0.0008407	0.03879	0.0008352	0.01247	0.0008407	0	0.0008352	0.01524
0.0008407	0.03879	0.0008352	0.01247	0.0008407	0	0.0008352	0.01385
0.0008407	0.03879	0.0008352	0.01247	0.0008407	0	0.0008352	0.01385
0.0008407	0.04018	0.0008352	0.01247	0.0008407	0	0.0008407	0.01524
0.0008407	0.04018	0.0008407	0.01247	0.0008407	0	0.0008407	0.01385
0.0008407	0.04018	0.0008407	0.01247	0.0008407	0.00139	0.0008407	0.01385
0.0008407	0.04018	0.0008407	0.01247	0.0008407	0.00139	0.0008407	0.01385
0.0008407	0.04018	0.0008407	0.01247	0.0008407	0	0.0008407	0.01385
0.0008462	0.04018	0.0008407	0.01108	0.0008462	0.00139	0.0008407	0.01385
0.0008462	0.04156	0.0008407	0.01247	0.0008462	0.00139	0.0008407	0.01385
0.0008462	0.04156	0.0008407	0.01247	0.0008462	0.00139	0.0008407	0.01524
0.0008462	0.04018	0.0008407	0.01247	0.0008462	0	0.0008462	0.01385
0.0008462	0.04018	0.0008462	0.01108	0.0008462	0	0.0008462	0.01385
0.0008462	0.04018	0.0008462	0.01247	0.0008462	0	0.0008462	0.01385
0.0008462	0.04018	0.0008462	0.01108	0.0008462	0	0.0008462	0.01524
0.0008462	0.04018	0.0008462	0.01108	0.0008462	0	0.0008462	0.01385
0.0008518	0.04018	0.0008462	0.01108	0.0008462	0	0.0008462	0.01385
0.0008518	0.04018	0.0008462	0.01108	0.0008518	0	0.0008462	0.01385
0.0008518	0.04156	0.0008462	0.01247	0.0008518	0.00139	0.0008462	0.01247
0.0008518	0.04018	0.0008462	0.01247	0.0008518	0	0.0008462	0.01247
0.0008518	0.04156	0.0008518	0.01247	0.0008518	0	0.0008518	0.01247
0.0008518	0.04018	0.0008518	0.01247	0.0008518	0.00139	0.0008518	0.01385
0.0008518	0.04018	0.0008518	0.01247	0.0008518	0	0.0008518	0.01385
0.0008518	0.04156	0.0008518	0.01247	0.0008518	0	0.0008518	0.01385
0.0008573	0.04018	0.0008518	0.01247	0.0008518	0.00139	0.0008518	0.01247
0.0008573	0.04156	0.0008518	0.01108	0.0008573	0	0.0008518	0.01247
0.0008573	0.04156	0.0008518	0.01108	0.0008573	0.00139	0.0008518	0.01247
0.0008573	0.04156	0.0008518	0.01247	0.0008573	0	0.0008518	0.01108
0.0008573	0.04018	0.0008518	0.01247	0.0008573	0	0.0008573	0.01247
0.0008573	0.04156	0.0008573	0.01247	0.0008573	0	0.0008573	0.01247
0.0008573	0.04156	0.0008573	0.01108	0.0008573	0	0.0008573	0.01247
0.0008573	0.04018	0.0008573	0.01247	0.0008573	0.00139	0.0008573	0.01385
0.0008573	0.04018	0.0008573	0.01108	0.0008573	0	0.0008573	0.01385
0.0008628	0.04018	0.0008573	0.01247	0.0008628	0.00139	0.0008573	0.01524
0.0008628	0.04018	0.0008573	0.01108	0.0008628	0	0.0008573	0.01385
0.0008628	0.04018	0.0008573	0.01108	0.0008628	0	0.0008573	0.01385
0.0008628	0.04018	0.0008573	0.01108	0.0008628	0	0.0008628	0.01385
0.0008628	0.04018	0.0008628	0.01247	0.0008628	0	0.0008628	0.01385
0.0008628	0.03879	0.0008628	0.01247	0.0008628	0	0.0008628	0.01524
0.0008628	0.04018	0.0008628	0.01385	0.0008628	0	0.0008628	0.01524
0.0008628	0.04018	0.0008628	0.01247	0.0008628	0	0.0008628	0.01524
0.0008684	0.04018	0.0008628	0.01385	0.0008628	0	0.0008628	0.01524
0.0008684	0.04018	0.0008628	0.01385	0.0008684	0.00139	0.0008628	0.01524
0.0008684	0.04018	0.0008628	0.01247	0.0008684	0	0.0008628	0.01385
0.0008684	0.04018	0.0008628	0.01385	0.0008684	0.00139	0.0008628	0.01524
0.0008684	0.04018	0.0008684	0.01247	0.0008684	0	0.0008684	0.01524
0.0008684	0.04156	0.0008684	0.01247	0.0008684	0	0.0008684	0.01524
0.0008684	0.04018	0.0008684	0.01247	0.0008684	0	0.0008684	0.01524
0.0008684	0.04156	0.0008684	0.01247	0.0008684	0	0.0008684	0.01524
0.0008739	0.04018	0.0008684	0.01247	0.0008684	0	0.0008684	0.01385
0.0008739	0.04018	0.0008684	0.01247	0.0008739	0	0.0008684	0.01247
0.0008739	0.04018	0.0008684	0.01247	0.0008739	0	0.0008684	0.01385
0.0008739	0.04018	0.0008684	0.01247	0.0008739	0	0.0008684	0.01524
0.0008739	0.04018	0.0008684	0.01247	0.0008739	0.00139	0.0008739	0.01385
0.0008739	0.04018	0.0008739	0.01247	0.0008739	0.00139	0.0008739	0.01524
0.0008739	0.04018	0.0008739	0.01385	0.0008739	0	0.0008739	0.01385
0.0008739	0.04018	0.0008739	0.01385	0.0008739	0.00139	0.0008739	0.01385
0.0008739	0.04018	0.0008739	0.01247	0.0008739	0.00139	0.0008739	0.01385
0.0008794	0.03879	0.0008739	0.01247	0.0008794	0.00139	0.0008739	0.01385
0.0008794	0.03879	0.0008739	0.01247	0.0008794	0.00139	0.0008739	0.01247
0.0008794	0.03879	0.0008739	0.01247	0.0008794	0	0.0008739	0.01247
0.0008794	0.04018	0.0008739	0.01247	0.0008794	0.00139	0.0008794	0.01385
0.0008794	0.04018	0.0008794	0.01247	0.0008794	0	0.0008794	0.01524
0.0008794	0.04018	0.0008794	0.01247	0.0008794	0	0.0008794	0.01385
0.0008794	0.03879	0.0008794	0.01108	0.0008794	0	0.0008794	0.01385
0.0008794	0.03879	0.0008794	0.01247	0.0008794	0	0.0008794	0.01524
0.000885	0.04018	0.0008794	0.01385	0.0008794	0.00139	0.0008794	0.01524
0.000885	0.04018	0.0008794	0.01385	0.000885	0.00139	0.0008794	0.01524
0.000885	0.04018	0.0008794	0.01247	0.000885	0	0.0008794	0.01385
0.000885	0.04018	0.0008794	0.01247	0.000885	0.00139	0.0008794	0.01385
0.000885	0.04156	0.000885	0.01247	0.000885	0.00139	0.000885	0.01385
0.000885	0.04018	0.000885	0.01247	0.000885	0.00139	0.000885	0.01385
0.000885	0.04018	0.000885	0.01247	0.000885	0	0.000885	0.01524
0.000885	0.03879	0.000885	0.01247	0.000885	0	0.000885	0.01524
0.0008905	0.03879	0.000885	0.01247	0.000885	0.00139	0.000885	0.01524
0.0008905	0.03879	0.000885	0.01385	0.0008905	0	0.000885	0.01524
0.0008905	0.03879	0.000885	0.01247	0.0008905	0	0.000885	0.01524
0.0008905	0.03879	0.000885	0.01247	0.0008905	0.00139	0.000885	0.01524
0.0008905	0.03879	0.000885	0.01247	0.0008905	0	0.0008905	0.01524
0.0008905	0.03879	0.0008905	0.01385	0.0008905	0	0.0008905	0.01524
0.0008905	0.03879	0.0008905	0.01247	0.0008905	0	0.0008905	0.01524
0.0008905	0.04018	0.0008905	0.01247	0.0008905	0	0.0008905	0.01385
0.0008905	0.04018	0.0008905	0.01247	0.0008905	0	0.0008905	0.01385
0.000896	0.04018	0.0008905	0.01247	0.000896	0	0.0008905	0.01524
0.000896	0.04018	0.0008905	0.01247	0.000896	0.00139	0.0008905	0.01524
0.000896	0.04018	0.0008905	0.01247	0.000896	0.00139	0.0008905	0.01524
0.000896	0.04018	0.0008905	0.01247	0.000896	0	0.000896	0.01524
0.000896	0.04018	0.000896	0.01247	0.000896	0.00139	0.000896	0.01524
0.000896	0.04018	0.000896	0.01247	0.000896	0	0.000896	0.01662
0.000896	0.04018	0.000896	0.01247	0.000896	0.00139	0.000896	0.01524
0.000896	0.03879	0.000896	0.01247	0.000896	0.00139	0.000896	0.01385
0.0009015	0.04018	0.000896	0.01247	0.000896	0.00139	0.000896	0.01524
0.0009015	0.04018	0.000896	0.01247	0.0009015	0.00139	0.000896	0.01524
0.0009015	0.03879	0.000896	0.01247	0.0009015	0	0.000896	0.01524
0.0009015	0.04018	0.000896	0.01247	0.0009015	0	0.000896	0.01662
0.0009015	0.04018	0.0009015	0.01247	0.0009015	0.00139	0.0009015	0.01524
0.0009015	0.04156	0.0009015	0.01247	0.0009015	0.00139	0.0009015	0.01524
0.0009015	0.04018	0.0009015	0.01247	0.0009015	0.00139	0.0009015	0.01524
0.0009015	0.04018	0.0009015	0.01247	0.0009015	0.00139	0.0009015	0.01662
0.0009015	0.03879	0.0009015	0.01247	0.0009015	0.00139	0.0009015	0.01662
0.0009071	0.03879	0.0009015	0.01247	0.0009071	0	0.0009015	0.01524
0.0009071	0.03879	0.0009015	0.01247	0.0009071	0	0.0009015	0.01385
0.0009071	0.03879	0.0009015	0.01247	0.0009071	0	0.0009015	0.01385
0.0009071	0.03879	0.0009071	0.01385	0.0009071	0	0.0009071	0.01385
0.0009071	0.03879	0.0009071	0.01247	0.0009071	0	0.0009071	0.01524
0.0009071	0.03879	0.0009071	0.01247	0.0009071	0	0.0009071	0.01524
0.0009071	0.03879	0.0009071	0.01247	0.0009071	0.00139	0.0009071	0.01385
0.0009071	0.03879	0.0009071	0.01247	0.0009071	0	0.0009071	0.01524
0.0009126	0.03879	0.0009071	0.01247	0.0009126	0	0.0009071	0.01524
0.0009126	0.03879	0.0009071	0.01247	0.0009126	0	0.0009071	0.01524
0.0009126	0.03879	0.0009071	0.01385	0.0009126	0	0.0009071	0.01662
0.0009126	0.04018	0.0009071	0.01385	0.0009126	0	0.0009126	0.01524
0.0009126	0.04018	0.0009126	0.01385	0.0009126	0	0.0009126	0.01524
0.0009126	0.03879	0.0009126	0.01385	0.0009126	0	0.0009126	0.01524
0.0009126	0.04018	0.0009126	0.01247	0.0009126	0	0.0009126	0.01524
0.0009126	0.04018	0.0009126	0.01247	0.0009126	0	0.0009126	0.01524
0.0009181	0.03879	0.0009126	0.01385	0.0009126	0.00139	0.0009126	0.01662
0.0009181	0.03879	0.0009126	0.01247	0.0009181	0.00139	0.0009126	0.01524
0.0009181	0.03741	0.0009126	0.01247	0.0009181	0	0.0009126	0.01524
0.0009181	0.03741	0.0009126	0.01247	0.0009181	0.00139	0.0009126	0.01385
0.0009181	0.03879	0.0009181	0.01108	0.0009181	0	0.0009181	0.01524
0.0009181	0.03879	0.0009181	0.01247	0.0009181	0	0.0009181	0.01524
0.0009181	0.03879	0.0009181	0.01385	0.0009181	0	0.0009181	0.01524
0.0009181	0.03879	0.0009181	0.01247	0.0009181	0	0.0009181	0.01524
0.0009237	0.04018	0.0009181	0.01385	0.0009181	0	0.0009181	0.01524
0.0009237	0.04018	0.0009181	0.01385	0.0009237	0.00139	0.0009181	0.01524
0.0009237	0.03879	0.0009181	0.01247	0.0009237	0	0.0009181	0.01524
0.0009237	0.04018	0.0009181	0.01247	0.0009237	0	0.0009181	0.01662
0.0009237	0.04018	0.0009181	0.01247	0.0009237	0	0.0009237	0.01662
0.0009237	0.04018	0.0009237	0.01385	0.0009237	0	0.0009237	0.01524
0.0009237	0.03879	0.0009237	0.01247	0.0009237	0	0.0009237	0.01524
0.0009237	0.04018	0.0009237	0.01247	0.0009237	0	0.0009237	0.01385
0.0009237	0.03879	0.0009237	0.01247	0.0009237	0	0.0009237	0.01385
0.0009292	0.03879	0.0009237	0.01247	0.0009292	0.00139	0.0009237	0.01385
0.0009292	0.04018	0.0009237	0.01247	0.0009292	0.00139	0.0009237	0.01385
0.0009292	0.04018	0.0009237	0.01247	0.0009292	0	0.0009237	0.01524
0.0009292	0.04018	0.0009237	0.01385	0.0009292	0.00139	0.0009292	0.01524
0.0009292	0.04018	0.0009292	0.01385	0.0009292	0	0.0009292	0.01524
0.0009292	0.04018	0.0009292	0.01247	0.0009292	0	0.0009292	0.01524
0.0009292	0.04018	0.0009292	0.01247	0.0009292	0	0.0009292	0.01524
0.0009292	0.03879	0.0009292	0.01247	0.0009292	0.00139	0.0009292	0.01524
0.0009347	0.04018	0.0009292	0.01247	0.0009292	0.00139	0.0009292	0.01524
0.0009347	0.04018	0.0009292	0.01247	0.0009347	0.00139	0.0009292	0.01662
0.0009347	0.04018	0.0009292	0.01247	0.0009347	0	0.0009292	0.01662
0.0009347	0.04018	0.0009292	0.01385	0.0009347	0	0.0009292	0.01524
0.0009347	0.04018	0.0009347	0.01385	0.0009347	0	0.0009347	0.01385
0.0009347	0.04018	0.0009347	0.01385	0.0009347	0.00139	0.0009347	0.01385
0.0009347	0.04018	0.0009347	0.01247	0.0009347	0	0.0009347	0.01524
0.0009347	0.04018	0.0009347	0.01247	0.0009347	0	0.0009347	0.01524
0.0009403	0.03879	0.0009347	0.01247	0.0009347	0.00139	0.0009347	0.01385
0.0009403	0.03879	0.0009347	0.01247	0.0009403	0.00139	0.0009347	0.01385
0.0009403	0.03879	0.0009347	0.01108	0.0009403	0	0.0009347	0.01385
0.0009403	0.03879	0.0009347	0.01108	0.0009403	0	0.0009347	0.01524
0.0009403	0.03879	0.0009403	0.01247	0.0009403	0	0.0009403	0.01524
0.0009403	0.03879	0.0009403	0.01385	0.0009403	0.00139	0.0009403	0.01662
0.0009403	0.03741	0.0009403	0.01247	0.0009403	0.00139	0.0009403	0.01524
0.0009403	0.03879	0.0009403	0.01247	0.0009403	0	0.0009403	0.01524
0.0009403	0.03879	0.0009403	0.01247	0.0009403	0.00139	0.0009403	0.01662
0.0009458	0.03879	0.0009403	0.01247	0.0009458	0	0.0009403	0.01662
0.0009458	0.03741	0.0009403	0.01247	0.0009458	0	0.0009403	0.01524
0.0009458	0.03741	0.0009403	0.01247	0.0009458	0	0.0009403	0.01524
0.0009458	0.03879	0.0009403	0.01247	0.0009458	0	0.0009458	0.01385
0.0009458	0.03879	0.0009458	0.01247	0.0009458	0	0.0009458	0.01385
0.0009458	0.03879	0.0009458	0.01385	0.0009458	0	0.0009458	0.01524
0.0009458	0.03879	0.0009458	0.01247	0.0009458	0	0.0009458	0.01524
0.0009458	0.03879	0.0009458	0.01385	0.0009458	0	0.0009458	0.01524
0.0009513	0.03879	0.0009458	0.01385	0.0009513	0	0.0009458	0.01662
0.0009513	0.04018	0.0009458	0.01385	0.0009513	0	0.0009458	0.01662
0.0009513	0.03879	0.0009458	0.01247	0.0009513	0.00139	0.0009458	0.01662
0.0009513	0.03879	0.0009458	0.01247	0.0009513	0	0.0009513	0.01662
0.0009513	0.03741	0.0009513	0.01247	0.0009513	0.00139	0.0009513	0.01662
0.0009513	0.03741	0.0009513	0.01247	0.0009513	0.00139	0.0009513	0.01524
0.0009513	0.03741	0.0009513	0.01247	0.0009513	0.00139	0.0009513	0.01662
0.0009513	0.03602	0.0009513	0.01247	0.0009513	0	0.0009513	0.01524
0.0009569	0.03741	0.0009513	0.01385	0.0009513	0.00139	0.0009513	0.01524
0.0009569	0.03741	0.0009513	0.01385	0.0009569	0.00277	0.0009513	0.01524
0.0009569	0.03879	0.0009513	0.01385	0.0009569	0.00139	0.0009513	0.01524
0.0009569	0.03879	0.0009513	0.01524	0.0009569	0.00139	0.0009513	0.01524
0.0009569	0.03879	0.0009513	0.01524	0.0009569	0.00139	0.0009569	0.01524
0.0009569	0.03741	0.0009569	0.01524	0.0009569	0.00139	0.0009569	0.01524
0.0009569	0.03741	0.0009569	0.01247	0.0009569	0.00139	0.0009569	0.01524
0.0009569	0.03879	0.0009569	0.01247	0.0009569	0.00139	0.0009569	0.01524
0.0009569	0.03879	0.0009569	0.01247	0.0009569	0	0.0009569	0.01662
0.0009624	0.03879	0.0009569	0.01524	0.0009624	0	0.0009569	0.01524
0.0009624	0.04018	0.0009569	0.01385	0.0009624	0	0.0009569	0.01662
0.0009624	0.04018	0.0009569	0.01385	0.0009624	0.00139	0.0009569	0.01662
0.0009624	0.04018	0.0009569	0.01524	0.0009624	0.00139	0.0009624	0.01662
0.0009624	0.03879	0.0009624	0.01385	0.0009624	0	0.0009624	0.01524
0.0009624	0.03741	0.0009624	0.01524	0.0009624	0	0.0009624	0.01524
0.0009624	0.03741	0.0009624	0.01385	0.0009624	0	0.0009624	0.01662
0.0009624	0.03879	0.0009624	0.01247	0.0009624	0	0.0009624	0.01662
0.0009679	0.03879	0.0009624	0.01385	0.0009624	0	0.0009624	0.01662
0.0009679	0.03879	0.0009624	0.01385	0.0009679	0	0.0009624	0.01524
0.0009679	0.03879	0.0009624	0.01385	0.0009679	0	0.0009624	0.01524
0.0009679	0.04018	0.0009624	0.01385	0.0009679	0	0.0009624	0.01662
0.0009679	0.03879	0.0009679	0.01385	0.0009679	0	0.0009679	0.01524
0.0009679	0.04018	0.0009679	0.01524	0.0009679	0	0.0009679	0.01524
0.0009679	0.03879	0.0009679	0.01385	0.0009679	0	0.0009679	0.01524
0.0009679	0.03879	0.0009679	0.01247	0.0009679	0.00139	0.0009679	0.01524
0.0009735	0.03741	0.0009679	0.01108	0.0009679	0	0.0009679	0.01524
0.0009735	0.03741	0.0009679	0.01247	0.0009735	0.00139	0.0009679	0.01662
0.0009735	0.03879	0.0009679	0.01247	0.0009735	0.00139	0.0009679	0.01662
0.0009735	0.03879	0.0009679	0.01247	0.0009735	0.00139	0.0009679	0.01662
0.0009735	0.03879	0.0009735	0.01247	0.0009735	0	0.0009735	0.01524
0.0009735	0.03879	0.0009735	0.01385	0.0009735	0	0.0009735	0.01662
0.0009735	0.04018	0.0009735	0.01385	0.0009735	0	0.0009735	0.01524
0.0009735	0.04018	0.0009735	0.01247	0.0009735	0	0.0009735	0.01662
0.0009735	0.04018	0.0009735	0.01385	0.0009735	0	0.0009735	0.01524
0.000979	0.03879	0.0009735	0.01247	0.000979	0.00139	0.0009735	0.01524
0.000979	0.04018	0.0009735	0.01385	0.000979	0	0.0009735	0.01524
0.000979	0.03879	0.0009735	0.01247	0.000979	0	0.0009735	0.01662
0.000979	0.03879	0.0009735	0.01385	0.000979	0	0.000979	0.01662
0.000979	0.03741	0.000979	0.01385	0.000979	0.00139	0.000979	0.01662
0.000979	0.03879	0.000979	0.01385	0.000979	0	0.000979	0.01662
0.000979	0.03879	0.000979	0.01385	0.000979	0	0.000979	0.01662
0.000979	0.03879	0.000979	0.01247	0.000979	0	0.000979	0.01662
0.0009845	0.03879	0.000979	0.01385	0.0009845	0.00139	0.000979	0.01662
0.0009845	0.03741	0.000979	0.01385	0.0009845	0	0.000979	0.01524
0.0009845	0.03741	0.000979	0.01247	0.0009845	0	0.000979	0.01524
0.0009845	0.03879	0.000979	0.01247	0.0009845	0	0.0009845	0.01524
0.0009845	0.03879	0.0009845	0.01385	0.0009845	0	0.0009845	0.01662
0.0009845	0.03741	0.0009845	0.01524	0.0009845	0.00139	0.0009845	0.01524
0.0009845	0.03741	0.0009845	0.01385	0.0009845	0	0.0009845	0.01524
0.0009845	0.03741	0.0009845	0.01385	0.0009845	0.00139	0.0009845	0.01662
0.00099	0.03741	0.0009845	0.01385	0.0009845	0.00139	0.0009845	0.01662
0.00099	0.03879	0.0009845	0.01385	0.00099	0.00139	0.0009845	0.01801
0.00099	0.03879	0.0009845	0.01247	0.00099	0.00139	0.0009845	0.01662
0.00099	0.03879	0.0009845	0.01108	0.00099	0.00139	0.0009845	0.01662
0.00099	0.03879	0.00099	0.01247	0.00099	0	0.00099	0.01662
0.00099	0.03879	0.00099	0.01247	0.00099	0	0.00099	0.01662
0.00099	0.03741	0.00099	0.01385	0.00099	0.00139	0.00099	0.01662
0.00099	0.03741	0.00099	0.01247	0.00099	0	0.00099	0.01524
0.00099	0.03879	0.00099	0.01247	0.00099	0	0.00099	0.01662
0.0009956	0.03879	0.00099	0.01247	0.0009956	0	0.00099	0.01524
0.0009956	0.03879	0.00099	0.01247	0.0009956	0.00139	0.00099	0.01524
0.0009956	0.03879	0.00099	0.01247	0.0009956	0	0.00099	0.01524
0.0009956	0.03879	0.00099	0.01247	0.0009956	0	0.0009956	0.01524
0.0009956	0.03741	0.0009956	0.01247	0.0009956	0	0.0009956	0.01662
0.0009956	0.03879	0.0009956	0.01385	0.0009956	0	0.0009956	0.01662
0.0009956	0.03741	0.0009956	0.01247	0.0009956	0.00139	0.0009956	0.01662
0.0009956	0.03879	0.0009956	0.01385	0.0009956	0	0.0009956	0.01524
0.001	0.03879	0.0009956	0.01385	0.0009956	0.00139	0.0009956	0.01524
0.001	0.03879	0.0009956	0.01247	0.001	0.00139	0.0009956	0.01524
0.001	0.03879	0.0009956	0.01247	0.001	0.00139	0.0009956	0.01662
0.001	0.03879	0.0009956	0.01385	0.001	0	0.0009956	0.01662
0.001	0.03879	0.001	0.01247	0.001	0	0.001	0.01662
0.001	0.03741	0.001	0.01247	0.001	0	0.001	0.01662
0.001	0.03741	0.001	0.01247	0.001	0	0.001	0.01662
0.001	0.03741	0.001	0.01247	0.001	0	0.001	0.01662
0.00101	0.03741	0.001	0.01247	0.001	0	0.001	0.01662
0.00101	0.03741	0.001	0.01247	0.00101	0	0.001	0.01662
0.00101	0.03879	0.001	0.01247	0.00101	0	0.001	0.01524
0.00101	0.03879	0.001	0.01385	0.00101	0	0.001	0.01524
0.00101	0.03879	0.00101	0.01385	0.00101	0	0.00101	0.01524
0.00101	0.03879	0.00101	0.01247	0.00101	0	0.00101	0.01524
0.00101	0.03879	0.00101	0.01247	0.00101	0	0.00101	0.01524
0.00101	0.03879	0.00101	0.01108	0.00101	0	0.00101	0.01524
0.00101	0.03879	0.00101	0.01385	0.00101	0	0.00101	0.01524
0.00101	0.03879	0.00101	0.01385	0.00101	0	0.00101	0.01524
0.00101	0.03741	0.00101	0.01247	0.00101	0	0.00101	0.01524
0.00101	0.03741	0.00101	0.01247	0.00101	0	0.00101	0.01662
0.00101	0.03741	0.00101	0.01247	0.00101	0	0.00101	0.01524
0.00101	0.03879	0.00101	0.01385	0.00101	0.00139	0.00101	0.01524
0.00101	0.03879	0.00101	0.01108	0.00101	0	0.00101	0.01524
0.00101	0.03741	0.00101	0.01108	0.00101	0	0.00101	0.01524
0.00101	0.03741	0.00101	0.01108	0.00101	0.00139	0.00101	0.01524
0.00102	0.03741	0.00101	0.01247	0.00102	0.00139	0.00101	0.01524
0.00102	0.03741	0.00101	0.01247	0.00102	0.00139	0.00101	0.01524
0.00102	0.03741	0.00101	0.01108	0.00102	0	0.00101	0.01662
0.00102	0.03602	0.00101	0.01108	0.00102	0	0.00102	0.01662
0.00102	0.03602	0.00102	0.01108	0.00102	0.00139	0.00102	0.01662
0.00102	0.03741	0.00102	0.01108	0.00102	0.00139	0.00102	0.01524
0.00102	0.03879	0.00102	0.01247	0.00102	0	0.00102	0.01524
0.00102	0.04018	0.00102	0.01247	0.00102	0	0.00102	0.01524
0.00102	0.03879	0.00102	0.01247	0.00102	0	0.00102	0.01524
0.00102	0.04018	0.00102	0.01108	0.00102	0	0.00102	0.01662
0.00102	0.03879	0.00102	0.01108	0.00102	0	0.00102	0.01662
0.00102	0.03741	0.00102	0.01247	0.00102	0.00139	0.00102	0.01662
0.00102	0.03741	0.00102	0.01247	0.00102	0	0.00102	0.01524
0.00102	0.03741	0.00102	0.01385	0.00102	0.00139	0.00102	0.01662
0.00102	0.03879	0.00102	0.01385	0.00102	0	0.00102	0.01662
0.00102	0.03879	0.00102	0.01247	0.00102	0	0.00102	0.01385
0.00102	0.03879	0.00102	0.01385	0.00102	0.00139	0.00102	0.01524
0.00103	0.03741	0.00102	0.01247	0.00103	0.00139	0.00102	0.01524
0.00103	0.03741	0.00102	0.01247	0.00103	0	0.00102	0.01662
0.00103	0.03741	0.00102	0.01247	0.00103	0	0.00102	0.01662
0.00103	0.03741	0.00102	0.01385	0.00103	0	0.00103	0.01524
0.00103	0.03741	0.00103	0.01385	0.00103	0.00139	0.00103	0.01524
0.00103	0.03741	0.00103	0.01247	0.00103	0	0.00103	0.01662
0.00103	0.03741	0.00103	0.01247	0.00103	0	0.00103	0.01524
0.00103	0.03741	0.00103	0.01247	0.00103	0	0.00103	0.01524
0.00103	0.03741	0.00103	0.01247	0.00103	0	0.00103	0.01524
0.00103	0.03741	0.00103	0.01247	0.00103	0.00139	0.00103	0.01524
0.00103	0.03741	0.00103	0.01247	0.00103	0	0.00103	0.01524
0.00103	0.03741	0.00103	0.01247	0.00103	0	0.00103	0.01524
0.00103	0.03741	0.00103	0.01247	0.00103	0	0.00103	0.01662
0.00103	0.03741	0.00103	0.01247	0.00103	0.00139	0.00103	0.01662
0.00103	0.03602	0.00103	0.01108	0.00103	0.00139	0.00103	0.01524
0.00103	0.03602	0.00103	0.01247	0.00103	0.00139	0.00103	0.01662
0.00104	0.03602	0.00103	0.01247	0.00103	0.00139	0.00103	0.01662
0.00104	0.03741	0.00103	0.01247	0.00104	0.00139	0.00103	0.01524
0.00104	0.03741	0.00103	0.01247	0.00104	0	0.00103	0.01662
0.00104	0.03741	0.00103	0.01108	0.00104	0.00139	0.00103	0.01524
0.00104	0.03741	0.00103	0.01247	0.00104	0	0.00104	0.01524
0.00104	0.03741	0.00104	0.01385	0.00104	0.00139	0.00104	0.01662
0.00104	0.03741	0.00104	0.01247	0.00104	0.00139	0.00104	0.01524
0.00104	0.03741	0.00104	0.01247	0.00104	0	0.00104	0.01524
0.00104	0.03741	0.00104	0.01247	0.00104	0	0.00104	0.01524
0.00105	0.03741	0.00104	0.01247	0.00105	0	0.00104	0.01524
0.00105	0.03879	0.00104	0.01385	0.00105	0.00139	0.00104	0.01524
0.00105	0.03879	0.00104	0.01385	0.00105	0.00139	0.00104	0.01524
0.00105	0.03741	0.00104	0.01247	0.00105	0.00139	0.00105	0.01662
0.00105	0.03741	0.00105	0.01108	0.00105	0.00139	0.00105	0.01524
0.00105	0.03741	0.00105	0.01108	0.00105	0	0.00105	0.01524
0.00105	0.03741	0.00105	0.01108	0.00105	0.00139	0.00105	0.01524
0.00105	0.03741	0.00105	0.01247	0.00105	0.00139	0.00105	0.01524
0.00105	0.03879	0.00105	0.01247	0.00105	0	0.00105	0.01662
0.00105	0.03879	0.00105	0.01247	0.00105	0	0.00105	0.01662
0.00105	0.03741	0.00105	0.01385	0.00105	0	0.00105	0.01524
0.00105	0.03741	0.00105	0.01247	0.00105	0	0.00105	0.01524
0.00105	0.03741	0.00105	0.01247	0.00105	0	0.00105	0.01524
0.00105	0.03741	0.00105	0.01247	0.00105	0	0.00105	0.01662
0.00105	0.03741	0.00105	0.01247	0.00105	0	0.00105	0.01662
0.00105	0.03741	0.00105	0.01385	0.00105	0	0.00105	0.01801
0.00106	0.03741	0.00105	0.01247	0.00105	0.00139	0.00105	0.01662
0.00106	0.03741	0.00105	0.01247	0.00106	0.00139	0.00105	0.01662
0.00106	0.03741	0.00105	0.01247	0.00106	0.00139	0.00105	0.01662
0.00106	0.03741	0.00105	0.01247	0.00106	0.00139	0.00105	0.01662
0.00106	0.03879	0.00106	0.01247	0.00106	0	0.00106	0.01662
0.00106	0.03879	0.00106	0.01247	0.00106	0.00139	0.00106	0.01662
0.00106	0.03741	0.00106	0.01385	0.00106	0.00139	0.00106	0.01524
0.00106	0.03741	0.00106	0.01247	0.00106	0	0.00106	0.01524
0.00106	0.03741	0.00106	0.01385	0.00106	0.00139	0.00106	0.01662
0.00106	0.03741	0.00106	0.01385	0.00106	0	0.00106	0.01662
0.00106	0.03602	0.00106	0.01247	0.00106	0	0.00106	0.01662
0.00106	0.03741	0.00106	0.01247	0.00106	0.00139	0.00106	0.01662
0.00106	0.03741	0.00106	0.01247	0.00106	0	0.00106	0.01662
0.00106	0.03602	0.00106	0.01247	0.00106	0.00139	0.00106	0.01524
0.00106	0.03741	0.00106	0.01247	0.00106	0.00139	0.00106	0.01524
0.00106	0.03741	0.00106	0.01247	0.00106	0	0.00106	0.01385
0.00106	0.03741	0.00106	0.01247	0.00106	0	0.00106	0.01385
0.00107	0.03879	0.00106	0.01247	0.00107	0	0.00106	0.01524
0.00107	0.03741	0.00106	0.01385	0.00107	0	0.00106	0.01662
0.00107	0.03879	0.00106	0.01385	0.00107	0	0.00106	0.01524
0.00107	0.03741	0.00106	0.01247	0.00107	0.00139	0.00107	0.01524
0.00107	0.03741	0.00107	0.01247	0.00107	0	0.00107	0.01524
0.00107	0.03879	0.00107	0.01247	0.00107	0.00139	0.00107	0.01662
0.00107	0.03741	0.00107	0.01247	0.00107	0	0.00107	0.01385
0.00107	0.03879	0.00107	0.01247	0.00107	0	0.00107	0.01385
0.00107	0.03879	0.00107	0.01247	0.00107	0	0.00107	0.01385
0.00107	0.03879	0.00107	0.01247	0.00107	0	0.00107	0.01524
0.00107	0.03879	0.00107	0.01247	0.00107	0	0.00107	0.01385
0.00107	0.03879	0.00107	0.01247	0.00107	0	0.00107	0.01385
0.00107	0.03741	0.00107	0.01108	0.00107	0	0.00107	0.01385
0.00107	0.03741	0.00107	0.01247	0.00107	0.00139	0.00107	0.01524
0.00107	0.03741	0.00107	0.01247	0.00107	0.00139	0.00107	0.01524
0.00107	0.03741	0.00107	0.01108	0.00107	0.00139	0.00107	0.01524
0.00107	0.03741	0.00107	0.01247	0.00107	0	0.00107	0.01385
0.00108	0.03741	0.00107	0.01247	0.00108	0	0.00107	0.01385
0.00108	0.03741	0.00107	0.01108	0.00108	0	0.00107	0.01385
0.00108	0.03741	0.00107	0.01247	0.00108	0	0.00107	0.01524
0.00108	0.03879	0.00107	0.01247	0.00108	0	0.00108	0.01524
0.00108	0.03741	0.00108	0.01385	0.00108	0.00139	0.00108	0.01385
0.00108	0.03741	0.00108	0.01385	0.00108	0.00139	0.00108	0.01385
0.00108	0.03741	0.00108	0.01385	0.00108	0.00139	0.00108	0.01385
0.00108	0.03741	0.00108	0.01385	0.00108	0	0.00108	0.01385
0.00108	0.03741	0.00108	0.01385	0.00108	0	0.00108	0.01385
0.00108	0.03741	0.00108	0.01385	0.00108	0	0.00108	0.01385
0.00108	0.03741	0.00108	0.01247	0.00108	0	0.00108	0.01385
0.00108	0.03602	0.00108	0.01385	0.00108	0.00139	0.00108	0.01524
0.00108	0.03602	0.00108	0.01247	0.00108	0	0.00108	0.01524
0.00108	0.03602	0.00108	0.01247	0.00108	0.00139	0.00108	0.01524
0.00108	0.03741	0.00108	0.01247	0.00108	0.00139	0.00108	0.01385
0.00108	0.03741	0.00108	0.01385	0.00108	0.00139	0.00108	0.01385
0.00109	0.03741	0.00108	0.01247	0.00108	0.00139	0.00108	0.01385
0.00109	0.03741	0.00108	0.01385	0.00109	0.00139	0.00108	0.01385
0.00109	0.03741	0.00108	0.01385	0.00109	0.00139	0.00108	0.01524
0.00109	0.03741	0.00108	0.01247	0.00109	0	0.00108	0.01385
0.00109	0.03879	0.00109	0.01247	0.00109	0	0.00109	0.01385
0.00109	0.03741	0.00109	0.01385	0.00109	0	0.00109	0.01385
0.00109	0.03879	0.00109	0.01385	0.00109	0.00139	0.00109	0.01247
0.00109	0.03741	0.00109	0.01385	0.00109	0	0.00109	0.01385
0.0011	0.03741	0.00109	0.01385	0.00109	0	0.00109	0.01385
0.0011	0.03741	0.00109	0.01385	0.0011	0	0.00109	0.01524
0.0011	0.03741	0.00109	0.01385	0.0011	0	0.00109	0.01524
0.0011	0.03602	0.00109	0.01385	0.0011	0.00139	0.00109	0.01385
0.0011	0.03741	0.00109	0.01247	0.0011	0	0.0011	0.01385
0.0011	0.03879	0.0011	0.01247	0.0011	0.00139	0.0011	0.01385
0.0011	0.03879	0.0011	0.01385	0.0011	0	0.0011	0.01385
0.0011	0.03741	0.0011	0.01247	0.0011	0	0.0011	0.01385
0.0011	0.03741	0.0011	0.01385	0.0011	0	0.0011	0.01385
0.0011	0.03879	0.0011	0.01385	0.0011	0	0.0011	0.01385
0.0011	0.03879	0.0011	0.01247	0.0011	0.00139	0.0011	0.01524
0.0011	0.03879	0.0011	0.01247	0.0011	0.00139	0.0011	0.01524
0.0011	0.03879	0.0011	0.01385	0.0011	0.00139	0.0011	0.01385
0.0011	0.03879	0.0011	0.01385	0.0011	0	0.0011	0.01247
0.0011	0.03741	0.0011	0.01247	0.0011	0	0.0011	0.01247
0.0011	0.03741	0.0011	0.01385	0.0011	0	0.0011	0.01247
0.0011	0.03741	0.0011	0.01385	0.0011	0	0.0011	0.01247
0.00111	0.03741	0.0011	0.01247	0.0011	0	0.0011	0.01247
0.00111	0.03741	0.0011	0.01247	0.00111	0	0.0011	0.01385
0.00111	0.03741	0.0011	0.01247	0.00111	0.00139	0.0011	0.01247
0.00111	0.03741	0.0011	0.01247	0.00111	0	0.0011	0.01247
0.00111	0.03879	0.00111	0.01108	0.00111	0	0.00111	0.01247
0.00111	0.03879	0.00111	0.01247	0.00111	0.00139	0.00111	0.01247
0.00111	0.03879	0.00111	0.01385	0.00111	0	0.00111	0.01247
0.00111	0.03879	0.00111	0.01385	0.00111	0	0.00111	0.01247
0.00111	0.03741	0.00111	0.01247	0.00111	0	0.00111	0.01247
0.00111	0.03741	0.00111	0.01247	0.00111	0	0.00111	0.01247
0.00111	0.03741	0.00111	0.01247	0.00111	0	0.00111	0.01247
0.00111	0.03741	0.00111	0.01247	0.00111	0.00139	0.00111	0.01247
0.00111	0.03741	0.00111	0.01247	0.00111	0.00139	0.00111	0.01247
0.00111	0.03602	0.00111	0.01247	0.00111	0	0.00111	0.01247
0.00111	0.03602	0.00111	0.01247	0.00111	0.00139	0.00111	0.01385
0.00111	0.03602	0.00111	0.01247	0.00111	0.00139	0.00111	0.01247
0.00111	0.03602	0.00111	0.01247	0.00111	0.00139	0.00111	0.01247
0.00112	0.03602	0.00111	0.01247	0.00112	0.00139	0.00111	0.01247
0.00112	0.03741	0.00111	0.01385	0.00112	0.00139	0.00111	0.01247
0.00112	0.03741	0.00111	0.01247	0.00112	0.00139	0.00111	0.01108
0.00112	0.03602	0.00111	0.01385	0.00112	0	0.00112	0.01247
0.00112	0.03602	0.00112	0.01247	0.00112	0	0.00112	0.01385
0.00112	0.03464	0.00112	0.01385	0.00112	0.00139	0.00112	0.01385
0.00112	0.03602	0.00112	0.01247	0.00112	0.00139	0.00112	0.01524
0.00112	0.03602	0.00112	0.01247	0.00112	0.00139	0.00112	0.01385
0.00112	0.03602	0.00112	0.01385	0.00112	0.00139	0.00112	0.01385
0.00112	0.03741	0.00112	0.01247	0.00112	0	0.00112	0.01247
0.00112	0.03741	0.00112	0.01247	0.00112	0	0.00112	0.01108
0.00112	0.03741	0.00112	0.01247	0.00112	0	0.00112	0.01247
0.00112	0.03602	0.00112	0.01385	0.00112	0	0.00112	0.0097
0.00112	0.03741	0.00112	0.01385	0.00112	0.00139	0.00112	0.01108
0.00112	0.03741	0.00112	0.01247	0.00112	0	0.00112	0.01108
0.00112	0.03741	0.00112	0.01385	0.00112	0	0.00112	0.01247
0.00113	0.03741	0.00112	0.01247	0.00112	0.00139	0.00112	0.01385
0.00113	0.03741	0.00112	0.01385	0.00113	0.00139	0.00112	0.01247
0.00113	0.03741	0.00112	0.01247	0.00113	0.00139	0.00112	0.01108
0.00113	0.03879	0.00112	0.01385	0.00113	0.00139	0.00112	0.01247
0.00113	0.03741	0.00112	0.01385	0.00113	0.00139	0.00113	0.01247
0.00113	0.03741	0.00113	0.01385	0.00113	0	0.00113	0.01247
0.00113	0.03741	0.00113	0.01385	0.00113	0.00139	0.00113	0.01247
0.00113	0.03741	0.00113	0.01385	0.00113	0	0.00113	0.01108
0.00113	0.03741	0.00113	0.01385	0.00113	0.00139	0.00113	0.0097
0.00113	0.03602	0.00113	0.01385	0.00113	0	0.00113	0.01108
0.00113	0.03741	0.00113	0.01247	0.00113	0	0.00113	0.01108
0.00113	0.03741	0.00113	0.01247	0.00113	0.00139	0.00113	0.01108
0.00113	0.03879	0.00113	0.01247	0.00113	0.00139	0.00113	0.01247
0.00113	0.03741	0.00113	0.01247	0.00113	0	0.00113	0.01247
0.00113	0.03741	0.00113	0.01247	0.00113	0	0.00113	0.01247
0.00113	0.03602	0.00113	0.01385	0.00113	0.00139	0.00113	0.01247
0.00113	0.03602	0.00113	0.01385	0.00113	0.00139	0.00113	0.01247
0.00114	0.03602	0.00113	0.01385	0.00113	0.00139	0.00113	0.01108
0.00114	0.03741	0.00113	0.01108	0.00114	0.00139	0.00113	0.01247
0.00114	0.03741	0.00113	0.01385	0.00114	0.00139	0.00113	0.01247
0.00114	0.03741	0.00113	0.01247	0.00114	0.00139	0.00113	0.01247
0.00114	0.03741	0.00114	0.01247	0.00114	0.00277	0.00114	0.01247
0.00114	0.03741	0.00114	0.01247	0.00114	0.00277	0.00114	0.01247
0.00114	0.03741	0.00114	0.01247	0.00114	0.00139	0.00114	0.01247
0.00114	0.03879	0.00114	0.01247	0.00114	0.00139	0.00114	0.01247
0.00114	0.03741	0.00114	0.01247	0.00114	0	0.00114	0.01108
0.00114	0.03741	0.00114	0.01247	0.00114	0	0.00114	0.01108
0.00114	0.03741	0.00114	0.01108	0.00114	0.00277	0.00114	0.01108
0.00114	0.03741	0.00114	0.01247	0.00114	0.00139	0.00114	0.01108
0.00114	0.03741	0.00114	0.01385	0.00114	0.00139	0.00114	0.0097
0.00114	0.03741	0.00114	0.01247	0.00114	0.00139	0.00114	0.0097
0.00114	0.03741	0.00114	0.01247	0.00114	0.00139	0.00114	0.0097
0.00114	0.03741	0.00114	0.01247	0.00114	0.00139	0.00114	0.0097
0.00114	0.03741	0.00114	0.01385	0.00114	0.00139	0.00114	0.0097
0.00115	0.03741	0.00114	0.01247	0.00115	0.00139	0.00114	0.0097
0.00115	0.03741	0.00114	0.01247	0.00115	0.00277	0.00114	0.0097
0.00115	0.03602	0.00114	0.01247	0.00115	0.00139	0.00114	0.01108
0.00115	0.03602	0.00114	0.01247	0.00115	0.00139	0.00115	0.01108
0.00115	0.03602	0.00115	0.01247	0.00115	0	0.00115	0.01108
0.00115	0.03741	0.00115	0.01385	0.00115	0.00277	0.00115	0.01108
0.00115	0.03741	0.00115	0.01385	0.00115	0.00277	0.00115	0.0097
0.00115	0.03602	0.00115	0.01524	0.00115	0.00139	0.00115	0.0097
0.00116	0.03602	0.00115	0.01385	0.00115	0.00139	0.00115	0.01108
0.00116	0.03602	0.00115	0.01385	0.00116	0.00139	0.00115	0.0097
0.00116	0.03602	0.00115	0.01247	0.00116	0.00139	0.00115	0.0097
0.00116	0.03602	0.00115	0.01385	0.00116	0.00139	0.00115	0.0097
0.00116	0.03602	0.00116	0.01385	0.00116	0.00139	0.00116	0.0097
0.00116	0.03602	0.00116	0.01524	0.00116	0.00139	0.00116	0.0097
0.00116	0.03602	0.00116	0.01385	0.00116	0.00139	0.00116	0.0097
0.00116	0.03741	0.00116	0.01385	0.00116	0.00139	0.00116	0.0097
0.00116	0.03879	0.00116	0.01385	0.00116	0.00139	0.00116	0.01108
0.00116	0.03741	0.00116	0.01385	0.00116	0.00139	0.00116	0.01108
0.00116	0.03602	0.00116	0.01385	0.00116	0.00139	0.00116	0.0097
0.00116	0.03602	0.00116	0.01385	0.00116	0	0.00116	0.0097
0.00116	0.03602	0.00116	0.01385	0.00116	0.00139	0.00116	0.0097
0.00116	0.03741	0.00116	0.01247	0.00116	0.00139	0.00116	0.01108
0.00116	0.03602	0.00116	0.01247	0.00116	0	0.00116	0.01108
0.00116	0.03602	0.00116	0.01247	0.00116	0	0.00116	0.01108
0.00116	0.03602	0.00116	0.01385	0.00116	0.00139	0.00116	0.01108
0.00117	0.03602	0.00116	0.01247	0.00117	0.00277	0.00116	0.01108
0.00117	0.03602	0.00116	0.01385	0.00117	0.00277	0.00116	0.01108
0.00117	0.03602	0.00116	0.01247	0.00117	0.00277	0.00116	0.01108
0.00117	0.03602	0.00116	0.01385	0.00117	0.00139	0.00117	0.01108
0.00117	0.03602	0.00117	0.01247	0.00117	0.00139	0.00117	0.0097
0.00117	0.03602	0.00117	0.01247	0.00117	0	0.00117	0.0097
0.00117	0.03602	0.00117	0.01385	0.00117	0.00139	0.00117	0.0097
0.00117	0.03464	0.00117	0.01247	0.00117	0.00139	0.00117	0.0097
0.00117	0.03602	0.00117	0.01385	0.00117	0	0.00117	0.0097
0.00117	0.03602	0.00117	0.01385	0.00117	0.00139	0.00117	0.0097
0.00117	0.03602	0.00117	0.01385	0.00117	0.00139	0.00117	0.00831
0.00117	0.03602	0.00117	0.01524	0.00117	0.00139	0.00117	0.01108
0.00117	0.03602	0.00117	0.01524	0.00117	0.00139	0.00117	0.0097
0.00117	0.03602	0.00117	0.01385	0.00117	0.00139	0.00117	0.00831
0.00117	0.03602	0.00117	0.01385	0.00117	0	0.00117	0.00831
0.00117	0.03741	0.00117	0.01247	0.00117	0.00139	0.00117	0.00831
0.00117	0.03602	0.00117	0.01108	0.00117	0	0.00117	0.0097
0.00118	0.03602	0.00117	0.01247	0.00118	0	0.00117	0.00831
0.00118	0.03741	0.00117	0.01247	0.00118	0.00139	0.00117	0.00831
0.00118	0.03741	0.00117	0.01247	0.00118	0.00139	0.00117	0.00831
0.00118	0.03602	0.00117	0.01385	0.00118	0.00139	0.00118	0.00831
0.00118	0.03602	0.00118	0.01247	0.00118	0	0.00118	0.0097
0.00118	0.03602	0.00118	0.01247	0.00118	0.00139	0.00118	0.00831
0.00118	0.03741	0.00118	0.01385	0.00118	0	0.00118	0.00831
0.00118	0.03741	0.00118	0.01247	0.00118	0	0.00118	0.00831
0.00118	0.03741	0.00118	0.01247	0.00118	0	0.00118	0.00831
0.00118	0.03602	0.00118	0.01247	0.00118	0.00139	0.00118	0.00831
0.00118	0.03602	0.00118	0.01247	0.00118	0.00139	0.00118	0.00831
0.00118	0.03602	0.00118	0.01385	0.00118	0.00139	0.00118	0.00831
0.00118	0.03464	0.00118	0.01385	0.00118	0.00139	0.00118	0.00831
0.00118	0.03602	0.00118	0.01385	0.00118	0.00139	0.00118	0.00831
0.00118	0.03602	0.00118	0.01247	0.00118	0	0.00118	0.00831
0.00118	0.03602	0.00118	0.01385	0.00118	0.00139	0.00118	0.00693
0.00119	0.03602	0.00118	0.01385	0.00118	0.00139	0.00118	0.00693
0.00119	0.03602	0.00118	0.01247	0.00119	0	0.00118	0.00831
0.00119	0.03602	0.00118	0.01247	0.00119	0.00139	0.00118	0.00831
0.00119	0.03602	0.00118	0.01247	0.00119	0.00139	0.00119	0.00693
0.00119	0.03464	0.00119	0.01247	0.00119	0.00139	0.00119	0.00693
0.00119	0.03602	0.00119	0.01247	0.00119	0.00139	0.00119	0.00831
0.00119	0.03464	0.00119	0.01247	0.00119	0.00139	0.00119	0.00831
0.00119	0.03464	0.00119	0.01247	0.00119	0.00139	0.00119	0.00693
0.00119	0.03602	0.00119	0.01247	0.00119	0	0.00119	0.00693
0.00119	0.03602	0.00119	0.01247	0.00119	0	0.00119	0.00831
0.00119	0.03741	0.00119	0.01385	0.00119	0.00139	0.00119	0.00693
0.00119	0.03602	0.00119	0.01247	0.00119	0.00139	0.00119	0.00693
0.00119	0.03602	0.00119	0.01247	0.00119	0.00139	0.00119	0.00693
0.00119	0.03602	0.00119	0.01247	0.00119	0.00139	0.00119	0.00693
0.00119	0.03602	0.00119	0.01385	0.00119	0.00139	0.00119	0.00693
0.00119	0.03602	0.00119	0.01385	0.00119	0.00139	0.00119	0.00554
0.00119	0.03602	0.00119	0.01385	0.00119	0.00139	0.00119	0.00693
0.0012	0.03741	0.00119	0.01385	0.0012	0.00139	0.00119	0.00693
0.0012	0.03602	0.00119	0.01385	0.0012	0.00139	0.00119	0.00554
0.0012	0.03741	0.00119	0.01385	0.0012	0	0.00119	0.00554
0.0012	0.03741	0.00119	0.01385	0.0012	0	0.0012	0.00693
0.0012	0.03602	0.0012	0.01385	0.0012	0	0.0012	0.00693
0.0012	0.03602	0.0012	0.01247	0.0012	0	0.0012	0.00693
0.0012	0.03602	0.0012	0.01247	0.0012	0	0.0012	0.00693
0.0012	0.03602	0.0012	0.01247	0.0012	0.00139	0.0012	0.00693
0.00121	0.03602	0.0012	0.01385	0.0012	0.00139	0.0012	0.00693
0.00121	0.03602	0.0012	0.01385	0.00121	0.00139	0.0012	0.00831
0.00121	0.03741	0.0012	0.01247	0.00121	0	0.0012	0.00693
0.00121	0.03602	0.0012	0.01247	0.00121	0.00139	0.0012	0.00693
0.00121	0.03741	0.00121	0.01247	0.00121	0	0.00121	0.00693
0.00121	0.03602	0.00121	0.01108	0.00121	0.00139	0.00121	0.00693
0.00121	0.03602	0.00121	0.0097	0.00121	0.00139	0.00121	0.00554
0.00121	0.03602	0.00121	0.0097	0.00121	0.00139	0.00121	0.00554
0.00121	0.03602	0.00121	0.01108	0.00121	0.00139	0.00121	0.00554
0.00121	0.03602	0.00121	0.01247	0.00121	0.00139	0.00121	0.00554
0.00121	0.03464	0.00121	0.01247	0.00121	0	0.00121	0.00554
0.00121	0.03464	0.00121	0.01247	0.00121	0	0.00121	0.00554
0.00121	0.03464	0.00121	0.01247	0.00121	0	0.00121	0.00693
0.00121	0.03602	0.00121	0.01247	0.00121	0.00139	0.00121	0.00693
0.00121	0.03602	0.00121	0.01247	0.00121	0.00139	0.00121	0.00554
0.00121	0.03741	0.00121	0.01247	0.00121	0	0.00121	0.00554
0.00121	0.03602	0.00121	0.01247	0.00121	0	0.00121	0.00554
0.00122	0.03602	0.00121	0.01247	0.00122	0.00139	0.00121	0.00554
0.00122	0.03602	0.00121	0.01247	0.00122	0.00139	0.00121	0.00554
0.00122	0.03602	0.00121	0.01247	0.00122	0.00139	0.00121	0.00554
0.00122	0.03602	0.00121	0.01247	0.00122	0	0.00122	0.00416
0.00122	0.03602	0.00122	0.01247	0.00122	0.00139	0.00122	0.00416
0.00122	0.03602	0.00122	0.01385	0.00122	0.00139	0.00122	0.00554
0.00122	0.03602	0.00122	0.01385	0.00122	0.00139	0.00122	0.00554
0.00122	0.03602	0.00122	0.01385	0.00122	0.00277	0.00122	0.00416
0.00122	0.03602	0.00122	0.01247	0.00122	0.00139	0.00122	0.00554
0.00122	0.03602	0.00122	0.01108	0.00122	0.00139	0.00122	0.00554
0.00122	0.03602	0.00122	0.01108	0.00122	0.00139	0.00122	0.00416
0.00122	0.03602	0.00122	0.01247	0.00122	0.00139	0.00122	0.00554
0.00122	0.03602	0.00122	0.01247	0.00122	0.00139	0.00122	0.00416
0.00122	0.03602	0.00122	0.01247	0.00122	0.00277	0.00122	0.00554
0.00122	0.03602	0.00122	0.01385	0.00122	0.00139	0.00122	0.00693
0.00122	0.03464	0.00122	0.01524	0.00122	0.00139	0.00122	0.00831
0.00122	0.03602	0.00122	0.01385	0.00122	0.00139	0.00122	0.00693
0.00123	0.03464	0.00122	0.01247	0.00123	0.00139	0.00122	0.00693
0.00123	0.03602	0.00122	0.01247	0.00123	0.00139	0.00122	0.00554
0.00123	0.03602	0.00122	0.01385	0.00123	0.00139	0.00122	0.00554
0.00123	0.03464	0.00122	0.01247	0.00123	0.00139	0.00123	0.00416
0.00123	0.03464	0.00123	0.01247	0.00123	0.00139	0.00123	0.00416
0.00123	0.03464	0.00123	0.01247	0.00123	0.00139	0.00123	0.00416
0.00123	0.03602	0.00123	0.01247	0.00123	0.00277	0.00123	0.00416
0.00123	0.03602	0.00123	0.01247	0.00123	0.00139	0.00123	0.00554
0.00123	0.03602	0.00123	0.01385	0.00123	0.00139	0.00123	0.00554
0.00123	0.03602	0.00123	0.01385	0.00123	0	0.00123	0.00554
0.00123	0.03464	0.00123	0.01385	0.00123	0.00139	0.00123	0.00554
0.00123	0.03464	0.00123	0.01247	0.00123	0.00139	0.00123	0.00554
0.00123	0.03602	0.00123	0.01385	0.00123	0.00139	0.00123	0.00554
0.00123	0.03602	0.00123	0.01247	0.00123	0.00139	0.00123	0.00277
0.00123	0.03464	0.00123	0.01247	0.00123	0.00139	0.00123	0.00416
0.00123	0.03464	0.00123	0.01247	0.00123	0.00277	0.00123	0.00554
0.00124	0.03464	0.00123	0.01247	0.00123	0.00277	0.00123	0.00416
0.00124	0.03602	0.00123	0.01247	0.00124	0.00277	0.00123	0.00554
0.00124	0.03602	0.00123	0.01247	0.00124	0.00277	0.00123	0.00554
0.00124	0.03602	0.00123	0.01247	0.00124	0.00139	0.00123	0.00416
0.00124	0.03464	0.00124	0.01247	0.00124	0.00139	0.00124	0.00416
0.00124	0.03464	0.00124	0.01247	0.00124	0.00139	0.00124	0.00554
0.00124	0.03602	0.00124	0.01247	0.00124	0.00139	0.00124	0.00416
0.00124	0.03602	0.00124	0.01108	0.00124	0.00139	0.00124	0.00416
0.00124	0.03464	0.00124	0.01247	0.00124	0.00139	0.00124	0.00416
0.00124	0.03464	0.00124	0.01247	0.00124	0.00139	0.00124	0.00416
0.00124	0.03464	0.00124	0.01247	0.00124	0.00139	0.00124	0.00416
0.00124	0.03464	0.00124	0.01385	0.00124	0.00139	0.00124	0.00416
0.00124	0.03464	0.00124	0.01385	0.00124	0.00139	0.00124	0.00416
0.00124	0.03464	0.00124	0.01247	0.00124	0.00139	0.00124	0.00416
0.00124	0.03602	0.00124	0.01385	0.00124	0.00139	0.00124	0.00554
0.00124	0.03602	0.00124	0.01385	0.00124	0.00139	0.00124	0.00416
0.00124	0.03602	0.00124	0.01247	0.00124	0.00139	0.00124	0.00416
0.00125	0.03464	0.00124	0.01385	0.00125	0	0.00124	0.00416
0.00125	0.03602	0.00124	0.01247	0.00125	0.00139	0.00124	0.00416
0.00125	0.03602	0.00124	0.01385	0.00125	0	0.00124	0.00416
0.00125	0.03602	0.00124	0.01524	0.00125	0.00139	0.00125	0.00416
0.00125	0.03602	0.00125	0.01524	0.00125	0.00139	0.00125	0.00416
0.00125	0.03464	0.00125	0.01385	0.00125	0.00139	0.00125	0.00416
0.00125	0.03602	0.00125	0.01247	0.00125	0.00139	0.00125	0.00416
0.00125	0.03602	0.00125	0.01385	0.00125	0.00139	0.00125	0.00416
0.00126	0.03602	0.00125	0.01385	0.00125	0.00139	0.00125	0.00416
0.00126	0.03464	0.00125	0.01247	0.00126	0.00277	0.00125	0.00416
0.00126	0.03464	0.00125	0.01385	0.00126	0.00139	0.00125	0.00277
0.00126	0.03464	0.00125	0.01385	0.00126	0.00277	0.00125	0.00416
0.00126	0.03602	0.00126	0.01385	0.00126	0.00139	0.00126	0.00416
0.00126	0.03464	0.00126	0.01385	0.00126	0.00277	0.00126	0.00277
0.00126	0.03464	0.00126	0.01385	0.00126	0.00139	0.00126	0.00277
0.00126	0.03325	0.00126	0.01385	0.00126	0.00139	0.00126	0.00277
0.00126	0.03325	0.00126	0.01385	0.00126	0.00277	0.00126	0.00416
0.00126	0.03602	0.00126	0.01385	0.00126	0.00139	0.00126	0.00277
0.00126	0.03464	0.00126	0.01385	0.00126	0.00139	0.00126	0.00277
0.00126	0.03325	0.00126	0.01385	0.00126	0.00139	0.00126	0.00277
0.00126	0.03325	0.00126	0.01385	0.00126	0.00139	0.00126	0.00277
0.00126	0.03464	0.00126	0.01385	0.00126	0.00139	0.00126	0.00416
0.00126	0.03602	0.00126	0.01385	0.00126	0.00139	0.00126	0.00416
0.00126	0.03464	0.00126	0.01385	0.00126	0.00139	0.00126	0.00416
0.00126	0.03602	0.00126	0.01385	0.00126	0.00139	0.00126	0.00277
0.00127	0.03464	0.00126	0.01385	0.00127	0.00139	0.00126	0.00277
0.00127	0.03602	0.00126	0.01247	0.00127	0.00139	0.00126	0.00277
0.00127	0.03464	0.00126	0.01524	0.00127	0.00139	0.00126	0.00277
0.00127	0.03325	0.00126	0.01385	0.00127	0.00139	0.00127	0.00277
0.00127	0.03325	0.00127	0.01385	0.00127	0.00139	0.00127	0.00277
0.00127	0.03464	0.00127	0.01385	0.00127	0.00277	0.00127	0.00277
0.00127	0.03325	0.00127	0.01524	0.00127	0.00139	0.00127	0.00277
0.00127	0.03464	0.00127	0.01524	0.00127	0.00139	0.00127	0.00139
0.00127	0.03464	0.00127	0.01524	0.00127	0.00139	0.00127	0.00277
0.00127	0.03464	0.00127	0.01385	0.00127	0.00139	0.00127	0.00277
0.00127	0.03464	0.00127	0.01385	0.00127	0.00139	0.00127	0.00139
0.00127	0.03464	0.00127	0.01385	0.00127	0.00139	0.00127	0.00277
0.00127	0.03325	0.00127	0.01385	0.00127	0.00277	0.00127	0.00277
0.00127	0.03187	0.00127	0.01385	0.00127	0.00277	0.00127	0.00139
0.00127	0.03464	0.00127	0.01385	0.00127	0.00139	0.00127	0.00277
0.00127	0.03602	0.00127	0.01385	0.00127	0.00139	0.00127	0.00139
0.00128	0.03464	0.00127	0.01247	0.00127	0	0.00127	0.00139
0.00128	0.03464	0.00127	0.01247	0.00128	0.00139	0.00127	0.00139
0.00128	0.03464	0.00127	0.01385	0.00128	0.00139	0.00127	0.00277
0.00128	0.03464	0.00127	0.01385	0.00128	0.00139	0.00127	0.00277
0.00128	0.03325	0.00127	0.01524	0.00128	0.00277	0.00128	0.00277
0.00128	0.03464	0.00128	0.01385	0.00128	0.00277	0.00128	0.00277
0.00128	0.03464	0.00128	0.01385	0.00128	0.00277	0.00128	0.00139
0.00128	0.03464	0.00128	0.01385	0.00128	0.00277	0.00128	0.00277
0.00128	0.03602	0.00128	0.01247	0.00128	0.00277	0.00128	0.00277
0.00128	0.03602	0.00128	0.01247	0.00128	0.00277	0.00128	0.00277
0.00128	0.03464	0.00128	0.01247	0.00128	0.00277	0.00128	0.00139
0.00128	0.03464	0.00128	0.01385	0.00128	0.00277	0.00128	0.00277
0.00128	0.03602	0.00128	0.01247	0.00128	0.00416	0.00128	0.00139
0.00128	0.03602	0.00128	0.01247	0.00128	0.00277	0.00128	0.00277
0.00128	0.03602	0.00128	0.01385	0.00128	0.00139	0.00128	0.00277
0.00128	0.03464	0.00128	0.01385	0.00128	0.00277	0.00128	0.00139
0.00128	0.03464	0.00128	0.01385	0.00128	0.00139	0.00128	0.00277
0.00129	0.03325	0.00128	0.01385	0.00128	0.00139	0.00128	0.00277
0.00129	0.03464	0.00128	0.01247	0.00129	0.00139	0.00128	0.00139
0.00129	0.03464	0.00128	0.01385	0.00129	0.00139	0.00128	0.00139
0.00129	0.03464	0.00128	0.01385	0.00129	0	0.00128	0
0.00129	0.03464	0.00129	0.01247	0.00129	0.00139	0.00129	0.00139
0.00129	0.03464	0.00129	0.01247	0.00129	0.00139	0.00129	0.00139
0.00129	0.03464	0.00129	0.01247	0.00129	0.00139	0.00129	0.00139
0.00129	0.03464	0.00129	0.01385	0.00129	0.00139	0.00129	0.00139
0.00129	0.03464	0.00129	0.01385	0.00129	0.00139	0.00129	0.00139
0.00129	0.03464	0.00129	0.01247	0.00129	0.00139	0.00129	0.00139
0.00129	0.03464	0.00129	0.01247	0.00129	0.00139	0.00129	0.00139
0.00129	0.03464	0.00129	0.01247	0.00129	0	0.00129	0.00139
0.00129	0.03464	0.00129	0.01385	0.00129	0.00139	0.00129	0.00139
0.00129	0.03464	0.00129	0.01385	0.00129	0.00139	0.00129	0
0.00129	0.03602	0.00129	0.01385	0.00129	0.00139	0.00129	0.00277
0.00129	0.03602	0.00129	0.01385	0.00129	0	0.00129	0.00139
0.00129	0.03602	0.00129	0.01385	0.00129	0.00139	0.00129	0.00139
0.0013	0.03464	0.00129	0.01385	0.0013	0.00139	0.00129	0.00139
0.0013	0.03464	0.00129	0.01385	0.0013	0.00139	0.00129	0
0.0013	0.03464	0.00129	0.01385	0.0013	0.00139	0.00129	0
0.0013	0.03464	0.00129	0.01385	0.0013	0.00139	0.0013	0
0.0013	0.03464	0.0013	0.01247	0.0013	0	0.0013	0
0.0013	0.03464	0.0013	0.01385	0.0013	0.00139	0.0013	0
0.0013	0.03464	0.0013	0.01247	0.0013	0	0.0013	0
0.0013	0.03602	0.0013	0.01247	0.0013	0	0.0013	0
0.00131	0.03602	0.0013	0.01247	0.00131	0	0.0013	0.00139
0.00131	0.03602	0.0013	0.01247	0.00131	0.00139	0.0013	0
0.00131	0.03464	0.0013	0.01385	0.00131	0.00277	0.0013	0.00139
0.00131	0.03464	0.0013	0.01385	0.00131	0.00277	0.00131	0.00139
0.00131	0.03464	0.00131	0.01385	0.00131	0.00139	0.00131	0.00139
0.00131	0.03464	0.00131	0.01385	0.00131	0.00139	0.00131	0.00139
0.00131	0.03602	0.00131	0.01385	0.00131	0.00139	0.00131	0
0.00131	0.03464	0.00131	0.01385	0.00131	0	0.00131	0
0.00131	0.03602	0.00131	0.01385	0.00131	0	0.00131	0
0.00131	0.03464	0.00131	0.01247	0.00131	0	0.00131	0
0.00131	0.03602	0.00131	0.01385	0.00131	0	0.00131	0
0.00131	0.03464	0.00131	0.01385	0.00131	0.00139	0.00131	0
0.00131	0.03464	0.00131	0.01385	0.00131	0.00139	0.00131	0.00139
0.00131	0.03464	0.00131	0.01385	0.00131	0.00139	0.00131	0
0.00131	0.03464	0.00131	0.01385	0.00131	0	0.00131	0
0.00131	0.03464	0.00131	0.01385	0.00131	0	0.00131	0
0.00131	0.03325	0.00131	0.01385	0.00131	0.00139	0.00131	0
0.00132	0.03325	0.00131	0.01385	0.00132	0	0.00131	0
0.00132	0.03325	0.00131	0.01385	0.00132	0.00139	0.00131	0
0.00132	0.03464	0.00131	0.01247	0.00132	0	0.00131	0.00139
0.00132	0.03325	0.00131	0.01247	0.00132	0.00139	0.00132	0
0.00132	0.03325	0.00132	0.01247	0.00132	0.00277	0.00132	0
0.00132	0.03325	0.00132	0.01247	0.00132	0.00139	0.00132	0
0.00132	0.03325	0.00132	0.01385	0.00132	0.00139	0.00132	0
0.00132	0.03464	0.00132	0.01385	0.00132	0	0.00132	0.00139
0.00132	0.03464	0.00132	0.01385	0.00132	0	0.00132	0.00139
0.00132	0.03464	0.00132	0.01385	0.00132	0	0.00132	0.00139
0.00132	0.03464	0.00132	0.01524	0.00132	0.00139	0.00132	0
0.00132	0.03464	0.00132	0.01385	0.00132	0.00139	0.00132	0
0.00132	0.03464	0.00132	0.01385	0.00132	0.00139	0.00132	0
0.00132	0.03602	0.00132	0.01385	0.00132	0.00139	0.00132	0
0.00132	0.03464	0.00132	0.01385	0.00132	0.00139	0.00132	0.00139
0.00132	0.03464	0.00132	0.01385	0.00132	0.00139	0.00132	0
0.00133	0.03464	0.00132	0.01385	0.00132	0.00139	0.00132	0.00139
0.00133	0.03464	0.00132	0.01247	0.00133	0	0.00132	0.00139
0.00133	0.03464	0.00132	0.01247	0.00133	0	0.00132	0.00139
0.00133	0.03325	0.00132	0.01385	0.00133	0	0.00132	0.00139
0.00133	0.03464	0.00132	0.01385	0.00133	0	0.00133	0
0.00133	0.03464	0.00133	0.01524	0.00133	0	0.00133	0
[truncated: 45,343 more rows]
